# Supplementary material for: Genome analysis of Phytophthora cactorum strains associated with crown- and leather-rot in strawberry
Source: Front Microbiol. 2023 Jul 3;14:1214924. doi: 10.3389/fmicb.2023.1214924 (PMC10351607; doi:10.3389/fmicb.2023.1214924)
Supplement: Supplementary file 2 [file Table_1.XLSX]

## Sheet: Description
Supplementary Table 1. Total predicted genes of each Phytophthora cactorum strain with annotations
Sheet name	Strain	Pathotype	Description
251539 (LR)	P.cactorum_251539	Leather rot (LR)	Each excels sheet contain predicted genes from the respective P. cactorum strain annotated using the NCBI non-redundant protein database with InterPro IDs and Gene ontology (GO) terms
252360 (LR)	P.cactorum_252360	Leather rot (LR)	Each excels sheet contain predicted genes from the respective P. cactorum strain annotated using the NCBI non-redundant protein database with InterPro IDs and Gene ontology (GO) terms
252365 (LR)	P.cactorum_252365	Leather rot (LR)	Each excels sheet contain predicted genes from the respective P. cactorum strain annotated using the NCBI non-redundant protein database with InterPro IDs and Gene ontology (GO) terms
251683 (CR)	P.cactorum_251683	Crown rot (CR, low virulence)	Each excels sheet contain predicted genes from the respective P. cactorum strain annotated using the NCBI non-redundant protein database with InterPro IDs and Gene ontology (GO) terms
10300 (CR)	P.cactorum_10300	Crown rot (CR, medium virulence)	Each excels sheet contain predicted genes from the respective P. cactorum strain annotated using the NCBI non-redundant protein database with InterPro IDs and Gene ontology (GO) terms
251616 (CR)	P.cactorum_251616	Crown rot (CR, high virulence)	Each excels sheet contain predicted genes from the respective P. cactorum strain annotated using the NCBI non-redundant protein database with InterPro IDs and Gene ontology (GO) terms

## Sheet: 251539 (LR)
Tags	Sequence_ID	Description	Length	#Hits	e-Value	sim mean	#GO	GO IDs	GO Names	Enzyme Codes	Enzyme Names	InterPro IDs	InterPro GO IDs	InterPro GO Names
[INTERPRO, BLASTED]	Pcac251539_g1.t1	hypothetical protein PHPALM_4038	367	20	5.47567e-80	64.83						G3DSA:3.30.420.470 (GENE3D); mobidb-lite (MOBIDB_LITE); PTHR33939 (PANTHER)	no GO terms	no GO terms
[INTERPRO, BLASTED, MAPPED, ANNOTATED]	Pcac251539_g2.t1	M96 mating-specific protein family	362	20	0	83.59	1	C:GO:0016021	C:integral component of membrane			Coil (COILS); Coil (COILS); mobidb-lite (MOBIDB_LITE); mobidb-lite (MOBIDB_LITE); mobidb-lite (MOBIDB_LITE); mobidb-lite (MOBIDB_LITE); mobidb-lite (MOBIDB_LITE)	no GO terms	no GO terms
[INTERPRO, BLASTED, MAPPED, ANNOTATED]	Pcac251539_g3.t1	Endo-beta-1,6-galactanase	496	20	0	89.1	2	P:GO:0006683; F:GO:0004336	P:galactosylceramide catabolic process; F:galactosylceramidase activity	EC:3.2.1.46	Galactosylceramidase	G3DSA:3.20.20.80 (GENE3D); IPR039514 (PFAM); IPR013780 (G3DSA:2.60.40.GENE3D); PTHR42767:SF1 (PANTHER); IPR039743 (PANTHER); IPR017853 (SUPERFAMILY)	F:GO:0004553	F:hydrolase activity, hydrolyzing O-glycosyl compounds
[INTERPRO, BLASTED, MAPPED, ANNOTATED]	Pcac251539_g4.t1	Endo-beta-1,6-galactanase	865	20	0	88.02	3	P:GO:0006683; F:GO:0004336; F:GO:0005515	P:galactosylceramide catabolic process; F:galactosylceramidase activity; F:protein binding	EC:3.2.1.46	Galactosylceramidase	IPR039514 (PFAM); G3DSA:3.20.20.80 (GENE3D); IPR013780 (G3DSA:2.60.40.GENE3D); IPR015943 (G3DSA:2.130.10.GENE3D); IPR015943 (G3DSA:2.130.10.GENE3D); IPR001680 (PFAM); PTHR42767:SF1 (PANTHER); IPR039743 (PANTHER); IPR017986 (PROSITE_PROFILES); IPR001680 (PROSITE_PROFILES); IPR017986 (PROSITE_PROFILES); IPR017853 (SUPERFAMILY); IPR036322 (SUPERFAMILY)	F:GO:0004553; F:GO:0005515	F:hydrolase activity, hydrolyzing O-glycosyl compounds; F:protein binding
[INTERPRO, BLASTED, MAPPED, ANNOTATED]	Pcac251539_g5.t1	AP-4 complex subunit epsilon	1101	20	0	93.29	6	P:GO:0006886; P:GO:0072583; F:GO:0035091; F:GO:0035615; C:GO:0016021; C:GO:0030122	P:intracellular protein transport; P:clathrin-dependent endocytosis; F:phosphatidylinositol binding; F:clathrin adaptor activity; C:integral component of membrane; C:AP-2 adaptor complex			IPR002553 (PFAM); IPR011989 (G3DSA:1.25.10.GENE3D); IPR028269 (PFAM); IPR017104 (PIRSF); mobidb-lite (MOBIDB_LITE); mobidb-lite (MOBIDB_LITE); mobidb-lite (MOBIDB_LITE); mobidb-lite (MOBIDB_LITE); PTHR22780 (PANTHER); PTHR22780:SF13 (PANTHER); IPR016024 (SUPERFAMILY)	P:GO:0006886; P:GO:0015031; P:GO:0016192; P:GO:0072583; F:GO:0035615; C:GO:0030117; C:GO:0030122	P:intracellular protein transport; P:protein transport; P:vesicle-mediated transport; P:clathrin-dependent endocytosis; F:clathrin adaptor activity; C:membrane coat; C:AP-2 adaptor complex
[INTERPRO, BLASTED, MAPPED, ANNOTATED]	Pcac251539_g6.t1	Phox homologous domain	329	20	0	84.93	5	P:GO:0006886; P:GO:0016192; F:GO:0035091; C:GO:0016021; C:GO:0030117	P:intracellular protein transport; P:vesicle-mediated transport; F:phosphatidylinositol binding; C:integral component of membrane; C:membrane coat			IPR036871 (G3DSA:3.30.1520.GENE3D); IPR036871 (SUPERFAMILY)	F:GO:0035091	F:phosphatidylinositol binding
[INTERPRO, BLASTED, MAPPED, ANNOTATED]	Pcac251539_g7.t1	HECT E3 ubiquitin ligase, putative	504	20	0	97.43	3	P:GO:0016567; F:GO:0004842; F:GO:0016874	P:protein ubiquitination; F:ubiquitin-protein transferase activity; F:ligase activity			G3DSA:3.30.2160.10 (GENE3D); G3DSA:3.90.1750.10 (GENE3D); IPR000569 (PFAM); G3DSA:3.30.2410.10 (GENE3D); PTHR11254 (PANTHER); PTHR11254:SF67 (PANTHER); IPR000569 (PROSITE_PROFILES); IPR000569 (CDD); IPR035983 (SUPERFAMILY)	F:GO:0004842	F:ubiquitin-protein transferase activity
[INTERPRO, BLASTED, MAPPED, ANNOTATED]	Pcac251539_g8.t1	FOG: Ankyrin repeat	377	20	0	82.86	2	F:GO:0005515; C:GO:0016021	F:protein binding; C:integral component of membrane			IPR020683 (PFAM); IPR036770 (G3DSA:1.25.40.GENE3D); mobidb-lite (MOBIDB_LITE); mobidb-lite (MOBIDB_LITE); PTHR24134 (PANTHER); IPR002110 (PROSITE_PROFILES); IPR020683 (PROSITE_PROFILES); IPR002110 (PROSITE_PROFILES); IPR036770 (SUPERFAMILY)	F:GO:0005515	F:protein binding
[INTERPRO, BLASTED, MAPPED, ANNOTATED]	Pcac251539_g9.t1	RNA polymerase II-associated factor 1	505	20	0	94.33	3	P:GO:0006368; P:GO:0016570; C:GO:0016593	P:transcription elongation from RNA polymerase II promoter; P:histone modification; C:Cdc73/Paf1 complex			IPR007133 (PFAM); mobidb-lite (MOBIDB_LITE); mobidb-lite (MOBIDB_LITE); mobidb-lite (MOBIDB_LITE); mobidb-lite (MOBIDB_LITE); mobidb-lite (MOBIDB_LITE); mobidb-lite (MOBIDB_LITE); PTHR23188:SF12 (PANTHER); IPR007133 (PANTHER)	P:GO:0006368; P:GO:0016570; C:GO:0016593	P:transcription elongation from RNA polymerase II promoter; P:histone modification; C:Cdc73/Paf1 complex
[INTERPRO, BLASTED, MAPPED, ANNOTATED]	Pcac251539_g10.t1	ROK family	329	20	0	92.43	2	P:GO:0016310; F:GO:0016301	P:phosphorylation; F:kinase activity			G3DSA:3.30.420.40 (GENE3D); G3DSA:3.30.420.40 (GENE3D); IPR000600 (PFAM); IPR000600 (PANTHER); cd00012 (CDD); IPR043129 (SUPERFAMILY)	no GO terms	no GO terms
[INTERPRO, BLASTED, MAPPED, ANNOTATED]	Pcac251539_g11.t1	M96 mating-specific protein family	354	20	0	88.91	1	C:GO:0016021	C:integral component of membrane			Coil (COILS); Coil (COILS); mobidb-lite (MOBIDB_LITE); mobidb-lite (MOBIDB_LITE); mobidb-lite (MOBIDB_LITE); mobidb-lite (MOBIDB_LITE); mobidb-lite (MOBIDB_LITE)	no GO terms	no GO terms
[INTERPRO, BLASTED, MAPPED, ANNOTATED]	Pcac251539_g12.t1	Electron transfer flavoprotein beta subunit	234	20	5.2378e-90	63.36	1	F:GO:0046983	F:protein dimerization activity			IPR008906 (PFAM); PTHR46169:SF15 (PANTHER); PTHR46169 (PANTHER); IPR012337 (SUPERFAMILY)	F:GO:0046983	F:protein dimerization activity
[INTERPRO, BLASTED]	Pcac251539_g13.t1	hypothetical protein PC110_g22831, partial	112	1	5.20801e-18	100						no IPS match	no IPS match	no IPS match
[INTERPRO, BLASTED]	Pcac251539_g14.t1	hypothetical protein PHMEG_00026915, partial	345	20	1.49548e-62	61.23						G3DSA:3.30.420.470 (GENE3D); mobidb-lite (MOBIDB_LITE); PTHR33939 (PANTHER)	no GO terms	no GO terms
[INTERPRO, BLASTED, MAPPED]	Pcac251539_g15.t1	DDE superfamily endonuclease domain	89	20	2.03427e-48	80.09	3	P:GO:0090305; F:GO:0003676; F:GO:0004519	P:nucleic acid phosphodiester bond hydrolysis; F:nucleic acid binding; F:endonuclease activity			mobidb-lite (MOBIDB_LITE)	no GO terms	no GO terms
[INTERPRO, BLASTED, MAPPED, ANNOTATED]	Pcac251539_g16.t1	M96 mating-specific protein family	290	20	0	89.54	1	C:GO:0016021	C:integral component of membrane			Coil (COILS); Coil (COILS); mobidb-lite (MOBIDB_LITE); mobidb-lite (MOBIDB_LITE); mobidb-lite (MOBIDB_LITE); mobidb-lite (MOBIDB_LITE); mobidb-lite (MOBIDB_LITE)	no GO terms	no GO terms
[INTERPRO, BLASTED, MAPPED, ANNOTATED]	Pcac251539_g17.t1	DDE superfamily endonuclease	475	20	7.8662e-128	60.63	1	F:GO:0003676	F:nucleic acid binding			Coil (COILS); IPR004875 (PFAM); mobidb-lite (MOBIDB_LITE); mobidb-lite (MOBIDB_LITE); PTHR19303:SF23 (PANTHER); PTHR19303:SF23 (PANTHER); PTHR19303 (PANTHER); PTHR19303 (PANTHER)	F:GO:0003676	F:nucleic acid binding
[INTERPRO, BLASTED, MAPPED, ANNOTATED]	Pcac251539_g18.t1	RNA polymerase-associated protein CTR9	312	20	0	72.33	3	P:GO:0006355; P:GO:0016570; F:GO:0005515	P:regulation of transcription, DNA-templated; P:histone modification; F:protein binding			Coil (COILS); IPR011990 (G3DSA:1.25.40.GENE3D); mobidb-lite (MOBIDB_LITE); IPR031101 (PANTHER); IPR013026 (PROSITE_PROFILES); IPR013026 (PROSITE_PROFILES); IPR011990 (SUPERFAMILY)	P:GO:0006355; P:GO:0016570; F:GO:0005515	P:regulation of transcription, DNA-templated; P:histone modification; F:protein binding
[INTERPRO, BLASTED, MAPPED, ANNOTATED]	Pcac251539_g19.t1	RNA polymerase-associated protein CTR9	200	20	1.27773e-146	90.19	6	P:GO:0006355; P:GO:0009263; P:GO:0016570; P:GO:0055114; F:GO:0005515; F:GO:0016491	P:regulation of transcription, DNA-templated; P:deoxyribonucleotide biosynthetic process; P:histone modification; P:oxidation-reduction process; F:protein binding; F:oxidoreductase activity			IPR019734 (PFAM); IPR019734 (PFAM); IPR011990 (G3DSA:1.25.40.GENE3D); IPR019734 (PFAM); IPR031101 (PANTHER); IPR013026 (PROSITE_PROFILES); IPR019734 (PROSITE_PROFILES); IPR013026 (PROSITE_PROFILES); IPR019734 (PROSITE_PROFILES); IPR019734 (PROSITE_PROFILES); IPR011990 (SUPERFAMILY)	P:GO:0006355; P:GO:0016570; F:GO:0005515	P:regulation of transcription, DNA-templated; P:histone modification; F:protein binding
[INTERPRO, BLASTED, MAPPED, ANNOTATED]	Pcac251539_g20.t1	hypothetical protein PF003_g20201	408	20	3.06753e-79	70.37	1	F:GO:0046983	F:protein dimerization activity			no IPS match	no IPS match	no IPS match
[INTERPRO, BLASTED]	Pcac251539_g21.t1	WRKY transcription factor 19	359	20	0	82.21						mobidb-lite (MOBIDB_LITE); mobidb-lite (MOBIDB_LITE); mobidb-lite (MOBIDB_LITE); mobidb-lite (MOBIDB_LITE); PTHR31827 (PANTHER)	no GO terms	no GO terms
[INTERPRO, BLASTED]	Pcac251539_g22.t1	hypothetical protein PC110_g17949	429	20	0	77.87						Coil (COILS); mobidb-lite (MOBIDB_LITE); mobidb-lite (MOBIDB_LITE)	no GO terms	no GO terms
[INTERPRO, BLASTED, MAPPED]	Pcac251539_g23.t1	hypothetical protein F444_21512	408	7	1.07295e-13	54.09	2	C:GO:0016020; C:GO:0016021	C:membrane; C:integral component of membrane			mobidb-lite (MOBIDB_LITE); mobidb-lite (MOBIDB_LITE); mobidb-lite (MOBIDB_LITE)	no GO terms	no GO terms
[INTERPRO, BLASTED]	Pcac251539_g24.t1	NmrA-like family	119	20	1.12653e-82	83.35						IPR036291 (SUPERFAMILY)	no GO terms	no GO terms
[INTERPRO, BLASTED]	Pcac251539_g25.t1	Clp, N-terminal	428	8	0	72.87						mobidb-lite (MOBIDB_LITE); mobidb-lite (MOBIDB_LITE); mobidb-lite (MOBIDB_LITE); mobidb-lite (MOBIDB_LITE); mobidb-lite (MOBIDB_LITE); mobidb-lite (MOBIDB_LITE)	no GO terms	no GO terms
[INTERPRO, BLASTED, MAPPED, ANNOTATED]	Pcac251539_g26.t1	protocadherin fat-like protein	11631	20	0	83.08	3	P:GO:0007156; F:GO:0005509; C:GO:0016021	P:homophilic cell adhesion via plasma membrane adhesion molecules; F:calcium ion binding; C:integral component of membrane			IPR002126 (PRINTS); G3DSA:2.60.40.60 (GENE3D); G3DSA:2.60.40.60 (GENE3D); G3DSA:2.60.40.60 (GENE3D); G3DSA:2.60.120.200 (GENE3D); G3DSA:2.60.40.60 (GENE3D); G3DSA:2.60.40.60 (GENE3D); IPR002126 (PFAM); G3DSA:2.60.40.60 (GENE3D); G3DSA:2.60.40.60 (GENE3D); G3DSA:2.60.40.60 (GENE3D); IPR002181 (PFAM); G3DSA:2.60.40.60 (GENE3D); IPR014716 (G3DSA:3.90.215.GENE3D); G3DSA:2.60.40.60 (GENE3D); G3DSA:2.6…	P:GO:0007156; P:GO:0098609; F:GO:0005509; C:GO:0016020	P:homophilic cell adhesion via plasma membrane adhesion molecules; P:cell-cell adhesion; F:calcium ion binding; C:membrane
[INTERPRO, BLASTED, MAPPED, ANNOTATED]	Pcac251539_g27.t1	Tetratricopeptide-like helical domain	981	20	0	83.03	2	F:GO:0005515; F:GO:0046872	F:protein binding; F:metal ion binding			Coil (COILS); IPR013083 (G3DSA:3.30.40.GENE3D); IPR011990 (G3DSA:1.25.40.GENE3D); mobidb-lite (MOBIDB_LITE); mobidb-lite (MOBIDB_LITE); IPR000048 (PROSITE_PROFILES); cd15489 (CDD); IPR011990 (SUPERFAMILY); IPR011011 (SUPERFAMILY)	F:GO:0005515	F:protein binding
[INTERPRO, BLASTED, MAPPED, ANNOTATED]	Pcac251539_g28.t1	Pro-apoptotic serine protease	972	20	0	92.86	3	P:GO:0006508; F:GO:0004252; F:GO:0005515	P:proteolysis; F:serine-type endopeptidase activity; F:protein binding	EC:3.4.21.73; EC:3.4.24.7; EC:3.4.21.71; EC:3.4.24.3; EC:3.4.21.34; EC:3.4.21.78; EC:3.4.21.75; EC:3.4.21.26; EC:3.4.21.27; EC:3.4.21.68; EC:3.4.21.69; EC:3.4.24.34; EC:3.4.21.41; EC:3.4.21.83; EC:3.4.21.88; EC:3.4.21.45; EC:3.4.21.89; EC:3.4.21.42; EC:3.4.19.1; EC:3.4.21.43; EC:3.4.21.87; EC:3.4.21.38; EC:3.4.21.35; EC:3.4.21.79; EC:3.4.21.36; EC:3.4.21.102; EC:3.4.21.39; EC:3.4.21; EC:3.4.21.4;…	U-plasminogen activator; Interstitial collagenase; Pancreatic elastase II; Microbial collagenase; Plasma kallikrein; Granzyme A; Furin; Prolyl oligopeptidase; Coagulation factor XIa; T-plasminogen activator; Protein C (activated); Neutrophil collagenase; Complement subcomponent C1r; Oligopeptidase B; Repressor LexA; Complement factor I; Signal peptidase I; Complement subcomponent C1s; Acylaminoac…	IPR001940 (PRINTS); PF13365 (PFAM); IPR036034 (G3DSA:2.30.42.GENE3D); IPR036034 (G3DSA:2.30.42.GENE3D); IPR025926 (PFAM); IPR036034 (G3DSA:2.30.42.GENE3D); G3DSA:2.40.10.120 (GENE3D); mobidb-lite (MOBIDB_LITE); PTHR46366:SF1 (PANTHER); PTHR46366 (PANTHER); IPR009003 (SUPERFAMILY); IPR036034 (SUPERFAMILY); IPR036034 (SUPERFAMILY); IPR009003 (SUPERFAMILY); IPR036034 (SUPERFAMILY)	P:GO:0006508; F:GO:0004252; F:GO:0005515	P:proteolysis; F:serine-type endopeptidase activity; F:protein binding
[INTERPRO, BLASTED, MAPPED, ANNOTATED]	Pcac251539_g29.t1	hypothetical protein GQ600_3186	93	15	5.89413e-61	74.8	1	C:GO:0016020	C:membrane			Coil (COILS)	no GO terms	no GO terms
[INTERPRO, BLASTED]	Pcac251539_g30.t1	Sodium/hydrogen exchanger 3	220	20	4.79328e-116	65.13						no IPS match	no IPS match	no IPS match
[INTERPRO, BLASTED, MAPPED]	Pcac251539_g31.t1	hypothetical protein PC110_g8389	697	20	0	81.72	1	F:GO:0046872	F:metal ion binding			mobidb-lite (MOBIDB_LITE); mobidb-lite (MOBIDB_LITE); mobidb-lite (MOBIDB_LITE); mobidb-lite (MOBIDB_LITE); mobidb-lite (MOBIDB_LITE); PTHR31569 (PANTHER); PTHR31569:SF4 (PANTHER)	no GO terms	no GO terms
[INTERPRO, BLASTED, MAPPED, ANNOTATED]	Pcac251539_g32.t1	SH3 domain	777	20	0	97.31	2	F:GO:0005515; F:GO:0046872	F:protein binding; F:metal ion binding			Coil (COILS); IPR001781 (PFAM); G3DSA:2.10.110.10 (GENE3D); G3DSA:2.10.110.10 (GENE3D); IPR001452 (PFAM); G3DSA:2.10.110.10 (GENE3D); G3DSA:2.30.30.40 (GENE3D); IPR001452 (PFAM); G3DSA:2.30.30.40 (GENE3D); G3DSA:2.10.110.10 (GENE3D); mobidb-lite (MOBIDB_LITE); mobidb-lite (MOBIDB_LITE); mobidb-lite (MOBIDB_LITE); PTHR24216:SF48 (PANTHER); PTHR24216:SF48 (PANTHER); PTHR24216 (PANTHER); PTHR24216 (…	F:GO:0005515	F:protein binding
[INTERPRO, BLASTED, MAPPED, ANNOTATED]	Pcac251539_g33.t1	tRNA pseudouridine(54/55) synthase	485	20	0	92.22	4	P:GO:0001522; F:GO:0003723; F:GO:0009982; C:GO:0016021	P:pseudouridine synthesis; F:RNA binding; F:pseudouridine synthase activity; C:integral component of membrane			G3DSA:3.30.70.2510 (GENE3D); G3DSA:3.30.70.3190 (GENE3D); IPR039894 (PANTHER); IPR020103 (SUPERFAMILY)	P:GO:0001522; P:GO:0009451; F:GO:0003723; F:GO:0009982	P:pseudouridine synthesis; P:RNA modification; F:RNA binding; F:pseudouridine synthase activity
[INTERPRO, BLASTED, MAPPED, ANNOTATED]	Pcac251539_g34.t1	putative helicase	1575	20	0	87.59	2	F:GO:0004386; F:GO:0005524	F:helicase activity; F:ATP binding	EC:3.6.1.3; EC:3.6.1.15	Adenosinetriphosphatase; Nucleoside-triphosphate phosphatase	IPR038718 (G3DSA:3.40.50.GENE3D); IPR001650 (PFAM); IPR011989 (G3DSA:1.25.10.GENE3D); IPR022707 (PFAM); IPR000330 (PFAM); G3DSA:3.40.50.300 (GENE3D); mobidb-lite (MOBIDB_LITE); mobidb-lite (MOBIDB_LITE); mobidb-lite (MOBIDB_LITE); PTHR10799:SF814 (PANTHER); PTHR10799 (PANTHER); IPR001650 (PROSITE_PROFILES); IPR014001 (PROSITE_PROFILES); cd18793 (CDD); cd17999 (CDD); IPR027417 (SUPERFAMILY); IPR01…	F:GO:0005524	F:ATP binding
[INTERPRO, BLASTED, MAPPED, ANNOTATED]	Pcac251539_g35.t1	Dolichyldiphosphatase 1	219	20	4.70465e-161	90.95	4	P:GO:0098869; F:GO:0004601; F:GO:0016787; C:GO:0016021	P:cellular oxidant detoxification; F:peroxidase activity; F:hydrolase activity; C:integral component of membrane	EC:1.11.1.7	Peroxidase	G3DSA:1.20.144.10 (GENE3D); IPR000326 (PFAM); IPR039666 (PTHR11247:PANTHER); PTHR11247 (PANTHER); IPR039667 (CDD); IPR036938 (SUPERFAMILY)	F:GO:0016787	F:hydrolase activity
[INTERPRO, BLASTED, MAPPED, ANNOTATED]	Pcac251539_g36.t1	Dolichyldiphosphatase 1	223	20	4.4857e-164	91.75	4	P:GO:0098869; F:GO:0004601; F:GO:0016787; C:GO:0016021	P:cellular oxidant detoxification; F:peroxidase activity; F:hydrolase activity; C:integral component of membrane	EC:1.11.1.7	Peroxidase	IPR000326 (PFAM); G3DSA:1.20.144.10 (GENE3D); PTHR11247 (PANTHER); IPR039666 (PTHR11247:PANTHER); IPR039667 (CDD); IPR036938 (SUPERFAMILY)	F:GO:0016787	F:hydrolase activity
[INTERPRO, BLASTED, MAPPED, ANNOTATED]	Pcac251539_g37.t1	phox domain-containing	461	20	0	92.43	3	P:GO:0016310; F:GO:0016301; F:GO:0035091	P:phosphorylation; F:kinase activity; F:phosphatidylinositol binding			IPR036871 (G3DSA:3.30.1520.GENE3D); mobidb-lite (MOBIDB_LITE); cd06093 (CDD); IPR036871 (SUPERFAMILY)	F:GO:0035091	F:phosphatidylinositol binding
[INTERPRO, BLASTED, MAPPED, ANNOTATED]	Pcac251539_g38.t1	translation initiation factor IF-3	122	16	7.14307e-28	80.73	2	P:GO:0006413; F:GO:0003743	P:translational initiation; F:translation initiation factor activity			no IPS match	no IPS match	no IPS match
[INTERPRO, BLASTED, ANNOTATED]	Pcac251539_g39.t1	Leucine-rich repeat domain, L domain-like	646	20	0	97.73	1	F:GO:0005515	F:protein binding			IPR032675 (G3DSA:3.80.10.GENE3D); mobidb-lite (MOBIDB_LITE); mobidb-lite (MOBIDB_LITE); IPR001611 (PROSITE_PROFILES); IPR001611 (PROSITE_PROFILES); IPR001611 (PROSITE_PROFILES); SSF52047 (SUPERFAMILY)	F:GO:0005515	F:protein binding
[INTERPRO, BLASTED, MAPPED, ANNOTATED]	Pcac251539_g40.t1	Leucine-rich repeat domain, L domain-like	185	20	2.2713e-133	86.79	2	F:GO:0016787; C:GO:0016021	F:hydrolase activity; C:integral component of membrane			no IPS match	no IPS match	no IPS match
[INTERPRO, BLASTED, MAPPED, ANNOTATED]	Pcac251539_g41.t1	Phosphatidate cytidylyltransferase	295	20	0	87.78	3	P:GO:0016024; F:GO:0004605; C:GO:0016021	P:CDP-diacylglycerol biosynthetic process; F:phosphatidate cytidylyltransferase activity; C:integral component of membrane	EC:2.7.7.41	Phosphatidate cytidylyltransferase	PF01148 (PFAM); PTHR46382 (PANTHER)	no GO terms	no GO terms
[INTERPRO, BLASTED, MAPPED, ANNOTATED]	Pcac251539_g42.t1	hypothetical protein GQ600_3182	252	20	1.24509e-179	74.35	1	C:GO:0016021	C:integral component of membrane			no IPS match	no IPS match	no IPS match
[INTERPRO, BLASTED]	Pcac251539_g43.t1	Ribonuclease H-like domain	102	20	6.37926e-68	66.67						PTHR40866 (PANTHER)	no GO terms	no GO terms
[INTERPRO, BLASTED]	Pcac251539_g44.t1	hypothetical protein PC110_g19947, partial	89	20	9.83307e-29	62.11						mobidb-lite (MOBIDB_LITE); mobidb-lite (MOBIDB_LITE); mobidb-lite (MOBIDB_LITE)	no GO terms	no GO terms
[INTERPRO, BLASTED, MAPPED, ANNOTATED]	Pcac251539_g45.t1	hypothetical protein PC110_g15967	920	20	0	81.64	1	C:GO:0016021	C:integral component of membrane			mobidb-lite (MOBIDB_LITE); mobidb-lite (MOBIDB_LITE); mobidb-lite (MOBIDB_LITE); mobidb-lite (MOBIDB_LITE); mobidb-lite (MOBIDB_LITE); PTHR37015:SF2 (PANTHER); PTHR37015 (PANTHER)	no GO terms	no GO terms
[INTERPRO, BLASTED, MAPPED, ANNOTATED]	Pcac251539_g46.t1	hypothetical protein PC110_g15965	309	20	0	87.76	1	C:GO:0016021	C:integral component of membrane			mobidb-lite (MOBIDB_LITE)	no GO terms	no GO terms
[INTERPRO, BLASTED, ANNOTATED]	Pcac251539_g47.t1	hypothetical protein GQ600_3168	702	20	0	83.06	1	F:GO:0005515	F:protein binding			IPR011990 (G3DSA:1.25.40.GENE3D); mobidb-lite (MOBIDB_LITE); mobidb-lite (MOBIDB_LITE); mobidb-lite (MOBIDB_LITE)	F:GO:0005515	F:protein binding
[INTERPRO, BLASTED, MAPPED, ANNOTATED]	Pcac251539_g48.t1	CAMKK/CAMKK-META protein kinase	828	20	0	87.5	3	P:GO:0006468; F:GO:0004674; F:GO:0005524	P:protein phosphorylation; F:protein serine/threonine kinase activity; F:ATP binding	EC:2.7.11	Transferring phosphorus-containing groups	IPR028241 (PFAM); G3DSA:1.10.510.10 (GENE3D); IPR000719 (PFAM); mobidb-lite (MOBIDB_LITE); mobidb-lite (MOBIDB_LITE); PTHR24346 (PANTHER); PTHR24346:SF39 (PANTHER); IPR017441 (PROSITE_PATTERNS); IPR008271 (PROSITE_PATTERNS); IPR000719 (PROSITE_PROFILES); cd14008 (CDD); IPR011009 (SUPERFAMILY)	P:GO:0006468; F:GO:0004672; F:GO:0005524	P:protein phosphorylation; F:protein kinase activity; F:ATP binding
[INTERPRO, BLASTED]	Pcac251539_g49.t1	selenoprotein W-related family, putative	162	20	7.77971e-117	87.38						IPR011893 (TIGRFAM); IPR036249 (G3DSA:3.40.30.GENE3D); IPR011893 (PFAM); PTHR36417 (PANTHER); PTHR36417:SF2 (PANTHER); IPR036249 (SUPERFAMILY)	no GO terms	no GO terms
[INTERPRO, BLASTED, MAPPED, ANNOTATED]	Pcac251539_g50.t1	FOG: Transposon-encoded proteins with TYA, reverse transcriptase, integrase domains in various combinations	103	17	3.61452e-58	78.08	2	P:GO:0015074; F:GO:0003676	P:DNA integration; F:nucleic acid binding			mobidb-lite (MOBIDB_LITE); mobidb-lite (MOBIDB_LITE); mobidb-lite (MOBIDB_LITE); mobidb-lite (MOBIDB_LITE); PTHR11439:SF243 (PANTHER); PTHR11439 (PANTHER)	no GO terms	no GO terms
[INTERPRO, BLASTED, MAPPED, ANNOTATED]	Pcac251539_g51.t1	hypothetical protein PC110_g18726	592	20	0	76.54	1	C:GO:0016021	C:integral component of membrane			PTHR33129 (PANTHER); IPR027417 (SUPERFAMILY)	no GO terms	no GO terms
[INTERPRO, BLASTED, MAPPED, ANNOTATED]	Pcac251539_g52.t1	Ulp1 protease family, C-terminal catalytic domain	113	20	1.21273e-77	74.31	4	P:GO:0006508; F:GO:0005488; F:GO:0008234; C:GO:0005694	P:proteolysis; F:binding; F:cysteine-type peptidase activity; C:chromosome			mobidb-lite (MOBIDB_LITE); mobidb-lite (MOBIDB_LITE)	no GO terms	no GO terms
[INTERPRO, BLASTED, MAPPED, ANNOTATED]	Pcac251539_g53.t1	Ribosome biogenesis protein	389	20	0	86.84	3	P:GO:0000455; F:GO:0016740; F:GO:1904047	P:enzyme-directed rRNA pseudouridine synthesis; F:transferase activity; F:S-adenosyl-L-methionine binding			IPR007209 (PFAM); IPR007177 (PFAM); mobidb-lite (MOBIDB_LITE); mobidb-lite (MOBIDB_LITE); mobidb-lite (MOBIDB_LITE); IPR022968 (PANTHER); IPR022968 (HAMAP)	P:GO:0006364; F:GO:0016740	P:rRNA processing; F:transferase activity
[INTERPRO, BLASTED, MAPPED, ANNOTATED]	Pcac251539_g54.t1	hypothetical protein PC110_g16039	733	20	0	87.48	2	P:GO:0016192; C:GO:0035658	P:vesicle-mediated transport; C:Mon1-Ccz1 complex			Coil (COILS); IPR043989 (PFAM); mobidb-lite (MOBIDB_LITE); mobidb-lite (MOBIDB_LITE); IPR013176 (PANTHER)	P:GO:0016192; C:GO:0035658	P:vesicle-mediated transport; C:Mon1-Ccz1 complex
[INTERPRO, BLASTED, MAPPED, ANNOTATED]	Pcac251539_g55.t1	methylenetetrahydrofolate reductase	677	20	0	94.02	4	P:GO:0006555; P:GO:0035999; P:GO:0055114; F:GO:0004489	P:methionine metabolic process; P:tetrahydrofolate interconversion; P:oxidation-reduction process; F:methylenetetrahydrofolate reductase (NAD(P)H) activity	EC:1.5.1.20	Methylenetetrahydrofolate reductase (NAD(P)H)	Coil (COILS); Coil (COILS); G3DSA:3.20.20.220 (GENE3D); IPR003171 (PFAM); IPR004621 (TIGRFAM); PTHR45754:SF3 (PANTHER); PTHR45754 (PANTHER); IPR003171 (CDD); IPR029041 (SUPERFAMILY)	P:GO:0006555; P:GO:0055114; F:GO:0004489	P:methionine metabolic process; P:oxidation-reduction process; F:methylenetetrahydrofolate reductase (NAD(P)H) activity
[INTERPRO, BLASTED, MAPPED, ANNOTATED]	Pcac251539_g56.t1	Threonine--tRNA ligase, cytoplasmic	744	20	0	97.46	4	P:GO:0006435; F:GO:0004829; F:GO:0005524; C:GO:0005737	P:threonyl-tRNA aminoacylation; F:threonine-tRNA ligase activity; F:ATP binding; C:cytoplasm	EC:6.1.1.3	Threonine--tRNA ligase	Coil (COILS); IPR002320 (PRINTS); G3DSA:3.30.54.20 (GENE3D); IPR012947 (PFAM); IPR004154 (PFAM); G3DSA:3.30.930.10 (GENE3D); IPR002320 (TIGRFAM); G3DSA:3.30.980.10 (GENE3D); IPR012675 (G3DSA:3.10.20.GENE3D); IPR002314 (PFAM); IPR004095 (PFAM); IPR036621 (G3DSA:3.40.50.GENE3D); mobidb-lite (MOBIDB_LITE); mobidb-lite (MOBIDB_LITE); PTHR11451:SF46 (PANTHER); IPR002320 (PANTHER); IPR002320 (HAMAP); I…	P:GO:0006418; P:GO:0006435; P:GO:0043039; F:GO:0000166; F:GO:0004812; F:GO:0004829; F:GO:0005524; C:GO:0005737	P:tRNA aminoacylation for protein translation; P:threonyl-tRNA aminoacylation; P:tRNA aminoacylation; F:nucleotide binding; F:aminoacyl-tRNA ligase activity; F:threonine-tRNA ligase activity; F:ATP binding; C:cytoplasm
[INTERPRO, BLASTED, MAPPED, ANNOTATED]	Pcac251539_g57.t1	Tannase and feruloyl esterase	587	20	0	92.23	4	P:GO:0006435; F:GO:0004829; F:GO:0005524; C:GO:0005737	P:threonyl-tRNA aminoacylation; F:threonine-tRNA ligase activity; F:ATP binding; C:cytoplasm	EC:6.1.1.3	Threonine--tRNA ligase	IPR011118 (PFAM); IPR011118 (PANTHER); PTHR33938:SF15 (PANTHER); IPR029058 (SUPERFAMILY)	no GO terms	no GO terms
[INTERPRO, BLASTED, MAPPED, ANNOTATED]	Pcac251539_g58.t1	Catalase	515	20	0	90.73	10	P:GO:0000398; P:GO:0002098; P:GO:0006979; P:GO:0042744; P:GO:0055114; P:GO:0098869; F:GO:0004096; F:GO:0020037; F:GO:0046872; C:GO:0033588	P:mRNA splicing, via spliceosome; P:tRNA wobble uridine modification; P:response to oxidative stress; P:hydrogen peroxide catabolic process; P:oxidation-reduction process; P:cellular oxidant detoxification; F:catalase activity; F:heme binding; F:metal ion binding; C:Elongator holoenzyme complex	EC:1.11.1.7; EC:1.11.1.6	Peroxidase; Catalase	IPR018028 (PRINTS); IPR037060 (G3DSA:2.40.180.GENE3D); IPR011614 (PFAM); IPR024711 (PIRSF); IPR010582 (PFAM); mobidb-lite (MOBIDB_LITE); mobidb-lite (MOBIDB_LITE); mobidb-lite (MOBIDB_LITE); IPR018028 (PANTHER); PTHR11465:SF9 (PANTHER); IPR024708 (PROSITE_PATTERNS); IPR002226 (PROSITE_PATTERNS); IPR018028 (PROSITE_PROFILES); IPR040333 (CDD); IPR020835 (SUPERFAMILY)	P:GO:0006979; P:GO:0042744; P:GO:0055114; F:GO:0004096; F:GO:0020037	P:response to oxidative stress; P:hydrogen peroxide catabolic process; P:oxidation-reduction process; F:catalase activity; F:heme binding
[INTERPRO, BLASTED, MAPPED, ANNOTATED]	Pcac251539_g59.t1	Elongator complex protein	376	20	0	85.48	13	P:GO:0000398; P:GO:0002098; P:GO:0006979; P:GO:0008272; P:GO:0042744; P:GO:0055085; P:GO:0055114; P:GO:0098869; F:GO:0004096; F:GO:0015116; F:GO:0020037; C:GO:0016020; C:GO:0033588	P:mRNA splicing, via spliceosome; P:tRNA wobble uridine modification; P:response to oxidative stress; P:sulfate transport; P:hydrogen peroxide catabolic process; P:transmembrane transport; P:oxidation-reduction process; P:cellular oxidant detoxification; F:catalase activity; F:sulfate transmembrane transporter activity; F:heme binding; C:membrane; C:Elongator holoenzyme complex	EC:1.11.1.7; EC:1.11.1.6	Peroxidase; Catalase	IPR008728 (PFAM); G3DSA:3.40.50.300 (GENE3D); mobidb-lite (MOBIDB_LITE); mobidb-lite (MOBIDB_LITE); IPR008728 (PANTHER)	P:GO:0002098; C:GO:0033588	P:tRNA wobble uridine modification; C:Elongator holoenzyme complex
[INTERPRO, BLASTED, MAPPED, ANNOTATED]	Pcac251539_g60.t1	RF-1 domain	311	20	1.6616e-124	85.22	3	P:GO:0000398; P:GO:0006415; F:GO:0003747	P:mRNA splicing, via spliceosome; P:translational termination; F:translation release factor activity			IPR005345 (PFAM); G3DSA:3.30.160.20 (GENE3D); IPR000352 (PFAM); mobidb-lite (MOBIDB_LITE); mobidb-lite (MOBIDB_LITE); PTHR46203 (PANTHER); SSF75620 (SUPERFAMILY)	P:GO:0000398; P:GO:0006415; F:GO:0003747	P:mRNA splicing, via spliceosome; P:translational termination; F:translation release factor activity
[INTERPRO, BLASTED, MAPPED, ANNOTATED]	Pcac251539_g61.t1	Tetraacyldisaccharide 4'-kinase	385	20	0	83.34	4	P:GO:0009245; P:GO:0016310; F:GO:0005524; F:GO:0009029	P:lipid A biosynthetic process; P:phosphorylation; F:ATP binding; F:tetraacyldisaccharide 4'-kinase activity	EC:2.7.1.130	Tetraacyldisaccharide 4'-kinase	IPR003758 (PFAM); PTHR42724:SF1 (PANTHER); IPR003758 (PANTHER); IPR003758 (HAMAP); cd03112 (CDD)	P:GO:0009245; F:GO:0005524; F:GO:0009029	P:lipid A biosynthetic process; F:ATP binding; F:tetraacyldisaccharide 4'-kinase activity
[INTERPRO, BLASTED, MAPPED, ANNOTATED]	Pcac251539_g62.t1	Bifunctional 3'-phosphoadenosine 5'-phosphosulfate synthase	1016	20	0	97.14	12	P:GO:0000103; P:GO:0009245; P:GO:0016310; F:GO:0000287; F:GO:0004020; F:GO:0004427; F:GO:0004781; F:GO:0005524; F:GO:0009029; F:GO:0016829; C:GO:0005737; C:GO:0016021	P:sulfate assimilation; P:lipid A biosynthetic process; P:phosphorylation; F:magnesium ion binding; F:adenylylsulfate kinase activity; F:inorganic diphosphatase activity; F:sulfate adenylyltransferase (ATP) activity; F:ATP binding; F:tetraacyldisaccharide 4'-kinase activity; F:lyase activity; C:cytoplasm; C:integral component of membrane	EC:3.6.1.1; EC:2.7.1.130; EC:2.7.7.4; EC:2.7.1.25	Inorganic diphosphatase; Tetraacyldisaccharide 4'-kinase; Sulfate adenylyltransferase; Adenylyl-sulfate kinase	IPR036649 (G3DSA:3.90.80.GENE3D); IPR008162 (PFAM); G3DSA:3.40.50.300 (GENE3D); G3DSA:3.10.400.10 (GENE3D); PF01583 (PFAM); IPR024951 (PFAM); IPR002891 (TIGRFAM); IPR014729 (G3DSA:3.40.50.GENE3D); IPR025980 (PFAM); PTHR11055:SF16 (PANTHER); PTHR11055 (PANTHER); IPR008162 (PROSITE_PATTERNS); IPR002891 (HAMAP); IPR002891 (CDD); IPR008162 (CDD); IPR027417 (SUPERFAMILY); SSF52374 (SUPERFAMILY); IPR03…	P:GO:0000103; P:GO:0006796; F:GO:0000287; F:GO:0004020; F:GO:0004427; F:GO:0004781; F:GO:0005524; C:GO:0005737	P:sulfate assimilation; P:phosphate-containing compound metabolic process; F:magnesium ion binding; F:adenylylsulfate kinase activity; F:inorganic diphosphatase activity; F:sulfate adenylyltransferase (ATP) activity; F:ATP binding; C:cytoplasm
[INTERPRO, BLASTED, MAPPED, ANNOTATED]	Pcac251539_g63.t1	Putative 5 alpha steroid reductase	300	20	0	90.91	4	P:GO:0006629; P:GO:0055114; F:GO:0016627; C:GO:0016021	P:lipid metabolic process; P:oxidation-reduction process; F:oxidoreductase activity, acting on the CH-CH group of donors; C:integral component of membrane			Coil (COILS); G3DSA:1.20.120.1630 (GENE3D); IPR010721 (PFAM); mobidb-lite (MOBIDB_LITE); mobidb-lite (MOBIDB_LITE); IPR010721 (PANTHER); PTHR32251:SF17 (PANTHER); IPR001104 (PROSITE_PROFILES)	P:GO:0006629; F:GO:0016627	P:lipid metabolic process; F:oxidoreductase activity, acting on the CH-CH group of donors
[INTERPRO, BLASTED, MAPPED, ANNOTATED]	Pcac251539_g64.t1	arsenical-resistance protein	230	20	1.53238e-153	78.05	5	P:GO:0015698; P:GO:0055085; F:GO:0015103; F:GO:0015297; C:GO:0016021	P:inorganic anion transport; P:transmembrane transport; F:inorganic anion transmembrane transporter activity; F:antiporter activity; C:integral component of membrane			mobidb-lite (MOBIDB_LITE); IPR004706 (PANTHER)	F:GO:0015103; F:GO:0015297; C:GO:0016021	F:inorganic anion transmembrane transporter activity; F:antiporter activity; C:integral component of membrane
[INTERPRO, BLASTED, MAPPED, ANNOTATED]	Pcac251539_g65.t1	Callose synthase 5	680	20	0	88.22	10	P:GO:0006629; P:GO:0006979; P:GO:0042744; P:GO:0055114; P:GO:0098869; F:GO:0004096; F:GO:0016627; F:GO:0020037; F:GO:0046872; C:GO:0016021	P:lipid metabolic process; P:response to oxidative stress; P:hydrogen peroxide catabolic process; P:oxidation-reduction process; P:cellular oxidant detoxification; F:catalase activity; F:oxidoreductase activity, acting on the CH-CH group of donors; F:heme binding; F:metal ion binding; C:integral component of membrane	EC:1.11.1.7; EC:1.11.1.6	Peroxidase; Catalase	Coil (COILS); Coil (COILS); Coil (COILS); Coil (COILS); Coil (COILS); Coil (COILS); mobidb-lite (MOBIDB_LITE); mobidb-lite (MOBIDB_LITE); mobidb-lite (MOBIDB_LITE); mobidb-lite (MOBIDB_LITE)	no GO terms	no GO terms
[INTERPRO, BLASTED, MAPPED, ANNOTATED]	Pcac251539_g66.t1	gag-polypeptide of LTR copia-type	167	20	4.57724e-54	89.47	3	P:GO:0015074; F:GO:0003676; F:GO:0008270	P:DNA integration; F:nucleic acid binding; F:zinc ion binding			mobidb-lite (MOBIDB_LITE); mobidb-lite (MOBIDB_LITE); mobidb-lite (MOBIDB_LITE)	no GO terms	no GO terms
[INTERPRO, BLASTED]	Pcac251539_g67.t1	hypothetical protein GQ600_5638	144	15	3.00364e-88	81.14						no IPS match	no IPS match	no IPS match
[INTERPRO, BLASTED, MAPPED, ANNOTATED]	Pcac251539_g68.t1	C2 domain	1764	20	0	95.31	2	P:GO:0046856; C:GO:0016021	P:phosphatidylinositol dephosphorylation; C:integral component of membrane			Coil (COILS); IPR035892 (G3DSA:2.60.40.GENE3D); IPR035892 (G3DSA:2.60.40.GENE3D); IPR035892 (G3DSA:2.60.40.GENE3D); IPR035892 (G3DSA:2.60.40.GENE3D); IPR000008 (PFAM); IPR035892 (G3DSA:2.60.40.GENE3D); mobidb-lite (MOBIDB_LITE); IPR037721 (PANTHER); PTHR12546:SF56 (PANTHER); IPR000008 (PROSITE_PROFILES); IPR000008 (PROSITE_PROFILES); IPR000008 (PROSITE_PROFILES); IPR000008 (PROSITE_PROFILES); IPR…	no GO terms	no GO terms
[INTERPRO, BLASTED, MAPPED, ANNOTATED]	Pcac251539_g69.t1	Inositol polyphosphate 5-phosphatase and related proteins	223	18	3.92238e-159	68.48	5	P:GO:0046856; P:GO:0090305; F:GO:0004519; F:GO:0004527; C:GO:0016020	P:phosphatidylinositol dephosphorylation; P:nucleic acid phosphodiester bond hydrolysis; F:endonuclease activity; F:exonuclease activity; C:membrane			Coil (COILS); mobidb-lite (MOBIDB_LITE); mobidb-lite (MOBIDB_LITE); mobidb-lite (MOBIDB_LITE); mobidb-lite (MOBIDB_LITE); mobidb-lite (MOBIDB_LITE)	no GO terms	no GO terms
[INTERPRO, BLASTED, MAPPED, ANNOTATED]	Pcac251539_g70.t1	Inositol polyphosphate 5-phosphatase	513	20	0	87.59	5	P:GO:0046856; P:GO:0090305; F:GO:0004519; F:GO:0004527; F:GO:0005515	P:phosphatidylinositol dephosphorylation; P:nucleic acid phosphodiester bond hydrolysis; F:endonuclease activity; F:exonuclease activity; F:protein binding			Coil (COILS); IPR036691 (G3DSA:3.60.10.GENE3D); IPR000048 (PFAM); mobidb-lite (MOBIDB_LITE); mobidb-lite (MOBIDB_LITE); mobidb-lite (MOBIDB_LITE); PTHR11200 (PANTHER); IPR000048 (PROSITE_PROFILES); IPR000048 (PROSITE_PROFILES); IPR036691 (SUPERFAMILY)	F:GO:0005515	F:protein binding
[INTERPRO, BLASTED]	Pcac251539_g71.t1	Transposase IS605, OrfB, C-terminal	250	20	2.42993e-140	75.19						IPR010095 (PFAM)	no GO terms	no GO terms
[INTERPRO, BLASTED, MAPPED, ANNOTATED]	Pcac251539_g72.t1	TKL/DRK protein kinase	100	20	6.44269e-53	89.29	4	P:GO:0006468; F:GO:0004672; F:GO:0005524; C:GO:0016021	P:protein phosphorylation; F:protein kinase activity; F:ATP binding; C:integral component of membrane			G3DSA:1.10.510.10 (GENE3D); PTHR44329:SF127 (PANTHER); PTHR44329 (PANTHER); IPR011009 (SUPERFAMILY)	no GO terms	no GO terms
[INTERPRO, BLASTED, ANNOTATED]	Pcac251539_g73.t1	Isoamyl acetate-hydrolyzing esterase 1	796	20	0	76.46	1	F:GO:0005515	F:protein binding			Coil (COILS); IPR036770 (G3DSA:1.25.40.GENE3D); IPR002110 (PFAM); IPR020683 (PFAM); PTHR24134 (PANTHER); IPR002110 (PROSITE_PROFILES); IPR020683 (PROSITE_PROFILES); IPR002110 (PROSITE_PROFILES); IPR020683 (PROSITE_PROFILES); IPR002110 (PROSITE_PROFILES); IPR036770 (SUPERFAMILY)	F:GO:0005515	F:protein binding
[INTERPRO, BLASTED, MAPPED, ANNOTATED]	Pcac251539_g74.t1	Pleckstrin homology domain-containing proteinD	372	20	0	74.88	1	F:GO:0046872	F:metal ion binding			Coil (COILS); IPR013083 (G3DSA:3.30.40.GENE3D); IPR035898 (G3DSA:1.20.1020.GENE3D); IPR019787 (PFAM); mobidb-lite (MOBIDB_LITE); mobidb-lite (MOBIDB_LITE); mobidb-lite (MOBIDB_LITE); mobidb-lite (MOBIDB_LITE); mobidb-lite (MOBIDB_LITE); mobidb-lite (MOBIDB_LITE); PTHR12618 (PANTHER); IPR019786 (PROSITE_PATTERNS); IPR019787 (PROSITE_PROFILES); cd15543 (CDD); IPR011011 (SUPERFAMILY); IPR035898 (SUP…	no GO terms	no GO terms
[INTERPRO, BLASTED, MAPPED, ANNOTATED]	Pcac251539_g75.t1	Phospholipase D	686	20	0	81.86	1	F:GO:0005509	F:calcium ion binding			mobidb-lite (MOBIDB_LITE); mobidb-lite (MOBIDB_LITE); mobidb-lite (MOBIDB_LITE); mobidb-lite (MOBIDB_LITE); mobidb-lite (MOBIDB_LITE); mobidb-lite (MOBIDB_LITE); IPR002048 (PROSITE_PROFILES); IPR011992 (SUPERFAMILY)	F:GO:0005509	F:calcium ion binding
[INTERPRO, BLASTED, MAPPED]	Pcac251539_g76.t1	Zinc finger, TAZ-type	125	20	7.94901e-89	78.32	2	F:GO:0016740; F:GO:0046872	F:transferase activity; F:metal ion binding			IPR035898 (G3DSA:1.20.1020.GENE3D); mobidb-lite (MOBIDB_LITE); PTHR13808:SF1 (PANTHER); PTHR13808 (PANTHER); IPR035898 (SUPERFAMILY)	no GO terms	no GO terms
[INTERPRO, BLASTED, MAPPED, ANNOTATED]	Pcac251539_g77.t1	Sulfate Permease (SulP) Family	963	20	0	93.74	3	P:GO:1902358; F:GO:0008271; C:GO:0016021	P:sulfate transmembrane transport; F:secondary active sulfate transmembrane transporter activity; C:integral component of membrane			IPR036513 (G3DSA:3.30.750.GENE3D); IPR002645 (PFAM); IPR011547 (PFAM); mobidb-lite (MOBIDB_LITE); mobidb-lite (MOBIDB_LITE); mobidb-lite (MOBIDB_LITE); mobidb-lite (MOBIDB_LITE); mobidb-lite (MOBIDB_LITE); PTHR11814:SF55 (PANTHER); IPR001902 (PANTHER); IPR002645 (PROSITE_PROFILES); cd07042 (CDD); IPR036513 (SUPERFAMILY)	P:GO:0008272; P:GO:0055085; F:GO:0008271; F:GO:0015116; C:GO:0016020; C:GO:0016021	P:sulfate transport; P:transmembrane transport; F:secondary active sulfate transmembrane transporter activity; F:sulfate transmembrane transporter activity; C:membrane; C:integral component of membrane
[INTERPRO, BLASTED, MAPPED, ANNOTATED]	Pcac251539_g78.t1	SLC26A/SulP transporter domain	702	20	0	94.52	3	P:GO:1902358; F:GO:0008271; C:GO:0016021	P:sulfate transmembrane transport; F:secondary active sulfate transmembrane transporter activity; C:integral component of membrane			IPR002645 (PFAM); IPR011547 (PFAM); IPR036513 (G3DSA:3.30.750.GENE3D); IPR001902 (PANTHER); PTHR11814:SF55 (PANTHER); IPR002645 (PROSITE_PROFILES); cd07042 (CDD); IPR036513 (SUPERFAMILY)	P:GO:0008272; P:GO:0055085; F:GO:0008271; F:GO:0015116; C:GO:0016020; C:GO:0016021	P:sulfate transport; P:transmembrane transport; F:secondary active sulfate transmembrane transporter activity; F:sulfate transmembrane transporter activity; C:membrane; C:integral component of membrane
[INTERPRO, BLASTED, MAPPED, ANNOTATED]	Pcac251539_g79.t1	Large Conductance Mechanosensitive Ion Channel (MscL) Family	191	20	1.40113e-138	87.74	1	C:GO:0016021	C:integral component of membrane			IPR036019 (G3DSA:1.10.1200.GENE3D); IPR037673 (PFAM); IPR037673 (PANTHER); IPR036019 (SUPERFAMILY)	no GO terms	no GO terms
[INTERPRO, BLASTED, MAPPED, ANNOTATED]	Pcac251539_g80.t1	Ribonuclease H-like domain	417	20	1.54988e-138	64.86	1	F:GO:0005515	F:protein binding			IPR036872 (G3DSA:1.10.418.GENE3D); PTHR40866 (PANTHER); IPR001715 (PROSITE_PROFILES); IPR012337 (SUPERFAMILY); IPR012337 (SUPERFAMILY); IPR036872 (SUPERFAMILY)	F:GO:0005515	F:protein binding
[INTERPRO, BLASTED, MAPPED, ANNOTATED]	Pcac251539_g81.t1	Large-conductance mechanosensitive channel	177	20	3.68557e-124	85.18	1	C:GO:0016021	C:integral component of membrane			IPR036019 (G3DSA:1.10.1200.GENE3D); IPR037673 (PFAM); IPR037673 (PANTHER); IPR036019 (SUPERFAMILY)	no GO terms	no GO terms
[INTERPRO, BLASTED, MAPPED, ANNOTATED]	Pcac251539_g82.t1	putative domain, di-copper centre	520	20	0	92.44	3	P:GO:0055114; F:GO:0016491; F:GO:0046872	P:oxidation-reduction process; F:oxidoreductase activity; F:metal ion binding			IPR002227 (PRINTS); IPR002227 (PFAM); PTHR11474:SF16 (PANTHER); PTHR11474 (PANTHER); IPR002227 (PROSITE_PATTERNS); IPR002227 (PROSITE_PATTERNS); PS51257 (PROSITE_PROFILES); IPR008922 (SUPERFAMILY)	F:GO:0016491	F:oxidoreductase activity
[INTERPRO, BLASTED, MAPPED, ANNOTATED]	Pcac251539_g83.t1	SLC26A/SulP transporter domain	696	20	0	95.1	4	P:GO:1902358; F:GO:0015116; F:GO:0016740; C:GO:0016021	P:sulfate transmembrane transport; F:sulfate transmembrane transporter activity; F:transferase activity; C:integral component of membrane			IPR011547 (PFAM); IPR036513 (G3DSA:3.30.750.GENE3D); mobidb-lite (MOBIDB_LITE); mobidb-lite (MOBIDB_LITE); mobidb-lite (MOBIDB_LITE); mobidb-lite (MOBIDB_LITE); PTHR43310 (PANTHER); PTHR43310:SF1 (PANTHER); IPR002645 (PROSITE_PROFILES); IPR036513 (SUPERFAMILY)	P:GO:0008272; F:GO:0015116; C:GO:0016021	P:sulfate transport; F:sulfate transmembrane transporter activity; C:integral component of membrane
[INTERPRO, BLASTED, MAPPED, ANNOTATED]	Pcac251539_g84.t1	Armadillo/beta-catenin-like repeat	794	20	0	50.65	1	F:GO:0005515	F:protein binding			IPR000225 (PFAM); IPR011989 (G3DSA:1.25.10.GENE3D); IPR011989 (G3DSA:1.25.10.GENE3D); IPR011989 (G3DSA:1.25.10.GENE3D); IPR042856 (PANTHER); IPR000225 (PROSITE_PROFILES); IPR000225 (PROSITE_PROFILES); IPR000225 (PROSITE_PROFILES); IPR000225 (PROSITE_PROFILES); IPR016024 (SUPERFAMILY)	F:GO:0005515	F:protein binding
[INTERPRO, BLASTED, MAPPED, ANNOTATED]	Pcac251539_g85.t1	U-box domain-containing protein 4	166	20	2.70896e-32	61.24	1	F:GO:0005515	F:protein binding			IPR011989 (G3DSA:1.25.10.GENE3D); PTHR23315:SF111 (PANTHER); PTHR23315 (PANTHER); IPR000225 (PROSITE_PROFILES); IPR016024 (SUPERFAMILY)	F:GO:0005515	F:protein binding
[INTERPRO, BLASTED, MAPPED, ANNOTATED]	Pcac251539_g86.t1	hypothetical protein PC110_g13248	578	20	0	72.27	1	F:GO:0046983	F:protein dimerization activity			Coil (COILS); IPR007021 (PFAM); mobidb-lite (MOBIDB_LITE); mobidb-lite (MOBIDB_LITE); PTHR32166:SF24 (PANTHER); PTHR32166 (PANTHER); IPR012337 (SUPERFAMILY)	no GO terms	no GO terms
[INTERPRO, BLASTED, MAPPED, ANNOTATED]	Pcac251539_g87.t1	Ankyrin repeat-containing domain	499	20	4.35992e-162	73.45	1	F:GO:0005515	F:protein binding			IPR002110 (PRINTS); IPR036770 (G3DSA:1.25.40.GENE3D); IPR020683 (PFAM); IPR036770 (G3DSA:1.25.40.GENE3D); IPR002110 (PFAM); IPR036770 (G3DSA:1.25.40.GENE3D); PF13637 (PFAM); mobidb-lite (MOBIDB_LITE); mobidb-lite (MOBIDB_LITE); PTHR24189:SF50 (PANTHER); PTHR24189 (PANTHER); PTHR24189 (PANTHER); PTHR24189:SF50 (PANTHER); IPR002110 (PROSITE_PROFILES); IPR002110 (PROSITE_PROFILES); IPR002110 (PROSIT…	F:GO:0005515	F:protein binding
[INTERPRO, BLASTED, MAPPED, ANNOTATED]	Pcac251539_g88.t1	DNA phosphorothioation-dependent restriction protein DptG	417	20	0	75.03	2	P:GO:0044237; F:GO:0003824	P:cellular metabolic process; F:catalytic activity			no IPS match	no IPS match	no IPS match
[INTERPRO, BLASTED, MAPPED]	Pcac251539_g89.t1	hypothetical protein GQ600_12010	163	20	1.15353e-98	80.55	2	F:GO:0008270; C:GO:0042025	F:zinc ion binding; C:host cell nucleus			no IPS match	no IPS match	no IPS match
[INTERPRO, BLASTED, MAPPED, ANNOTATED]	Pcac251539_g90.t1	hypothetical protein PC110_g23798, partial	143	20	1.13063e-90	80.59	3	F:GO:0003824; F:GO:0008270; C:GO:0042025	F:catalytic activity; F:zinc ion binding; C:host cell nucleus			no IPS match	no IPS match	no IPS match
[INTERPRO, BLASTED, MAPPED, ANNOTATED]	Pcac251539_g91.t1	hypothetical protein GQ600_19667	504	20	0	70.52	1	C:GO:0016021	C:integral component of membrane			no IPS match	no IPS match	no IPS match
[INTERPRO, BLASTED, MAPPED, ANNOTATED]	Pcac251539_g92.t1	Alcohol acetyltransferase	506	20	0	95.6	1	F:GO:0016740	F:transferase activity			IPR023213 (G3DSA:3.30.559.GENE3D); PTHR28037 (PANTHER); PTHR28037:SF1 (PANTHER); SSF52777 (SUPERFAMILY)	no GO terms	no GO terms
[INTERPRO, BLASTED]	Pcac251539_g93.t1	hypothetical protein PC110_g16082	300	20	0	78.94						Coil (COILS); Coil (COILS); Coil (COILS); mobidb-lite (MOBIDB_LITE); mobidb-lite (MOBIDB_LITE); mobidb-lite (MOBIDB_LITE)	no GO terms	no GO terms
[INTERPRO, BLASTED, MAPPED, ANNOTATED]	Pcac251539_g94.t1	CMGC/MAPK protein kinase	1329	20	0	93.47	3	P:GO:0000165; F:GO:0004707; F:GO:0005524	P:MAPK cascade; F:MAP kinase activity; F:ATP binding	EC:2.7.11; EC:2.7.11.24	Transferring phosphorus-containing groups; Mitogen-activated protein kinase	IPR011993 (G3DSA:2.30.29.GENE3D); G3DSA:3.30.200.20 (GENE3D); G3DSA:1.10.510.10 (GENE3D); IPR000719 (PFAM); IPR001849 (PFAM); mobidb-lite (MOBIDB_LITE); mobidb-lite (MOBIDB_LITE); mobidb-lite (MOBIDB_LITE); mobidb-lite (MOBIDB_LITE); PTHR24055 (PANTHER); PTHR24055:SF158 (PANTHER); IPR017441 (PROSITE_PATTERNS); IPR003527 (PROSITE_PATTERNS); IPR008271 (PROSITE_PATTERNS); IPR000719 (PROSITE_PROFILES…	P:GO:0006468; F:GO:0004672; F:GO:0004707; F:GO:0005524	P:protein phosphorylation; F:protein kinase activity; F:MAP kinase activity; F:ATP binding
[INTERPRO, BLASTED, MAPPED, ANNOTATED]	Pcac251539_g95.t1	SLC26A/SulP transporter domain	687	20	0	85.63	5	P:GO:1902358; F:GO:0005524; F:GO:0008271; F:GO:0042626; C:GO:0016021	P:sulfate transmembrane transport; F:ATP binding; F:secondary active sulfate transmembrane transporter activity; F:ATPase-coupled transmembrane transporter activity; C:integral component of membrane			IPR002645 (PFAM); IPR036513 (G3DSA:3.30.750.GENE3D); IPR011547 (PFAM); PTHR11814:SF55 (PANTHER); IPR001902 (PANTHER); IPR002645 (PROSITE_PROFILES); cd07042 (CDD); IPR036513 (SUPERFAMILY)	P:GO:0008272; P:GO:0055085; F:GO:0008271; F:GO:0015116; C:GO:0016020; C:GO:0016021	P:sulfate transport; P:transmembrane transport; F:secondary active sulfate transmembrane transporter activity; F:sulfate transmembrane transporter activity; C:membrane; C:integral component of membrane
[INTERPRO, BLASTED, MAPPED]	Pcac251539_g96.t1	50S ribosome-binding GTPase	409	20	0	57.94	1	F:GO:0005525	F:GTP binding			no IPS match	no IPS match	no IPS match
[INTERPRO, BLASTED]	Pcac251539_g97.t1	Avirulence (Avh) protein	229	20	7.86098e-171	67.82						IPR031825 (PFAM)	no GO terms	no GO terms
[INTERPRO, BLASTED]	Pcac251539_g98.t1	hypothetical protein GQ600_2506	120	20	2.12275e-71	83.55						mobidb-lite (MOBIDB_LITE); mobidb-lite (MOBIDB_LITE); mobidb-lite (MOBIDB_LITE); mobidb-lite (MOBIDB_LITE)	no GO terms	no GO terms
[INTERPRO, BLASTED]	Pcac251539_g99.t1	hypothetical protein PC110_g12867	545	20	0	74.72						Coil (COILS); mobidb-lite (MOBIDB_LITE); mobidb-lite (MOBIDB_LITE); mobidb-lite (MOBIDB_LITE); mobidb-lite (MOBIDB_LITE); mobidb-lite (MOBIDB_LITE); mobidb-lite (MOBIDB_LITE); mobidb-lite (MOBIDB_LITE)	no GO terms	no GO terms
[INTERPRO, BLASTED, MAPPED, ANNOTATED]	Pcac251539_g100.t1	Acyltransferase family	425	20	0	67.28	2	F:GO:0016747; C:GO:0016021	F:transferase activity, transferring acyl groups other than amino-acyl groups; C:integral component of membrane			IPR002656 (PFAM); PTHR23028:SF53 (PANTHER); PTHR23028 (PANTHER)	F:GO:0016747	F:transferase activity, transferring acyl groups other than amino-acyl groups
[INTERPRO, BLASTED, MAPPED, ANNOTATED]	Pcac251539_g101.t1	Alpha/Beta hydrolase fold	451	20	0	86.82	1	F:GO:0016787	F:hydrolase activity			IPR029058 (G3DSA:3.40.50.GENE3D); IPR002018 (PFAM); IPR029058 (G3DSA:3.40.50.GENE3D); PTHR11559:SF394 (PANTHER); PTHR11559 (PANTHER); IPR029058 (SUPERFAMILY); IPR029058 (SUPERFAMILY)	no GO terms	no GO terms
[INTERPRO, BLASTED, MAPPED, ANNOTATED]	Pcac251539_g102.t1	Putative methyltransferase	206	20	3.17555e-152	97.15	5	P:GO:0016310; P:GO:0032259; P:GO:0046856; F:GO:0008168; F:GO:0016301	P:phosphorylation; P:methylation; P:phosphatidylinositol dephosphorylation; F:methyltransferase activity; F:kinase activity			IPR013216 (PFAM); G3DSA:3.40.50.150 (GENE3D); PTHR12176 (PANTHER); PTHR12176:SF14 (PANTHER); cd02440 (CDD); IPR029063 (SUPERFAMILY)	F:GO:0008168	F:methyltransferase activity
[INTERPRO, BLASTED, MAPPED, ANNOTATED]	Pcac251539_g103.t1	Cyclic nucleotide-binding domain	2654	20	0	80.99	4	P:GO:0034765; P:GO:0071805; F:GO:0005249; C:GO:0016021	P:regulation of ion transmembrane transport; P:potassium ion transmembrane transport; F:voltage-gated potassium channel activity; C:integral component of membrane			IPR003938 (PRINTS); IPR000595 (PFAM); G3DSA:1.10.287.70 (GENE3D); G3DSA:1.10.287.630 (GENE3D); IPR014710 (G3DSA:2.60.120.GENE3D); IPR014710 (G3DSA:2.60.120.GENE3D); IPR013099 (PFAM); G3DSA:1.10.287.70 (GENE3D); IPR005821 (PFAM); mobidb-lite (MOBIDB_LITE); mobidb-lite (MOBIDB_LITE); mobidb-lite (MOBIDB_LITE); mobidb-lite (MOBIDB_LITE); mobidb-lite (MOBIDB_LITE); mobidb-lite (MOBIDB_LITE); mobidb-l…	P:GO:0006811; P:GO:0006813; P:GO:0055085; F:GO:0005216; F:GO:0005249; C:GO:0016020	P:ion transport; P:potassium ion transport; P:transmembrane transport; F:ion channel activity; F:voltage-gated potassium channel activity; C:membrane
[INTERPRO, BLASTED, MAPPED, ANNOTATED]	Pcac251539_g104.t1	Cyclic nucleotide-binding domain	2765	20	0	85.14	3	P:GO:0034220; F:GO:0005216; C:GO:0016021	P:ion transmembrane transport; F:ion channel activity; C:integral component of membrane			IPR000595 (PFAM); IPR013099 (PFAM); G3DSA:1.10.287.630 (GENE3D); IPR014710 (G3DSA:2.60.120.GENE3D); IPR014710 (G3DSA:2.60.120.GENE3D); IPR014710 (G3DSA:2.60.120.GENE3D); IPR005821 (PFAM); G3DSA:1.10.287.70 (GENE3D); G3DSA:1.10.287.70 (GENE3D); mobidb-lite (MOBIDB_LITE); mobidb-lite (MOBIDB_LITE); mobidb-lite (MOBIDB_LITE); mobidb-lite (MOBIDB_LITE); PTHR45638 (PANTHER); IPR018488 (PROSITE_PATTERN…	P:GO:0006811; P:GO:0055085; F:GO:0005216; C:GO:0016020	P:ion transport; P:transmembrane transport; F:ion channel activity; C:membrane
[INTERPRO, BLASTED]	Pcac251539_g105.t1	hypothetical protein PC110_g12859	71	3	5.0803e-38	78.97						mobidb-lite (MOBIDB_LITE); mobidb-lite (MOBIDB_LITE)	no GO terms	no GO terms
[INTERPRO, BLASTED, MAPPED]	Pcac251539_g106.t1	hypothetical protein PC110_g9783	283	20	0	62.56	1	F:GO:0046983	F:protein dimerization activity			IPR007021 (PFAM); IPR012337 (SUPERFAMILY)	no GO terms	no GO terms
[INTERPRO, BLASTED, MAPPED, ANNOTATED]	Pcac251539_g107.t1	Leucine-rich repeat domain, L domain-like	817	20	0	86.27	3	P:GO:0034220; F:GO:0005216; C:GO:0016021	P:ion transmembrane transport; F:ion channel activity; C:integral component of membrane			IPR032675 (G3DSA:3.80.10.GENE3D); mobidb-lite (MOBIDB_LITE); SSF52058 (SUPERFAMILY)	no GO terms	no GO terms
[INTERPRO, BLASTED, MAPPED, ANNOTATED]	Pcac251539_g108.t1	Cyclic nucleotide-binding domain	2363	20	0	90.33	3	P:GO:0034220; F:GO:0005216; C:GO:0016021	P:ion transmembrane transport; F:ion channel activity; C:integral component of membrane			IPR014710 (G3DSA:2.60.120.GENE3D); G3DSA:1.10.287.70 (GENE3D); G3DSA:1.10.287.630 (GENE3D); G3DSA:1.10.287.70 (GENE3D); IPR014710 (G3DSA:2.60.120.GENE3D); IPR005821 (PFAM); IPR000595 (PFAM); mobidb-lite (MOBIDB_LITE); mobidb-lite (MOBIDB_LITE); mobidb-lite (MOBIDB_LITE); PTHR45638 (PANTHER); IPR018488 (PROSITE_PATTERNS); IPR018488 (PROSITE_PATTERNS); IPR000595 (PROSITE_PROFILES); IPR000595 (PROSI…	P:GO:0006811; P:GO:0055085; F:GO:0005216; C:GO:0016020	P:ion transport; P:transmembrane transport; F:ion channel activity; C:membrane
[INTERPRO, BLASTED, ANNOTATED]	Pcac251539_g109.t1	Armadillo-type fold	896	20	0	80.02	1	F:GO:0005515	F:protein binding			IPR011989 (G3DSA:1.25.10.GENE3D); IPR011989 (G3DSA:1.25.10.GENE3D); IPR000225 (PFAM); mobidb-lite (MOBIDB_LITE); mobidb-lite (MOBIDB_LITE); mobidb-lite (MOBIDB_LITE); mobidb-lite (MOBIDB_LITE); PTHR23315 (PANTHER); IPR000225 (PROSITE_PROFILES); IPR000225 (PROSITE_PROFILES); IPR000225 (PROSITE_PROFILES); IPR000225 (PROSITE_PROFILES); IPR016024 (SUPERFAMILY); IPR016024 (SUPERFAMILY)	F:GO:0005515	F:protein binding
[INTERPRO, BLASTED, ANNOTATED]	Pcac251539_g110.t1	Tetratricopeptide-like helical domain	1287	20	0	76.56	1	F:GO:0005515	F:protein binding			IPR011990 (G3DSA:1.25.40.GENE3D); IPR011990 (G3DSA:1.25.40.GENE3D); mobidb-lite (MOBIDB_LITE); PTHR46014 (PANTHER); IPR011990 (SUPERFAMILY); IPR011990 (SUPERFAMILY)	F:GO:0005515	F:protein binding
[INTERPRO, BLASTED, MAPPED, ANNOTATED]	Pcac251539_g111.t1	domain-containing protein	2089	20	0	92.89	4	P:GO:0043547; P:GO:0051056; F:GO:0005096; C:GO:0005634	P:positive regulation of GTPase activity; P:regulation of small GTPase mediated signal transduction; F:GTPase activator activity; C:nucleus			Coil (COILS); Coil (COILS); IPR000331 (PFAM); IPR035974 (G3DSA:3.40.50.GENE3D); mobidb-lite (MOBIDB_LITE); mobidb-lite (MOBIDB_LITE); mobidb-lite (MOBIDB_LITE); mobidb-lite (MOBIDB_LITE); mobidb-lite (MOBIDB_LITE); mobidb-lite (MOBIDB_LITE); IPR027107 (PANTHER); IPR027107 (PANTHER); PTHR10063:SF9 (PANTHER); PTHR10063:SF9 (PANTHER); IPR000331 (PROSITE_PROFILES); IPR016137 (PROSITE_PROFILES); IPR03…	P:GO:0043547; P:GO:0051056; F:GO:0005096; C:GO:0005634	P:positive regulation of GTPase activity; P:regulation of small GTPase mediated signal transduction; F:GTPase activator activity; C:nucleus
[INTERPRO, BLASTED, MAPPED, ANNOTATED]	Pcac251539_g112.t1	Cyclic nucleotide-binding domain	2760	20	0	87.16	3	P:GO:0034220; F:GO:0005216; C:GO:0016021	P:ion transmembrane transport; F:ion channel activity; C:integral component of membrane			G3DSA:1.10.287.70 (GENE3D); G3DSA:1.10.287.70 (GENE3D); IPR014710 (G3DSA:2.60.120.GENE3D); G3DSA:1.10.287.630 (GENE3D); IPR014710 (G3DSA:2.60.120.GENE3D); G3DSA:1.10.287.70 (GENE3D); IPR000595 (PFAM); IPR005821 (PFAM); IPR014710 (G3DSA:2.60.120.GENE3D); IPR014710 (G3DSA:2.60.120.GENE3D); mobidb-lite (MOBIDB_LITE); mobidb-lite (MOBIDB_LITE); mobidb-lite (MOBIDB_LITE); mobidb-lite (MOBIDB_LITE); PT…	P:GO:0006811; P:GO:0055085; F:GO:0005216; C:GO:0016020	P:ion transport; P:transmembrane transport; F:ion channel activity; C:membrane
[INTERPRO, BLASTED, MAPPED, ANNOTATED]	Pcac251539_g113.t1	Kazal-like serine protease inhibitor	231	20	3.04021e-169	64.11	1	F:GO:0043167	F:ion binding			no IPS match	no IPS match	no IPS match
[INTERPRO, BLASTED, MAPPED, ANNOTATED]	Pcac251539_g114.t1	EF-hand domain pair	479	20	0	81.1	1	F:GO:0005509	F:calcium ion binding			Coil (COILS); Coil (COILS); G3DSA:1.10.238.10 (GENE3D); mobidb-lite (MOBIDB_LITE); mobidb-lite (MOBIDB_LITE); mobidb-lite (MOBIDB_LITE); mobidb-lite (MOBIDB_LITE); mobidb-lite (MOBIDB_LITE); mobidb-lite (MOBIDB_LITE); mobidb-lite (MOBIDB_LITE); IPR018247 (PROSITE_PATTERNS); IPR002048 (PROSITE_PROFILES); IPR002048 (PROSITE_PROFILES); cd16856 (CDD); IPR011992 (SUPERFAMILY)	F:GO:0005509	F:calcium ion binding
[INTERPRO, BLASTED, ANNOTATED]	Pcac251539_g115.t1	Ankyrin repeat-containing domain	614	20	0	79.69	1	F:GO:0005515	F:protein binding			IPR036770 (G3DSA:1.25.40.GENE3D); IPR002110 (PFAM); IPR036770 (G3DSA:1.25.40.GENE3D); IPR020683 (PFAM); PTHR24134:SF1 (PANTHER); PTHR24134 (PANTHER); PTHR24134 (PANTHER); PTHR24134:SF1 (PANTHER); IPR020683 (PROSITE_PROFILES); IPR002110 (PROSITE_PROFILES); IPR002110 (PROSITE_PROFILES); IPR002110 (PROSITE_PROFILES); IPR036770 (SUPERFAMILY)	F:GO:0005515	F:protein binding
[INTERPRO, BLASTED, MAPPED, ANNOTATED]	Pcac251539_g116.t1	Myb protein G	750	20	0	78.05	1	C:GO:0016021	C:integral component of membrane			mobidb-lite (MOBIDB_LITE); mobidb-lite (MOBIDB_LITE); mobidb-lite (MOBIDB_LITE); mobidb-lite (MOBIDB_LITE); mobidb-lite (MOBIDB_LITE); mobidb-lite (MOBIDB_LITE); mobidb-lite (MOBIDB_LITE); mobidb-lite (MOBIDB_LITE); mobidb-lite (MOBIDB_LITE); mobidb-lite (MOBIDB_LITE)	no GO terms	no GO terms
[INTERPRO, BLASTED, MAPPED, ANNOTATED]	Pcac251539_g117.t1	AGC/PKA protein kinase	353	20	0	95.23	3	P:GO:0006468; F:GO:0004674; F:GO:0005524	P:protein phosphorylation; F:protein serine/threonine kinase activity; F:ATP binding	EC:2.7.11	Transferring phosphorus-containing groups	G3DSA:3.30.200.20 (GENE3D); G3DSA:1.10.510.10 (GENE3D); IPR000719 (PFAM); PTHR24353:SF117 (PANTHER); PTHR24353 (PANTHER); IPR008271 (PROSITE_PATTERNS); IPR000719 (PROSITE_PROFILES); IPR000961 (PROSITE_PROFILES); cd05580 (CDD); IPR011009 (SUPERFAMILY)	P:GO:0006468; F:GO:0004672; F:GO:0004674; F:GO:0005524	P:protein phosphorylation; F:protein kinase activity; F:protein serine/threonine kinase activity; F:ATP binding
[INTERPRO, BLASTED, ANNOTATED]	Pcac251539_g118.t1	Axonemal Inner Arm I1 Intermediate Chain Dynein	1142	20	0	85.99	1	F:GO:0005515	F:protein binding			IPR015943 (G3DSA:2.130.10.GENE3D); IPR001680 (PFAM); mobidb-lite (MOBIDB_LITE); mobidb-lite (MOBIDB_LITE); mobidb-lite (MOBIDB_LITE); mobidb-lite (MOBIDB_LITE); mobidb-lite (MOBIDB_LITE); mobidb-lite (MOBIDB_LITE); mobidb-lite (MOBIDB_LITE); mobidb-lite (MOBIDB_LITE); mobidb-lite (MOBIDB_LITE); mobidb-lite (MOBIDB_LITE); mobidb-lite (MOBIDB_LITE); mobidb-lite (MOBIDB_LITE); mobidb-lite (MOBIDB_LI…	F:GO:0005515	F:protein binding
[INTERPRO, BLASTED, MAPPED]	Pcac251539_g119.t1	reverse transcriptase	149	11	1.73882e-106	54.63	5	P:GO:0006278; P:GO:0090502; F:GO:0003676; F:GO:0003964; F:GO:0004523	P:RNA-dependent DNA biosynthetic process; P:RNA phosphodiester bond hydrolysis, endonucleolytic; F:nucleic acid binding; F:RNA-directed DNA polymerase activity; F:RNA-DNA hybrid ribonuclease activity			no IPS match	no IPS match	no IPS match
[INTERPRO, BLASTED]	Pcac251539_g120.t1	hypothetical protein PC110_g19740	284	20	5.78626e-131	72.54						mobidb-lite (MOBIDB_LITE); mobidb-lite (MOBIDB_LITE); mobidb-lite (MOBIDB_LITE); mobidb-lite (MOBIDB_LITE)	no GO terms	no GO terms
[INTERPRO, BLASTED]	Pcac251539_g121.t1	hypothetical protein PC110_g6339	153	9	9.60842e-82	85.92						mobidb-lite (MOBIDB_LITE); mobidb-lite (MOBIDB_LITE); mobidb-lite (MOBIDB_LITE)	no GO terms	no GO terms
[INTERPRO, BLASTED]	Pcac251539_g122.t1	hypothetical protein PC110_g21330	769	20	0	62.74						no IPS match	no IPS match	no IPS match
[INTERPRO, BLASTED, MAPPED, ANNOTATED]	Pcac251539_g123.t1	hypothetical protein PC110_g1566	95	20	5.28425e-50	73.03	1	F:GO:0046983	F:protein dimerization activity			no IPS match	no IPS match	no IPS match
[INTERPRO, BLASTED]	Pcac251539_g124.t1	hypothetical protein GQ600_15688	254	20	1.54707e-172	86.11						no IPS match	no IPS match	no IPS match
[INTERPRO, BLASTED, MAPPED, ANNOTATED]	Pcac251539_g125.t1	crn1-like protein	406	20	0	79.28	1	C:GO:0042025	C:host cell nucleus			no IPS match	no IPS match	no IPS match
[INTERPRO, BLASTED, MAPPED, ANNOTATED]	Pcac251539_g126.t1	hypothetical protein PC110_g19466	666	20	0	88.15	1	F:GO:0016757	F:transferase activity, transferring glycosyl groups			PF14681 (PFAM); IPR029057 (G3DSA:3.40.50.GENE3D); mobidb-lite (MOBIDB_LITE); mobidb-lite (MOBIDB_LITE); mobidb-lite (MOBIDB_LITE); IPR029057 (SUPERFAMILY)	no GO terms	no GO terms
[INTERPRO, BLASTED]	Pcac251539_g127.t1	hypothetical protein PC110_g19947, partial	158	20	8.09223e-40	84.87						mobidb-lite (MOBIDB_LITE); mobidb-lite (MOBIDB_LITE); mobidb-lite (MOBIDB_LITE)	no GO terms	no GO terms
[INTERPRO, BLASTED, MAPPED]	Pcac251539_g128.t1	hypothetical protein PC110_g13536	1881	20	0	85.54	1	P:GO:0000469	P:cleavage involved in rRNA processing			IPR011989 (G3DSA:1.25.10.GENE3D); IPR011989 (G3DSA:1.25.10.GENE3D); IPR011989 (G3DSA:1.25.10.GENE3D); mobidb-lite (MOBIDB_LITE); mobidb-lite (MOBIDB_LITE); mobidb-lite (MOBIDB_LITE); mobidb-lite (MOBIDB_LITE); mobidb-lite (MOBIDB_LITE); PTHR23315 (PANTHER); PTHR23315:SF224 (PANTHER); PTHR23315 (PANTHER); PTHR23315:SF224 (PANTHER); PTHR23315:SF224 (PANTHER); PTHR23315 (PANTHER); IPR016024 (SUPERFA…	no GO terms	no GO terms
[INTERPRO, BLASTED]	Pcac251539_g129.t1	Dead/deah box RNA helicase	1613	20	0	84.52						Coil (COILS); Coil (COILS); Coil (COILS); Coil (COILS); mobidb-lite (MOBIDB_LITE); mobidb-lite (MOBIDB_LITE); mobidb-lite (MOBIDB_LITE); mobidb-lite (MOBIDB_LITE); mobidb-lite (MOBIDB_LITE); mobidb-lite (MOBIDB_LITE); PTHR39867 (PANTHER); PTHR39867:SF2 (PANTHER)	no GO terms	no GO terms
[INTERPRO, BLASTED, MAPPED, ANNOTATED]	Pcac251539_g130.t1	Ricin B, lectin domain	734	20	0	70.86	2	F:GO:0030246; C:GO:0016021	F:carbohydrate binding; C:integral component of membrane			IPR000772 (PFAM); G3DSA:2.80.10.50 (GENE3D); mobidb-lite (MOBIDB_LITE); PTHR11675 (PANTHER); PTHR11675:SF114 (PANTHER); IPR000772 (PROSITE_PROFILES); IPR000772 (PROSITE_PROFILES); IPR000772 (CDD); IPR000772 (CDD); IPR035992 (SUPERFAMILY); IPR035992 (SUPERFAMILY)	no GO terms	no GO terms
[INTERPRO, BLASTED]	Pcac251539_g131.t1	hypothetical protein GQ600_24599	129	17	2.63825e-88	67.18						no IPS match	no IPS match	no IPS match
[INTERPRO, BLASTED, MAPPED, ANNOTATED]	Pcac251539_g132.t1	serine/threonine protein kinase	299	20	0	88.38	4	P:GO:0006468; F:GO:0004674; F:GO:0005524; C:GO:0016021	P:protein phosphorylation; F:protein serine/threonine kinase activity; F:ATP binding; C:integral component of membrane	EC:2.7.11	Transferring phosphorus-containing groups	G3DSA:1.10.510.10 (GENE3D); IPR000719 (PFAM); PTHR24345:SF83 (PANTHER); PTHR24345 (PANTHER); IPR000719 (PROSITE_PROFILES); IPR011009 (SUPERFAMILY)	P:GO:0006468; F:GO:0004672; F:GO:0005524	P:protein phosphorylation; F:protein kinase activity; F:ATP binding
[INTERPRO, BLASTED]	Pcac251539_g133.t1	hypothetical protein PC110_g13529	1225	20	0	73.24						mobidb-lite (MOBIDB_LITE); mobidb-lite (MOBIDB_LITE)	no GO terms	no GO terms
[INTERPRO, BLASTED, MAPPED, ANNOTATED]	Pcac251539_g134.t1	hypothetical protein GQ600_15734	108	20	8.69341e-73	81.36	2	P:GO:0032774; F:GO:0003899	P:RNA biosynthetic process; F:DNA-directed 5'-3' RNA polymerase activity	EC:2.7.7.6	DNA-directed RNA polymerase	PS51257 (PROSITE_PROFILES)	no GO terms	no GO terms
[INTERPRO, BLASTED, MAPPED, ANNOTATED]	Pcac251539_g135.t1	hypothetical protein GQ600_15734	108	20	8.69341e-73	81.36	2	P:GO:0032774; F:GO:0003899	P:RNA biosynthetic process; F:DNA-directed 5'-3' RNA polymerase activity	EC:2.7.7.6	DNA-directed RNA polymerase	PS51257 (PROSITE_PROFILES)	no GO terms	no GO terms
[INTERPRO, BLASTED]	Pcac251539_g136.t1	putative ankyrin repeat domain-containing protein	578	20	0	71.23						IPR036770 (G3DSA:1.25.40.GENE3D); IPR020683 (PFAM); IPR036770 (G3DSA:1.25.40.GENE3D); PF13637 (PFAM); PTHR46586 (PANTHER); PTHR46586 (PANTHER); PTHR46586:SF3 (PANTHER); IPR036770 (SUPERFAMILY)	no GO terms	no GO terms
[INTERPRO, BLASTED, MAPPED, ANNOTATED]	Pcac251539_g137.t1	Glutamate decarboxylase 4	506	20	0	90.51	7	P:GO:0006364; P:GO:0006536; F:GO:0004351; F:GO:0016740; F:GO:0030170; C:GO:0005732; C:GO:0034457	P:rRNA processing; P:glutamate metabolic process; F:glutamate decarboxylase activity; F:transferase activity; F:pyridoxal phosphate binding; C:small nucleolar ribonucleoprotein complex; C:Mpp10 complex	EC:4.1.1.15	Glutamate decarboxylase	G3DSA:3.90.1150.160 (GENE3D); IPR002129 (PFAM); IPR010107 (TIGRFAM); IPR015421 (G3DSA:3.40.640.GENE3D); IPR010107 (PANTHER); IPR015424 (SUPERFAMILY)	P:GO:0006536; P:GO:0019752; F:GO:0003824; F:GO:0004351; F:GO:0016831; F:GO:0030170	P:glutamate metabolic process; P:carboxylic acid metabolic process; F:catalytic activity; F:glutamate decarboxylase activity; F:carboxy-lyase activity; F:pyridoxal phosphate binding
[INTERPRO, BLASTED, MAPPED, ANNOTATED]	Pcac251539_g138.t1	Cytochrome P450, conserved site	514	20	0	80.13	6	P:GO:0055114; F:GO:0004497; F:GO:0005506; F:GO:0016705; F:GO:0020037; C:GO:0016021	P:oxidation-reduction process; F:monooxygenase activity; F:iron ion binding; F:oxidoreductase activity, acting on paired donors, with incorporation or reduction of molecular oxygen; F:heme binding; C:integral component of membrane			IPR001128 (PRINTS); IPR002401 (PRINTS); IPR001128 (PFAM); IPR036396 (G3DSA:1.10.630.GENE3D); PTHR24296 (PANTHER); PTHR24296:SF0 (PANTHER); IPR017972 (PROSITE_PATTERNS); IPR036396 (SUPERFAMILY)	P:GO:0055114; F:GO:0005506; F:GO:0016705; F:GO:0020037	P:oxidation-reduction process; F:iron ion binding; F:oxidoreductase activity, acting on paired donors, with incorporation or reduction of molecular oxygen; F:heme binding
[INTERPRO, BLASTED, MAPPED, ANNOTATED]	Pcac251539_g139.t1	Sodium:solute symporter family	481	20	0	93.89	3	P:GO:0055085; F:GO:0022857; C:GO:0016021	P:transmembrane transport; F:transmembrane transporter activity; C:integral component of membrane			IPR038377 (G3DSA:1.20.1730.GENE3D); PTHR43291:SF8 (PANTHER); PTHR43291 (PANTHER); IPR001734 (PROSITE_PROFILES)	P:GO:0055085; F:GO:0022857; C:GO:0016020	P:transmembrane transport; F:transmembrane transporter activity; C:membrane
[INTERPRO, BLASTED]	Pcac251539_g140.t1	NAD(P)-binding domain	330	20	0	87.88						G3DSA:3.40.50.720 (GENE3D); PTHR43162 (PANTHER); IPR036291 (SUPERFAMILY)	no GO terms	no GO terms
[INTERPRO, BLASTED, MAPPED]	Pcac251539_g141.t1	hypothetical protein PC110_g22947, partial	460	20	2.3522e-128	69.33	2	C:GO:0016020; C:GO:0016021	C:membrane; C:integral component of membrane			Coil (COILS); mobidb-lite (MOBIDB_LITE); mobidb-lite (MOBIDB_LITE); mobidb-lite (MOBIDB_LITE); mobidb-lite (MOBIDB_LITE); mobidb-lite (MOBIDB_LITE); mobidb-lite (MOBIDB_LITE); mobidb-lite (MOBIDB_LITE)	no GO terms	no GO terms
[INTERPRO, BLASTED]	Pcac251539_g142.t1	putative ankyrin repeat protein	102	2	3.72262e-66	81.01						IPR036770 (G3DSA:1.25.40.GENE3D); IPR036770 (SUPERFAMILY)	no GO terms	no GO terms
[INTERPRO, BLASTED, MAPPED, ANNOTATED]	Pcac251539_g143.t1	IS607 family transposase	122	20	8.1588e-82	67.85	3	P:GO:0006310; F:GO:0000150; F:GO:0003677	P:DNA recombination; F:recombinase activity; F:DNA binding			mobidb-lite (MOBIDB_LITE); mobidb-lite (MOBIDB_LITE)	no GO terms	no GO terms
[INTERPRO, BLASTED, MAPPED, ANNOTATED]	Pcac251539_g144.t1	Sodium:solute symporter family	484	20	0	96.59	5	P:GO:0016310; P:GO:0055085; F:GO:0016301; F:GO:0022857; C:GO:0016021	P:phosphorylation; P:transmembrane transport; F:kinase activity; F:transmembrane transporter activity; C:integral component of membrane			IPR038377 (G3DSA:1.20.1730.GENE3D); PTHR43291 (PANTHER); PTHR43291:SF8 (PANTHER); IPR001734 (PROSITE_PROFILES)	P:GO:0055085; F:GO:0022857; C:GO:0016020	P:transmembrane transport; F:transmembrane transporter activity; C:membrane
[INTERPRO, BLASTED, MAPPED, ANNOTATED]	Pcac251539_g145.t1	Sodium/solute symporter	233	20	1.07647e-166	71.68	3	P:GO:0055085; F:GO:0022857; C:GO:0016020	P:transmembrane transport; F:transmembrane transporter activity; C:membrane			Coil (COILS)	no GO terms	no GO terms
[INTERPRO, BLASTED]	Pcac251539_g146.t1	tubby-like protein	599	20	0	90.83						IPR000007 (PRINTS); IPR025659 (G3DSA:3.20.90.GENE3D); IPR000007 (PFAM); IPR001841 (PFAM); IPR013083 (G3DSA:3.30.40.GENE3D); mobidb-lite (MOBIDB_LITE); mobidb-lite (MOBIDB_LITE); mobidb-lite (MOBIDB_LITE); PTHR16517:SF7 (PANTHER); PTHR16517 (PANTHER); IPR001841 (PROSITE_PROFILES); SSF57850 (SUPERFAMILY); IPR025659 (SUPERFAMILY)	no GO terms	no GO terms
[INTERPRO, BLASTED]	Pcac251539_g147.t1	Thioredoxin-like fold	340	20	0	84.78						IPR009737 (PFAM); IPR009737 (PANTHER); IPR030108 (PTHR31902:PANTHER); IPR036249 (SUPERFAMILY)	no GO terms	no GO terms
[INTERPRO, BLASTED]	Pcac251539_g148.t1	hypothetical protein PC110_g19572	145	20	1.18689e-98	61.65						no IPS match	no IPS match	no IPS match
[INTERPRO, BLASTED, MAPPED]	Pcac251539_g149.t1	Stip1 homology and u-box containing protein e3 ubiquitin protein ligase	320	20	0	59.58	2	P:GO:0016567; F:GO:0004842	P:protein ubiquitination; F:ubiquitin-protein transferase activity			no IPS match	no IPS match	no IPS match
[INTERPRO, BLASTED, MAPPED, ANNOTATED]	Pcac251539_g150.t1	Alkaline-phosphatase-like, core domain	882	20	0	86.3	2	F:GO:0008484; C:GO:0016021	F:sulfuric ester hydrolase activity; C:integral component of membrane			IPR000917 (PFAM); IPR017850 (G3DSA:3.40.720.GENE3D); PTHR42693 (PANTHER); PTHR42693:SF36 (PANTHER); cd16015 (CDD); IPR017850 (SUPERFAMILY)	F:GO:0003824; F:GO:0008484	F:catalytic activity; F:sulfuric ester hydrolase activity
[INTERPRO, BLASTED, MAPPED, ANNOTATED]	Pcac251539_g151.t1	Zinc finger, CCHC-type	559	20	0	70.27	2	F:GO:0003676; F:GO:0008270	F:nucleic acid binding; F:zinc ion binding			mobidb-lite (MOBIDB_LITE); mobidb-lite (MOBIDB_LITE); mobidb-lite (MOBIDB_LITE); mobidb-lite (MOBIDB_LITE)	no GO terms	no GO terms
[INTERPRO, BLASTED]	Pcac251539_g152.t1	hypothetical protein PC110_g9474	321	20	2.15422e-117	72.24						Coil (COILS); mobidb-lite (MOBIDB_LITE); mobidb-lite (MOBIDB_LITE); mobidb-lite (MOBIDB_LITE); mobidb-lite (MOBIDB_LITE); mobidb-lite (MOBIDB_LITE); mobidb-lite (MOBIDB_LITE)	no GO terms	no GO terms
[INTERPRO, BLASTED]	Pcac251539_g153.t1	hypothetical protein PC110_g9476	133	20	3.06291e-85	72.6						G3DSA:3.30.420.470 (GENE3D); mobidb-lite (MOBIDB_LITE); mobidb-lite (MOBIDB_LITE); PTHR33939 (PANTHER)	no GO terms	no GO terms
[INTERPRO, BLASTED, ANNOTATED]	Pcac251539_g154.t1	NAD(P)-binding domain	242	20	1.16596e-175	89.79	1	P:GO:0055114	P:oxidation-reduction process			IPR002347 (PRINTS); IPR002347 (PRINTS); IPR002347 (PFAM); G3DSA:3.40.50.720 (GENE3D); PTHR43544:SF7 (PANTHER); PTHR43544 (PANTHER); cd05325 (CDD); IPR036291 (SUPERFAMILY)	P:GO:0055114	P:oxidation-reduction process
[INTERPRO, BLASTED, MAPPED, ANNOTATED]	Pcac251539_g155.t1	hypothetical protein PC110_g9480	498	20	0	80.82	1	C:GO:0016021	C:integral component of membrane			no IPS match	no IPS match	no IPS match
[INTERPRO, BLASTED, MAPPED, ANNOTATED]	Pcac251539_g156.t1	PX domain-containing protein	366	20	0	74.98	2	F:GO:0003824; F:GO:0035091	F:catalytic activity; F:phosphatidylinositol binding			IPR001683 (PFAM); IPR036871 (G3DSA:3.30.1520.GENE3D); mobidb-lite (MOBIDB_LITE); mobidb-lite (MOBIDB_LITE); mobidb-lite (MOBIDB_LITE); PTHR22775 (PANTHER); PTHR22775:SF3 (PANTHER); IPR001683 (PROSITE_PROFILES); cd06093 (CDD); IPR036871 (SUPERFAMILY)	F:GO:0035091	F:phosphatidylinositol binding
[INTERPRO, BLASTED, MAPPED, ANNOTATED]	Pcac251539_g157.t1	hypothetical protein PC110_g9483	315	20	0	82.28	1	C:GO:0016021	C:integral component of membrane			mobidb-lite (MOBIDB_LITE); mobidb-lite (MOBIDB_LITE); mobidb-lite (MOBIDB_LITE)	no GO terms	no GO terms
[INTERPRO, BLASTED]	Pcac251539_g158.t1	hypothetical protein PC110_g9484	111	20	4.76221e-73	73.17						no IPS match	no IPS match	no IPS match
[INTERPRO, BLASTED]	Pcac251539_g159.t1	Tc5 transposase DNA-binding domain	134	20	5.8053e-49	70.24						mobidb-lite (MOBIDB_LITE); mobidb-lite (MOBIDB_LITE)	no GO terms	no GO terms
[INTERPRO, BLASTED, MAPPED, ANNOTATED]	Pcac251539_g160.t1	Crinkler (CRN) family protein	565	20	0	88.22	3	P:GO:0055114; F:GO:0016616; F:GO:0051287	P:oxidation-reduction process; F:oxidoreductase activity, acting on the CH-OH group of donors, NAD or NADP as acceptor; F:NAD binding			mobidb-lite (MOBIDB_LITE); mobidb-lite (MOBIDB_LITE)	no GO terms	no GO terms
[INTERPRO, BLASTED, MAPPED]	Pcac251539_g161.t1	RxLR-like protein	331	20	0	64.38	2	C:GO:0016020; C:GO:0016021	C:membrane; C:integral component of membrane			Coil (COILS); mobidb-lite (MOBIDB_LITE)	no GO terms	no GO terms
[INTERPRO, BLASTED]	Pcac251539_g162.t1	hypothetical protein PC110_g16629	166	3	3.11247e-118	72.04						no IPS match	no IPS match	no IPS match
[INTERPRO, BLASTED]	Pcac251539_g163.t1	hypothetical protein PC110_g16631	98	1	7.94127e-59	100						Coil (COILS); Coil (COILS)	no GO terms	no GO terms
[INTERPRO, BLASTED]	Pcac251539_g164.t1	hypothetical protein PC110_g16632	313	1	0	99.36						Coil (COILS); Coil (COILS); Coil (COILS); Coil (COILS); Coil (COILS); Coil (COILS)	no GO terms	no GO terms
[INTERPRO, BLASTED]	Pcac251539_g165.t1	hypothetical protein PC110_g16633	172	1	6.80441e-125	100						no IPS match	no IPS match	no IPS match
[INTERPRO, BLASTED]	Pcac251539_g166.t1	hypothetical protein PC110_g16635	154	1	1.08083e-105	100						mobidb-lite (MOBIDB_LITE); mobidb-lite (MOBIDB_LITE); mobidb-lite (MOBIDB_LITE)	no GO terms	no GO terms
[INTERPRO, BLASTED]	Pcac251539_g167.t1	hypothetical protein PC110_g16636	229	1	1.90867e-169	100						no IPS match	no IPS match	no IPS match
[INTERPRO, BLASTED]	Pcac251539_g168.t1	hypothetical protein PC110_g16640	258	1	0	100						Coil (COILS); mobidb-lite (MOBIDB_LITE); mobidb-lite (MOBIDB_LITE); mobidb-lite (MOBIDB_LITE)	no GO terms	no GO terms
[INTERPRO, BLASTED, MAPPED, ANNOTATED]	Pcac251539_g169.t1	Putative DNA-directed RNA polymerase subunit D	336	4	6.35122e-175	70.97	2	P:GO:0006351; F:GO:0046983	P:transcription, DNA-templated; F:protein dimerization activity			mobidb-lite (MOBIDB_LITE); mobidb-lite (MOBIDB_LITE); mobidb-lite (MOBIDB_LITE); IPR036603 (SUPERFAMILY)	P:GO:0006351; F:GO:0046983	P:transcription, DNA-templated; F:protein dimerization activity
[INTERPRO, BLASTED, MAPPED, ANNOTATED]	Pcac251539_g170.t1	secreted RxLR effector peptide protein, putative	185	20	7.55084e-128	71.68	1	C:GO:0016021	C:integral component of membrane			PS51257 (PROSITE_PROFILES)	no GO terms	no GO terms
[INTERPRO, BLASTED, MAPPED]	Pcac251539_g171.t1	Phosphoenolpyruvate carboxykinase	263	20	2.38584e-100	56.63	4	P:GO:0016310; F:GO:0016301; C:GO:0016020; C:GO:0016021	P:phosphorylation; F:kinase activity; C:membrane; C:integral component of membrane			PTHR40866 (PANTHER); IPR012337 (SUPERFAMILY)	no GO terms	no GO terms
[INTERPRO, BLASTED]	Pcac251539_g172.t1	Actin-related protein 2/3 complex subunit 1	394	20	0	72.66						Coil (COILS); mobidb-lite (MOBIDB_LITE); mobidb-lite (MOBIDB_LITE)	no GO terms	no GO terms
[INTERPRO, BLASTED]	Pcac251539_g173.t1	hypothetical protein PC110_g9492	189	20	2.43579e-136	73.12						no IPS match	no IPS match	no IPS match
[INTERPRO, BLASTED, MAPPED, ANNOTATED]	Pcac251539_g174.t1	hypothetical protein PC110_g9491	98	20	1.7176e-64	67.36	1	F:GO:0003676	F:nucleic acid binding			no IPS match	no IPS match	no IPS match
[INTERPRO, BLASTED]	Pcac251539_g175.t1	hypothetical protein PF003_g25087	168	20	1.79991e-55	71.35						mobidb-lite (MOBIDB_LITE); PTHR33889 (PANTHER)	no GO terms	no GO terms
[INTERPRO, BLASTED]	Pcac251539_g176.t1	CCR4-NOT transcription complex subunit 1	121	20	1.50816e-82	70.75						Coil (COILS)	no GO terms	no GO terms
[INTERPRO, BLASTED]	Pcac251539_g177.t1	hypothetical protein PC110_g9488	199	20	6.10521e-143	68.58						Coil (COILS)	no GO terms	no GO terms
[INTERPRO, BLASTED, MAPPED, ANNOTATED]	Pcac251539_g178.t1	E3 ubiquitin-protein ligase	130	18	2.49235e-88	81	1	C:GO:0016021	C:integral component of membrane			mobidb-lite (MOBIDB_LITE); mobidb-lite (MOBIDB_LITE); mobidb-lite (MOBIDB_LITE); mobidb-lite (MOBIDB_LITE)	no GO terms	no GO terms
[INTERPRO, BLASTED, MAPPED, ANNOTATED]	Pcac251539_g179.t1	hypothetical protein GQ600_11405	317	20	0	89.42	1	C:GO:0016021	C:integral component of membrane			Coil (COILS); mobidb-lite (MOBIDB_LITE); mobidb-lite (MOBIDB_LITE); mobidb-lite (MOBIDB_LITE); mobidb-lite (MOBIDB_LITE); mobidb-lite (MOBIDB_LITE)	no GO terms	no GO terms
[INTERPRO, BLASTED, MAPPED]	Pcac251539_g180.t1	cwf21 domain	527	20	0	78.84	2	C:GO:0016020; C:GO:0016021	C:membrane; C:integral component of membrane			Coil (COILS); Coil (COILS); IPR013170 (PFAM); mobidb-lite (MOBIDB_LITE); mobidb-lite (MOBIDB_LITE); mobidb-lite (MOBIDB_LITE); mobidb-lite (MOBIDB_LITE); mobidb-lite (MOBIDB_LITE); mobidb-lite (MOBIDB_LITE); mobidb-lite (MOBIDB_LITE); mobidb-lite (MOBIDB_LITE); mobidb-lite (MOBIDB_LITE); mobidb-lite (MOBIDB_LITE); mobidb-lite (MOBIDB_LITE); mobidb-lite (MOBIDB_LITE); mobidb-lite (MOBIDB_LITE); PT…	no GO terms	no GO terms
[INTERPRO, BLASTED, MAPPED, ANNOTATED]	Pcac251539_g181.t1	Tubulin delta chain	398	20	0	84.69	6	P:GO:0007010; P:GO:0007017; F:GO:0003924; F:GO:0005200; F:GO:0005525; C:GO:0005874	P:cytoskeleton organization; P:microtubule-based process; F:GTPase activity; F:structural constituent of cytoskeleton; F:GTP binding; C:microtubule	EC:3.6.1.15	Nucleoside-triphosphate phosphatase	IPR002967 (PRINTS); IPR000217 (PRINTS); IPR036525 (G3DSA:3.40.50.GENE3D); IPR003008 (PFAM); IPR000217 (PANTHER); IPR000217 (PANTHER); IPR002967 (PTHR11588:PANTHER); IPR002967 (PTHR11588:PANTHER); IPR017975 (PROSITE_PATTERNS); cd02189 (CDD); IPR036525 (SUPERFAMILY); IPR008280 (SUPERFAMILY)	P:GO:0007017; F:GO:0003924; F:GO:0005200; F:GO:0005525; C:GO:0005874	P:microtubule-based process; F:GTPase activity; F:structural constituent of cytoskeleton; F:GTP binding; C:microtubule
[INTERPRO, BLASTED, MAPPED, ANNOTATED]	Pcac251539_g182.t1	Myb-like DNA-binding protein	183	20	8.74602e-134	81.34	2	F:GO:0003677; C:GO:0005634	F:DNA binding; C:nucleus			G3DSA:1.10.10.60 (GENE3D); IPR001005 (PFAM); IPR006447 (TIGRFAM); PTHR12802:SF20 (PANTHER); PTHR12802 (PANTHER); IPR017930 (PROSITE_PROFILES); IPR001005 (CDD); IPR009057 (SUPERFAMILY)	no GO terms	no GO terms
[INTERPRO, BLASTED]	Pcac251539_g183.t1	hypothetical protein PC110_g5154	78	1	8.83528e-31	98.36						mobidb-lite (MOBIDB_LITE)	no GO terms	no GO terms
[INTERPRO, BLASTED, MAPPED, ANNOTATED]	Pcac251539_g184.t1	Ring finger domain	310	20	0	89.35	2	F:GO:0008270; F:GO:0035091	F:zinc ion binding; F:phosphatidylinositol binding			IPR013083 (G3DSA:3.30.40.GENE3D); IPR001841 (PFAM); PTHR22765:SF221 (PANTHER); PTHR22765 (PANTHER); IPR001841 (PROSITE_PROFILES); IPR001683 (PROSITE_PROFILES); cd06093 (CDD); SSF57850 (SUPERFAMILY); IPR036871 (SUPERFAMILY)	F:GO:0035091	F:phosphatidylinositol binding
[INTERPRO, BLASTED, MAPPED, ANNOTATED]	Pcac251539_g185.t1	Ring finger domain	294	20	0	79.76	2	F:GO:0008270; F:GO:0035091	F:zinc ion binding; F:phosphatidylinositol binding			IPR013083 (G3DSA:3.30.40.GENE3D); IPR001841 (PFAM); IPR036871 (G3DSA:3.30.1520.GENE3D); PTHR22765:SF221 (PANTHER); PTHR22765 (PANTHER); IPR001683 (PROSITE_PROFILES); IPR001841 (PROSITE_PROFILES); IPR036871 (SUPERFAMILY); SSF57850 (SUPERFAMILY)	F:GO:0035091	F:phosphatidylinositol binding
[INTERPRO, BLASTED, MAPPED, ANNOTATED]	Pcac251539_g186.t1	N(6)-adenine-specific DNA methyltransferase 2	566	20	0	86.07	2	P:GO:0032259; F:GO:0008168	P:methylation; F:methyltransferase activity			mobidb-lite (MOBIDB_LITE); mobidb-lite (MOBIDB_LITE); mobidb-lite (MOBIDB_LITE); mobidb-lite (MOBIDB_LITE); mobidb-lite (MOBIDB_LITE); mobidb-lite (MOBIDB_LITE); mobidb-lite (MOBIDB_LITE); mobidb-lite (MOBIDB_LITE); PTHR35213 (PANTHER); PTHR35213 (PANTHER); PTHR35213:SF3 (PANTHER); PTHR35213:SF3 (PANTHER)	no GO terms	no GO terms
[INTERPRO, BLASTED, MAPPED, ANNOTATED]	Pcac251539_g187.t1	Uncharacterized conserved protein	1063	20	0	89.38	2	P:GO:0032259; F:GO:0008168	P:methylation; F:methyltransferase activity			Coil (COILS); IPR029058 (G3DSA:3.40.50.GENE3D); mobidb-lite (MOBIDB_LITE); IPR029058 (SUPERFAMILY); IPR016024 (SUPERFAMILY)	no GO terms	no GO terms
[INTERPRO, BLASTED, MAPPED, ANNOTATED]	Pcac251539_g188.t1	TKL protein kinase	1069	20	0	84.16	4	P:GO:0006468; F:GO:0004672; F:GO:0005524; F:GO:0016787	P:protein phosphorylation; F:protein kinase activity; F:ATP binding; F:hydrolase activity			G3DSA:1.10.510.10 (GENE3D); IPR000719 (PFAM); IPR001245 (PFAM); G3DSA:1.10.510.10 (GENE3D); mobidb-lite (MOBIDB_LITE); mobidb-lite (MOBIDB_LITE); mobidb-lite (MOBIDB_LITE); PTHR44329 (PANTHER); IPR008266 (PROSITE_PATTERNS); IPR000719 (PROSITE_PROFILES); IPR000719 (PROSITE_PROFILES); cd00180 (CDD); IPR011009 (SUPERFAMILY); IPR011009 (SUPERFAMILY)	P:GO:0006468; F:GO:0004672; F:GO:0005524	P:protein phosphorylation; F:protein kinase activity; F:ATP binding
[INTERPRO, BLASTED, MAPPED, ANNOTATED]	Pcac251539_g189.t1	PAN/Apple domain	361	20	0	79.11	3	P:GO:0006508; F:GO:0005515; C:GO:0005576	P:proteolysis; F:protein binding; C:extracellular region			IPR003609 (PFAM); G3DSA:3.50.4.10 (GENE3D); G3DSA:3.50.4.10 (GENE3D); PTHR47190:SF2 (PANTHER); PTHR47190 (PANTHER); IPR003609 (PROSITE_PROFILES); IPR003609 (PROSITE_PROFILES); IPR003609 (PROSITE_PROFILES); IPR003609 (PROSITE_PROFILES); IPR003609 (PROSITE_PROFILES); IPR000177 (CDD)	P:GO:0006508; F:GO:0005515; C:GO:0005576	P:proteolysis; F:protein binding; C:extracellular region
[INTERPRO, BLASTED, MAPPED, ANNOTATED]	Pcac251539_g190.t1	hypothetical protein PC110_g5143	586	20	0	74.23	1	C:GO:0016021	C:integral component of membrane			IPR032675 (G3DSA:3.80.10.GENE3D); PTHR34966 (PANTHER); SSF52058 (SUPERFAMILY)	no GO terms	no GO terms
[INTERPRO, BLASTED, MAPPED, ANNOTATED]	Pcac251539_g191.t1	Leucine-rich repeat domain, L domain-like	715	20	0	80.1	1	C:GO:0016021	C:integral component of membrane			IPR032675 (G3DSA:3.80.10.GENE3D); mobidb-lite (MOBIDB_LITE); mobidb-lite (MOBIDB_LITE); PTHR34966 (PANTHER); SSF52058 (SUPERFAMILY)	no GO terms	no GO terms
[INTERPRO, BLASTED, MAPPED, ANNOTATED]	Pcac251539_g192.t1	serine/threonine protein kinase	1266	20	0	57.36	4	P:GO:0006468; F:GO:0004672; F:GO:0005515; F:GO:0005524	P:protein phosphorylation; F:protein kinase activity; F:protein binding; F:ATP binding			IPR002110 (PRINTS); IPR036770 (G3DSA:1.25.40.GENE3D); IPR001245 (PFAM); G3DSA:1.10.510.10 (GENE3D); IPR020683 (PFAM); G3DSA:1.10.510.10 (GENE3D); mobidb-lite (MOBIDB_LITE); mobidb-lite (MOBIDB_LITE); PTHR44329 (PANTHER); IPR008271 (PROSITE_PATTERNS); IPR017441 (PROSITE_PATTERNS); IPR002110 (PROSITE_PROFILES); IPR002110 (PROSITE_PROFILES); IPR000719 (PROSITE_PROFILES); IPR002110 (PROSITE_PROFILES)…	P:GO:0006468; F:GO:0004672; F:GO:0005515; F:GO:0005524	P:protein phosphorylation; F:protein kinase activity; F:protein binding; F:ATP binding
[INTERPRO, BLASTED, MAPPED, ANNOTATED]	Pcac251539_g193.t1	hypothetical protein PC110_g5139	205	20	7.8711e-141	80.35	1	C:GO:0016021	C:integral component of membrane			SSF52058 (SUPERFAMILY)	no GO terms	no GO terms
[INTERPRO, BLASTED]	Pcac251539_g194.t1	hypothetical protein PC110_g5138	115	4	5.84486e-78	80.23						no IPS match	no IPS match	no IPS match
[INTERPRO, BLASTED]	Pcac251539_g195.t1	hypothetical protein PC110_g22622	208	20	3.01858e-114	65.61						mobidb-lite (MOBIDB_LITE); mobidb-lite (MOBIDB_LITE); mobidb-lite (MOBIDB_LITE)	no GO terms	no GO terms
[INTERPRO, BLASTED, MAPPED, ANNOTATED]	Pcac251539_g196.t1	glucan endo-1	542	20	0	73.63	1	C:GO:0016021	C:integral component of membrane			IPR032675 (G3DSA:3.80.10.GENE3D); mobidb-lite (MOBIDB_LITE); SSF52058 (SUPERFAMILY)	no GO terms	no GO terms
[INTERPRO, BLASTED, MAPPED, ANNOTATED]	Pcac251539_g197.t1	carbohydrate-binding protein, putative	779	20	0	94.39	7	P:GO:0006508; P:GO:0055114; F:GO:0005515; F:GO:0016614; F:GO:0016787; F:GO:0050660; C:GO:0005576	P:proteolysis; P:oxidation-reduction process; F:protein binding; F:oxidoreductase activity, acting on CH-OH group of donors; F:hydrolase activity; F:flavin adenine dinucleotide binding; C:extracellular region			IPR007867 (PFAM); G3DSA:3.50.4.10 (GENE3D); G3DSA:3.50.4.10 (GENE3D); G3DSA:3.30.410.10 (GENE3D); IPR000172 (PFAM); IPR003609 (PFAM); G3DSA:3.50.4.10 (GENE3D); IPR036188 (G3DSA:3.50.50.GENE3D); PTHR47190:SF2 (PANTHER); PTHR47190 (PANTHER); PTHR47190:SF2 (PANTHER); PTHR47190 (PANTHER); PTHR47190 (PANTHER); IPR000172 (PROSITE_PATTERNS); IPR003609 (PROSITE_PROFILES); IPR003609 (PROSITE_PROFILES); IP…	P:GO:0006508; P:GO:0055114; F:GO:0005515; F:GO:0016614; F:GO:0050660; C:GO:0005576	P:proteolysis; P:oxidation-reduction process; F:protein binding; F:oxidoreductase activity, acting on CH-OH group of donors; F:flavin adenine dinucleotide binding; C:extracellular region
[INTERPRO, BLASTED, MAPPED, ANNOTATED]	Pcac251539_g198.t1	hypothetical protein GQ600_8089	155	20	5.56696e-108	76.44	1	C:GO:0016020	C:membrane			mobidb-lite (MOBIDB_LITE)	no GO terms	no GO terms
[INTERPRO, BLASTED, MAPPED, ANNOTATED]	Pcac251539_g199.t1	PAN domain	337	20	0	85.33	3	P:GO:0006508; F:GO:0005515; C:GO:0005576	P:proteolysis; F:protein binding; C:extracellular region			IPR003609 (PFAM); G3DSA:3.50.4.10 (GENE3D); G3DSA:3.50.4.10 (GENE3D); G3DSA:3.50.4.10 (GENE3D); G3DSA:3.50.4.10 (GENE3D); PTHR33946 (PANTHER); IPR003609 (PROSITE_PROFILES); IPR003609 (PROSITE_PROFILES); IPR003609 (PROSITE_PROFILES); IPR003609 (PROSITE_PROFILES); IPR000177 (CDD); IPR000177 (CDD)	P:GO:0006508; F:GO:0005515; C:GO:0005576	P:proteolysis; F:protein binding; C:extracellular region
[INTERPRO, BLASTED]	Pcac251539_g200.t1	hypothetical protein PC110_g5128	835	20	0	68.46						mobidb-lite (MOBIDB_LITE); mobidb-lite (MOBIDB_LITE); mobidb-lite (MOBIDB_LITE); mobidb-lite (MOBIDB_LITE); mobidb-lite (MOBIDB_LITE); mobidb-lite (MOBIDB_LITE); mobidb-lite (MOBIDB_LITE); mobidb-lite (MOBIDB_LITE); mobidb-lite (MOBIDB_LITE)	no GO terms	no GO terms
[INTERPRO, BLASTED, MAPPED, ANNOTATED]	Pcac251539_g201.t1	ALG-2 interacting protein X	244	20	7.86301e-156	83.13	1	C:GO:0016021	C:integral component of membrane			IPR032675 (G3DSA:3.80.10.GENE3D); SSF52058 (SUPERFAMILY)	no GO terms	no GO terms
[INTERPRO, BLASTED, MAPPED, ANNOTATED]	Pcac251539_g202.t1	Rab3 GTPase-activating protein catalytic subunit	1141	20	0	89.89	2	P:GO:0043547; F:GO:0005096	P:positive regulation of GTPase activity; F:GTPase activator activity			Coil (COILS); Coil (COILS); IPR026147 (PFAM); mobidb-lite (MOBIDB_LITE); mobidb-lite (MOBIDB_LITE); mobidb-lite (MOBIDB_LITE); mobidb-lite (MOBIDB_LITE); IPR026147 (PANTHER)	F:GO:0005096	F:GTPase activator activity
[INTERPRO, BLASTED, MAPPED, ANNOTATED]	Pcac251539_g203.t1	Adhesin protein	424	20	0	88.53	3	P:GO:0006468; F:GO:0004672; F:GO:0005524	P:protein phosphorylation; F:protein kinase activity; F:ATP binding			Coil (COILS); mobidb-lite (MOBIDB_LITE); mobidb-lite (MOBIDB_LITE); cd14686 (CDD)	no GO terms	no GO terms
[INTERPRO, BLASTED, MAPPED, ANNOTATED]	Pcac251539_g204.t1	Adhesin protein	1629	20	0	73	3	P:GO:0006468; F:GO:0004672; F:GO:0005524	P:protein phosphorylation; F:protein kinase activity; F:ATP binding			Coil (COILS); Coil (COILS); Coil (COILS); Coil (COILS); Coil (COILS); Coil (COILS); mobidb-lite (MOBIDB_LITE); mobidb-lite (MOBIDB_LITE); mobidb-lite (MOBIDB_LITE); mobidb-lite (MOBIDB_LITE); mobidb-lite (MOBIDB_LITE); mobidb-lite (MOBIDB_LITE); mobidb-lite (MOBIDB_LITE); mobidb-lite (MOBIDB_LITE); mobidb-lite (MOBIDB_LITE); mobidb-lite (MOBIDB_LITE); mobidb-lite (MOBIDB_LITE); mobidb-lite (MOBID…	no GO terms	no GO terms
[INTERPRO, BLASTED, MAPPED, ANNOTATED]	Pcac251539_g205.t1	serine/threonine protein kinase	403	20	0	83.46	5	P:GO:0006468; P:GO:0032259; F:GO:0004674; F:GO:0005524; F:GO:0008168	P:protein phosphorylation; P:methylation; F:protein serine/threonine kinase activity; F:ATP binding; F:methyltransferase activity	EC:2.7.11	Transferring phosphorus-containing groups	G3DSA:1.10.510.10 (GENE3D); IPR000719 (PFAM); PTHR24347 (PANTHER); PTHR24347:SF412 (PANTHER); IPR000719 (PROSITE_PROFILES); IPR011009 (SUPERFAMILY)	P:GO:0006468; F:GO:0004672; F:GO:0005524	P:protein phosphorylation; F:protein kinase activity; F:ATP binding
[INTERPRO, BLASTED]	Pcac251539_g206.t1	hypothetical protein PC110_g5118	741	20	0	80.05						mobidb-lite (MOBIDB_LITE); mobidb-lite (MOBIDB_LITE)	no GO terms	no GO terms
[INTERPRO, BLASTED, MAPPED, ANNOTATED]	Pcac251539_g207.t1	Putative RxLR effector	248	9	6.82147e-163	72.91	1	C:GO:0016021	C:integral component of membrane			no IPS match	no IPS match	no IPS match
[INTERPRO, BLASTED]	Pcac251539_g208.t1	hypothetical protein PC110_g21467	244	20	1.10495e-175	63.02						Coil (COILS); mobidb-lite (MOBIDB_LITE); mobidb-lite (MOBIDB_LITE)	no GO terms	no GO terms
[INTERPRO, BLASTED, MAPPED, ANNOTATED]	Pcac251539_g209.t1	WD repeat-containing protein 96	220	20	3.67219e-77	85.05	1	F:GO:0005509	F:calcium ion binding			mobidb-lite (MOBIDB_LITE)	no GO terms	no GO terms
[INTERPRO, BLASTED, MAPPED, ANNOTATED]	Pcac251539_g210.t1	P-loop containing nucleoside triphosphate hydrolase	108	20	1.45366e-40	77.05	3	F:GO:0005524; F:GO:0016887; C:GO:0016021	F:ATP binding; F:ATPase activity; C:integral component of membrane	EC:3.6.1.3; EC:3.6.1.15	Adenosinetriphosphatase; Nucleoside-triphosphate phosphatase	no IPS match	no IPS match	no IPS match
[INTERPRO, BLASTED]	Pcac251539_g211.t1	hypothetical protein PC110_g23484	152	8	1.73874e-44	77.24						mobidb-lite (MOBIDB_LITE); mobidb-lite (MOBIDB_LITE); mobidb-lite (MOBIDB_LITE)	no GO terms	no GO terms
[INTERPRO, BLASTED, MAPPED]	Pcac251539_g212.t1	WRKY transcription factor 19	144	20	4.35774e-50	73.62	1	F:GO:0003676	F:nucleic acid binding			G3DSA:1.10.10.60 (GENE3D); mobidb-lite (MOBIDB_LITE)	no GO terms	no GO terms
[INTERPRO, BLASTED]	Pcac251539_g213.t1	Tubulin polyglutamylase	189	20	8.01953e-113	85.41						IPR036770 (G3DSA:1.25.40.GENE3D); PF13637 (PFAM); PTHR46586 (PANTHER); IPR036770 (SUPERFAMILY)	no GO terms	no GO terms
[INTERPRO, BLASTED, MAPPED, ANNOTATED]	Pcac251539_g214.t1	12-oxophytodienoate reductase	475	20	0	93.74	3	P:GO:0055114; F:GO:0010181; F:GO:0016491	P:oxidation-reduction process; F:FMN binding; F:oxidoreductase activity			IPR013785 (G3DSA:3.20.20.GENE3D); IPR001155 (PFAM); mobidb-lite (MOBIDB_LITE); mobidb-lite (MOBIDB_LITE); mobidb-lite (MOBIDB_LITE); PTHR22893 (PANTHER); PTHR22893:SF110 (PANTHER); cd02933 (CDD); SSF51395 (SUPERFAMILY)	P:GO:0055114; F:GO:0003824; F:GO:0010181; F:GO:0016491	P:oxidation-reduction process; F:catalytic activity; F:FMN binding; F:oxidoreductase activity
[INTERPRO, BLASTED]	Pcac251539_g215.t1	hypothetical protein PC110_g19158	106	1	1.7785e-66	100						no IPS match	no IPS match	no IPS match
[INTERPRO, BLASTED, MAPPED, ANNOTATED]	Pcac251539_g216.t1	transmembrane protein, putative	778	20	0	91.52	1	C:GO:0016021	C:integral component of membrane			Coil (COILS); mobidb-lite (MOBIDB_LITE)	no GO terms	no GO terms
[INTERPRO, BLASTED, MAPPED, ANNOTATED]	Pcac251539_g217.t1	Ankyrin repeat-containing domain	1413	20	0	85.32	1	C:GO:0016021	C:integral component of membrane			PF13637 (PFAM); IPR020683 (PFAM); IPR036770 (G3DSA:1.25.40.GENE3D); PTHR46586 (PANTHER); IPR036770 (SUPERFAMILY); IPR036770 (SUPERFAMILY)	no GO terms	no GO terms
[INTERPRO, BLASTED, MAPPED]	Pcac251539_g218.t1	hypothetical protein GQ600_4979	173	20	3.94577e-123	77.31	2	C:GO:0016020; C:GO:0016021	C:membrane; C:integral component of membrane			PS51257 (PROSITE_PROFILES)	no GO terms	no GO terms
[INTERPRO, BLASTED, MAPPED, ANNOTATED]	Pcac251539_g219.t1	Intradiol ring-cleavage dioxygenase, core	389	20	0	91.39	4	P:GO:0006725; P:GO:0055114; F:GO:0008199; F:GO:0016702	P:cellular aromatic compound metabolic process; P:oxidation-reduction process; F:ferric iron binding; F:oxidoreductase activity, acting on single donors with incorporation of molecular oxygen, incorporation of two atoms of oxygen	EC:1.13.11	Acting on single donors with incorporation of molecular oxygen (oxygenases). The oxygen incorporated need not be derived from O(2)	IPR015889 (G3DSA:2.60.130.GENE3D); IPR000627 (PFAM); mobidb-lite (MOBIDB_LITE); mobidb-lite (MOBIDB_LITE); PTHR34315 (PANTHER); PTHR34315:SF1 (PANTHER); cd03457 (CDD); IPR015889 (SUPERFAMILY)	P:GO:0006725; P:GO:0055114; F:GO:0003824; F:GO:0005506; F:GO:0008199; F:GO:0016702	P:cellular aromatic compound metabolic process; P:oxidation-reduction process; F:catalytic activity; F:iron ion binding; F:ferric iron binding; F:oxidoreductase activity, acting on single donors with incorporation of molecular oxygen, incorporation of two atoms of oxygen
[INTERPRO, BLASTED, MAPPED, ANNOTATED]	Pcac251539_g220.t1	Glyoxylate reductase/hydroxypyruvate reductase	337	20	0	94.08	3	P:GO:0055114; F:GO:0016616; F:GO:0051287	P:oxidation-reduction process; F:oxidoreductase activity, acting on the CH-OH group of donors, NAD or NADP as acceptor; F:NAD binding			IPR006140 (PFAM); G3DSA:3.40.50.720 (GENE3D); IPR006139 (PFAM); G3DSA:3.40.50.720 (GENE3D); PTHR10996 (PANTHER); PTHR10996:SF178 (PANTHER); IPR029753 (PROSITE_PATTERNS); cd05301 (CDD); IPR036291 (SUPERFAMILY); SSF52283 (SUPERFAMILY)	P:GO:0055114; F:GO:0016616; F:GO:0051287	P:oxidation-reduction process; F:oxidoreductase activity, acting on the CH-OH group of donors, NAD or NADP as acceptor; F:NAD binding
[INTERPRO, BLASTED, MAPPED, ANNOTATED]	Pcac251539_g221.t1	Glyoxylate reductase/hydroxypyruvate reductase	337	20	0	94.9	3	P:GO:0055114; F:GO:0016616; F:GO:0051287	P:oxidation-reduction process; F:oxidoreductase activity, acting on the CH-OH group of donors, NAD or NADP as acceptor; F:NAD binding			G3DSA:3.40.50.720 (GENE3D); IPR006140 (PFAM); G3DSA:3.40.50.720 (GENE3D); IPR006139 (PFAM); PTHR10996 (PANTHER); PTHR10996:SF178 (PANTHER); IPR029753 (PROSITE_PATTERNS); cd05301 (CDD); SSF52283 (SUPERFAMILY); IPR036291 (SUPERFAMILY)	P:GO:0055114; F:GO:0016616; F:GO:0051287	P:oxidation-reduction process; F:oxidoreductase activity, acting on the CH-OH group of donors, NAD or NADP as acceptor; F:NAD binding
[INTERPRO, BLASTED]	Pcac251539_g222.t1	TetR family transcriptional regulator	191	13	3.15655e-98	86.48						no IPS match	no IPS match	no IPS match
[INTERPRO, BLASTED, MAPPED, ANNOTATED]	Pcac251539_g223.t1	longevity-assurance family protein	337	20	0	87.86	1	C:GO:0016021	C:integral component of membrane			IPR006634 (PFAM); mobidb-lite (MOBIDB_LITE); PTHR12560:SF42 (PANTHER); IPR016439 (PANTHER); IPR006634 (PROSITE_PROFILES)	C:GO:0016021	C:integral component of membrane
[INTERPRO, BLASTED, MAPPED, ANNOTATED]	Pcac251539_g224.t1	crossover junction endonuclease MUS81-like protein	332	20	0	80.49	6	P:GO:0006413; P:GO:0090305; F:GO:0003677; F:GO:0003743; F:GO:0004386; F:GO:0004519	P:translational initiation; P:nucleic acid phosphodiester bond hydrolysis; F:DNA binding; F:translation initiation factor activity; F:helicase activity; F:endonuclease activity	EC:3.6.1.3; EC:3.6.1.15	Adenosinetriphosphatase; Nucleoside-triphosphate phosphatase	IPR006166 (PFAM); G3DSA:3.40.50.10130 (GENE3D); mobidb-lite (MOBIDB_LITE); mobidb-lite (MOBIDB_LITE); PTHR13451 (PANTHER); IPR011335 (SUPERFAMILY)	F:GO:0003677; F:GO:0004518	F:DNA binding; F:nuclease activity
[INTERPRO, BLASTED, MAPPED, ANNOTATED]	Pcac251539_g225.t1	LAG1 longevity assurance	506	20	0	87.24	1	C:GO:0016021	C:integral component of membrane			IPR006634 (PFAM); mobidb-lite (MOBIDB_LITE); mobidb-lite (MOBIDB_LITE); IPR016439 (PANTHER); PTHR12560:SF42 (PANTHER); IPR006634 (PROSITE_PROFILES)	C:GO:0016021	C:integral component of membrane
[INTERPRO, BLASTED, MAPPED, ANNOTATED]	Pcac251539_g226.t1	tRNA uridine 5-carboxymethylaminomethyl modification enzyme GidA	811	20	0	96.25	2	P:GO:0002098; F:GO:0050660	P:tRNA wobble uridine modification; F:flavin adenine dinucleotide binding			IPR004416 (TIGRFAM); IPR026904 (PFAM); IPR036188 (G3DSA:3.50.50.GENE3D); G3DSA:1.10.150.570 (GENE3D); IPR040131 (PFAM); IPR004416 (PTHR11806:PANTHER); IPR002218 (PANTHER); IPR020595 (PROSITE_PATTERNS); IPR020595 (PROSITE_PATTERNS); IPR036188 (SUPERFAMILY)	P:GO:0002098; P:GO:0008033; F:GO:0050660	P:tRNA wobble uridine modification; P:tRNA processing; F:flavin adenine dinucleotide binding
[INTERPRO, BLASTED, MAPPED, ANNOTATED]	Pcac251539_g227.t1	trna uridine 5-carboxymethylaminomethyl modification enzyme	533	20	0	81.47	2	P:GO:0002098; F:GO:0050660	P:tRNA wobble uridine modification; F:flavin adenine dinucleotide binding			Coil (COILS); mobidb-lite (MOBIDB_LITE); mobidb-lite (MOBIDB_LITE); mobidb-lite (MOBIDB_LITE); mobidb-lite (MOBIDB_LITE); mobidb-lite (MOBIDB_LITE)	no GO terms	no GO terms
[INTERPRO, BLASTED, MAPPED, ANNOTATED]	Pcac251539_g228.t1	Zinc finger, FYVE-related	235	20	4.12673e-169	76	3	P:GO:0016310; F:GO:0016301; F:GO:0046872	P:phosphorylation; F:kinase activity; F:metal ion binding			mobidb-lite (MOBIDB_LITE); mobidb-lite (MOBIDB_LITE); mobidb-lite (MOBIDB_LITE)	no GO terms	no GO terms
[INTERPRO, BLASTED, MAPPED, ANNOTATED]	Pcac251539_g229.t1	Zinc finger, FYVE-related	360	20	0	87.67	3	P:GO:0016310; F:GO:0016301; F:GO:0046872	P:phosphorylation; F:kinase activity; F:metal ion binding			IPR000306 (PFAM); IPR013083 (G3DSA:3.30.40.GENE3D); mobidb-lite (MOBIDB_LITE); mobidb-lite (MOBIDB_LITE); PTHR43102 (PANTHER); IPR017455 (PROSITE_PROFILES); IPR011011 (SUPERFAMILY)	F:GO:0046872	F:metal ion binding
[INTERPRO, NO-BLAST]	Pcac251539_g230.t1	---NA---	147									no IPS match	no IPS match	no IPS match
[INTERPRO, BLASTED]	Pcac251539_g231.t1	Ankyrin repeat-containing domain	272	20	0	90.98						Coil (COILS); mobidb-lite (MOBIDB_LITE); mobidb-lite (MOBIDB_LITE); mobidb-lite (MOBIDB_LITE)	no GO terms	no GO terms
[INTERPRO, BLASTED, MAPPED, ANNOTATED]	Pcac251539_g232.t1	serine protease family S09X, putative	316	20	0	83.09	2	P:GO:0006508; F:GO:0008236	P:proteolysis; F:serine-type peptidase activity			IPR001375 (PFAM); IPR029058 (G3DSA:3.40.50.GENE3D); IPR029058 (SUPERFAMILY)	P:GO:0006508; F:GO:0008236	P:proteolysis; F:serine-type peptidase activity
[INTERPRO, BLASTED]	Pcac251539_g233.t1	hypothetical protein PC110_g16393	501	20	0	83.65						Coil (COILS); Coil (COILS); mobidb-lite (MOBIDB_LITE); mobidb-lite (MOBIDB_LITE); mobidb-lite (MOBIDB_LITE); mobidb-lite (MOBIDB_LITE)	no GO terms	no GO terms
[INTERPRO, BLASTED, MAPPED, ANNOTATED]	Pcac251539_g234.t1	Glycerol-3-phosphate dehydrogenase 1-like protein	337	20	0	95.45	11	P:GO:0005975; P:GO:0019511; P:GO:0046168; P:GO:0055114; F:GO:0004367; F:GO:0004656; F:GO:0005506; F:GO:0031418; F:GO:0042803; F:GO:0051287; C:GO:0009331	P:carbohydrate metabolic process; P:peptidyl-proline hydroxylation; P:glycerol-3-phosphate catabolic process; P:oxidation-reduction process; F:glycerol-3-phosphate dehydrogenase [NAD+] activity; F:procollagen-proline 4-dioxygenase activity; F:iron ion binding; F:L-ascorbic acid binding; F:protein homodimerization activity; F:NAD binding; C:glycerol-3-phosphate dehydrogenase complex	EC:1.14.11; EC:1.1.1.8; EC:1.1.1.94; EC:1.14.11.2	Acting on paired donors, with incorporation or reduction of molecular oxygen. The oxygen incorporated need not be derived from O(2); Glycerol-3-phosphate dehydrogenase (NAD(+)); Glycerol-3-phosphate dehydrogenase (NAD(P)(+)); Procollagen-proline 4-dioxygenase	IPR005123 (PFAM); G3DSA:2.60.120.620 (GENE3D); PTHR12907:SF27 (PANTHER); PTHR12907 (PANTHER); IPR005123 (PROSITE_PROFILES); SSF51197 (SUPERFAMILY)	P:GO:0055114; F:GO:0016491	P:oxidation-reduction process; F:oxidoreductase activity
[INTERPRO, BLASTED, MAPPED, ANNOTATED]	Pcac251539_g235.t1	Glycerol-3-phosphate dehydrogenase 1-like protein	345	20	0	97.46	10	P:GO:0005975; P:GO:0046168; P:GO:0055114; F:GO:0004367; F:GO:0005506; F:GO:0016705; F:GO:0031418; F:GO:0042803; F:GO:0051287; C:GO:0009331	P:carbohydrate metabolic process; P:glycerol-3-phosphate catabolic process; P:oxidation-reduction process; F:glycerol-3-phosphate dehydrogenase [NAD+] activity; F:iron ion binding; F:oxidoreductase activity, acting on paired donors, with incorporation or reduction of molecular oxygen; F:L-ascorbic acid binding; F:protein homodimerization activity; F:NAD binding; C:glycerol-3-phosphate dehydrogena…	EC:1.1.1.8; EC:1.1.1.94	Glycerol-3-phosphate dehydrogenase (NAD(+)); Glycerol-3-phosphate dehydrogenase (NAD(P)(+))	IPR006168 (PRINTS); IPR006168 (PIRSF); IPR006109 (PFAM); IPR011128 (PFAM); G3DSA:3.40.50.720 (GENE3D); IPR017751 (TIGRFAM); IPR013328 (G3DSA:1.10.1040.GENE3D); PTHR11728:SF8 (PANTHER); PTHR11728 (PANTHER); IPR006168 (PROSITE_PATTERNS); IPR008927 (SUPERFAMILY); IPR036291 (SUPERFAMILY)	P:GO:0005975; P:GO:0006072; P:GO:0046168; P:GO:0055114; F:GO:0004367; F:GO:0016491; F:GO:0016616; F:GO:0042803; F:GO:0051287; C:GO:0009331	P:carbohydrate metabolic process; P:glycerol-3-phosphate metabolic process; P:glycerol-3-phosphate catabolic process; P:oxidation-reduction process; F:glycerol-3-phosphate dehydrogenase [NAD+] activity; F:oxidoreductase activity; F:oxidoreductase activity, acting on the CH-OH group of donors, NAD or NADP as acceptor; F:protein homodimerization activity; F:NAD binding; C:glycerol-3-phosphate dehyd…
[INTERPRO, BLASTED, MAPPED, ANNOTATED]	Pcac251539_g236.t1	Alkyldihydroxyacetonephosphate synthase, peroxisomal	644	20	0	94.88	6	P:GO:0008611; P:GO:0055114; F:GO:0008609; F:GO:0016491; F:GO:0071949; C:GO:0005777	P:ether lipid biosynthetic process; P:oxidation-reduction process; F:alkylglycerone-phosphate synthase activity; F:oxidoreductase activity; F:FAD binding; C:peroxisome	EC:2.5.1.26	Alkylglycerone-phosphate synthase	IPR016167 (G3DSA:3.30.43.GENE3D); G3DSA:3.30.160.650 (GENE3D); IPR016169 (G3DSA:3.30.465.GENE3D); G3DSA:3.30.300.330 (GENE3D); IPR004113 (PFAM); IPR006094 (PFAM); IPR016171 (G3DSA:1.10.45.GENE3D); G3DSA:3.30.70.3450 (GENE3D); mobidb-lite (MOBIDB_LITE); IPR025650 (PANTHER); IPR016166 (PROSITE_PROFILES); IPR036318 (SUPERFAMILY); IPR016164 (SUPERFAMILY)	P:GO:0008610; P:GO:0055114; F:GO:0003824; F:GO:0008609; F:GO:0016491; F:GO:0050660; F:GO:0071949	P:lipid biosynthetic process; P:oxidation-reduction process; F:catalytic activity; F:alkylglycerone-phosphate synthase activity; F:oxidoreductase activity; F:flavin adenine dinucleotide binding; F:FAD binding
[INTERPRO, BLASTED, MAPPED, ANNOTATED]	Pcac251539_g237.t1	Coiled-coil domain-containing protein	651	20	0	92.81	1	F:GO:0008017	F:microtubule binding			Coil (COILS); Coil (COILS); Coil (COILS); Coil (COILS); IPR019159 (PFAM); mobidb-lite (MOBIDB_LITE); PTHR16441:SF0 (PANTHER); IPR039116 (PANTHER)	no GO terms	no GO terms
[INTERPRO, BLASTED, MAPPED, ANNOTATED]	Pcac251539_g238.t1	Microtubule-binding calmodulin-regulated spectrin-associated	1246	20	0	77.64	2	F:GO:0005516; F:GO:0008017	F:calmodulin binding; F:microtubule binding			Coil (COILS); Coil (COILS); IPR038209 (G3DSA:3.10.20.GENE3D); IPR014797 (PFAM); mobidb-lite (MOBIDB_LITE); mobidb-lite (MOBIDB_LITE); mobidb-lite (MOBIDB_LITE); mobidb-lite (MOBIDB_LITE); mobidb-lite (MOBIDB_LITE); mobidb-lite (MOBIDB_LITE); mobidb-lite (MOBIDB_LITE); mobidb-lite (MOBIDB_LITE); mobidb-lite (MOBIDB_LITE); mobidb-lite (MOBIDB_LITE); mobidb-lite (MOBIDB_LITE); mobidb-lite (MOBIDB_LI…	F:GO:0005516; F:GO:0008017	F:calmodulin binding; F:microtubule binding
[INTERPRO, BLASTED, MAPPED, ANNOTATED]	Pcac251539_g239.t1	hypothetical protein GQ600_554	413	20	0	92.57	1	C:GO:0016021	C:integral component of membrane			mobidb-lite (MOBIDB_LITE)	no GO terms	no GO terms
[INTERPRO, BLASTED, MAPPED, ANNOTATED]	Pcac251539_g240.t1	ThiJ/PfpI family protein	214	20	4.37306e-158	84.45	2	P:GO:0006541; F:GO:0016740	P:glutamine metabolic process; F:transferase activity			IPR002818 (PFAM); IPR029062 (G3DSA:3.40.50.GENE3D); PTHR43130 (PANTHER); PTHR43130:SF2 (PANTHER); cd03139 (CDD); IPR029062 (SUPERFAMILY)	no GO terms	no GO terms
[INTERPRO, BLASTED]	Pcac251539_g241.t1	C2 domain	186	20	4.97337e-136	88.05						IPR035892 (G3DSA:2.60.40.GENE3D); IPR000008 (PFAM); PTHR45911:SF4 (PANTHER); PTHR45911 (PANTHER); IPR000008 (PROSITE_PROFILES); cd00030 (CDD); SSF49562 (SUPERFAMILY)	no GO terms	no GO terms
[INTERPRO, BLASTED, MAPPED, ANNOTATED]	Pcac251539_g242.t1	Phosphoenolpyruvate carboxykinase	343	20	0	69.08	1	C:GO:0016021	C:integral component of membrane			PTHR40866 (PANTHER); IPR012337 (SUPERFAMILY)	no GO terms	no GO terms
[INTERPRO, BLASTED, ANNOTATED]	Pcac251539_g243.t1	Ankyrin repeat-containing domain	1490	20	0	78.24	1	F:GO:0005515	F:protein binding			IPR002110 (PRINTS); G3DSA:1.25.40.960 (GENE3D); IPR036770 (G3DSA:1.25.40.GENE3D); IPR002110 (PFAM); IPR036770 (G3DSA:1.25.40.GENE3D); IPR036770 (G3DSA:1.25.40.GENE3D); IPR036770 (G3DSA:1.25.40.GENE3D); IPR020683 (PFAM); IPR036770 (G3DSA:1.25.40.GENE3D); IPR036770 (G3DSA:1.25.40.GENE3D); IPR036770 (G3DSA:1.25.40.GENE3D); IPR036770 (G3DSA:1.25.40.GENE3D); IPR036770 (G3DSA:1.25.40.GENE3D); mobidb-li…	F:GO:0005515	F:protein binding
[INTERPRO, BLASTED]	Pcac251539_g244.t1	hypothetical protein PC110_g9596	87	20	3.39269e-59	87.41						no IPS match	no IPS match	no IPS match
[INTERPRO, BLASTED, MAPPED, ANNOTATED]	Pcac251539_g245.t1	FYVE zinc finger domain-containing protein	938	20	0	92.46	1	F:GO:0046872	F:metal ion binding			IPR000306 (PFAM); IPR013083 (G3DSA:3.30.40.GENE3D); mobidb-lite (MOBIDB_LITE); mobidb-lite (MOBIDB_LITE); mobidb-lite (MOBIDB_LITE); mobidb-lite (MOBIDB_LITE); mobidb-lite (MOBIDB_LITE); mobidb-lite (MOBIDB_LITE); mobidb-lite (MOBIDB_LITE); mobidb-lite (MOBIDB_LITE); mobidb-lite (MOBIDB_LITE); mobidb-lite (MOBIDB_LITE); mobidb-lite (MOBIDB_LITE); mobidb-lite (MOBIDB_LITE); mobidb-lite (MOBIDB_LIT…	F:GO:0046872	F:metal ion binding
[INTERPRO, BLASTED]	Pcac251539_g246.t1	C2 domain	154	20	5.24774e-110	94.94						IPR000008 (PFAM); IPR035892 (G3DSA:2.60.40.GENE3D); PTHR45911:SF4 (PANTHER); PTHR45911 (PANTHER); IPR000008 (PROSITE_PROFILES); cd00030 (CDD); SSF49562 (SUPERFAMILY)	no GO terms	no GO terms
[INTERPRO, BLASTED]	Pcac251539_g247.t1	hypothetical protein PC110_g9592	146	20	1.3195e-93	60.22						PTHR33889 (PANTHER); PTHR33889:SF6 (PANTHER)	no GO terms	no GO terms
[INTERPRO, BLASTED, MAPPED, ANNOTATED]	Pcac251539_g248.t1	P-loop containing nucleoside triphosphate hydrolase	138	20	1.5977e-87	83.38	2	F:GO:0005524; F:GO:0016887	F:ATP binding; F:ATPase activity			G3DSA:3.40.50.300 (GENE3D); IPR003959 (PFAM); PTHR23073 (PANTHER); PTHR23073:SF64 (PANTHER); IPR027417 (SUPERFAMILY)	F:GO:0005524; F:GO:0016887	F:ATP binding; F:ATPase activity
[INTERPRO, BLASTED, MAPPED]	Pcac251539_g249.t1	hypothetical protein PC110_g9590	248	20	0	73.1	1	F:GO:0046983	F:protein dimerization activity			no IPS match	no IPS match	no IPS match
[INTERPRO, BLASTED, ANNOTATED]	Pcac251539_g250.t1	hypothetical protein PC110_g9589	205	20	2.45401e-149	80.63	1	F:GO:0005515	F:protein binding			Coil (COILS); PF13857 (PFAM); IPR036770 (G3DSA:1.25.40.GENE3D); IPR002110 (PROSITE_PROFILES); IPR020683 (PROSITE_PROFILES); IPR036770 (SUPERFAMILY)	F:GO:0005515	F:protein binding
[INTERPRO, BLASTED]	Pcac251539_g251.t1	hypothetical protein GQ600_549	298	20	1.48089e-125	83.82						mobidb-lite (MOBIDB_LITE); PTHR33266 (PANTHER)	no GO terms	no GO terms
[INTERPRO, BLASTED]	Pcac251539_g252.t1	hypothetical protein GQ600_559	377	20	0	73.02						mobidb-lite (MOBIDB_LITE); mobidb-lite (MOBIDB_LITE); mobidb-lite (MOBIDB_LITE); mobidb-lite (MOBIDB_LITE); mobidb-lite (MOBIDB_LITE); mobidb-lite (MOBIDB_LITE)	no GO terms	no GO terms
[INTERPRO, BLASTED, MAPPED]	Pcac251539_g253.t1	transposase, putative	265	20	0	68.49	2	C:GO:0016020; C:GO:0016021	C:membrane; C:integral component of membrane			IPR038717 (PFAM); PTHR23022 (PANTHER); PTHR23022:SF111 (PANTHER); IPR009057 (SUPERFAMILY)	no GO terms	no GO terms
[INTERPRO, BLASTED, MAPPED, ANNOTATED]	Pcac251539_g254.t1	putative extracellular dioxygenase	458	20	0	83.96	6	P:GO:0006725; P:GO:0016310; P:GO:0055114; F:GO:0008199; F:GO:0016301; F:GO:0016702	P:cellular aromatic compound metabolic process; P:phosphorylation; P:oxidation-reduction process; F:ferric iron binding; F:kinase activity; F:oxidoreductase activity, acting on single donors with incorporation of molecular oxygen, incorporation of two atoms of oxygen	EC:1.13.11	Acting on single donors with incorporation of molecular oxygen (oxygenases). The oxygen incorporated need not be derived from O(2)	Coil (COILS); IPR000627 (PFAM); IPR015889 (G3DSA:2.60.130.GENE3D); PTHR34315 (PANTHER); PTHR34315:SF1 (PANTHER); PS51257 (PROSITE_PROFILES); cd03457 (CDD); IPR015889 (SUPERFAMILY)	P:GO:0006725; P:GO:0055114; F:GO:0003824; F:GO:0005506; F:GO:0008199; F:GO:0016702	P:cellular aromatic compound metabolic process; P:oxidation-reduction process; F:catalytic activity; F:iron ion binding; F:ferric iron binding; F:oxidoreductase activity, acting on single donors with incorporation of molecular oxygen, incorporation of two atoms of oxygen
[INTERPRO, BLASTED, MAPPED]	Pcac251539_g255.t1	hypothetical protein PC110_g12296	457	20	0	66.16	1	F:GO:0003677	F:DNA binding			PTHR40866 (PANTHER); IPR012337 (SUPERFAMILY)	no GO terms	no GO terms
[INTERPRO, BLASTED, MAPPED]	Pcac251539_g256.t1	P-loop containing nucleoside triphosphate hydrolase	135	19	7.74315e-96	66.41	1	F:GO:0016787	F:hydrolase activity			no IPS match	no IPS match	no IPS match
[INTERPRO, BLASTED, MAPPED, ANNOTATED]	Pcac251539_g257.t1	putative extracellular dioxygenase	287	20	0	67.82	4	P:GO:0006725; P:GO:0055114; F:GO:0008199; F:GO:0016702	P:cellular aromatic compound metabolic process; P:oxidation-reduction process; F:ferric iron binding; F:oxidoreductase activity, acting on single donors with incorporation of molecular oxygen, incorporation of two atoms of oxygen	EC:1.13.11	Acting on single donors with incorporation of molecular oxygen (oxygenases). The oxygen incorporated need not be derived from O(2)	IPR015889 (G3DSA:2.60.130.GENE3D); PTHR34315:SF1 (PANTHER); PTHR34315 (PANTHER); PTHR34315:SF1 (PANTHER); IPR015889 (SUPERFAMILY)	P:GO:0055114; F:GO:0005506; F:GO:0016702	P:oxidation-reduction process; F:iron ion binding; F:oxidoreductase activity, acting on single donors with incorporation of molecular oxygen, incorporation of two atoms of oxygen
[INTERPRO, BLASTED, MAPPED, ANNOTATED]	Pcac251539_g258.t1	Cellulose-binding domain, fungal	272	20	0	64.16	3	P:GO:0005975; F:GO:0030248; C:GO:0005576	P:carbohydrate metabolic process; F:cellulose binding; C:extracellular region			IPR000254 (PFAM); mobidb-lite (MOBIDB_LITE); mobidb-lite (MOBIDB_LITE); mobidb-lite (MOBIDB_LITE); IPR000254 (PROSITE_PROFILES); IPR035971 (SUPERFAMILY)	P:GO:0005975; F:GO:0030248; C:GO:0005576	P:carbohydrate metabolic process; F:cellulose binding; C:extracellular region
[INTERPRO, BLASTED]	Pcac251539_g259.t1	DEP domain-containing mTOR-interacting protein	225	20	7.14342e-110	73.12						mobidb-lite (MOBIDB_LITE); mobidb-lite (MOBIDB_LITE); mobidb-lite (MOBIDB_LITE); mobidb-lite (MOBIDB_LITE); mobidb-lite (MOBIDB_LITE)	no GO terms	no GO terms
[INTERPRO, BLASTED]	Pcac251539_g260.t1	DEP domain-containing mTOR-interacting protein	199	20	2.31847e-111	71.8						mobidb-lite (MOBIDB_LITE); mobidb-lite (MOBIDB_LITE); mobidb-lite (MOBIDB_LITE); mobidb-lite (MOBIDB_LITE); mobidb-lite (MOBIDB_LITE)	no GO terms	no GO terms
[INTERPRO, BLASTED, MAPPED, ANNOTATED]	Pcac251539_g261.t1	hypothetical protein GQ600_19886	149	20	6.84571e-102	69.93	1	C:GO:0016021	C:integral component of membrane			G3DSA:1.20.1280.290 (GENE3D); PTHR10791:SF30 (PANTHER); PTHR10791 (PANTHER)	no GO terms	no GO terms
[INTERPRO, BLASTED]	Pcac251539_g262.t1	DEP domain-containing mTOR-interacting protein	210	20	2.86224e-130	73.09						mobidb-lite (MOBIDB_LITE); mobidb-lite (MOBIDB_LITE); mobidb-lite (MOBIDB_LITE); mobidb-lite (MOBIDB_LITE)	no GO terms	no GO terms
[INTERPRO, BLASTED, MAPPED, ANNOTATED]	Pcac251539_g263.t1	Cellulose-binding domain, fungal	193	19	4.84541e-131	65.04	3	P:GO:0005975; F:GO:0030248; C:GO:0005576	P:carbohydrate metabolic process; F:cellulose binding; C:extracellular region			mobidb-lite (MOBIDB_LITE); mobidb-lite (MOBIDB_LITE); mobidb-lite (MOBIDB_LITE); mobidb-lite (MOBIDB_LITE)	no GO terms	no GO terms
[INTERPRO, BLASTED, MAPPED, ANNOTATED]	Pcac251539_g264.t1	Transmembrane protein C5orf28	274	20	0	84.46	4	P:GO:0005975; F:GO:0030248; C:GO:0005576; C:GO:0016021	P:carbohydrate metabolic process; F:cellulose binding; C:extracellular region; C:integral component of membrane			Coil (COILS); mobidb-lite (MOBIDB_LITE); mobidb-lite (MOBIDB_LITE); IPR026572 (PANTHER)	no GO terms	no GO terms
[INTERPRO, BLASTED, MAPPED, ANNOTATED]	Pcac251539_g265.t1	carbohydrate esterase, putative	233	20	5.84877e-172	84.46	5	P:GO:0005975; F:GO:0008080; F:GO:0030248; C:GO:0005576; C:GO:0016020	P:carbohydrate metabolic process; F:N-acetyltransferase activity; F:cellulose binding; C:extracellular region; C:membrane	EC:2.3.1.5	Arylamine N-acetyltransferase	IPR000254 (PFAM); PTHR33353 (PANTHER); PTHR33353:SF9 (PANTHER); PTHR33353 (PANTHER); IPR000254 (PROSITE_PATTERNS); IPR000254 (PROSITE_PATTERNS); IPR000254 (PROSITE_PROFILES); IPR000254 (PROSITE_PROFILES); IPR000254 (PROSITE_PROFILES); IPR035971 (SUPERFAMILY); IPR035971 (SUPERFAMILY)	P:GO:0005975; F:GO:0030248; C:GO:0005576	P:carbohydrate metabolic process; F:cellulose binding; C:extracellular region
[INTERPRO, BLASTED, MAPPED, ANNOTATED]	Pcac251539_g266.t1	Rab5 family GTPase	200	20	1.45956e-145	96.01	3	F:GO:0003924; F:GO:0005525; C:GO:0016021	F:GTPase activity; F:GTP binding; C:integral component of membrane	EC:3.6.1.15	Nucleoside-triphosphate phosphatase	PR00449 (PRINTS); G3DSA:3.40.50.300 (GENE3D); IPR001806 (PFAM); IPR005225 (TIGRFAM); PTHR24073 (PANTHER); PTHR24073:SF1090 (PANTHER); PS51419 (PROSITE_PROFILES); cd01860 (CDD); IPR027417 (SUPERFAMILY)	F:GO:0003924; F:GO:0005525	F:GTPase activity; F:GTP binding
[INTERPRO, BLASTED, MAPPED, ANNOTATED]	Pcac251539_g267.t1	SmpB protein	201	20	5.75396e-145	84.99	1	F:GO:0003723	F:RNA binding			IPR000037 (PFAM); IPR023620 (G3DSA:2.40.280.GENE3D); IPR000037 (PANTHER); IPR023620 (SUPERFAMILY)	F:GO:0003723	F:RNA binding
[INTERPRO, BLASTED, MAPPED, ANNOTATED]	Pcac251539_g268.t1	Endo-beta-1,6-galactanase	477	20	0	80.94	1	F:GO:0004553	F:hydrolase activity, hydrolyzing O-glycosyl compounds			IPR039514 (PFAM); G3DSA:3.20.20.80 (GENE3D); IPR039743 (PANTHER); PTHR42767:SF1 (PANTHER); IPR017853 (SUPERFAMILY)	F:GO:0004553	F:hydrolase activity, hydrolyzing O-glycosyl compounds
[INTERPRO, BLASTED, MAPPED, ANNOTATED]	Pcac251539_g269.t1	Tub family	394	20	0	92.11	1	C:GO:0016021	C:integral component of membrane			IPR000007 (PRINTS); IPR000007 (PFAM); IPR025659 (G3DSA:3.20.90.GENE3D); mobidb-lite (MOBIDB_LITE); PTHR16517:SF7 (PANTHER); PTHR16517 (PANTHER); IPR025659 (SUPERFAMILY)	no GO terms	no GO terms
[INTERPRO, BLASTED, MAPPED, ANNOTATED]	Pcac251539_g270.t1	transmembrane protein, putative	2457	20	0	88.96	1	C:GO:0016021	C:integral component of membrane			Coil (COILS); Coil (COILS); Coil (COILS); mobidb-lite (MOBIDB_LITE); mobidb-lite (MOBIDB_LITE); mobidb-lite (MOBIDB_LITE); mobidb-lite (MOBIDB_LITE); mobidb-lite (MOBIDB_LITE); mobidb-lite (MOBIDB_LITE); mobidb-lite (MOBIDB_LITE); mobidb-lite (MOBIDB_LITE); mobidb-lite (MOBIDB_LITE); mobidb-lite (MOBIDB_LITE); mobidb-lite (MOBIDB_LITE); mobidb-lite (MOBIDB_LITE); mobidb-lite (MOBIDB_LITE); mobidb…	no GO terms	no GO terms
[INTERPRO, BLASTED, MAPPED, ANNOTATED]	Pcac251539_g271.t1	Cellulose-binding domain, fungal	311	20	0	64.59	3	P:GO:0005975; F:GO:0030248; C:GO:0005576	P:carbohydrate metabolic process; F:cellulose binding; C:extracellular region			IPR000254 (PFAM); mobidb-lite (MOBIDB_LITE); mobidb-lite (MOBIDB_LITE); IPR000254 (PROSITE_PATTERNS); IPR000254 (PROSITE_PROFILES); IPR000254 (PROSITE_PROFILES); IPR035971 (SUPERFAMILY)	P:GO:0005975; F:GO:0030248; C:GO:0005576	P:carbohydrate metabolic process; F:cellulose binding; C:extracellular region
[INTERPRO, BLASTED, MAPPED]	Pcac251539_g272.t1	Fungal cellulose binding domain	163	20	7.96448e-116	68.99	4	P:GO:0005975; F:GO:0016787; F:GO:0030248; C:GO:0005576	P:carbohydrate metabolic process; F:hydrolase activity; F:cellulose binding; C:extracellular region			no IPS match	no IPS match	no IPS match
[INTERPRO, BLASTED, MAPPED, ANNOTATED]	Pcac251539_g273.t1	Mitochondrial carrier domain	285	20	0	93.35	1	C:GO:0016021	C:integral component of membrane			IPR018108 (PFAM); IPR023395 (G3DSA:1.50.40.GENE3D); PTHR45624 (PANTHER); PTHR45624:SF10 (PANTHER); IPR018108 (PROSITE_PROFILES); IPR018108 (PROSITE_PROFILES); IPR023395 (SUPERFAMILY)	no GO terms	no GO terms
[INTERPRO, BLASTED]	Pcac251539_g274.t1	hypothetical protein PC110_g8415	465	20	0	87.23						Coil (COILS); mobidb-lite (MOBIDB_LITE); mobidb-lite (MOBIDB_LITE); mobidb-lite (MOBIDB_LITE)	no GO terms	no GO terms
[INTERPRO, BLASTED, MAPPED, ANNOTATED]	Pcac251539_g275.t1	hypothetical protein GQ600_19867	885	20	0	74.67	1	C:GO:0016021	C:integral component of membrane			G3DSA:1.20.120.20 (GENE3D); G3DSA:1.20.5.1230 (GENE3D); mobidb-lite (MOBIDB_LITE); mobidb-lite (MOBIDB_LITE); mobidb-lite (MOBIDB_LITE); mobidb-lite (MOBIDB_LITE); mobidb-lite (MOBIDB_LITE); mobidb-lite (MOBIDB_LITE); mobidb-lite (MOBIDB_LITE); mobidb-lite (MOBIDB_LITE); mobidb-lite (MOBIDB_LITE); PTHR47372 (PANTHER)	no GO terms	no GO terms
[INTERPRO, BLASTED]	Pcac251539_g276.t1	hypothetical protein PC110_g8418	102	1	1.03837e-67	100						Coil (COILS); mobidb-lite (MOBIDB_LITE); mobidb-lite (MOBIDB_LITE)	no GO terms	no GO terms
[INTERPRO, BLASTED]	Pcac251539_g277.t1	hypothetical protein PC110_g8419	197	1	1.56788e-142	100						mobidb-lite (MOBIDB_LITE); mobidb-lite (MOBIDB_LITE)	no GO terms	no GO terms
[INTERPRO, BLASTED, MAPPED, ANNOTATED]	Pcac251539_g278.t1	Lsm interaction motif	982	20	0	85.88	2	F:GO:0003723; F:GO:0005515	F:RNA binding; F:protein binding			Coil (COILS); IPR011990 (G3DSA:1.25.40.GENE3D); IPR008669 (PFAM); IPR011990 (G3DSA:1.25.40.GENE3D); IPR000504 (PFAM); IPR012677 (G3DSA:3.30.70.GENE3D); IPR012677 (G3DSA:3.30.70.GENE3D); mobidb-lite (MOBIDB_LITE); mobidb-lite (MOBIDB_LITE); mobidb-lite (MOBIDB_LITE); mobidb-lite (MOBIDB_LITE); mobidb-lite (MOBIDB_LITE); mobidb-lite (MOBIDB_LITE); mobidb-lite (MOBIDB_LITE); mobidb-lite (MOBIDB_LITE…	F:GO:0003676; F:GO:0005515	F:nucleic acid binding; F:protein binding
[INTERPRO, BLASTED, MAPPED, ANNOTATED]	Pcac251539_g279.t1	Fungal cellulose binding domain	115	16	1.79612e-76	68.18	4	P:GO:0005975; F:GO:0030248; C:GO:0005576; C:GO:0016020	P:carbohydrate metabolic process; F:cellulose binding; C:extracellular region; C:membrane			IPR000254 (PFAM); mobidb-lite (MOBIDB_LITE); mobidb-lite (MOBIDB_LITE); IPR035971 (SUPERFAMILY)	P:GO:0005975; F:GO:0030248; C:GO:0005576	P:carbohydrate metabolic process; F:cellulose binding; C:extracellular region
[INTERPRO, BLASTED, MAPPED, ANNOTATED]	Pcac251539_g280.t1	Fungal cellulose binding domain	128	20	3.92477e-88	69.08	3	P:GO:0005975; F:GO:0030248; C:GO:0005576	P:carbohydrate metabolic process; F:cellulose binding; C:extracellular region			IPR000254 (PFAM); mobidb-lite (MOBIDB_LITE); IPR035971 (SUPERFAMILY)	P:GO:0005975; F:GO:0030248; C:GO:0005576	P:carbohydrate metabolic process; F:cellulose binding; C:extracellular region
[INTERPRO, BLASTED, MAPPED, ANNOTATED]	Pcac251539_g281.t1	Adenylate and Guanylate cyclase catalytic domain	577	20	0	83.99	3	P:GO:0009190; P:GO:0035556; C:GO:0016021	P:cyclic nucleotide biosynthetic process; P:intracellular signal transduction; C:integral component of membrane			IPR001054 (PFAM); IPR029787 (G3DSA:3.30.70.GENE3D); PTHR12203:SF71 (PANTHER); PTHR12203 (PANTHER); PTHR12203:SF71 (PANTHER); PTHR12203 (PANTHER); IPR001054 (PROSITE_PROFILES); IPR029787 (SUPERFAMILY)	P:GO:0009190; P:GO:0035556	P:cyclic nucleotide biosynthetic process; P:intracellular signal transduction
[INTERPRO, BLASTED, MAPPED, ANNOTATED]	Pcac251539_g282.t1	RSN1 7TM family protein	1471	20	0	90.21	1	C:GO:0016021	C:integral component of membrane			Coil (COILS); Coil (COILS); IPR003864 (PFAM); mobidb-lite (MOBIDB_LITE); mobidb-lite (MOBIDB_LITE); mobidb-lite (MOBIDB_LITE); mobidb-lite (MOBIDB_LITE); mobidb-lite (MOBIDB_LITE); mobidb-lite (MOBIDB_LITE); mobidb-lite (MOBIDB_LITE); PTHR13018:SF91 (PANTHER); PTHR13018 (PANTHER)	C:GO:0016020	C:membrane
[INTERPRO, BLASTED]	Pcac251539_g283.t1	hypothetical protein PC110_g8430	95	20	7.08084e-62	90.17						mobidb-lite (MOBIDB_LITE)	no GO terms	no GO terms
[INTERPRO, BLASTED]	Pcac251539_g284.t1	hypothetical protein PC110_g8431	322	20	0	91.77						Coil (COILS); mobidb-lite (MOBIDB_LITE); mobidb-lite (MOBIDB_LITE); mobidb-lite (MOBIDB_LITE); mobidb-lite (MOBIDB_LITE)	no GO terms	no GO terms
[INTERPRO, BLASTED, MAPPED, ANNOTATED]	Pcac251539_g285.t1	Adenylate cyclase	592	20	0	93.25	3	P:GO:0009190; P:GO:0035556; C:GO:0016021	P:cyclic nucleotide biosynthetic process; P:intracellular signal transduction; C:integral component of membrane			IPR001054 (PFAM); IPR029787 (G3DSA:3.30.70.GENE3D); PTHR12203:SF71 (PANTHER); PTHR12203 (PANTHER); IPR001054 (PROSITE_PROFILES); IPR029787 (SUPERFAMILY)	P:GO:0009190; P:GO:0035556	P:cyclic nucleotide biosynthetic process; P:intracellular signal transduction
[INTERPRO, BLASTED, MAPPED, ANNOTATED]	Pcac251539_g286.t1	ATP-dependent RNA helicase	363	20	0	85.6	1	F:GO:0004386	F:helicase activity	EC:3.6.1.3; EC:3.6.1.15	Adenosinetriphosphatase; Nucleoside-triphosphate phosphatase	mobidb-lite (MOBIDB_LITE); mobidb-lite (MOBIDB_LITE); mobidb-lite (MOBIDB_LITE); mobidb-lite (MOBIDB_LITE); mobidb-lite (MOBIDB_LITE); mobidb-lite (MOBIDB_LITE); mobidb-lite (MOBIDB_LITE)	no GO terms	no GO terms
[INTERPRO, BLASTED, MAPPED, ANNOTATED]	Pcac251539_g287.t1	Adenylate and Guanylate cyclase catalytic domain	630	20	0	93.23	3	P:GO:0009190; P:GO:0035556; C:GO:0016021	P:cyclic nucleotide biosynthetic process; P:intracellular signal transduction; C:integral component of membrane			IPR029787 (G3DSA:3.30.70.GENE3D); IPR001054 (PFAM); mobidb-lite (MOBIDB_LITE); PTHR12203 (PANTHER); PTHR12203:SF71 (PANTHER); PTHR12203 (PANTHER); PTHR12203:SF71 (PANTHER); IPR001054 (PROSITE_PROFILES); IPR029787 (SUPERFAMILY)	P:GO:0009190; P:GO:0035556	P:cyclic nucleotide biosynthetic process; P:intracellular signal transduction
[INTERPRO, BLASTED, MAPPED]	Pcac251539_g288.t1	hypothetical protein PC110_g8435	256	20	1.47647e-88	64.51	3	P:GO:0006508; F:GO:0008234; F:GO:0008270	P:proteolysis; F:cysteine-type peptidase activity; F:zinc ion binding			mobidb-lite (MOBIDB_LITE); PTHR31569:SF4 (PANTHER); PTHR31569 (PANTHER)	no GO terms	no GO terms
[INTERPRO, BLASTED, MAPPED, ANNOTATED]	Pcac251539_g289.t1	chlorophyll synthesis pathway protein BchC	359	20	0	96.86	3	P:GO:0055114; F:GO:0008270; F:GO:0016491	P:oxidation-reduction process; F:zinc ion binding; F:oxidoreductase activity			G3DSA:3.90.180.10 (GENE3D); IPR013149 (PFAM); G3DSA:3.40.50.720 (GENE3D); IPR013154 (PFAM); PTHR43161:SF3 (PANTHER); PTHR43161 (PANTHER); IPR002328 (PROSITE_PATTERNS); cd05285 (CDD); IPR011032 (SUPERFAMILY); IPR036291 (SUPERFAMILY)	P:GO:0055114; F:GO:0008270; F:GO:0016491	P:oxidation-reduction process; F:zinc ion binding; F:oxidoreductase activity
[INTERPRO, BLASTED, MAPPED, ANNOTATED]	Pcac251539_g290.t1	X-Pro dipeptidyl-peptidase C-terminal non-catalytic domain	72	20	1.71014e-24	56.78	2	P:GO:0006508; F:GO:0008239	P:proteolysis; F:dipeptidyl-peptidase activity	EC:3.4.11; EC:3.4.11.21; EC:3.4.14.4; EC:3.4.11.6; EC:3.4.11.5; EC:3.4.11.9; EC:3.4.14.11	Acting on peptide bonds (peptidases); Aspartyl aminopeptidase; Dipeptidyl-peptidase III; Aminopeptidase B; Prolyl aminopeptidase; Xaa-Pro aminopeptidase; Xaa-Pro dipeptidyl-peptidase	no IPS match	no IPS match	no IPS match
[INTERPRO, BLASTED, MAPPED, ANNOTATED]	Pcac251539_g291.t1	Adenylate and Guanylate cyclase catalytic domain	630	20	0	89.23	7	P:GO:0009190; P:GO:0035556; P:GO:0055085; F:GO:0005524; F:GO:0016887; F:GO:0042626; C:GO:0016021	P:cyclic nucleotide biosynthetic process; P:intracellular signal transduction; P:transmembrane transport; F:ATP binding; F:ATPase activity; F:ATPase-coupled transmembrane transporter activity; C:integral component of membrane	EC:3.6.1.3; EC:3.6.1.15	Adenosinetriphosphatase; Nucleoside-triphosphate phosphatase	IPR001054 (PFAM); IPR029787 (G3DSA:3.30.70.GENE3D); mobidb-lite (MOBIDB_LITE); PTHR12203:SF71 (PANTHER); PTHR12203 (PANTHER); PTHR12203:SF71 (PANTHER); PTHR12203 (PANTHER); IPR001054 (PROSITE_PROFILES); IPR029787 (SUPERFAMILY)	P:GO:0009190; P:GO:0035556	P:cyclic nucleotide biosynthetic process; P:intracellular signal transduction
[INTERPRO, BLASTED, MAPPED, ANNOTATED]	Pcac251539_g292.t1	Adenylate and Guanylate cyclase catalytic domain	617	20	0	90.23	7	P:GO:0009190; P:GO:0035556; P:GO:0055085; F:GO:0005524; F:GO:0016887; F:GO:0042626; C:GO:0016021	P:cyclic nucleotide biosynthetic process; P:intracellular signal transduction; P:transmembrane transport; F:ATP binding; F:ATPase activity; F:ATPase-coupled transmembrane transporter activity; C:integral component of membrane	EC:3.6.1.3; EC:3.6.1.15	Adenosinetriphosphatase; Nucleoside-triphosphate phosphatase	IPR029787 (G3DSA:3.30.70.GENE3D); IPR001054 (PFAM); mobidb-lite (MOBIDB_LITE); mobidb-lite (MOBIDB_LITE); PTHR12203 (PANTHER); PTHR12203:SF71 (PANTHER); IPR001054 (PROSITE_PROFILES); IPR029787 (SUPERFAMILY)	P:GO:0009190; P:GO:0035556	P:cyclic nucleotide biosynthetic process; P:intracellular signal transduction
[INTERPRO, BLASTED, MAPPED, ANNOTATED]	Pcac251539_g293.t1	Glycosyl hydrolases family 17	413	20	0	89.99	2	P:GO:0005975; F:GO:0004553	P:carbohydrate metabolic process; F:hydrolase activity, hydrolyzing O-glycosyl compounds			G3DSA:3.20.20.80 (GENE3D); mobidb-lite (MOBIDB_LITE); mobidb-lite (MOBIDB_LITE); mobidb-lite (MOBIDB_LITE); PTHR16631:SF17 (PANTHER); PTHR16631 (PANTHER); IPR017853 (SUPERFAMILY)	no GO terms	no GO terms
[INTERPRO, BLASTED, MAPPED, ANNOTATED]	Pcac251539_g294.t1	Glycoside hydrolase family 17-like protein	428	20	0	80.89	2	P:GO:0005975; F:GO:0004553	P:carbohydrate metabolic process; F:hydrolase activity, hydrolyzing O-glycosyl compounds			G3DSA:3.20.20.80 (GENE3D); IPR000490 (PFAM); mobidb-lite (MOBIDB_LITE); mobidb-lite (MOBIDB_LITE); mobidb-lite (MOBIDB_LITE); PTHR16631:SF17 (PANTHER); PTHR16631 (PANTHER); IPR017853 (SUPERFAMILY)	P:GO:0005975; F:GO:0004553	P:carbohydrate metabolic process; F:hydrolase activity, hydrolyzing O-glycosyl compounds
[INTERPRO, BLASTED, MAPPED, ANNOTATED]	Pcac251539_g295.t1	Glycosyl transferase	453	20	0	82.04	2	F:GO:0016740; F:GO:0016787	F:transferase activity; F:hydrolase activity			G3DSA:3.20.20.80 (GENE3D); mobidb-lite (MOBIDB_LITE); mobidb-lite (MOBIDB_LITE); mobidb-lite (MOBIDB_LITE); mobidb-lite (MOBIDB_LITE); PTHR16631:SF17 (PANTHER); PTHR16631 (PANTHER); IPR017853 (SUPERFAMILY)	no GO terms	no GO terms
[INTERPRO, BLASTED, MAPPED, ANNOTATED]	Pcac251539_g296.t1	Carbohydrate-binding protein	403	20	0	92.9	2	F:GO:0016787; C:GO:0016021	F:hydrolase activity; C:integral component of membrane			G3DSA:3.20.20.80 (GENE3D); mobidb-lite (MOBIDB_LITE); mobidb-lite (MOBIDB_LITE); PTHR16631:SF17 (PANTHER); PTHR16631 (PANTHER); IPR017853 (SUPERFAMILY)	no GO terms	no GO terms
[INTERPRO, BLASTED, MAPPED, ANNOTATED]	Pcac251539_g297.t1	Zinc finger, SWIM-type	294	20	5.80555e-140	83.77	1	F:GO:0008270	F:zinc ion binding			mobidb-lite (MOBIDB_LITE); mobidb-lite (MOBIDB_LITE); IPR007527 (PROSITE_PROFILES)	F:GO:0008270	F:zinc ion binding
[INTERPRO, BLASTED]	Pcac251539_g298.t1	hypothetical protein PC110_g13474	74	3	4.41472e-43	97.71						no IPS match	no IPS match	no IPS match
[INTERPRO, BLASTED]	Pcac251539_g299.t1	hypothetical protein PC110_g13468	153	1	1.12817e-09	100						no IPS match	no IPS match	no IPS match
[INTERPRO, BLASTED, MAPPED, ANNOTATED]	Pcac251539_g300.t1	Cobalamin synthesis protein	562	20	0	95.41	1	F:GO:0016787	F:hydrolase activity			Coil (COILS); IPR011629 (PFAM); IPR003495 (PFAM); mobidb-lite (MOBIDB_LITE); mobidb-lite (MOBIDB_LITE); mobidb-lite (MOBIDB_LITE); mobidb-lite (MOBIDB_LITE); mobidb-lite (MOBIDB_LITE); PTHR43603 (PANTHER); PTHR43603:SF1 (PANTHER); cd03112 (CDD); SSF90002 (SUPERFAMILY); IPR027417 (SUPERFAMILY)	no GO terms	no GO terms
[INTERPRO, BLASTED]	Pcac251539_g301.t1	hypothetical protein PC110_g13465	371	20	0	55.62						Coil (COILS)	no GO terms	no GO terms
[INTERPRO, BLASTED, ANNOTATED]	Pcac251539_g302.t1	Ankyrin repeat-containing domain	1039	20	0	68.4	1	F:GO:0005515	F:protein binding			IPR002110 (PRINTS); IPR020683 (PFAM); IPR036770 (G3DSA:1.25.40.GENE3D); IPR036770 (G3DSA:1.25.40.GENE3D); IPR036770 (G3DSA:1.25.40.GENE3D); IPR036770 (G3DSA:1.25.40.GENE3D); IPR036770 (G3DSA:1.25.40.GENE3D); IPR036770 (G3DSA:1.25.40.GENE3D); IPR002110 (PFAM); IPR036770 (G3DSA:1.25.40.GENE3D); IPR036770 (G3DSA:1.25.40.GENE3D); PTHR24166 (PANTHER); IPR002110 (PROSITE_PROFILES); IPR002110 (PROSITE_P…	F:GO:0005515	F:protein binding
[INTERPRO, BLASTED]	Pcac251539_g303.t1	hypothetical protein GQ600_19851	223	20	2.58337e-145	77.43						Coil (COILS); Coil (COILS); Coil (COILS); mobidb-lite (MOBIDB_LITE); mobidb-lite (MOBIDB_LITE)	no GO terms	no GO terms
[INTERPRO, BLASTED]	Pcac251539_g304.t1	FOG: Ankyrin repeat	577	20	0	89.72						IPR036770 (G3DSA:1.25.40.GENE3D); PF13637 (PFAM); PTHR46586 (PANTHER); IPR036770 (SUPERFAMILY); IPR036770 (SUPERFAMILY)	no GO terms	no GO terms
[INTERPRO, BLASTED]	Pcac251539_g305.t1	Ankyrin repeats (many copies)	640	20	0	90.34						PF13637 (PFAM); IPR036770 (G3DSA:1.25.40.GENE3D); IPR036770 (G3DSA:1.25.40.GENE3D); IPR020683 (PFAM); PTHR46586 (PANTHER); IPR036770 (SUPERFAMILY); IPR036770 (SUPERFAMILY)	no GO terms	no GO terms
[INTERPRO, BLASTED, MAPPED, ANNOTATED]	Pcac251539_g306.t1	U-box domain	759	20	0	94.5	5	P:GO:0006914; P:GO:0016567; F:GO:0004842; F:GO:0005515; C:GO:0034045	P:autophagy; P:protein ubiquitination; F:ubiquitin-protein transferase activity; F:protein binding; C:phagophore assembly site membrane			IPR011990 (G3DSA:1.25.40.GENE3D); IPR013083 (G3DSA:3.30.40.GENE3D); IPR003613 (PFAM); IPR011990 (G3DSA:1.25.40.GENE3D); PTHR46803 (PANTHER); PTHR46803:SF2 (PANTHER); IPR003613 (PROSITE_PROFILES); cd16654 (CDD); IPR011990 (SUPERFAMILY); IPR011990 (SUPERFAMILY); SSF57850 (SUPERFAMILY)	P:GO:0016567; F:GO:0004842; F:GO:0005515	P:protein ubiquitination; F:ubiquitin-protein transferase activity; F:protein binding
[INTERPRO, BLASTED, MAPPED, ANNOTATED]	Pcac251539_g307.t1	Autophagy protein Apg5	294	20	0	93.76	4	P:GO:0006914; P:GO:0016567; F:GO:0004842; C:GO:0034045	P:autophagy; P:protein ubiquitination; F:ubiquitin-protein transferase activity; C:phagophore assembly site membrane			IPR007239 (PFAM); IPR042527 (G3DSA:3.10.20.GENE3D); IPR042526 (G3DSA:1.10.246.GENE3D); G3DSA:3.10.20.90 (GENE3D); IPR007239 (PANTHER)	P:GO:0006914; C:GO:0005737	P:autophagy; C:cytoplasm
[INTERPRO, BLASTED, MAPPED, ANNOTATED]	Pcac251539_g308.t1	glycoside hydrolase, putative	287	20	0	94.62	1	F:GO:0016787	F:hydrolase activity			G3DSA:3.20.20.80 (GENE3D); PTHR16631 (PANTHER); PTHR16631:SF17 (PANTHER); IPR017853 (SUPERFAMILY)	no GO terms	no GO terms
[INTERPRO, BLASTED, MAPPED, ANNOTATED]	Pcac251539_g309.t1	Exo-beta-1,3-glucanase-like protein	288	20	0	92.54	2	F:GO:0016787; C:GO:0016021	F:hydrolase activity; C:integral component of membrane			G3DSA:3.20.20.80 (GENE3D); PTHR16631:SF17 (PANTHER); PTHR16631 (PANTHER); IPR017853 (SUPERFAMILY)	no GO terms	no GO terms
[INTERPRO, BLASTED]	Pcac251539_g310.t1	hypothetical protein PC110_g17588	233	20	8.38967e-166	70.69						mobidb-lite (MOBIDB_LITE); mobidb-lite (MOBIDB_LITE)	no GO terms	no GO terms
[INTERPRO, BLASTED]	Pcac251539_g311.t1	hypothetical protein PC110_g17592	89	6	8.12097e-55	88.87						Coil (COILS); mobidb-lite (MOBIDB_LITE); mobidb-lite (MOBIDB_LITE)	no GO terms	no GO terms
[INTERPRO, BLASTED]	Pcac251539_g312.t1	hypothetical protein PC110_g17593	202	20	2.44482e-145	61.47						mobidb-lite (MOBIDB_LITE); mobidb-lite (MOBIDB_LITE); mobidb-lite (MOBIDB_LITE); mobidb-lite (MOBIDB_LITE); PTHR34409 (PANTHER)	no GO terms	no GO terms
[INTERPRO, BLASTED, ANNOTATED]	Pcac251539_g313.t1	protease inhibitor Epi3	95	20	6.36553e-61	76.68	1	F:GO:0005515	F:protein binding			IPR002350 (PFAM); G3DSA:3.30.60.30 (GENE3D); IPR002350 (PROSITE_PROFILES); cd00104 (CDD); cd17461 (CDD); IPR036058 (SUPERFAMILY)	F:GO:0005515	F:protein binding
[INTERPRO, BLASTED, ANNOTATED]	Pcac251539_g314.t1	protease inhibitor Epi3	95	20	6.36553e-61	76.68	1	F:GO:0005515	F:protein binding			IPR002350 (PFAM); G3DSA:3.30.60.30 (GENE3D); IPR002350 (PROSITE_PROFILES); cd00104 (CDD); cd17461 (CDD); IPR036058 (SUPERFAMILY)	F:GO:0005515	F:protein binding
[INTERPRO, BLASTED, MAPPED, ANNOTATED]	Pcac251539_g315.t1	ATP-binding Cassette (ABC) Superfamily	1367	20	0	90.77	7	P:GO:0055085; P:GO:0055114; F:GO:0005524; F:GO:0016887; F:GO:0016903; F:GO:0042626; C:GO:0016021	P:transmembrane transport; P:oxidation-reduction process; F:ATP binding; F:ATPase activity; F:oxidoreductase activity, acting on the aldehyde or oxo group of donors; F:ATPase-coupled transmembrane transporter activity; C:integral component of membrane	EC:3.6.1.3; EC:3.6.1.15	Adenosinetriphosphatase; Nucleoside-triphosphate phosphatase	G3DSA:3.40.50.300 (GENE3D); IPR003439 (PFAM); IPR043926 (PFAM); G3DSA:3.40.50.300 (GENE3D); IPR003439 (PFAM); IPR013525 (PFAM); IPR010929 (PFAM); PTHR19241 (PANTHER); PTHR19241:SF593 (PANTHER); IPR003439 (PROSITE_PROFILES); IPR003439 (PROSITE_PROFILES); IPR034003 (CDD); IPR027417 (SUPERFAMILY); IPR027417 (SUPERFAMILY)	P:GO:0055085; F:GO:0005524; F:GO:0042626; C:GO:0016020; C:GO:0016021	P:transmembrane transport; F:ATP binding; F:ATPase-coupled transmembrane transporter activity; C:membrane; C:integral component of membrane
[INTERPRO, BLASTED, MAPPED, ANNOTATED]	Pcac251539_g316.t1	Glycoside hydrolase superfamily	297	20	0	94.84	2	P:GO:0005975; F:GO:0004553	P:carbohydrate metabolic process; F:hydrolase activity, hydrolyzing O-glycosyl compounds			PTHR16631 (PANTHER); PTHR16631:SF17 (PANTHER); IPR017853 (SUPERFAMILY)	no GO terms	no GO terms
[INTERPRO, BLASTED, MAPPED, ANNOTATED]	Pcac251539_g317.t1	Glycoside hydrolase superfamily	297	20	0	94.87	2	P:GO:0005975; F:GO:0004553	P:carbohydrate metabolic process; F:hydrolase activity, hydrolyzing O-glycosyl compounds			PTHR16631:SF17 (PANTHER); PTHR16631 (PANTHER); IPR017853 (SUPERFAMILY)	no GO terms	no GO terms
[INTERPRO, BLASTED, MAPPED, ANNOTATED]	Pcac251539_g318.t1	ATP-binding Cassette (ABC) Superfamily	1360	20	0	92.3	7	P:GO:0055085; P:GO:0055114; F:GO:0005524; F:GO:0016887; F:GO:0016903; F:GO:0042626; C:GO:0016021	P:transmembrane transport; P:oxidation-reduction process; F:ATP binding; F:ATPase activity; F:oxidoreductase activity, acting on the aldehyde or oxo group of donors; F:ATPase-coupled transmembrane transporter activity; C:integral component of membrane	EC:3.6.1.3; EC:3.6.1.15	Adenosinetriphosphatase; Nucleoside-triphosphate phosphatase	Coil (COILS); G3DSA:3.40.50.300 (GENE3D); IPR043926 (PFAM); IPR010929 (PFAM); IPR003439 (PFAM); G3DSA:3.40.50.300 (GENE3D); IPR003439 (PFAM); IPR013525 (PFAM); PTHR19241 (PANTHER); PTHR19241:SF593 (PANTHER); IPR003439 (PROSITE_PROFILES); IPR003439 (PROSITE_PROFILES); IPR034003 (CDD); IPR027417 (SUPERFAMILY); IPR027417 (SUPERFAMILY)	P:GO:0055085; F:GO:0005524; F:GO:0042626; C:GO:0016020; C:GO:0016021	P:transmembrane transport; F:ATP binding; F:ATPase-coupled transmembrane transporter activity; C:membrane; C:integral component of membrane
[INTERPRO, BLASTED, MAPPED, ANNOTATED]	Pcac251539_g319.t1	Glycoside hydrolase superfamily	297	20	0	94.87	2	P:GO:0005975; F:GO:0004553	P:carbohydrate metabolic process; F:hydrolase activity, hydrolyzing O-glycosyl compounds			PTHR16631:SF17 (PANTHER); PTHR16631 (PANTHER); IPR017853 (SUPERFAMILY)	no GO terms	no GO terms
[INTERPRO, BLASTED, MAPPED, ANNOTATED]	Pcac251539_g320.t1	Zinc finger, BED-type	490	20	0	78.51	1	F:GO:0003677	F:DNA binding			mobidb-lite (MOBIDB_LITE); mobidb-lite (MOBIDB_LITE); mobidb-lite (MOBIDB_LITE)	no GO terms	no GO terms
[INTERPRO, BLASTED]	Pcac251539_g321.t1	Ankyrin repeats domain-containing protein	662	20	0	85.79						IPR036770 (G3DSA:1.25.40.GENE3D); IPR020683 (PFAM); IPR036770 (G3DSA:1.25.40.GENE3D); PF13637 (PFAM); IPR036770 (G3DSA:1.25.40.GENE3D); mobidb-lite (MOBIDB_LITE); mobidb-lite (MOBIDB_LITE); PTHR46586 (PANTHER); PTHR46586:SF3 (PANTHER); PTHR46586:SF3 (PANTHER); PTHR46586 (PANTHER); PTHR46586 (PANTHER); PTHR46586:SF3 (PANTHER); IPR036770 (SUPERFAMILY); IPR036770 (SUPERFAMILY)	no GO terms	no GO terms
[INTERPRO, BLASTED, MAPPED, ANNOTATED]	Pcac251539_g322.t1	Sugar efflux transporter for intercellular exchange	277	20	0	90.54	3	P:GO:0008643; F:GO:0016740; C:GO:0016021	P:carbohydrate transport; F:transferase activity; C:integral component of membrane			IPR004316 (PFAM); G3DSA:1.20.1280.290 (GENE3D); G3DSA:1.20.1280.290 (GENE3D); mobidb-lite (MOBIDB_LITE); PTHR10791 (PANTHER); PTHR10791:SF30 (PANTHER)	C:GO:0016021	C:integral component of membrane
[INTERPRO, BLASTED, MAPPED, ANNOTATED]	Pcac251539_g323.t1	N-terminal kinase protein	273	20	0	81.24	4	P:GO:0008643; P:GO:0016310; F:GO:0016301; C:GO:0016021	P:carbohydrate transport; P:phosphorylation; F:kinase activity; C:integral component of membrane			G3DSA:1.20.1280.290 (GENE3D); IPR004316 (PFAM); G3DSA:1.20.1280.290 (GENE3D); PTHR10791 (PANTHER); PTHR10791:SF30 (PANTHER)	C:GO:0016021	C:integral component of membrane
[INTERPRO, BLASTED, MAPPED, ANNOTATED]	Pcac251539_g324.t1	Sugar efflux transporter for intercellular exchange	259	20	7.24095e-132	70.49	2	P:GO:0008643; C:GO:0016021	P:carbohydrate transport; C:integral component of membrane			G3DSA:1.20.1280.290 (GENE3D); IPR004316 (PFAM); PTHR10791:SF30 (PANTHER); PTHR10791 (PANTHER); IPR036259 (SUPERFAMILY)	C:GO:0016021	C:integral component of membrane
[INTERPRO, BLASTED, MAPPED, ANNOTATED]	Pcac251539_g325.t1	secreted RxLR effector peptide protein, putative	120	20	2.72696e-83	81.96	2	F:GO:0016829; C:GO:0016021	F:lyase activity; C:integral component of membrane			no IPS match	no IPS match	no IPS match
[INTERPRO, BLASTED]	Pcac251539_g326.t1	Mariner Transposase	133	20	4.73202e-46	68.22						PTHR33889:SF6 (PANTHER); PTHR33889 (PANTHER)	no GO terms	no GO terms
[INTERPRO, BLASTED]	Pcac251539_g327.t1	hypothetical protein PR003_g27187	552	20	7.32258e-82	68.88						Coil (COILS); Coil (COILS); mobidb-lite (MOBIDB_LITE); mobidb-lite (MOBIDB_LITE); mobidb-lite (MOBIDB_LITE); mobidb-lite (MOBIDB_LITE); mobidb-lite (MOBIDB_LITE); mobidb-lite (MOBIDB_LITE); mobidb-lite (MOBIDB_LITE); mobidb-lite (MOBIDB_LITE); mobidb-lite (MOBIDB_LITE); PTHR46599:SF3 (PANTHER); PTHR46599 (PANTHER)	no GO terms	no GO terms
[INTERPRO, BLASTED, MAPPED, ANNOTATED]	Pcac251539_g328.t1	MtN3-like protein	151	20	6.83812e-69	77.5	2	P:GO:0008643; C:GO:0016021	P:carbohydrate transport; C:integral component of membrane			G3DSA:1.20.1280.290 (GENE3D); IPR004316 (PFAM); PTHR10791 (PANTHER); PTHR10791:SF30 (PANTHER)	C:GO:0016021	C:integral component of membrane
[INTERPRO, BLASTED, MAPPED, ANNOTATED]	Pcac251539_g329.t1	Sugar efflux transporter for intercellular exchange	284	20	0	89.93	2	P:GO:0008643; C:GO:0016021	P:carbohydrate transport; C:integral component of membrane			G3DSA:1.20.1280.290 (GENE3D); IPR004316 (PFAM); G3DSA:1.20.1280.290 (GENE3D); mobidb-lite (MOBIDB_LITE); PTHR10791 (PANTHER); PTHR10791:SF30 (PANTHER)	C:GO:0016021	C:integral component of membrane
[INTERPRO, BLASTED, MAPPED, ANNOTATED]	Pcac251539_g330.t1	hypothetical protein GQ600_12190	277	20	2.35488e-113	63.43	1	C:GO:0016021	C:integral component of membrane			IPR004316 (PFAM); PTHR10791 (PANTHER); PTHR10791:SF30 (PANTHER)	C:GO:0016021	C:integral component of membrane
[INTERPRO, BLASTED, MAPPED, ANNOTATED]	Pcac251539_g331.t1	Sugar efflux transporter for intercellular exchange	276	20	0	76.42	2	P:GO:0008643; C:GO:0016021	P:carbohydrate transport; C:integral component of membrane			IPR004316 (PFAM); G3DSA:1.20.1280.290 (GENE3D); G3DSA:1.20.1280.290 (GENE3D); PTHR10791 (PANTHER); PTHR10791:SF30 (PANTHER)	C:GO:0016021	C:integral component of membrane
[INTERPRO, BLASTED]	Pcac251539_g332.t1	Ankyrin repeats domain-containing protein	613	20	0	89.4						IPR036770 (G3DSA:1.25.40.GENE3D); PF13637 (PFAM); IPR036770 (G3DSA:1.25.40.GENE3D); IPR020683 (PFAM); IPR036770 (G3DSA:1.25.40.GENE3D); PTHR46586 (PANTHER); IPR036770 (SUPERFAMILY); IPR036770 (SUPERFAMILY)	no GO terms	no GO terms
[INTERPRO, BLASTED]	Pcac251539_g333.t1	ankyrin repeat-containing protein	396	20	0	83.41						IPR036770 (G3DSA:1.25.40.GENE3D); IPR036770 (G3DSA:1.25.40.GENE3D); IPR020683 (PFAM); IPR036770 (G3DSA:1.25.40.GENE3D); PTHR46586 (PANTHER); IPR036770 (SUPERFAMILY)	no GO terms	no GO terms
[INTERPRO, BLASTED, MAPPED, ANNOTATED]	Pcac251539_g334.t1	P-loop containing nucleoside triphosphate hydrolase	271	20	0	76.74	3	F:GO:0005525; F:GO:0016787; C:GO:0016021	F:GTP binding; F:hydrolase activity; C:integral component of membrane			Coil (COILS); IPR006073 (PFAM); G3DSA:3.40.50.300 (GENE3D); IPR027417 (SUPERFAMILY)	F:GO:0005525	F:GTP binding
[INTERPRO, BLASTED, MAPPED, ANNOTATED]	Pcac251539_g335.t1	P-loop containing nucleoside triphosphate hydrolase	285	20	1.25611e-164	83.07	2	F:GO:0005525; F:GO:0016787	F:GTP binding; F:hydrolase activity			Coil (COILS); G3DSA:3.40.50.300 (GENE3D); IPR006073 (PFAM); IPR027417 (SUPERFAMILY)	F:GO:0005525	F:GTP binding
[INTERPRO, BLASTED, MAPPED, ANNOTATED]	Pcac251539_g336.t1	P-loop containing nucleoside triphosphate hydrolase	261	20	0	88.48	2	F:GO:0005525; F:GO:0016787	F:GTP binding; F:hydrolase activity			Coil (COILS); IPR006073 (PFAM); G3DSA:3.40.50.300 (GENE3D); cd00882 (CDD); cd14686 (CDD); IPR027417 (SUPERFAMILY); IPR027417 (SUPERFAMILY)	F:GO:0005525	F:GTP binding
[INTERPRO, BLASTED, MAPPED, ANNOTATED]	Pcac251539_g337.t1	P-loop containing nucleoside triphosphate hydrolase	458	20	0	77.11	2	F:GO:0005525; F:GO:0016787	F:GTP binding; F:hydrolase activity			Coil (COILS); IPR006073 (PFAM); G3DSA:3.40.50.300 (GENE3D); mobidb-lite (MOBIDB_LITE); mobidb-lite (MOBIDB_LITE); IPR027417 (SUPERFAMILY)	F:GO:0005525	F:GTP binding
[INTERPRO, BLASTED, MAPPED, ANNOTATED]	Pcac251539_g338.t1	P-loop containing nucleoside triphosphate hydrolase	260	20	0	76.56	2	F:GO:0005525; F:GO:0016787	F:GTP binding; F:hydrolase activity			Coil (COILS); G3DSA:3.40.50.300 (GENE3D); IPR006073 (PFAM); cd00882 (CDD); IPR027417 (SUPERFAMILY)	F:GO:0005525	F:GTP binding
[INTERPRO, BLASTED, MAPPED, ANNOTATED]	Pcac251539_g339.t1	50S ribosome-binding GTPase	311	20	0	84.38	2	F:GO:0005525; F:GO:0016787	F:GTP binding; F:hydrolase activity			Coil (COILS); IPR006073 (PFAM); G3DSA:3.40.50.300 (GENE3D); IPR027417 (SUPERFAMILY)	F:GO:0005525	F:GTP binding
[INTERPRO, BLASTED, MAPPED, ANNOTATED]	Pcac251539_g340.t1	Condensin II complex subunit CAP-H2 or CNDH2 C-terminal	712	20	0	91.78	1	P:GO:0030261	P:chromosome condensation			Coil (COILS); Coil (COILS); Coil (COILS); Coil (COILS); IPR031737 (PFAM); IPR009378 (PFAM); mobidb-lite (MOBIDB_LITE); mobidb-lite (MOBIDB_LITE); mobidb-lite (MOBIDB_LITE); mobidb-lite (MOBIDB_LITE); mobidb-lite (MOBIDB_LITE); mobidb-lite (MOBIDB_LITE); mobidb-lite (MOBIDB_LITE); mobidb-lite (MOBIDB_LITE); mobidb-lite (MOBIDB_LITE); IPR031739 (PANTHER)	P:GO:0030261	P:chromosome condensation
[INTERPRO, BLASTED, MAPPED, ANNOTATED]	Pcac251539_g341.t1	ACT domain	353	20	0	89.9	1	C:GO:0016021	C:integral component of membrane			G3DSA:3.30.2130.10 (GENE3D); IPR027795 (PFAM); PTHR31131:SF6 (PANTHER); PTHR31131 (PANTHER); SSF55021 (SUPERFAMILY); SSF55021 (SUPERFAMILY)	no GO terms	no GO terms
[INTERPRO, BLASTED]	Pcac251539_g342.t1	hypothetical protein PC110_g14325	281	20	0	82.94						no IPS match	no IPS match	no IPS match
[INTERPRO, BLASTED]	Pcac251539_g343.t1	hypothetical protein PC110_g14327	236	15	4.87709e-93	65.03						no IPS match	no IPS match	no IPS match
[INTERPRO, BLASTED, MAPPED, ANNOTATED]	Pcac251539_g344.t1	SET domain-containing protein	3158	20	0	83.97	5	P:GO:0032259; F:GO:0005515; F:GO:0008168; F:GO:0046872; C:GO:0005634	P:methylation; F:protein binding; F:methyltransferase activity; F:metal ion binding; C:nucleus			IPR001487 (PFAM); IPR036427 (G3DSA:1.20.920.GENE3D); IPR013083 (G3DSA:3.30.40.GENE3D); IPR013083 (G3DSA:3.30.40.GENE3D); IPR013083 (G3DSA:3.30.40.GENE3D); IPR001214 (PFAM); PF13771 (PFAM); G3DSA:2.170.270.10 (GENE3D); IPR003888 (PFAM); IPR013083 (G3DSA:3.30.40.GENE3D); mobidb-lite (MOBIDB_LITE); mobidb-lite (MOBIDB_LITE); mobidb-lite (MOBIDB_LITE); mobidb-lite (MOBIDB_LITE); mobidb-lite (MOBIDB_L…	F:GO:0005515; C:GO:0005634	F:protein binding; C:nucleus
[INTERPRO, BLASTED]	Pcac251539_g345.t1	Alpha- and gamma-adaptin-binding protein p34	597	20	0	93.24						IPR036770 (G3DSA:1.25.40.GENE3D); PF13637 (PFAM); IPR036770 (G3DSA:1.25.40.GENE3D); IPR020683 (PFAM); PTHR46586:SF3 (PANTHER); PTHR46586:SF3 (PANTHER); PTHR46586:SF3 (PANTHER); PTHR46586 (PANTHER); PTHR46586 (PANTHER); IPR036770 (SUPERFAMILY); IPR036770 (SUPERFAMILY)	no GO terms	no GO terms
[INTERPRO, BLASTED, MAPPED]	Pcac251539_g346.t1	Serine/threonine-protein kinase Sgk3	159	20	6.0883e-110	64.7	4	P:GO:0016310; F:GO:0003677; F:GO:0016301; C:GO:0000786	P:phosphorylation; F:DNA binding; F:kinase activity; C:nucleosome			no IPS match	no IPS match	no IPS match
[INTERPRO, BLASTED, MAPPED, ANNOTATED]	Pcac251539_g347.t1	hypothetical protein PC110_g3964	371	20	5.85206e-138	66.04	1	F:GO:0003677	F:DNA binding			Coil (COILS); IPR025898 (PFAM); PTHR40866 (PANTHER); IPR012337 (SUPERFAMILY)	F:GO:0003677	F:DNA binding
[INTERPRO, BLASTED, MAPPED, ANNOTATED]	Pcac251539_g348.t1	Major facilitator superfamily domain	499	20	0	96.82	3	P:GO:0055085; F:GO:0022857; C:GO:0016021	P:transmembrane transport; F:transmembrane transporter activity; C:integral component of membrane			IPR003663 (PRINTS); G3DSA:1.20.1250.20 (GENE3D); IPR005828 (PFAM); IPR003663 (TIGRFAM); PTHR23503:SF8 (PANTHER); PTHR23503 (PANTHER); IPR005829 (PROSITE_PATTERNS); IPR020846 (PROSITE_PROFILES); cd17357 (CDD); IPR036259 (SUPERFAMILY)	P:GO:0055085; F:GO:0022857; C:GO:0016020; C:GO:0016021	P:transmembrane transport; F:transmembrane transporter activity; C:membrane; C:integral component of membrane
[INTERPRO, BLASTED, MAPPED, ANNOTATED]	Pcac251539_g349.t1	Major facilitator superfamily domain	82	20	1.62288e-52	90.7	3	P:GO:0055085; F:GO:0022857; C:GO:0016021	P:transmembrane transport; F:transmembrane transporter activity; C:integral component of membrane			IPR005828 (PFAM); G3DSA:1.20.1250.20 (GENE3D); PTHR23503:SF8 (PANTHER); PTHR23503 (PANTHER); IPR020846 (PROSITE_PROFILES); cd17315 (CDD); IPR036259 (SUPERFAMILY)	P:GO:0055085; F:GO:0022857; C:GO:0016021	P:transmembrane transport; F:transmembrane transporter activity; C:integral component of membrane
[INTERPRO, BLASTED, MAPPED, ANNOTATED]	Pcac251539_g350.t1	Homeodomain-like	190	20	2.67746e-138	73.83	2	F:GO:0003677; C:GO:0016021	F:DNA binding; C:integral component of membrane			PTHR23022:SF111 (PANTHER); PTHR23022 (PANTHER); IPR009057 (SUPERFAMILY)	no GO terms	no GO terms
[INTERPRO, BLASTED, MAPPED, ANNOTATED]	Pcac251539_g351.t1	Major facilitator superfamily domain	499	20	0	96.74	3	P:GO:0055085; F:GO:0022857; C:GO:0016021	P:transmembrane transport; F:transmembrane transporter activity; C:integral component of membrane			IPR003663 (PRINTS); G3DSA:1.20.1250.20 (GENE3D); IPR005828 (PFAM); IPR003663 (TIGRFAM); PTHR23503:SF8 (PANTHER); PTHR23503 (PANTHER); IPR005829 (PROSITE_PATTERNS); IPR020846 (PROSITE_PROFILES); cd17357 (CDD); IPR036259 (SUPERFAMILY)	P:GO:0055085; F:GO:0022857; C:GO:0016020; C:GO:0016021	P:transmembrane transport; F:transmembrane transporter activity; C:membrane; C:integral component of membrane
[INTERPRO, BLASTED]	Pcac251539_g352.t1	NADH-cytochrome b5 reductase	132	20	1.58809e-91	67.24						mobidb-lite (MOBIDB_LITE); mobidb-lite (MOBIDB_LITE)	no GO terms	no GO terms
[INTERPRO, BLASTED]	Pcac251539_g353.t1	hypothetical protein PC110_g18492	180	20	8.41247e-132	81.42						PTHR33324 (PANTHER)	no GO terms	no GO terms
[INTERPRO, BLASTED, MAPPED, ANNOTATED]	Pcac251539_g354.t1	Peptidase M16 inactive domain	73	20	2.04938e-39	84.35	2	F:GO:0003824; F:GO:0046872	F:catalytic activity; F:metal ion binding			G3DSA:3.30.830.10 (GENE3D); IPR011765 (PFAM); PTHR11851:SF49 (PANTHER); PTHR11851 (PANTHER); IPR011249 (SUPERFAMILY)	F:GO:0046872	F:metal ion binding
[INTERPRO, BLASTED]	Pcac251539_g355.t1	NPP1-like protein	406	20	0	81.2						Coil (COILS); Coil (COILS); mobidb-lite (MOBIDB_LITE); mobidb-lite (MOBIDB_LITE); mobidb-lite (MOBIDB_LITE); mobidb-lite (MOBIDB_LITE); mobidb-lite (MOBIDB_LITE); mobidb-lite (MOBIDB_LITE); mobidb-lite (MOBIDB_LITE); mobidb-lite (MOBIDB_LITE); mobidb-lite (MOBIDB_LITE); mobidb-lite (MOBIDB_LITE)	no GO terms	no GO terms
[INTERPRO, BLASTED, MAPPED, ANNOTATED]	Pcac251539_g356.t1	PPM-type phosphatase domain	604	20	0	94.98	5	P:GO:0006470; P:GO:0018342; F:GO:0004721; F:GO:0008318; F:GO:0046872	P:protein dephosphorylation; P:protein prenylation; F:phosphoprotein phosphatase activity; F:protein prenyltransferase activity; F:metal ion binding	EC:3.1.3.16	Protein-serine/threonine phosphatase	IPR001932 (PFAM); G3DSA:3.10.580.10 (GENE3D); IPR000644 (PFAM); IPR039123 (PANTHER); PTHR12320:SF48 (PANTHER); IPR039123 (PANTHER); IPR001932 (PROSITE_PROFILES); IPR000644 (PROSITE_PROFILES); IPR000644 (PROSITE_PROFILES); cd02205 (CDD); IPR036457 (SUPERFAMILY); SSF54631 (SUPERFAMILY)	F:GO:0016791	F:phosphatase activity
[INTERPRO, BLASTED, MAPPED, ANNOTATED]	Pcac251539_g357.t1	Adenylate cyclase	638	20	0	92.14	3	P:GO:0009190; P:GO:0035556; C:GO:0016021	P:cyclic nucleotide biosynthetic process; P:intracellular signal transduction; C:integral component of membrane			IPR001054 (PFAM); IPR029787 (G3DSA:3.30.70.GENE3D); PTHR12203:SF71 (PANTHER); PTHR12203 (PANTHER); PTHR12203:SF71 (PANTHER); PTHR12203 (PANTHER); IPR001054 (PROSITE_PROFILES); IPR029787 (SUPERFAMILY)	P:GO:0009190; P:GO:0035556	P:cyclic nucleotide biosynthetic process; P:intracellular signal transduction
[INTERPRO, BLASTED, MAPPED, ANNOTATED]	Pcac251539_g358.t1	Receptor expression-enhancing protein 4	400	20	0	88.53	1	C:GO:0016020	C:membrane			IPR004345 (PFAM); mobidb-lite (MOBIDB_LITE); mobidb-lite (MOBIDB_LITE); PTHR12300:SF38 (PANTHER); PTHR12300:SF38 (PANTHER); IPR004345 (PANTHER); IPR004345 (PANTHER)	no GO terms	no GO terms
[INTERPRO, BLASTED, MAPPED, ANNOTATED]	Pcac251539_g359.t1	Nucleotide cyclase	417	20	0	88.78	1	C:GO:0016021	C:integral component of membrane			mobidb-lite (MOBIDB_LITE); mobidb-lite (MOBIDB_LITE); mobidb-lite (MOBIDB_LITE); PTHR33876 (PANTHER); PTHR33876:SF1 (PANTHER)	no GO terms	no GO terms
[INTERPRO, BLASTED]	Pcac251539_g360.t1	Friend of PRMT1 duplication	137	20	1.26554e-85	80.65						IPR025715 (PFAM); mobidb-lite (MOBIDB_LITE); mobidb-lite (MOBIDB_LITE)	no GO terms	no GO terms
[INTERPRO, BLASTED, MAPPED, ANNOTATED]	Pcac251539_g361.t1	Basic-leucine zipper domain	247	20	1.07638e-179	71.88	2	P:GO:0006355; F:GO:0003700	P:regulation of transcription, DNA-templated; F:DNA-binding transcription factor activity			Coil (COILS); IPR004827 (PFAM); G3DSA:1.20.5.170 (GENE3D); mobidb-lite (MOBIDB_LITE); mobidb-lite (MOBIDB_LITE); mobidb-lite (MOBIDB_LITE); IPR004827 (PROSITE_PATTERNS); cd14686 (CDD); SSF57959 (SUPERFAMILY)	P:GO:0006355; F:GO:0003700	P:regulation of transcription, DNA-templated; F:DNA-binding transcription factor activity
[INTERPRO, BLASTED, MAPPED, ANNOTATED]	Pcac251539_g362.t1	membrane protein	245	20	0	91.66	1	C:GO:0016021	C:integral component of membrane			IPR022127 (PFAM); IPR022127 (PANTHER); PTHR31735:SF1 (PANTHER)	no GO terms	no GO terms
[INTERPRO, BLASTED, MAPPED, ANNOTATED]	Pcac251539_g363.t1	Geranylgeranyl transferase type-2 subunit alpha	320	20	0	92.99	3	P:GO:0018344; F:GO:0008318; C:GO:0005968	P:protein geranylgeranylation; F:protein prenyltransferase activity; C:Rab-protein geranylgeranyltransferase complex			Coil (COILS); Coil (COILS); G3DSA:1.25.40.120 (GENE3D); IPR002088 (PFAM); mobidb-lite (MOBIDB_LITE); IPR032955 (PTHR11129:PANTHER); PTHR11129 (PANTHER); IPR002088 (PROSITE_PROFILES); IPR002088 (PROSITE_PROFILES); IPR002088 (PROSITE_PROFILES); IPR002088 (PROSITE_PROFILES); IPR002088 (PROSITE_PROFILES); SSF48439 (SUPERFAMILY)	P:GO:0018342; P:GO:0018344; F:GO:0008318; C:GO:0005968	P:protein prenylation; P:protein geranylgeranylation; F:protein prenyltransferase activity; C:Rab-protein geranylgeranyltransferase complex
[INTERPRO, BLASTED, MAPPED, ANNOTATED]	Pcac251539_g364.t1	hypothetical protein PC110_g21009	419	20	8.20868e-105	65.54	1	F:GO:0003676	F:nucleic acid binding			IPR006600 (PFAM); G3DSA:1.10.10.60 (GENE3D); PTHR40866 (PANTHER); IPR006600 (PROSITE_PROFILES); IPR009057 (SUPERFAMILY)	no GO terms	no GO terms
[INTERPRO, BLASTED]	Pcac251539_g365.t1	NPP1-like protein	171	20	2.77212e-57	73.16						IPR008701 (PFAM); IPR008701 (PIRSF); PTHR33657:SF8 (PANTHER); IPR008701 (PANTHER); IPR008701 (PANTHER); PTHR33657:SF8 (PANTHER)	no GO terms	no GO terms
[INTERPRO, BLASTED, MAPPED, ANNOTATED]	Pcac251539_g366.t1	metalloprotease family M48X, putative	86	20	2.94464e-11	71.59	2	P:GO:0015696; F:GO:0008237	P:ammonium transport; F:metallopeptidase activity			no IPS match	no IPS match	no IPS match
[INTERPRO, BLASTED, MAPPED, ANNOTATED]	Pcac251539_g367.t1	ferric reductase, putative	608	20	0	89.94	3	P:GO:0055114; F:GO:0016491; C:GO:0016021	P:oxidation-reduction process; F:oxidoreductase activity; C:integral component of membrane			IPR013112 (PFAM); IPR013121 (PFAM); IPR039261 (G3DSA:3.40.50.GENE3D); IPR013130 (PFAM); G3DSA:2.40.30.10 (GENE3D),SFLDG01168 (SFLD),SFLDS00052 (SFLD); PTHR11972:SF55 (PANTHER); PTHR11972 (PANTHER); IPR017927 (PROSITE_PROFILES); cd06186 (CDD); IPR039261 (SUPERFAMILY); IPR017938 (SUPERFAMILY)	P:GO:0055114; F:GO:0016491	P:oxidation-reduction process; F:oxidoreductase activity
[INTERPRO, BLASTED, MAPPED, ANNOTATED]	Pcac251539_g368.t1	Riboflavin synthase-like beta-barrel	345	20	0	81.46	3	P:GO:0055114; F:GO:0016491; C:GO:0016021	P:oxidation-reduction process; F:oxidoreductase activity; C:integral component of membrane			IPR013130 (PFAM); IPR013112 (PFAM); G3DSA:2.40.30.10 (GENE3D); PTHR11972 (PANTHER); PTHR11972:SF55 (PANTHER); IPR017927 (PROSITE_PROFILES); cd06186 (CDD); IPR017938 (SUPERFAMILY)	P:GO:0055114; F:GO:0016491	P:oxidation-reduction process; F:oxidoreductase activity
[INTERPRO, BLASTED]	Pcac251539_g369.t1	necrosis inducing-like protein NPP1 type	215	20	1.72126e-158	90.15						IPR008701 (PFAM); IPR008701 (PIRSF); PTHR33657:SF8 (PANTHER); IPR008701 (PANTHER)	no GO terms	no GO terms
[INTERPRO, BLASTED]	Pcac251539_g370.t1	necrosis inducing-like protein NPP1 type	249	20	0	92						IPR008701 (PIRSF); IPR008701 (PFAM); IPR008701 (PANTHER); PTHR33657:SF8 (PANTHER)	no GO terms	no GO terms
[INTERPRO, BLASTED, MAPPED, ANNOTATED]	Pcac251539_g371.t1	Glycoside hydrolase superfamily	496	20	0	87.16	2	P:GO:0045493; F:GO:0031176	P:xylan catabolic process; F:endo-1,4-beta-xylanase activity	EC:3.2.1.8	Endo-1,4-beta-xylanase	IPR001000 (PRINTS); IPR001000 (PFAM); G3DSA:3.20.20.80 (GENE3D); mobidb-lite (MOBIDB_LITE); mobidb-lite (MOBIDB_LITE); PTHR31490 (PANTHER); PTHR31490:SF35 (PANTHER); IPR001000 (PROSITE_PROFILES); IPR017853 (SUPERFAMILY)	P:GO:0005975; F:GO:0004553	P:carbohydrate metabolic process; F:hydrolase activity, hydrolyzing O-glycosyl compounds
[INTERPRO, BLASTED, MAPPED, ANNOTATED]	Pcac251539_g372.t1	putative glucosylceramidase 4	540	20	0	93.25	2	P:GO:0006665; F:GO:0004348	P:sphingolipid metabolic process; F:glucosylceramidase activity	EC:3.2.1.45	Glucosylceramidase	IPR001139 (PRINTS); IPR033452 (PFAM); G3DSA:3.20.20.80 (GENE3D); IPR033453 (PFAM); IPR013780 (G3DSA:2.60.40.GENE3D); PTHR11069:SF23 (PANTHER); IPR001139 (PANTHER); SSF51011 (SUPERFAMILY); IPR017853 (SUPERFAMILY)	P:GO:0006665; F:GO:0004348	P:sphingolipid metabolic process; F:glucosylceramidase activity
[INTERPRO, BLASTED, MAPPED, ANNOTATED]	Pcac251539_g373.t1	NPP1-like protein	244	20	0	87.4	2	P:GO:0006413; F:GO:0003743	P:translational initiation; F:translation initiation factor activity			IPR008701 (PFAM); IPR008701 (PIRSF); PTHR33657:SF8 (PANTHER); IPR008701 (PANTHER)	no GO terms	no GO terms
[INTERPRO, BLASTED]	Pcac251539_g374.t1	secreted RxLR effector peptide protein, putative	596	20	0	67.35						no IPS match	no IPS match	no IPS match
[INTERPRO, BLASTED, MAPPED, ANNOTATED]	Pcac251539_g375.t1	Riboflavin synthase-like beta-barrel	80	20	5.03132e-26	75.88	3	P:GO:0055114; F:GO:0016491; C:GO:0016021	P:oxidation-reduction process; F:oxidoreductase activity; C:integral component of membrane			no IPS match	no IPS match	no IPS match
[INTERPRO, BLASTED, MAPPED, ANNOTATED]	Pcac251539_g376.t1	Riboflavin synthase-like beta-barrel	448	20	0	74.2	3	P:GO:0055114; F:GO:0016491; C:GO:0016021	P:oxidation-reduction process; F:oxidoreductase activity; C:integral component of membrane			IPR039261 (G3DSA:3.40.50.GENE3D); G3DSA:2.40.30.10 (GENE3D); IPR013121 (PFAM); IPR013130 (PFAM); IPR013112 (PFAM); PTHR11972 (PANTHER); PTHR11972 (PANTHER); PTHR11972:SF55 (PANTHER); PTHR11972:SF55 (PANTHER); IPR017927 (PROSITE_PROFILES); cd06186 (CDD); IPR039261 (SUPERFAMILY); IPR017938 (SUPERFAMILY)	P:GO:0055114; F:GO:0016491	P:oxidation-reduction process; F:oxidoreductase activity
[INTERPRO, BLASTED, MAPPED, ANNOTATED]	Pcac251539_g377.t1	ferric reductase, putative	588	20	0	86.75	3	P:GO:0055114; F:GO:0016491; C:GO:0016021	P:oxidation-reduction process; F:oxidoreductase activity; C:integral component of membrane			IPR000778 (PRINTS); G3DSA:2.40.30.10 (GENE3D); IPR013130 (PFAM); IPR039261 (G3DSA:3.40.50.GENE3D); IPR013112 (PFAM); IPR013121 (PFAM); mobidb-lite (MOBIDB_LITE); PTHR11972:SF55 (PANTHER); PTHR11972 (PANTHER); IPR017927 (PROSITE_PROFILES); cd06186 (CDD); IPR017938 (SUPERFAMILY); IPR039261 (SUPERFAMILY)	P:GO:0055114; F:GO:0016491; C:GO:0016020	P:oxidation-reduction process; F:oxidoreductase activity; C:membrane
[INTERPRO, BLASTED, MAPPED, ANNOTATED]	Pcac251539_g378.t1	serine protease family S33, putative	625	20	0	81.2	2	P:GO:0006508; F:GO:0008233	P:proteolysis; F:peptidase activity			IPR000073 (PFAM); PTHR43487 (PANTHER); PTHR43487:SF2 (PANTHER); IPR029058 (SUPERFAMILY)	no GO terms	no GO terms
[INTERPRO, BLASTED, MAPPED, ANNOTATED]	Pcac251539_g379.t1	cysteine protease family C59, putative	476	20	0	90.84	4	P:GO:0006508; F:GO:0000166; F:GO:0008233; C:GO:0016021	P:proteolysis; F:nucleotide binding; F:peptidase activity; C:integral component of membrane			IPR029132 (PFAM); G3DSA:3.60.60.10 (GENE3D); PTHR35527 (PANTHER); IPR029055 (SUPERFAMILY)	no GO terms	no GO terms
[INTERPRO, BLASTED, MAPPED, ANNOTATED]	Pcac251539_g380.t1	Choloylglycine hydrolase/NAAA C-terminal	1234	20	0	93.04	4	F:GO:0005524; F:GO:0016887; F:GO:0042626; C:GO:0016021	F:ATP binding; F:ATPase activity; F:ATPase-coupled transmembrane transporter activity; C:integral component of membrane	EC:3.6.1.3; EC:3.6.1.15	Adenosinetriphosphatase; Nucleoside-triphosphate phosphatase	G3DSA:3.40.50.300 (GENE3D); IPR043926 (PFAM); IPR013525 (PFAM); IPR003439 (PFAM); mobidb-lite (MOBIDB_LITE); PTHR19241 (PANTHER); PTHR19241:SF520 (PANTHER); IPR017871 (PROSITE_PATTERNS); IPR003439 (PROSITE_PROFILES); cd03213 (CDD); IPR027417 (SUPERFAMILY)	F:GO:0005524; F:GO:0016887; F:GO:0042626; C:GO:0016020	F:ATP binding; F:ATPase activity; F:ATPase-coupled transmembrane transporter activity; C:membrane
[INTERPRO, BLASTED, MAPPED]	Pcac251539_g381.t1	hypothetical protein GQ600_9954	97	17	4.10652e-65	76.47	4	P:GO:0055114; F:GO:0016491; C:GO:0016020; C:GO:0016021	P:oxidation-reduction process; F:oxidoreductase activity; C:membrane; C:integral component of membrane			mobidb-lite (MOBIDB_LITE); mobidb-lite (MOBIDB_LITE)	no GO terms	no GO terms
[INTERPRO, BLASTED, MAPPED, ANNOTATED]	Pcac251539_g382.t1	Putative xylanase	384	20	0	90.41	2	P:GO:0045493; F:GO:0031176	P:xylan catabolic process; F:endo-1,4-beta-xylanase activity	EC:3.2.1.8	Endo-1,4-beta-xylanase	IPR001000 (PRINTS); IPR001000 (PFAM); G3DSA:3.20.20.80 (GENE3D); mobidb-lite (MOBIDB_LITE); mobidb-lite (MOBIDB_LITE); PTHR31490:SF35 (PANTHER); PTHR31490 (PANTHER); IPR001000 (PROSITE_PROFILES); IPR017853 (SUPERFAMILY)	P:GO:0005975; F:GO:0004553	P:carbohydrate metabolic process; F:hydrolase activity, hydrolyzing O-glycosyl compounds
[INTERPRO, BLASTED, MAPPED, ANNOTATED]	Pcac251539_g383.t1	sulfatase-like protein	835	20	0	90.03	2	F:GO:0008484; C:GO:0016021	F:sulfuric ester hydrolase activity; C:integral component of membrane			IPR000917 (PFAM); IPR017850 (G3DSA:3.40.720.GENE3D); PTHR42693:SF36 (PANTHER); PTHR42693 (PANTHER); cd16015 (CDD); IPR017850 (SUPERFAMILY)	F:GO:0003824; F:GO:0008484	F:catalytic activity; F:sulfuric ester hydrolase activity
[INTERPRO, BLASTED, MAPPED]	Pcac251539_g384.t1	hypothetical protein PC110_g13225	292	20	2.651e-168	69.55	2	C:GO:0016020; C:GO:0016021	C:membrane; C:integral component of membrane			mobidb-lite (MOBIDB_LITE); mobidb-lite (MOBIDB_LITE); mobidb-lite (MOBIDB_LITE); PTHR37069 (PANTHER)	no GO terms	no GO terms
[INTERPRO, BLASTED]	Pcac251539_g385.t1	hypothetical protein PC110_g13218	77	20	3.9794e-49	78.35						no IPS match	no IPS match	no IPS match
[INTERPRO, BLASTED, MAPPED, ANNOTATED]	Pcac251539_g386.t1	DNA repair protein XRCC4, C-terminal	377	20	0	80.62	4	P:GO:0006302; P:GO:0006310; F:GO:0003677; C:GO:0005634	P:double-strand break repair; P:DNA recombination; F:DNA binding; C:nucleus			Coil (COILS); Coil (COILS); mobidb-lite (MOBIDB_LITE); mobidb-lite (MOBIDB_LITE); mobidb-lite (MOBIDB_LITE); mobidb-lite (MOBIDB_LITE); mobidb-lite (MOBIDB_LITE); IPR010585 (PANTHER); SSF58022 (SUPERFAMILY)	P:GO:0006302; P:GO:0006310; F:GO:0003677; C:GO:0005634	P:double-strand break repair; P:DNA recombination; F:DNA binding; C:nucleus
[INTERPRO, BLASTED, MAPPED, ANNOTATED]	Pcac251539_g387.t1	ABC-2 type transporter	2373	20	0	80.91	4	F:GO:0005524; F:GO:0016887; F:GO:0042626; C:GO:0016021	F:ATP binding; F:ATPase activity; F:ATPase-coupled transmembrane transporter activity; C:integral component of membrane	EC:3.6.1.3; EC:3.6.1.15	Adenosinetriphosphatase; Nucleoside-triphosphate phosphatase	Coil (COILS); G3DSA:3.40.50.300 (GENE3D); IPR013525 (PFAM); IPR003439 (PFAM); G3DSA:3.40.50.300 (GENE3D); IPR043926 (PFAM); IPR003439 (PFAM); mobidb-lite (MOBIDB_LITE); mobidb-lite (MOBIDB_LITE); mobidb-lite (MOBIDB_LITE); mobidb-lite (MOBIDB_LITE); mobidb-lite (MOBIDB_LITE); mobidb-lite (MOBIDB_LITE); mobidb-lite (MOBIDB_LITE); mobidb-lite (MOBIDB_LITE); mobidb-lite (MOBIDB_LITE); mobidb-lite (M…	F:GO:0005524; F:GO:0042626; C:GO:0016020	F:ATP binding; F:ATPase-coupled transmembrane transporter activity; C:membrane
[INTERPRO, BLASTED]	Pcac251539_g388.t1	hypothetical protein PC110_g18064	744	20	0	85.54						no IPS match	no IPS match	no IPS match
[INTERPRO, BLASTED]	Pcac251539_g389.t1	secreted RxLR effector peptide protein, putative	163	20	9.70408e-116	73.14						no IPS match	no IPS match	no IPS match
[INTERPRO, BLASTED]	Pcac251539_g390.t1	RXLR effector family protein, putative	164	20	1.84545e-101	71.23						no IPS match	no IPS match	no IPS match
[INTERPRO, BLASTED]	Pcac251539_g391.t1	hypothetical protein PC110_g18061	139	20	3.0339e-95	63.6						PS51257 (PROSITE_PROFILES)	no GO terms	no GO terms
[INTERPRO, BLASTED, MAPPED, ANNOTATED]	Pcac251539_g392.t1	Monothiol glutaredoxin-S17	145	20	2.16619e-103	76.94	3	P:GO:0022900; F:GO:0009055; F:GO:0015035	P:electron transport chain; F:electron transfer activity; F:protein disulfide oxidoreductase activity			IPR036249 (G3DSA:3.40.30.GENE3D); IPR002109 (PFAM); IPR004480 (PANTHER); PTHR10293:SF40 (PANTHER); PTHR10293:SF40 (PANTHER); IPR004480 (PANTHER); IPR002109 (PROSITE_PROFILES); IPR033658 (CDD); IPR036249 (SUPERFAMILY)	F:GO:0009055; F:GO:0015035	F:electron transfer activity; F:protein disulfide oxidoreductase activity
[INTERPRO, BLASTED, MAPPED, ANNOTATED]	Pcac251539_g393.t1	Monothiol glutaredoxin-S17	163	20	1.41619e-88	85.76	3	P:GO:0022900; F:GO:0009055; F:GO:0015035	P:electron transport chain; F:electron transfer activity; F:protein disulfide oxidoreductase activity			IPR036249 (G3DSA:3.40.30.GENE3D); IPR004480 (PANTHER); PTHR10293:SF40 (PANTHER); PTHR10293:SF40 (PANTHER); IPR004480 (PANTHER); IPR002109 (PROSITE_PROFILES); IPR036249 (SUPERFAMILY)	F:GO:0009055; F:GO:0015035	F:electron transfer activity; F:protein disulfide oxidoreductase activity
[INTERPRO, BLASTED]	Pcac251539_g394.t1	hypothetical protein PC110_g18061	139	20	3.10123e-95	63.88						PS51257 (PROSITE_PROFILES)	no GO terms	no GO terms
[INTERPRO, BLASTED]	Pcac251539_g395.t1	RXLR effector family protein, putative	164	20	1.84545e-101	71.23						no IPS match	no IPS match	no IPS match
[INTERPRO, BLASTED]	Pcac251539_g396.t1	secreted RxLR effector peptide protein, putative	261	20	5.44589e-124	72.19						no IPS match	no IPS match	no IPS match
[INTERPRO, BLASTED]	Pcac251539_g397.t1	hypothetical protein L915_03353	130	20	3.59293e-61	59.76						no IPS match	no IPS match	no IPS match
[INTERPRO, BLASTED, MAPPED, ANNOTATED]	Pcac251539_g398.t1	secreted RxLR effector peptide protein, putative	190	20	1.41486e-133	72.99	1	C:GO:0016021	C:integral component of membrane			PS51257 (PROSITE_PROFILES)	no GO terms	no GO terms
[INTERPRO, BLASTED, MAPPED, ANNOTATED]	Pcac251539_g399.t1	Cleavage induced conserved protein	197	20	2.35761e-141	81.04	1	C:GO:0016021	C:integral component of membrane			mobidb-lite (MOBIDB_LITE); mobidb-lite (MOBIDB_LITE); PTHR34737 (PANTHER); PS51257 (PROSITE_PROFILES)	no GO terms	no GO terms
[INTERPRO, BLASTED, MAPPED, ANNOTATED]	Pcac251539_g400.t1	Serine/threonine-protein phosphatase 2A regulatory subunit B'' subunit gamma	286	20	8.81353e-146	81.83	1	P:GO:0008152	P:metabolic process			IPR007110 (PROSITE_PROFILES)	no GO terms	no GO terms
[INTERPRO, BLASTED]	Pcac251539_g401.t1	hypothetical protein PC110_g19828	163	2	1.96697e-118	89.45						mobidb-lite (MOBIDB_LITE); mobidb-lite (MOBIDB_LITE)	no GO terms	no GO terms
[INTERPRO, BLASTED]	Pcac251539_g402.t1	hypothetical protein L916_04992	116	20	1.74501e-20	59.13						Coil (COILS)	no GO terms	no GO terms
[INTERPRO, BLASTED, MAPPED]	Pcac251539_g403.t1	hypothetical protein PC110_g10710	268	3	2.83509e-113	73.92	2	C:GO:0016020; C:GO:0016021	C:membrane; C:integral component of membrane			mobidb-lite (MOBIDB_LITE); mobidb-lite (MOBIDB_LITE); mobidb-lite (MOBIDB_LITE); mobidb-lite (MOBIDB_LITE)	no GO terms	no GO terms
[INTERPRO, BLASTED, MAPPED, ANNOTATED]	Pcac251539_g404.t1	Hydroxyacylglutathione hydrolase	151	20	6.6289e-103	80.44	3	P:GO:0016310; F:GO:0016301; F:GO:0016787	P:phosphorylation; F:kinase activity; F:hydrolase activity			mobidb-lite (MOBIDB_LITE); mobidb-lite (MOBIDB_LITE); PTHR40866 (PANTHER)	no GO terms	no GO terms
[INTERPRO, BLASTED]	Pcac251539_g405.t1	Leucine-rich repeat domain, L domain-like	873	20	0	62.7						Coil (COILS); PTHR40866 (PANTHER)	no GO terms	no GO terms
[INTERPRO, BLASTED]	Pcac251539_g406.t1	Leucine-rich repeat domain, L domain-like	740	20	0	65.98						SSF52047 (SUPERFAMILY)	no GO terms	no GO terms
[INTERPRO, BLASTED]	Pcac251539_g407.t1	hypothetical protein PC110_g10715	237	20	1.05307e-175	69.41						Coil (COILS); mobidb-lite (MOBIDB_LITE)	no GO terms	no GO terms
[INTERPRO, BLASTED]	Pcac251539_g408.t1	Microtubule-associated protein	72	4	1.00443e-45	96.59						no IPS match	no IPS match	no IPS match
[INTERPRO, BLASTED]	Pcac251539_g409.t1	hypothetical protein PC110_g10718	134	1	3.65593e-94	100						no IPS match	no IPS match	no IPS match
[INTERPRO, BLASTED, MAPPED, ANNOTATED]	Pcac251539_g410.t1	transposase, putative	164	20	1.32473e-70	80.79	1	C:GO:0016021	C:integral component of membrane			IPR038717 (PFAM)	no GO terms	no GO terms
[INTERPRO, BLASTED]	Pcac251539_g411.t1	hypothetical protein PC110_g22975	83	20	2.68659e-53	76.75						no IPS match	no IPS match	no IPS match
[INTERPRO, BLASTED, MAPPED, ANNOTATED]	Pcac251539_g412.t1	hypothetical protein AM588_10002112	284	20	1.98285e-60	66.17	1	F:GO:0003676	F:nucleic acid binding			IPR004875 (PFAM)	F:GO:0003676	F:nucleic acid binding
[INTERPRO, BLASTED]	Pcac251539_g413.t1	hypothetical protein PC110_g10719	127	20	2.11475e-90	60.42						no IPS match	no IPS match	no IPS match
[INTERPRO, BLASTED, MAPPED, ANNOTATED]	Pcac251539_g414.t1	hypothetical protein PC110_g10720	225	20	2.10223e-84	67.72	4	P:GO:0006814; P:GO:0055085; F:GO:0022857; C:GO:0016021	P:sodium ion transport; P:transmembrane transport; F:transmembrane transporter activity; C:integral component of membrane			no IPS match	no IPS match	no IPS match
[INTERPRO, BLASTED, MAPPED, ANNOTATED]	Pcac251539_g415.t1	Neutral ceramidase B	670	20	0	91.05	3	P:GO:0046514; F:GO:0017040; F:GO:0102121	P:ceramide catabolic process; F:N-acylsphingosine amidohydrolase activity; F:ceramidase activity	EC:3.5.1.23	Ceramidase	IPR031331 (PFAM); IPR031329 (PFAM); IPR038445 (G3DSA:2.60.40.GENE3D); IPR006823 (PANTHER); PTHR12670:SF1 (PANTHER)	P:GO:0046514; F:GO:0017040	P:ceramide catabolic process; F:N-acylsphingosine amidohydrolase activity
[INTERPRO, BLASTED, MAPPED, ANNOTATED]	Pcac251539_g416.t1	ATP-binding Cassette (ABC) Superfamily	926	20	0	91.09	4	F:GO:0005524; F:GO:0016887; F:GO:0042626; C:GO:0016021	F:ATP binding; F:ATPase activity; F:ATPase-coupled transmembrane transporter activity; C:integral component of membrane	EC:3.6.1.3; EC:3.6.1.15	Adenosinetriphosphatase; Nucleoside-triphosphate phosphatase	IPR043926 (PFAM); G3DSA:3.40.50.300 (GENE3D); IPR013525 (PFAM); IPR003439 (PFAM); PTHR19241 (PANTHER); PTHR19241:SF480 (PANTHER); IPR017871 (PROSITE_PATTERNS); IPR003439 (PROSITE_PROFILES); cd03213 (CDD); IPR027417 (SUPERFAMILY)	F:GO:0005524; F:GO:0016887; F:GO:0042626; C:GO:0016020	F:ATP binding; F:ATPase activity; F:ATPase-coupled transmembrane transporter activity; C:membrane
[INTERPRO, BLASTED]	Pcac251539_g417.t1	Acetyl-coenzyme A synthetase	683	20	0	68.15						PS51257 (PROSITE_PROFILES)	no GO terms	no GO terms
[INTERPRO, BLASTED, MAPPED, ANNOTATED]	Pcac251539_g418.t1	Neutral ceramidase B	670	20	0	91.07	3	P:GO:0046514; F:GO:0017040; F:GO:0102121	P:ceramide catabolic process; F:N-acylsphingosine amidohydrolase activity; F:ceramidase activity	EC:3.5.1.23	Ceramidase	IPR031331 (PFAM); IPR031329 (PFAM); IPR038445 (G3DSA:2.60.40.GENE3D); PTHR12670:SF1 (PANTHER); IPR006823 (PANTHER)	P:GO:0046514; F:GO:0017040	P:ceramide catabolic process; F:N-acylsphingosine amidohydrolase activity
[INTERPRO, BLASTED, MAPPED, ANNOTATED]	Pcac251539_g419.t1	DDE superfamily endonuclease	310	20	5.44642e-97	63.12	1	F:GO:0003676	F:nucleic acid binding			IPR004875 (PFAM); PTHR19303 (PANTHER)	F:GO:0003676	F:nucleic acid binding
[INTERPRO, BLASTED, MAPPED, ANNOTATED]	Pcac251539_g420.t1	Protein white	623	20	0	93.82	4	F:GO:0005524; F:GO:0016887; F:GO:0042626; C:GO:0016021	F:ATP binding; F:ATPase activity; F:ATPase-coupled transmembrane transporter activity; C:integral component of membrane	EC:3.6.1.3; EC:3.6.1.15	Adenosinetriphosphatase; Nucleoside-triphosphate phosphatase	IPR003439 (PFAM); IPR043926 (PFAM); IPR013525 (PFAM); G3DSA:3.40.50.300 (GENE3D); PTHR19241:SF520 (PANTHER); PTHR19241 (PANTHER); IPR017871 (PROSITE_PATTERNS); IPR003439 (PROSITE_PROFILES); cd03213 (CDD); IPR027417 (SUPERFAMILY)	F:GO:0005524; F:GO:0016887; F:GO:0042626; C:GO:0016020	F:ATP binding; F:ATPase activity; F:ATPase-coupled transmembrane transporter activity; C:membrane
[INTERPRO, BLASTED, MAPPED, ANNOTATED]	Pcac251539_g421.t1	NADH:flavin oxidoreductase / NADH oxidase family	383	20	0	92.19	3	P:GO:0055114; F:GO:0010181; F:GO:0016491	P:oxidation-reduction process; F:FMN binding; F:oxidoreductase activity			IPR001155 (PFAM); IPR013785 (G3DSA:3.20.20.GENE3D); PTHR22893 (PANTHER); PTHR22893:SF110 (PANTHER); cd02933 (CDD); SSF51395 (SUPERFAMILY)	P:GO:0055114; F:GO:0003824; F:GO:0010181; F:GO:0016491	P:oxidation-reduction process; F:catalytic activity; F:FMN binding; F:oxidoreductase activity
[INTERPRO, BLASTED]	Pcac251539_g422.t1	hypothetical protein PC110_g16049	115	5	1.40191e-70	74.45						mobidb-lite (MOBIDB_LITE); mobidb-lite (MOBIDB_LITE)	no GO terms	no GO terms
[INTERPRO, BLASTED, MAPPED, ANNOTATED]	Pcac251539_g423.t1	Neutral ceramidase B	712	20	0	89.67	3	P:GO:0046514; F:GO:0017040; F:GO:0102121	P:ceramide catabolic process; F:N-acylsphingosine amidohydrolase activity; F:ceramidase activity	EC:3.5.1.23	Ceramidase	IPR031329 (PFAM); IPR038445 (G3DSA:2.60.40.GENE3D); IPR031331 (PFAM); PTHR12670:SF1 (PANTHER); IPR006823 (PANTHER)	P:GO:0046514; F:GO:0017040	P:ceramide catabolic process; F:N-acylsphingosine amidohydrolase activity
[INTERPRO, BLASTED]	Pcac251539_g424.t1	hypothetical protein GQ600_24323	210	20	5.18208e-110	55.62						no IPS match	no IPS match	no IPS match
[INTERPRO, BLASTED]	Pcac251539_g425.t1	hypothetical protein PC110_g3917	262	20	3.25334e-104	74.55						mobidb-lite (MOBIDB_LITE)	no GO terms	no GO terms
[INTERPRO, BLASTED]	Pcac251539_g426.t1	hypothetical protein GQ600_24336	227	20	1.8407e-147	77.51						no IPS match	no IPS match	no IPS match
[INTERPRO, BLASTED, MAPPED, ANNOTATED]	Pcac251539_g427.t1	Lysosomal thioesterase PPT2	336	20	0	71.4	2	P:GO:0002084; F:GO:0008474	P:protein depalmitoylation; F:palmitoyl-(protein) hydrolase activity	EC:3.1.2.22	Palmitoyl-protein hydrolase	PF02089 (PFAM); IPR029058 (G3DSA:3.40.50.GENE3D); PTHR11247 (PANTHER); IPR030294 (PTHR11247:PANTHER); IPR029058 (SUPERFAMILY)	P:GO:0002084; F:GO:0008474	P:protein depalmitoylation; F:palmitoyl-(protein) hydrolase activity
[INTERPRO, BLASTED]	Pcac251539_g428.t1	hypothetical protein PC110_g3921	267	20	4.24877e-138	63.16						Coil (COILS)	no GO terms	no GO terms
[INTERPRO, BLASTED, MAPPED, ANNOTATED]	Pcac251539_g429.t1	Superoxide-generating NADPH oxidase heavy chain subunit A	561	20	0	83.17	3	P:GO:0055114; F:GO:0016491; C:GO:0016021	P:oxidation-reduction process; F:oxidoreductase activity; C:integral component of membrane			G3DSA:2.40.30.10 (GENE3D); IPR013121 (PFAM); IPR039261 (G3DSA:3.40.50.GENE3D); IPR013112 (PFAM); IPR013130 (PFAM); PTHR11972:SF55 (PANTHER); PTHR11972 (PANTHER); IPR017927 (PROSITE_PROFILES); cd06186 (CDD); IPR039261 (SUPERFAMILY); IPR017938 (SUPERFAMILY)	P:GO:0055114; F:GO:0016491	P:oxidation-reduction process; F:oxidoreductase activity
[INTERPRO, BLASTED]	Pcac251539_g430.t1	hypothetical protein PC110_g3923	201	20	4.03557e-143	67.82						Coil (COILS)	no GO terms	no GO terms
[INTERPRO, BLASTED, MAPPED, ANNOTATED]	Pcac251539_g431.t1	hypothetical protein PC110_g3924	225	20	1.19999e-107	75.51	3	P:GO:0000413; P:GO:0006457; F:GO:0003755	P:protein peptidyl-prolyl isomerization; P:protein folding; F:peptidyl-prolyl cis-trans isomerase activity	EC:5.2.1.8	Peptidylprolyl isomerase	Coil (COILS); mobidb-lite (MOBIDB_LITE); mobidb-lite (MOBIDB_LITE); mobidb-lite (MOBIDB_LITE)	no GO terms	no GO terms
[INTERPRO, BLASTED, MAPPED, ANNOTATED]	Pcac251539_g432.t1	Major Facilitator Superfamily (MFS)	509	20	0	88.52	4	P:GO:0006606; P:GO:0055085; F:GO:0022857; C:GO:0016021	P:protein import into nucleus; P:transmembrane transport; F:transmembrane transporter activity; C:integral component of membrane			IPR003663 (PRINTS); IPR005828 (PFAM); G3DSA:1.20.1250.20 (GENE3D); PTHR23503:SF8 (PANTHER); PTHR23503 (PANTHER); IPR005829 (PROSITE_PATTERNS); IPR020846 (PROSITE_PROFILES); cd17357 (CDD); IPR036259 (SUPERFAMILY)	P:GO:0055085; F:GO:0022857; C:GO:0016020; C:GO:0016021	P:transmembrane transport; F:transmembrane transporter activity; C:membrane; C:integral component of membrane
[INTERPRO, BLASTED, MAPPED, ANNOTATED]	Pcac251539_g433.t1	Major Facilitator Superfamily (MFS)	509	20	0	95.49	3	P:GO:0055085; F:GO:0022857; C:GO:0016021	P:transmembrane transport; F:transmembrane transporter activity; C:integral component of membrane			IPR003663 (PRINTS); IPR005828 (PFAM); G3DSA:1.20.1250.20 (GENE3D); IPR003663 (TIGRFAM); PTHR23503 (PANTHER); PTHR23503:SF8 (PANTHER); IPR005829 (PROSITE_PATTERNS); IPR020846 (PROSITE_PROFILES); cd17357 (CDD); IPR036259 (SUPERFAMILY)	P:GO:0055085; F:GO:0022857; C:GO:0016020; C:GO:0016021	P:transmembrane transport; F:transmembrane transporter activity; C:membrane; C:integral component of membrane
[INTERPRO, BLASTED]	Pcac251539_g434.t1	hypothetical protein PC110_g3928	75	20	1.1972e-46	81.62						Coil (COILS)	no GO terms	no GO terms
[INTERPRO, BLASTED]	Pcac251539_g435.t1	hypothetical protein GQ600_24328	286	20	0	78.88						Coil (COILS)	no GO terms	no GO terms
[INTERPRO, BLASTED]	Pcac251539_g436.t1	hypothetical protein PC110_g3930	209	20	1.19974e-114	64.19						Coil (COILS)	no GO terms	no GO terms
[INTERPRO, BLASTED, MAPPED, ANNOTATED]	Pcac251539_g437.t1	Thaumatin protein	199	20	1.65526e-127	85.17	2	P:GO:0016310; F:GO:0016301	P:phosphorylation; F:kinase activity			mobidb-lite (MOBIDB_LITE); mobidb-lite (MOBIDB_LITE)	no GO terms	no GO terms
[INTERPRO, BLASTED, MAPPED, ANNOTATED]	Pcac251539_g438.t1	Thaumatin protein	199	20	1.65526e-127	85.17	2	P:GO:0016310; F:GO:0016301	P:phosphorylation; F:kinase activity			mobidb-lite (MOBIDB_LITE); mobidb-lite (MOBIDB_LITE)	no GO terms	no GO terms
[INTERPRO, BLASTED]	Pcac251539_g439.t1	hypothetical protein GQ600_24341	71	20	1.09249e-38	74.77						no IPS match	no IPS match	no IPS match
[INTERPRO, BLASTED, MAPPED, ANNOTATED]	Pcac251539_g440.t1	Common central domain of tyrosinase	549	20	0	85.99	3	P:GO:0055114; F:GO:0016491; F:GO:0046872	P:oxidation-reduction process; F:oxidoreductase activity; F:metal ion binding			IPR002227 (PRINTS); IPR002227 (PFAM); PTHR11474 (PANTHER); PTHR11474:SF16 (PANTHER); IPR002227 (PROSITE_PATTERNS); IPR002227 (PROSITE_PATTERNS); IPR008922 (SUPERFAMILY)	F:GO:0016491	F:oxidoreductase activity
[INTERPRO, BLASTED, MAPPED, ANNOTATED]	Pcac251539_g441.t1	Pectinesterase, Asp active site	350	20	0	88.75	9	P:GO:0022900; P:GO:0042545; P:GO:0045454; P:GO:0045490; F:GO:0009055; F:GO:0030599; F:GO:0045330; F:GO:0097573; C:GO:0005829	P:electron transport chain; P:cell wall modification; P:cell redox homeostasis; P:pectin catabolic process; F:electron transfer activity; F:pectinesterase activity; F:aspartyl esterase activity; F:glutathione oxidoreductase activity; C:cytosol	EC:3.1.1.11; EC:3.1.1.1	Pectinesterase; Carboxylesterase	IPR000070 (PFAM); IPR012334 (G3DSA:2.160.20.GENE3D); PTHR31321:SF62 (PANTHER); PTHR31321 (PANTHER); IPR033131 (PROSITE_PATTERNS); IPR011050 (SUPERFAMILY)	P:GO:0042545; F:GO:0030599	P:cell wall modification; F:pectinesterase activity
[INTERPRO, BLASTED, MAPPED, ANNOTATED]	Pcac251539_g442.t1	CENPB protein Homeodomainlike	104	20	9.54273e-48	72.73	1	F:GO:0003676	F:nucleic acid binding			no IPS match	no IPS match	no IPS match
[INTERPRO, BLASTED]	Pcac251539_g443.t1	hypothetical protein PC110_g3937	229	20	1.0708e-169	65.34						mobidb-lite (MOBIDB_LITE)	no GO terms	no GO terms
[INTERPRO, BLASTED]	Pcac251539_g444.t1	hypothetical protein PC110_g3937	241	20	2.48832e-167	65.02						no IPS match	no IPS match	no IPS match
[INTERPRO, BLASTED]	Pcac251539_g445.t1	RxLR effector protein	151	1	7.91867e-20	54.73						IPR031825 (PFAM)	no GO terms	no GO terms
[INTERPRO, BLASTED, MAPPED, ANNOTATED]	Pcac251539_g446.t1	Ribosomal L28 family	119	20	4.9734e-81	96.94	2	F:GO:0003735; C:GO:0005840	F:structural constituent of ribosome; C:ribosome			IPR026569 (PFAM); IPR037147 (G3DSA:2.30.170.GENE3D); IPR026569 (PANTHER); IPR034704 (SUPERFAMILY)	F:GO:0003735	F:structural constituent of ribosome
[INTERPRO, BLASTED, MAPPED, ANNOTATED]	Pcac251539_g447.t1	hypothetical protein PC110_g3943	780	20	0	83.01	1	C:GO:0016021	C:integral component of membrane			mobidb-lite (MOBIDB_LITE); mobidb-lite (MOBIDB_LITE); mobidb-lite (MOBIDB_LITE); mobidb-lite (MOBIDB_LITE); mobidb-lite (MOBIDB_LITE); mobidb-lite (MOBIDB_LITE); mobidb-lite (MOBIDB_LITE); mobidb-lite (MOBIDB_LITE); mobidb-lite (MOBIDB_LITE); mobidb-lite (MOBIDB_LITE); mobidb-lite (MOBIDB_LITE); mobidb-lite (MOBIDB_LITE); mobidb-lite (MOBIDB_LITE); mobidb-lite (MOBIDB_LITE)	no GO terms	no GO terms
[INTERPRO, BLASTED, MAPPED, ANNOTATED]	Pcac251539_g448.t1	AP-2 complex subunit alpha	987	20	0	93.32	5	P:GO:0006886; P:GO:0072583; F:GO:0035615; C:GO:0005840; C:GO:0030122	P:intracellular protein transport; P:clathrin-dependent endocytosis; F:clathrin adaptor activity; C:ribosome; C:AP-2 adaptor complex			IPR003164 (PFAM); IPR002553 (PFAM); IPR008152 (PFAM); IPR011989 (G3DSA:1.25.10.GENE3D); IPR012295 (G3DSA:3.30.310.GENE3D); G3DSA:2.60.40.1230 (GENE3D); IPR017104 (PIRSF); mobidb-lite (MOBIDB_LITE); PTHR22780:SF4 (PANTHER); PTHR22780 (PANTHER); IPR009028 (SUPERFAMILY); IPR016024 (SUPERFAMILY); IPR013041 (SUPERFAMILY)	P:GO:0006886; P:GO:0015031; P:GO:0016192; P:GO:0072583; F:GO:0035615; C:GO:0030117; C:GO:0030122; C:GO:0030131	P:intracellular protein transport; P:protein transport; P:vesicle-mediated transport; P:clathrin-dependent endocytosis; F:clathrin adaptor activity; C:membrane coat; C:AP-2 adaptor complex; C:clathrin adaptor complex
[INTERPRO, BLASTED, MAPPED, ANNOTATED]	Pcac251539_g449.t1	ribosomal l1 domain-containing protein 1-like	345	20	0	89.69	4	P:GO:0006886; P:GO:0016192; C:GO:0005840; C:GO:0030117	P:intracellular protein transport; P:vesicle-mediated transport; C:ribosome; C:membrane coat			Coil (COILS); IPR028364 (PFAM); IPR016095 (G3DSA:3.40.50.GENE3D); G3DSA:3.30.190.20 (GENE3D); mobidb-lite (MOBIDB_LITE); mobidb-lite (MOBIDB_LITE); PTHR23105:SF31 (PANTHER); PTHR23105 (PANTHER); IPR028364 (CDD); IPR023674 (SUPERFAMILY)	no GO terms	no GO terms
[INTERPRO, BLASTED, MAPPED, ANNOTATED]	Pcac251539_g450.t1	3-oxo-5-alpha-steroid 4-dehydrogenase	304	20	0	90.71	4	P:GO:0006629; P:GO:0055114; F:GO:0016627; C:GO:0016021	P:lipid metabolic process; P:oxidation-reduction process; F:oxidoreductase activity, acting on the CH-CH group of donors; C:integral component of membrane			IPR001104 (PFAM); G3DSA:3.10.20.90 (GENE3D); IPR039357 (PANTHER); PTHR10556:SF28 (PANTHER); IPR001104 (PROSITE_PROFILES); cd01801 (CDD); IPR029071 (SUPERFAMILY)	P:GO:0006629; F:GO:0016627	P:lipid metabolic process; F:oxidoreductase activity, acting on the CH-CH group of donors
[INTERPRO, BLASTED]	Pcac251539_g451.t1	hypothetical protein PC110_g3955	139	1	3.07027e-43	100						mobidb-lite (MOBIDB_LITE); mobidb-lite (MOBIDB_LITE)	no GO terms	no GO terms
[INTERPRO, BLASTED, MAPPED, ANNOTATED]	Pcac251539_g452.t1	secreted RxLR effector peptide protein, putative	233	20	2.37844e-172	67.37	1	C:GO:0042025	C:host cell nucleus			no IPS match	no IPS match	no IPS match
[INTERPRO, BLASTED, MAPPED, ANNOTATED]	Pcac251539_g453.t1	transmembrane protein, putative	320	20	0	85.45	1	C:GO:0016021	C:integral component of membrane			mobidb-lite (MOBIDB_LITE); mobidb-lite (MOBIDB_LITE); mobidb-lite (MOBIDB_LITE); mobidb-lite (MOBIDB_LITE)	no GO terms	no GO terms
[INTERPRO, BLASTED, MAPPED, ANNOTATED]	Pcac251539_g454.t1	Protein phosphatase 2C	680	20	0	95.24	4	P:GO:0006470; F:GO:0004722; F:GO:0005515; F:GO:0046872	P:protein dephosphorylation; F:protein serine/threonine phosphatase activity; F:protein binding; F:metal ion binding	EC:3.1.3.16	Protein-serine/threonine phosphatase	IPR000253 (PFAM); G3DSA:2.60.200.20 (GENE3D); IPR001932 (PFAM); IPR036457 (G3DSA:3.60.40.GENE3D); mobidb-lite (MOBIDB_LITE); mobidb-lite (MOBIDB_LITE); mobidb-lite (MOBIDB_LITE); mobidb-lite (MOBIDB_LITE); mobidb-lite (MOBIDB_LITE); mobidb-lite (MOBIDB_LITE); mobidb-lite (MOBIDB_LITE); IPR015655 (PANTHER); PTHR13832:SF589 (PANTHER); IPR000222 (PROSITE_PATTERNS); IPR000253 (PROSITE_PROFILES); IPR0…	P:GO:0006470; F:GO:0004722; F:GO:0005515; F:GO:0016791; F:GO:0043169	P:protein dephosphorylation; F:protein serine/threonine phosphatase activity; F:protein binding; F:phosphatase activity; F:cation binding
[INTERPRO, BLASTED, MAPPED, ANNOTATED]	Pcac251539_g455.t1	hypothetical protein PC110_g17898	670	20	0	83.63	1	C:GO:0016021	C:integral component of membrane			mobidb-lite (MOBIDB_LITE); mobidb-lite (MOBIDB_LITE); mobidb-lite (MOBIDB_LITE); mobidb-lite (MOBIDB_LITE); mobidb-lite (MOBIDB_LITE); mobidb-lite (MOBIDB_LITE); mobidb-lite (MOBIDB_LITE); mobidb-lite (MOBIDB_LITE); mobidb-lite (MOBIDB_LITE); mobidb-lite (MOBIDB_LITE); mobidb-lite (MOBIDB_LITE); mobidb-lite (MOBIDB_LITE)	no GO terms	no GO terms
[INTERPRO, BLASTED, MAPPED, ANNOTATED]	Pcac251539_g456.t1	TKL/TKL-CCIN protein kinase	1574	20	0	80.61	3	P:GO:0006468; F:GO:0004672; F:GO:0005524	P:protein phosphorylation; F:protein kinase activity; F:ATP binding			G3DSA:1.10.510.10 (GENE3D); IPR000719 (PFAM); IPR001245 (PFAM); G3DSA:1.10.510.10 (GENE3D); G3DSA:1.10.510.10 (GENE3D); G3DSA:1.10.510.10 (GENE3D); mobidb-lite (MOBIDB_LITE); PTHR44329 (PANTHER); PTHR44329:SF127 (PANTHER); PTHR44329:SF127 (PANTHER); IPR017441 (PROSITE_PATTERNS); IPR008271 (PROSITE_PATTERNS); IPR000719 (PROSITE_PROFILES); IPR000719 (PROSITE_PROFILES); cd00180 (CDD); cd00180 (CDD);…	P:GO:0006468; F:GO:0004672; F:GO:0005524	P:protein phosphorylation; F:protein kinase activity; F:ATP binding
[INTERPRO, BLASTED, MAPPED]	Pcac251539_g457.t1	hypothetical protein PC110_g17896	109	10	2.58258e-74	87.24	3	P:GO:0006468; F:GO:0004672; F:GO:0005524	P:protein phosphorylation; F:protein kinase activity; F:ATP binding			no IPS match	no IPS match	no IPS match
[INTERPRO, BLASTED]	Pcac251539_g458.t1	Integron-associated effector binding protein	157	20	1.35327e-111	89.48						IPR011256 (G3DSA:3.20.80.GENE3D); IPR029442 (PFAM); mobidb-lite (MOBIDB_LITE); IPR011256 (SUPERFAMILY)	no GO terms	no GO terms
[INTERPRO, BLASTED, MAPPED, ANNOTATED]	Pcac251539_g459.t1	GyrI-like small molecule binding domain	418	20	0	87.45	1	C:GO:0016020	C:membrane			IPR011256 (G3DSA:3.20.80.GENE3D); IPR036770 (G3DSA:1.25.40.GENE3D); IPR029442 (PFAM); PTHR46586 (PANTHER); IPR036770 (SUPERFAMILY); IPR011256 (SUPERFAMILY)	no GO terms	no GO terms
[INTERPRO, BLASTED]	Pcac251539_g460.t1	hypothetical protein PC110_g3955	139	1	3.07027e-43	100						mobidb-lite (MOBIDB_LITE); mobidb-lite (MOBIDB_LITE)	no GO terms	no GO terms
[INTERPRO, BLASTED, MAPPED, ANNOTATED]	Pcac251539_g461.t1	Intradiol ring-cleavage dioxygenase, core	429	20	0	93.34	4	P:GO:0006725; P:GO:0055114; F:GO:0008199; F:GO:0016702	P:cellular aromatic compound metabolic process; P:oxidation-reduction process; F:ferric iron binding; F:oxidoreductase activity, acting on single donors with incorporation of molecular oxygen, incorporation of two atoms of oxygen	EC:1.13.11	Acting on single donors with incorporation of molecular oxygen (oxygenases). The oxygen incorporated need not be derived from O(2)	IPR000627 (PFAM); IPR015889 (G3DSA:2.60.130.GENE3D); mobidb-lite (MOBIDB_LITE); mobidb-lite (MOBIDB_LITE); PTHR34315:SF1 (PANTHER); PTHR34315 (PANTHER); cd03457 (CDD); IPR015889 (SUPERFAMILY)	P:GO:0006725; P:GO:0055114; F:GO:0003824; F:GO:0005506; F:GO:0008199; F:GO:0016702	P:cellular aromatic compound metabolic process; P:oxidation-reduction process; F:catalytic activity; F:iron ion binding; F:ferric iron binding; F:oxidoreductase activity, acting on single donors with incorporation of molecular oxygen, incorporation of two atoms of oxygen
[INTERPRO, BLASTED, MAPPED, ANNOTATED]	Pcac251539_g462.t1	Intradiol ring-cleavage dioxygenase, core	428	20	0	93.2	4	P:GO:0006725; P:GO:0055114; F:GO:0008199; F:GO:0016702	P:cellular aromatic compound metabolic process; P:oxidation-reduction process; F:ferric iron binding; F:oxidoreductase activity, acting on single donors with incorporation of molecular oxygen, incorporation of two atoms of oxygen	EC:1.13.11	Acting on single donors with incorporation of molecular oxygen (oxygenases). The oxygen incorporated need not be derived from O(2)	IPR000627 (PFAM); IPR015889 (G3DSA:2.60.130.GENE3D); mobidb-lite (MOBIDB_LITE); mobidb-lite (MOBIDB_LITE); PTHR34315:SF1 (PANTHER); PTHR34315 (PANTHER); cd03457 (CDD); IPR015889 (SUPERFAMILY)	P:GO:0006725; P:GO:0055114; F:GO:0003824; F:GO:0005506; F:GO:0008199; F:GO:0016702	P:cellular aromatic compound metabolic process; P:oxidation-reduction process; F:catalytic activity; F:iron ion binding; F:ferric iron binding; F:oxidoreductase activity, acting on single donors with incorporation of molecular oxygen, incorporation of two atoms of oxygen
[INTERPRO, BLASTED, MAPPED, ANNOTATED]	Pcac251539_g463.t1	Intradiol ring-cleavage dioxygenase, core	382	20	0	90.78	4	P:GO:0006725; P:GO:0055114; F:GO:0008199; F:GO:0016702	P:cellular aromatic compound metabolic process; P:oxidation-reduction process; F:ferric iron binding; F:oxidoreductase activity, acting on single donors with incorporation of molecular oxygen, incorporation of two atoms of oxygen	EC:1.13.11	Acting on single donors with incorporation of molecular oxygen (oxygenases). The oxygen incorporated need not be derived from O(2)	IPR000627 (PFAM); IPR015889 (G3DSA:2.60.130.GENE3D); mobidb-lite (MOBIDB_LITE); PTHR34315 (PANTHER); PTHR34315:SF1 (PANTHER); cd03457 (CDD); IPR015889 (SUPERFAMILY)	P:GO:0006725; P:GO:0055114; F:GO:0003824; F:GO:0005506; F:GO:0008199; F:GO:0016702	P:cellular aromatic compound metabolic process; P:oxidation-reduction process; F:catalytic activity; F:iron ion binding; F:ferric iron binding; F:oxidoreductase activity, acting on single donors with incorporation of molecular oxygen, incorporation of two atoms of oxygen
[INTERPRO, BLASTED, MAPPED, ANNOTATED]	Pcac251539_g464.t1	Intradiol ring-cleavage dioxygenase, core	331	20	0	94.04	4	P:GO:0006725; P:GO:0055114; F:GO:0008199; F:GO:0016702	P:cellular aromatic compound metabolic process; P:oxidation-reduction process; F:ferric iron binding; F:oxidoreductase activity, acting on single donors with incorporation of molecular oxygen, incorporation of two atoms of oxygen	EC:1.13.11	Acting on single donors with incorporation of molecular oxygen (oxygenases). The oxygen incorporated need not be derived from O(2)	IPR015889 (G3DSA:2.60.130.GENE3D); IPR000627 (PFAM); PTHR34315 (PANTHER); PTHR34315:SF1 (PANTHER); cd03457 (CDD); IPR015889 (SUPERFAMILY)	P:GO:0006725; P:GO:0055114; F:GO:0003824; F:GO:0005506; F:GO:0008199; F:GO:0016702	P:cellular aromatic compound metabolic process; P:oxidation-reduction process; F:catalytic activity; F:iron ion binding; F:ferric iron binding; F:oxidoreductase activity, acting on single donors with incorporation of molecular oxygen, incorporation of two atoms of oxygen
[INTERPRO, BLASTED, MAPPED]	Pcac251539_g465.t1	hypothetical protein PC110_g19218	183	19	4.04468e-102	80.06	2	C:GO:0016020; C:GO:0016021	C:membrane; C:integral component of membrane			no IPS match	no IPS match	no IPS match
[INTERPRO, BLASTED, MAPPED, ANNOTATED]	Pcac251539_g466.t1	Tetratricopeptide repeat	682	20	0	80.58	1	F:GO:0005515	F:protein binding			Coil (COILS); Coil (COILS); Coil (COILS); IPR011990 (G3DSA:1.25.40.GENE3D); mobidb-lite (MOBIDB_LITE); mobidb-lite (MOBIDB_LITE); PTHR26312:SF149 (PANTHER); PTHR26312:SF149 (PANTHER); PTHR26312 (PANTHER); PTHR26312 (PANTHER); IPR019734 (PROSITE_PROFILES); IPR019734 (PROSITE_PROFILES); IPR013026 (PROSITE_PROFILES); IPR019734 (PROSITE_PROFILES); IPR011990 (SUPERFAMILY)	F:GO:0005515	F:protein binding
[INTERPRO, BLASTED]	Pcac251539_g467.t1	hypothetical protein PC110_g19220	103	16	8.37338e-69	71.04						mobidb-lite (MOBIDB_LITE); mobidb-lite (MOBIDB_LITE); mobidb-lite (MOBIDB_LITE)	no GO terms	no GO terms
[INTERPRO, BLASTED]	Pcac251539_g468.t1	Glutathionyl-hydroquinone reductase YqjG	167	20	2.35622e-99	66.29						mobidb-lite (MOBIDB_LITE)	no GO terms	no GO terms
[INTERPRO, BLASTED]	Pcac251539_g469.t1	Glutathionyl-hydroquinone reductase YqjG	247	20	2.32718e-168	68.33						mobidb-lite (MOBIDB_LITE); mobidb-lite (MOBIDB_LITE); mobidb-lite (MOBIDB_LITE); mobidb-lite (MOBIDB_LITE)	no GO terms	no GO terms
[INTERPRO, BLASTED]	Pcac251539_g470.t1	Glutathionyl-hydroquinone reductase YqjG	247	20	2.32718e-168	68.33						mobidb-lite (MOBIDB_LITE); mobidb-lite (MOBIDB_LITE); mobidb-lite (MOBIDB_LITE); mobidb-lite (MOBIDB_LITE)	no GO terms	no GO terms
[INTERPRO, BLASTED]	Pcac251539_g471.t1	Glutathionyl-hydroquinone reductase YqjG	167	20	2.35622e-99	66.29						mobidb-lite (MOBIDB_LITE)	no GO terms	no GO terms
[INTERPRO, BLASTED]	Pcac251539_g472.t1	hypothetical protein PC110_g11888	168	20	5.67625e-113	72.18						mobidb-lite (MOBIDB_LITE); mobidb-lite (MOBIDB_LITE); mobidb-lite (MOBIDB_LITE)	no GO terms	no GO terms
[INTERPRO, BLASTED]	Pcac251539_g473.t1	hypothetical protein GQ600_1620	112	9	1.72478e-40	74.59						mobidb-lite (MOBIDB_LITE); mobidb-lite (MOBIDB_LITE); mobidb-lite (MOBIDB_LITE); mobidb-lite (MOBIDB_LITE)	no GO terms	no GO terms
[INTERPRO, BLASTED, MAPPED, ANNOTATED]	Pcac251539_g474.t1	Tetratricopeptide repeat	290	20	0	75.34	1	F:GO:0005515	F:protein binding			IPR011990 (G3DSA:1.25.40.GENE3D); IPR019734 (PFAM); PTHR26312 (PANTHER); PTHR26312:SF149 (PANTHER); IPR013026 (PROSITE_PROFILES); IPR019734 (PROSITE_PROFILES); IPR019734 (PROSITE_PROFILES); IPR019734 (PROSITE_PROFILES); IPR011990 (SUPERFAMILY)	F:GO:0005515	F:protein binding
[INTERPRO, BLASTED]	Pcac251539_g475.t1	Ankyrin repeat-containing domain	353	20	0	82.56						Coil (COILS); IPR036770 (G3DSA:1.25.40.GENE3D); IPR020683 (PFAM); IPR020683 (PROSITE_PROFILES); IPR036770 (SUPERFAMILY)	no GO terms	no GO terms
[INTERPRO, BLASTED]	Pcac251539_g476.t1	hypothetical protein PC110_g11880	182	14	1.83649e-130	69.62						Coil (COILS)	no GO terms	no GO terms
[INTERPRO, BLASTED]	Pcac251539_g477.t1	hypothetical protein PC110_g11878	641	20	0	82.75						Coil (COILS); Coil (COILS)	no GO terms	no GO terms
[INTERPRO, BLASTED]	Pcac251539_g478.t1	hypothetical protein PC110_g11877	258	20	1.03741e-149	67.55						Coil (COILS)	no GO terms	no GO terms
[INTERPRO, BLASTED]	Pcac251539_g479.t1	Uncharacterized conserved protein	101	20	1.65383e-51	92.61						IPR008011 (PFAM); PTHR13675 (PANTHER); PTHR13675:SF1 (PANTHER)	no GO terms	no GO terms
[INTERPRO, BLASTED, MAPPED, ANNOTATED]	Pcac251539_g480.t1	secreted RxLR effector peptide protein, putative	182	20	1.58546e-120	60.7	1	C:GO:0016020	C:membrane			Coil (COILS)	no GO terms	no GO terms
[INTERPRO, BLASTED]	Pcac251539_g481.t1	hypothetical protein PC110_g11873	259	20	0	81.16						mobidb-lite (MOBIDB_LITE)	no GO terms	no GO terms
[INTERPRO, BLASTED, MAPPED, ANNOTATED]	Pcac251539_g482.t1	KH domain	639	20	0	87.87	1	F:GO:0003723	F:RNA binding			IPR036612 (G3DSA:3.30.1370.GENE3D); IPR036612 (G3DSA:3.30.1370.GENE3D); IPR036612 (G3DSA:3.30.1370.GENE3D); IPR004088 (PFAM); mobidb-lite (MOBIDB_LITE); mobidb-lite (MOBIDB_LITE); mobidb-lite (MOBIDB_LITE); mobidb-lite (MOBIDB_LITE); mobidb-lite (MOBIDB_LITE); mobidb-lite (MOBIDB_LITE); mobidb-lite (MOBIDB_LITE); mobidb-lite (MOBIDB_LITE); mobidb-lite (MOBIDB_LITE); PTHR10288 (PANTHER); PTHR10288…	F:GO:0003723	F:RNA binding
[INTERPRO, BLASTED]	Pcac251539_g483.t1	Myb DNA-binding like	739	20	0	85.48						IPR039467 (PFAM); mobidb-lite (MOBIDB_LITE); mobidb-lite (MOBIDB_LITE); mobidb-lite (MOBIDB_LITE); mobidb-lite (MOBIDB_LITE); mobidb-lite (MOBIDB_LITE); mobidb-lite (MOBIDB_LITE); mobidb-lite (MOBIDB_LITE); mobidb-lite (MOBIDB_LITE); mobidb-lite (MOBIDB_LITE); mobidb-lite (MOBIDB_LITE); mobidb-lite (MOBIDB_LITE); mobidb-lite (MOBIDB_LITE); mobidb-lite (MOBIDB_LITE); mobidb-lite (MOBIDB_LITE); mob…	no GO terms	no GO terms
[INTERPRO, BLASTED, MAPPED, ANNOTATED]	Pcac251539_g484.t1	Ankyrin repeat-containing domain	149	12	2.90865e-90	85.96	2	P:GO:0009405; C:GO:0005576	P:pathogenesis; C:extracellular region			mobidb-lite (MOBIDB_LITE)	no GO terms	no GO terms
[INTERPRO, BLASTED]	Pcac251539_g485.t1	hypothetical protein PC110_g11869	344	20	0	80.74						IPR036770 (G3DSA:1.25.40.GENE3D); IPR036770 (SUPERFAMILY)	no GO terms	no GO terms
[INTERPRO, BLASTED, MAPPED, ANNOTATED]	Pcac251539_g486.t1	Ankyrin repeat-containing domain	520	20	0	79.28	2	P:GO:0009405; C:GO:0005576	P:pathogenesis; C:extracellular region			IPR002200 (PFAM); IPR036470 (G3DSA:1.10.239.GENE3D); IPR036770 (G3DSA:1.25.40.GENE3D); mobidb-lite (MOBIDB_LITE); IPR036770 (SUPERFAMILY); IPR036470 (SUPERFAMILY)	P:GO:0009405; C:GO:0005576	P:pathogenesis; C:extracellular region
[INTERPRO, BLASTED]	Pcac251539_g487.t1	Hypothetical protein PHPALM_4055	303	2	1.01224e-20	57.02						no IPS match	no IPS match	no IPS match
[INTERPRO, BLASTED, MAPPED, ANNOTATED]	Pcac251539_g488.t1	Target SNARE coiled-coil homology domain	95	20	4.25223e-58	95.12	1	C:GO:0016021	C:integral component of membrane			Coil (COILS); G3DSA:1.20.5.110 (GENE3D); mobidb-lite (MOBIDB_LITE); mobidb-lite (MOBIDB_LITE); mobidb-lite (MOBIDB_LITE); IPR000727 (PROSITE_PROFILES); cd15841 (CDD); SSF58038 (SUPERFAMILY)	no GO terms	no GO terms
[INTERPRO, BLASTED]	Pcac251539_g489.t1	hypothetical protein PC110_g11861	202	20	5.95803e-137	86.14						mobidb-lite (MOBIDB_LITE); mobidb-lite (MOBIDB_LITE); PTHR34737 (PANTHER)	no GO terms	no GO terms
[INTERPRO, BLASTED, MAPPED, ANNOTATED]	Pcac251539_g490.t1	50S ribosomal protein L27	131	20	1.92749e-89	88.09	3	P:GO:0006412; F:GO:0003735; C:GO:0005840	P:translation; F:structural constituent of ribosome; C:ribosome			IPR001684 (PRINTS); G3DSA:2.40.50.100 (GENE3D); IPR001684 (TIGRFAM); IPR001684 (PFAM); IPR001684 (PANTHER); IPR018261 (PROSITE_PATTERNS); IPR001684 (HAMAP); SSF110324 (SUPERFAMILY)	P:GO:0006412; F:GO:0003735; C:GO:0005840	P:translation; F:structural constituent of ribosome; C:ribosome
[INTERPRO, BLASTED, MAPPED, ANNOTATED]	Pcac251539_g491.t1	Selenoprotein SelK/SelG	123	20	7.51905e-54	72.65	1	C:GO:0016021	C:integral component of membrane			IPR024491 (PFAM); mobidb-lite (MOBIDB_LITE); mobidb-lite (MOBIDB_LITE); IPR024491 (PANTHER)	no GO terms	no GO terms
[INTERPRO, BLASTED, MAPPED, ANNOTATED]	Pcac251539_g492.t1	ribosome biogenesis regulatory protein	323	20	0	96.21	2	P:GO:0042254; C:GO:0005634	P:ribosome biogenesis; C:nucleus			IPR007023 (PFAM); mobidb-lite (MOBIDB_LITE); mobidb-lite (MOBIDB_LITE); mobidb-lite (MOBIDB_LITE); mobidb-lite (MOBIDB_LITE); mobidb-lite (MOBIDB_LITE); IPR007023 (PANTHER)	P:GO:0042254; C:GO:0005634	P:ribosome biogenesis; C:nucleus
[INTERPRO, BLASTED, MAPPED, ANNOTATED]	Pcac251539_g493.t1	hypothetical protein PC110_g11857	86	12	6.89787e-49	88.86	1	C:GO:0016021	C:integral component of membrane			no IPS match	no IPS match	no IPS match
[INTERPRO, BLASTED]	Pcac251539_g494.t1	putative GPI-anchored acidic serine-threonine rich HAM34-like protein	83	7	1.06679e-41	87.51						mobidb-lite (MOBIDB_LITE)	no GO terms	no GO terms
[INTERPRO, BLASTED]	Pcac251539_g495.t1	hypothetical protein L915_02759	170	3	1.63193e-21	85.22						no IPS match	no IPS match	no IPS match
[INTERPRO, BLASTED]	Pcac251539_g496.t1	HAM34-like putative membrane protein	149	20	1.92655e-86	69.07						mobidb-lite (MOBIDB_LITE); mobidb-lite (MOBIDB_LITE); mobidb-lite (MOBIDB_LITE)	no GO terms	no GO terms
[INTERPRO, BLASTED, MAPPED, ANNOTATED]	Pcac251539_g497.t1	Histone h4	103	20	1.05061e-66	100	7	P:GO:0006334; P:GO:0006352; F:GO:0003677; F:GO:0046982; C:GO:0000786; C:GO:0005634; C:GO:0042025	P:nucleosome assembly; P:DNA-templated transcription, initiation; F:DNA binding; F:protein heterodimerization activity; C:nucleosome; C:nucleus; C:host cell nucleus			IPR001951 (PRINTS); IPR035425 (PFAM); IPR009072 (G3DSA:1.10.20.GENE3D); mobidb-lite (MOBIDB_LITE); PTHR10484 (PANTHER); PTHR10484:SF171 (PANTHER); IPR019809 (PROSITE_PATTERNS); IPR001951 (CDD); IPR009072 (SUPERFAMILY)	F:GO:0003677; F:GO:0046982; C:GO:0000786	F:DNA binding; F:protein heterodimerization activity; C:nucleosome
[INTERPRO, BLASTED, MAPPED, ANNOTATED]	Pcac251539_g498.t1	secreted RxLR effector peptide protein, putative	239	20	1.81966e-134	71.61	1	C:GO:0042025	C:host cell nucleus			no IPS match	no IPS match	no IPS match
[INTERPRO, BLASTED]	Pcac251539_g499.t1	hypothetical protein PC110_g17093, partial	121	20	2.06389e-46	82.79						mobidb-lite (MOBIDB_LITE); mobidb-lite (MOBIDB_LITE); mobidb-lite (MOBIDB_LITE); mobidb-lite (MOBIDB_LITE)	no GO terms	no GO terms
[INTERPRO, BLASTED]	Pcac251539_g500.t1	Vacuolar protein sorting-associated protein 41	232	20	8.13759e-170	69.99						Coil (COILS)	no GO terms	no GO terms
[INTERPRO, BLASTED, MAPPED]	Pcac251539_g501.t1	hypothetical protein GQ600_11890	126	20	3.17253e-87	62.85	1	F:GO:0046983	F:protein dimerization activity			mobidb-lite (MOBIDB_LITE); mobidb-lite (MOBIDB_LITE)	no GO terms	no GO terms
[INTERPRO, BLASTED, MAPPED, ANNOTATED]	Pcac251539_g502.t1	Proteasome assembly chaperone 4	272	20	0	87.19	2	P:GO:0043248; C:GO:0005783	P:proteasome assembly; C:endoplasmic reticulum			IPR016565 (PANTHER)	P:GO:0043248; C:GO:0005783	P:proteasome assembly; C:endoplasmic reticulum
[INTERPRO, BLASTED]	Pcac251539_g503.t1	ODA1/DCC2 family	800	20	0	85.34						Coil (COILS); Coil (COILS); Coil (COILS); mobidb-lite (MOBIDB_LITE); mobidb-lite (MOBIDB_LITE); mobidb-lite (MOBIDB_LITE); mobidb-lite (MOBIDB_LITE); mobidb-lite (MOBIDB_LITE); PTHR21694 (PANTHER)	no GO terms	no GO terms
[INTERPRO, BLASTED, MAPPED, ANNOTATED]	Pcac251539_g504.t1	Tubulin-tyrosine ligase family	675	20	0	88.02	2	P:GO:0018095; F:GO:0005524	P:protein polyglutamylation; F:ATP binding			G3DSA:3.30.470.20 (GENE3D); IPR013815 (G3DSA:3.30.1490.GENE3D); IPR004344 (PFAM); mobidb-lite (MOBIDB_LITE); mobidb-lite (MOBIDB_LITE); mobidb-lite (MOBIDB_LITE); mobidb-lite (MOBIDB_LITE); IPR027748 (PTHR12241:PANTHER); PTHR12241 (PANTHER); IPR004344 (PROSITE_PROFILES); PS51257 (PROSITE_PROFILES); SSF56059 (SUPERFAMILY)	P:GO:0006464; P:GO:0018095; F:GO:0005524	P:cellular protein modification process; P:protein polyglutamylation; F:ATP binding
[INTERPRO, BLASTED]	Pcac251539_g505.t1	Ankyrin repeats domain-containing protein	643	20	0	85.53						IPR020683 (PFAM); IPR036770 (G3DSA:1.25.40.GENE3D); IPR036770 (G3DSA:1.25.40.GENE3D); IPR036770 (G3DSA:1.25.40.GENE3D); PTHR46586 (PANTHER); IPR036770 (SUPERFAMILY); IPR036770 (SUPERFAMILY)	no GO terms	no GO terms
[INTERPRO, BLASTED]	Pcac251539_g506.t1	Ankyrin repeats (many copies)	100	20	1.39559e-66	75.86						IPR036770 (G3DSA:1.25.40.GENE3D); SSF140860 (SUPERFAMILY)	no GO terms	no GO terms
[INTERPRO, BLASTED]	Pcac251539_g507.t1	GxxExxY protein	246	20	8.81896e-162	86.25						IPR026350 (TIGRFAM); IPR026350 (PFAM); mobidb-lite (MOBIDB_LITE)	no GO terms	no GO terms
[INTERPRO, BLASTED]	Pcac251539_g508.t1	GxxExxY protein	164	20	4.91762e-48	85.2						mobidb-lite (MOBIDB_LITE); mobidb-lite (MOBIDB_LITE)	no GO terms	no GO terms
[INTERPRO, BLASTED, MAPPED, ANNOTATED]	Pcac251539_g509.t1	SKIP/SNW domain	697	20	0	89.34	2	P:GO:0000398; C:GO:0005681	P:mRNA splicing, via spliceosome; C:spliceosomal complex			Coil (COILS); Coil (COILS); IPR004015 (PFAM); mobidb-lite (MOBIDB_LITE); mobidb-lite (MOBIDB_LITE); mobidb-lite (MOBIDB_LITE); mobidb-lite (MOBIDB_LITE); mobidb-lite (MOBIDB_LITE); mobidb-lite (MOBIDB_LITE); mobidb-lite (MOBIDB_LITE); mobidb-lite (MOBIDB_LITE); mobidb-lite (MOBIDB_LITE); mobidb-lite (MOBIDB_LITE); mobidb-lite (MOBIDB_LITE); IPR017862 (PANTHER)	P:GO:0000398; C:GO:0005681	P:mRNA splicing, via spliceosome; C:spliceosomal complex
[INTERPRO, BLASTED]	Pcac251539_g510.t1	Carbohydrate-binding protein	209	20	6.52122e-130	85.08						mobidb-lite (MOBIDB_LITE); mobidb-lite (MOBIDB_LITE)	no GO terms	no GO terms
[INTERPRO, BLASTED]	Pcac251539_g511.t1	Carbohydrate-binding protein	209	20	6.52122e-130	85.08						mobidb-lite (MOBIDB_LITE); mobidb-lite (MOBIDB_LITE)	no GO terms	no GO terms
[INTERPRO, BLASTED]	Pcac251539_g512.t1	GxxExxY protein	167	20	8.05393e-46	86.95						mobidb-lite (MOBIDB_LITE)	no GO terms	no GO terms
[INTERPRO, BLASTED, MAPPED, ANNOTATED]	Pcac251539_g513.t1	Amino Acid/Auxin Permease (AAAP) Family	480	20	0	93.02	3	P:GO:0032259; F:GO:0008168; C:GO:0016021	P:methylation; F:methyltransferase activity; C:integral component of membrane			IPR013057 (PFAM); PTHR22950 (PANTHER); PTHR22950:SF507 (PANTHER)	no GO terms	no GO terms
[INTERPRO, BLASTED, MAPPED, ANNOTATED]	Pcac251539_g514.t1	Amino Acid/Auxin Permease (AAAP) Family	482	20	0	93.71	3	P:GO:0032259; F:GO:0008168; C:GO:0016021	P:methylation; F:methyltransferase activity; C:integral component of membrane			IPR013057 (PFAM); PTHR22950 (PANTHER); PTHR22950:SF507 (PANTHER)	no GO terms	no GO terms
[INTERPRO, BLASTED, MAPPED, ANNOTATED]	Pcac251539_g515.t1	Got1/Sft2-like family	373	20	5.42869e-138	91.05	3	P:GO:0015031; P:GO:0016192; C:GO:0016021	P:protein transport; P:vesicle-mediated transport; C:integral component of membrane			IPR007305 (PFAM); mobidb-lite (MOBIDB_LITE); PTHR23137:SF6 (PANTHER); IPR011691 (PANTHER)	P:GO:0016192; C:GO:0016021	P:vesicle-mediated transport; C:integral component of membrane
[INTERPRO, BLASTED, MAPPED, ANNOTATED]	Pcac251539_g516.t1	Sua5/YciO/YrdC/YwlC family protein	363	20	0	93.68	6	P:GO:0008033; P:GO:0008643; F:GO:0003725; F:GO:0005524; F:GO:0061710; C:GO:0005737	P:tRNA processing; P:carbohydrate transport; F:double-stranded RNA binding; F:ATP binding; F:L-threonylcarbamoyladenylate synthase; C:cytoplasm	EC:2.7.7.87	L-threonylcarbamoyladenylate synthase	IPR006070 (TIGRFAM); IPR038385 (G3DSA:3.40.50.GENE3D); IPR006070 (PFAM); G3DSA:3.90.870.10 (GENE3D); IPR010923 (PIRSF); IPR005145 (PFAM); PTHR17490 (PANTHER); PTHR17490:SF15 (PANTHER); IPR006070 (PROSITE_PROFILES); IPR017945 (SUPERFAMILY)	F:GO:0003725	F:double-stranded RNA binding
[INTERPRO, BLASTED, ANNOTATED]	Pcac251539_g517.t1	Ubiquitin-related domain	383	20	0	90.81	1	F:GO:0005515	F:protein binding			Coil (COILS); G3DSA:3.10.20.90 (GENE3D); IPR001012 (PFAM); IPR036249 (G3DSA:3.40.30.GENE3D); mobidb-lite (MOBIDB_LITE); mobidb-lite (MOBIDB_LITE); mobidb-lite (MOBIDB_LITE); mobidb-lite (MOBIDB_LITE); mobidb-lite (MOBIDB_LITE); PTHR23322:SF1 (PANTHER); PTHR23322 (PANTHER); IPR001012 (PROSITE_PROFILES); cd01767 (CDD); IPR029071 (SUPERFAMILY); IPR036249 (SUPERFAMILY)	F:GO:0005515	F:protein binding
[INTERPRO, BLASTED, MAPPED, ANNOTATED]	Pcac251539_g518.t1	DNA-binding protein	985	20	0	90.47	4	F:GO:0003677; F:GO:0004386; F:GO:0005524; F:GO:0008270	F:DNA binding; F:helicase activity; F:ATP binding; F:zinc ion binding	EC:3.6.1.3; EC:3.6.1.15	Adenosinetriphosphatase; Nucleoside-triphosphate phosphatase	Coil (COILS); Coil (COILS); IPR041677 (PFAM); G3DSA:3.40.50.300 (GENE3D); G3DSA:3.40.50.300 (GENE3D); IPR000058 (PFAM); G3DSA:2.40.30.270 (GENE3D); IPR004483 (TIGRFAM); IPR035896 (G3DSA:4.10.1110.GENE3D); IPR041679 (PFAM); mobidb-lite (MOBIDB_LITE); mobidb-lite (MOBIDB_LITE); mobidb-lite (MOBIDB_LITE); mobidb-lite (MOBIDB_LITE); mobidb-lite (MOBIDB_LITE); mobidb-lite (MOBIDB_LITE); mobidb-lite (M…	F:GO:0003677; F:GO:0004386; F:GO:0005524; F:GO:0008270	F:DNA binding; F:helicase activity; F:ATP binding; F:zinc ion binding
[INTERPRO, BLASTED, MAPPED, ANNOTATED]	Pcac251539_g519.t1	Ubiquitin-conjugating enzyme E2 27	196	20	2.32753e-142	98.41	4	F:GO:0005515; F:GO:0005524; F:GO:0016740; C:GO:0016021	F:protein binding; F:ATP binding; F:transferase activity; C:integral component of membrane			G3DSA:1.10.8.10 (GENE3D); IPR015940 (PFAM); IPR000608 (PFAM); IPR016135 (G3DSA:3.10.110.GENE3D); PTHR24068 (PANTHER); PTHR24068:SF147 (PANTHER); IPR023313 (PROSITE_PATTERNS); IPR015940 (PROSITE_PROFILES); IPR000608 (PROSITE_PROFILES); IPR041974 (CDD); IPR000608 (CDD); IPR016135 (SUPERFAMILY); IPR009060 (SUPERFAMILY)	F:GO:0005515	F:protein binding
[INTERPRO, BLASTED, MAPPED, ANNOTATED]	Pcac251539_g520.t1	DDE superfamily endonuclease	602	20	0	78.39	2	F:GO:0003676; F:GO:0005524	F:nucleic acid binding; F:ATP binding			IPR004875 (PFAM); G3DSA:1.10.10.60 (GENE3D); IPR006600 (PFAM); mobidb-lite (MOBIDB_LITE); mobidb-lite (MOBIDB_LITE); PTHR19303 (PANTHER); PTHR19303:SF37 (PANTHER); IPR006600 (PROSITE_PROFILES); IPR009057 (SUPERFAMILY)	F:GO:0003676	F:nucleic acid binding
[INTERPRO, BLASTED, MAPPED, ANNOTATED]	Pcac251539_g521.t1	SNARE associated Golgi protein	282	20	0	91.59	1	C:GO:0016021	C:integral component of membrane			IPR032816 (PFAM); PTHR43220 (PANTHER); PTHR43220:SF2 (PANTHER)	no GO terms	no GO terms
[INTERPRO, BLASTED, MAPPED, ANNOTATED]	Pcac251539_g522.t1	TKL protein kinase	571	20	0	81.06	3	P:GO:0006468; F:GO:0004672; F:GO:0005524	P:protein phosphorylation; F:protein kinase activity; F:ATP binding			IPR001245 (PFAM); G3DSA:1.10.510.10 (GENE3D); mobidb-lite (MOBIDB_LITE); mobidb-lite (MOBIDB_LITE); PTHR44329 (PANTHER); IPR000719 (PROSITE_PROFILES); cd00180 (CDD); IPR011009 (SUPERFAMILY)	P:GO:0006468; F:GO:0004672; F:GO:0005524	P:protein phosphorylation; F:protein kinase activity; F:ATP binding
[INTERPRO, BLASTED]	Pcac251539_g523.t1	hypothetical protein PC110_g7549	217	20	9.36558e-156	72.27						mobidb-lite (MOBIDB_LITE); mobidb-lite (MOBIDB_LITE)	no GO terms	no GO terms
[INTERPRO, BLASTED]	Pcac251539_g524.t1	hypothetical protein PC110_g7550	287	20	0	81.15						mobidb-lite (MOBIDB_LITE); mobidb-lite (MOBIDB_LITE); mobidb-lite (MOBIDB_LITE)	no GO terms	no GO terms
[INTERPRO, BLASTED, MAPPED, ANNOTATED]	Pcac251539_g525.t1	Nucleotide-diphospho-sugar transferase	479	20	0	92.34	3	P:GO:0006486; F:GO:0016757; C:GO:0016021	P:protein glycosylation; F:transferase activity, transferring glycosyl groups; C:integral component of membrane			IPR022751 (PFAM); PTHR31392 (PANTHER); IPR029044 (SUPERFAMILY)	P:GO:0006486; F:GO:0016757	P:protein glycosylation; F:transferase activity, transferring glycosyl groups
[INTERPRO, BLASTED, MAPPED, ANNOTATED]	Pcac251539_g526.t1	Nucleotide-diphospho-sugar transferase	451	20	0	92.45	3	P:GO:0006486; F:GO:0016757; C:GO:0016021	P:protein glycosylation; F:transferase activity, transferring glycosyl groups; C:integral component of membrane			IPR022751 (PFAM); mobidb-lite (MOBIDB_LITE); mobidb-lite (MOBIDB_LITE); PTHR31392 (PANTHER); IPR029044 (SUPERFAMILY)	P:GO:0006486; F:GO:0016757	P:protein glycosylation; F:transferase activity, transferring glycosyl groups
[INTERPRO, BLASTED, MAPPED, ANNOTATED]	Pcac251539_g527.t1	serine/threonine protein kinase	529	20	0	83.33	3	P:GO:0006468; F:GO:0004674; F:GO:0005524	P:protein phosphorylation; F:protein serine/threonine kinase activity; F:ATP binding	EC:2.7.11	Transferring phosphorus-containing groups	G3DSA:3.30.200.20 (GENE3D); G3DSA:1.10.510.10 (GENE3D); IPR001245 (PFAM); mobidb-lite (MOBIDB_LITE); mobidb-lite (MOBIDB_LITE); PTHR44329:SF127 (PANTHER); PTHR44329 (PANTHER); IPR000719 (PROSITE_PROFILES); cd00180 (CDD); IPR011009 (SUPERFAMILY)	P:GO:0006468; F:GO:0004672; F:GO:0005524	P:protein phosphorylation; F:protein kinase activity; F:ATP binding
[INTERPRO, BLASTED, MAPPED, ANNOTATED]	Pcac251539_g528.t1	serine/threonine protein kinase	481	20	0	84.89	3	P:GO:0006468; F:GO:0004674; F:GO:0005524	P:protein phosphorylation; F:protein serine/threonine kinase activity; F:ATP binding	EC:2.7.11	Transferring phosphorus-containing groups	Coil (COILS); G3DSA:1.10.510.10 (GENE3D); IPR001245 (PFAM); PTHR44329:SF127 (PANTHER); PTHR44329 (PANTHER); IPR000719 (PROSITE_PROFILES); IPR011009 (SUPERFAMILY)	P:GO:0006468; F:GO:0004672; F:GO:0005524	P:protein phosphorylation; F:protein kinase activity; F:ATP binding
[INTERPRO, BLASTED]	Pcac251539_g529.t1	Oxygen-dependent choline dehydrogenase	293	20	0	79.22						mobidb-lite (MOBIDB_LITE); mobidb-lite (MOBIDB_LITE)	no GO terms	no GO terms
[INTERPRO, BLASTED]	Pcac251539_g530.t1	hypothetical protein PC110_g22499	238	9	1.12214e-85	59.89						mobidb-lite (MOBIDB_LITE); mobidb-lite (MOBIDB_LITE)	no GO terms	no GO terms
[INTERPRO, BLASTED]	Pcac251539_g531.t1	Oxygen-dependent choline dehydrogenase	300	20	0	83.91						mobidb-lite (MOBIDB_LITE); mobidb-lite (MOBIDB_LITE)	no GO terms	no GO terms
[INTERPRO, BLASTED]	Pcac251539_g532.t1	Oxygen-dependent choline dehydrogenase	177	20	2.68311e-128	79.14						no IPS match	no IPS match	no IPS match
[INTERPRO, BLASTED]	Pcac251539_g533.t1	hypothetical protein PC110_g7565	405	20	0	80.14						mobidb-lite (MOBIDB_LITE); mobidb-lite (MOBIDB_LITE); mobidb-lite (MOBIDB_LITE)	no GO terms	no GO terms
[INTERPRO, BLASTED]	Pcac251539_g534.t1	hypothetical protein GQ600_13669	281	20	2.65241e-85	73.62						no IPS match	no IPS match	no IPS match
[INTERPRO, BLASTED, MAPPED]	Pcac251539_g535.t1	hypothetical protein PC110_g7568	155	20	3.55545e-107	64.72	2	C:GO:0016020; C:GO:0016021	C:membrane; C:integral component of membrane			mobidb-lite (MOBIDB_LITE)	no GO terms	no GO terms
[INTERPRO, BLASTED]	Pcac251539_g536.t1	Ribonuclease H-like domain	330	20	6.56934e-168	63.24						Coil (COILS); PTHR40866 (PANTHER)	no GO terms	no GO terms
[INTERPRO, BLASTED, MAPPED, ANNOTATED]	Pcac251539_g537.t1	Putative RxLR effector	125	20	4.37723e-79	66.26	1	C:GO:0016021	C:integral component of membrane			PS51257 (PROSITE_PROFILES)	no GO terms	no GO terms
[INTERPRO, BLASTED]	Pcac251539_g538.t1	RxLR effector protein	184	20	9.15923e-127	75.26						mobidb-lite (MOBIDB_LITE)	no GO terms	no GO terms
[INTERPRO, BLASTED]	Pcac251539_g539.t1	hypothetical protein GQ600_9793	88	20	1.1141e-59	90.84						PTHR34409 (PANTHER)	no GO terms	no GO terms
[INTERPRO, BLASTED, MAPPED, ANNOTATED]	Pcac251539_g540.t1	Zinc (Zn2)-Iron (Fe2) Permease (ZIP) Family	674	20	0	92.53	10	P:GO:0006511; P:GO:0007165; P:GO:0030001; P:GO:0043666; P:GO:0055085; F:GO:0019888; F:GO:0031625; F:GO:0046873; C:GO:0000159; C:GO:0016021	P:ubiquitin-dependent protein catabolic process; P:signal transduction; P:metal ion transport; P:regulation of phosphoprotein phosphatase activity; P:transmembrane transport; F:protein phosphatase regulator activity; F:ubiquitin protein ligase binding; F:metal ion transmembrane transporter activity; C:protein phosphatase type 2A complex; C:integral component of membrane			IPR003689 (PFAM); mobidb-lite (MOBIDB_LITE); mobidb-lite (MOBIDB_LITE); mobidb-lite (MOBIDB_LITE); PTHR16950 (PANTHER); PTHR16950:SF16 (PANTHER)	P:GO:0030001; P:GO:0055085; F:GO:0046873; C:GO:0016020	P:metal ion transport; P:transmembrane transport; F:metal ion transmembrane transporter activity; C:membrane
[INTERPRO, BLASTED, MAPPED, ANNOTATED]	Pcac251539_g541.t1	arginine N-methyltransferase 7 protein	183	20	1.07406e-123	80.41	3	P:GO:0035246; F:GO:0016274; C:GO:0016021	P:peptidyl-arginine N-methylation; F:protein-arginine N-methyltransferase activity; C:integral component of membrane			mobidb-lite (MOBIDB_LITE); mobidb-lite (MOBIDB_LITE); mobidb-lite (MOBIDB_LITE)	no GO terms	no GO terms
[INTERPRO, BLASTED, MAPPED]	Pcac251539_g542.t1	hypothetical protein PC110_g8308	234	20	1.19417e-171	65.1	3	P:GO:0055114; F:GO:0008270; F:GO:0016491	P:oxidation-reduction process; F:zinc ion binding; F:oxidoreductase activity			no IPS match	no IPS match	no IPS match
[INTERPRO, BLASTED, MAPPED, ANNOTATED]	Pcac251539_g543.t1	arginine N-methyltransferase, putative	757	20	0	93.92	3	P:GO:0035246; F:GO:0016274; C:GO:0016021	P:peptidyl-arginine N-methylation; F:protein-arginine N-methyltransferase activity; C:integral component of membrane			PF06325 (PFAM); G3DSA:3.40.50.150 (GENE3D); G3DSA:2.70.160.11 (GENE3D); IPR014644 (PIRSF); G3DSA:2.70.160.11 (GENE3D); G3DSA:3.40.50.150 (GENE3D); PTHR11006 (PANTHER); PTHR11006:SF4 (PANTHER); IPR025799 (PROSITE_PROFILES); IPR025799 (PROSITE_PROFILES); cd02440 (CDD); IPR029063 (SUPERFAMILY); IPR029063 (SUPERFAMILY)	P:GO:0006479; P:GO:0018216; F:GO:0008168; F:GO:0016274	P:protein methylation; P:peptidyl-arginine methylation; F:methyltransferase activity; F:protein-arginine N-methyltransferase activity
[INTERPRO, BLASTED]	Pcac251539_g544.t1	hypothetical protein GQ600_592	807	20	0	78.82						mobidb-lite (MOBIDB_LITE); mobidb-lite (MOBIDB_LITE); mobidb-lite (MOBIDB_LITE); mobidb-lite (MOBIDB_LITE); mobidb-lite (MOBIDB_LITE); mobidb-lite (MOBIDB_LITE); mobidb-lite (MOBIDB_LITE); mobidb-lite (MOBIDB_LITE); mobidb-lite (MOBIDB_LITE); mobidb-lite (MOBIDB_LITE); mobidb-lite (MOBIDB_LITE); mobidb-lite (MOBIDB_LITE); mobidb-lite (MOBIDB_LITE); mobidb-lite (MOBIDB_LITE)	no GO terms	no GO terms
[INTERPRO, BLASTED, MAPPED]	Pcac251539_g545.t1	hypothetical protein GQ600_7859	337	20	0	80.8	2	C:GO:0016020; C:GO:0016021	C:membrane; C:integral component of membrane			mobidb-lite (MOBIDB_LITE); mobidb-lite (MOBIDB_LITE); mobidb-lite (MOBIDB_LITE); mobidb-lite (MOBIDB_LITE); mobidb-lite (MOBIDB_LITE)	no GO terms	no GO terms
[INTERPRO, BLASTED, MAPPED, ANNOTATED]	Pcac251539_g546.t1	NRAMP family	552	20	0	95.68	3	P:GO:0030001; F:GO:0046873; C:GO:0016021	P:metal ion transport; F:metal ion transmembrane transporter activity; C:integral component of membrane			IPR001046 (PRINTS); IPR001046 (TIGRFAM); IPR001046 (PFAM); IPR001046 (PANTHER); PTHR11706:SF8 (PANTHER); IPR001046 (HAMAP)	P:GO:0030001; F:GO:0046873; C:GO:0016020	P:metal ion transport; F:metal ion transmembrane transporter activity; C:membrane
[INTERPRO, BLASTED, MAPPED, ANNOTATED]	Pcac251539_g547.t1	Transcription factor IIS, N-terminal	137	20	5.01299e-93	89.38	3	P:GO:0006414; F:GO:0003746; C:GO:0005634	P:translational elongation; F:translation elongation factor activity; C:nucleus			IPR017923 (PFAM); IPR035441 (G3DSA:1.20.930.GENE3D); IPR017923 (PROSITE_PROFILES); IPR035441 (SUPERFAMILY)	C:GO:0005634	C:nucleus
[INTERPRO, BLASTED, MAPPED, ANNOTATED]	Pcac251539_g548.t1	3-isopropylmalate dehydrogenase	361	20	0	95.2	5	P:GO:0009098; P:GO:0055114; F:GO:0000287; F:GO:0003862; F:GO:0051287	P:leucine biosynthetic process; P:oxidation-reduction process; F:magnesium ion binding; F:3-isopropylmalate dehydrogenase activity; F:NAD binding	EC:1.1.1.85	3-isopropylmalate dehydrogenase	G3DSA:3.40.718.10 (GENE3D); IPR024084 (PFAM); IPR004429 (TIGRFAM); PTHR42979:SF1 (PANTHER); IPR004429 (PANTHER); IPR019818 (PROSITE_PATTERNS); IPR004429 (HAMAP); SSF53659 (SUPERFAMILY)	P:GO:0009098; P:GO:0055114; F:GO:0000287; F:GO:0003862; F:GO:0016616; F:GO:0051287	P:leucine biosynthetic process; P:oxidation-reduction process; F:magnesium ion binding; F:3-isopropylmalate dehydrogenase activity; F:oxidoreductase activity, acting on the CH-OH group of donors, NAD or NADP as acceptor; F:NAD binding
[INTERPRO, BLASTED, MAPPED]	Pcac251539_g549.t1	Putative RxLR effector	132	20	3.75992e-93	67.15	2	C:GO:0016020; C:GO:0016021	C:membrane; C:integral component of membrane			mobidb-lite (MOBIDB_LITE); mobidb-lite (MOBIDB_LITE)	no GO terms	no GO terms
[INTERPRO, BLASTED]	Pcac251539_g550.t1	hypothetical protein PC110_g8300	329	20	0	65.83						PTHR40866 (PANTHER); IPR012337 (SUPERFAMILY)	no GO terms	no GO terms
[INTERPRO, BLASTED]	Pcac251539_g551.t1	hypothetical protein GQ600_9793	88	20	1.1141e-59	90.84						PTHR34409 (PANTHER)	no GO terms	no GO terms
[INTERPRO, BLASTED]	Pcac251539_g552.t1	hypothetical protein PC110_g8297	211	20	5.95904e-132	65.65						mobidb-lite (MOBIDB_LITE)	no GO terms	no GO terms
[INTERPRO, BLASTED]	Pcac251539_g553.t1	Ribonuclease H-like domain	344	20	1.3464e-151	79.5						mobidb-lite (MOBIDB_LITE); mobidb-lite (MOBIDB_LITE); PTHR40866 (PANTHER); IPR012337 (SUPERFAMILY)	no GO terms	no GO terms
[INTERPRO, BLASTED]	Pcac251539_g554.t1	Ribonuclease H-like domain	349	20	1.35571e-104	84.47						mobidb-lite (MOBIDB_LITE); mobidb-lite (MOBIDB_LITE); mobidb-lite (MOBIDB_LITE); PTHR40866 (PANTHER); IPR012337 (SUPERFAMILY)	no GO terms	no GO terms
[INTERPRO, BLASTED]	Pcac251539_g555.t1	Crinkler (CRN) family protein	634	20	0	82.37						PTHR33129 (PANTHER); IPR027417 (SUPERFAMILY)	no GO terms	no GO terms
[INTERPRO, BLASTED]	Pcac251539_g556.t1	hypothetical protein PC110_g23125	99	20	7.69364e-61	83.17						mobidb-lite (MOBIDB_LITE); mobidb-lite (MOBIDB_LITE)	no GO terms	no GO terms
[INTERPRO, BLASTED, MAPPED, ANNOTATED]	Pcac251539_g557.t1	hypothetical protein PC110_g18001	318	20	3.70536e-163	79.99	1	C:GO:0016020	C:membrane			PTHR40866 (PANTHER)	no GO terms	no GO terms
[INTERPRO, BLASTED, MAPPED, ANNOTATED]	Pcac251539_g558.t1	serine/threonine protein kinase	520	20	0	90.92	4	P:GO:0006468; F:GO:0004674; F:GO:0005524; C:GO:0016021	P:protein phosphorylation; F:protein serine/threonine kinase activity; F:ATP binding; C:integral component of membrane	EC:2.7.11	Transferring phosphorus-containing groups	IPR001245 (PFAM); G3DSA:1.10.510.10 (GENE3D); G3DSA:3.30.200.20 (GENE3D); PTHR44329 (PANTHER); PTHR44329:SF127 (PANTHER); IPR008271 (PROSITE_PATTERNS); IPR000719 (PROSITE_PROFILES); IPR011009 (SUPERFAMILY)	P:GO:0006468; F:GO:0004672; F:GO:0005524	P:protein phosphorylation; F:protein kinase activity; F:ATP binding
[INTERPRO, BLASTED, MAPPED]	Pcac251539_g559.t1	hypothetical protein BBJ28_00012351	238	20	9.65592e-64	65.84	2	F:GO:0003677; F:GO:0046983	F:DNA binding; F:protein dimerization activity			PTHR40866 (PANTHER)	no GO terms	no GO terms
[INTERPRO, BLASTED]	Pcac251539_g560.t1	hypothetical protein PC110_g14607	243	20	0	83.06						no IPS match	no IPS match	no IPS match
[INTERPRO, BLASTED]	Pcac251539_g561.t1	hypothetical protein PC110_g22516	74	1	7.20716e-30	100						no IPS match	no IPS match	no IPS match
[INTERPRO, BLASTED]	Pcac251539_g562.t1	hypothetical protein PC110_g14609	149	5	6.74162e-81	81.9						no IPS match	no IPS match	no IPS match
[INTERPRO, BLASTED]	Pcac251539_g563.t1	hypothetical protein PC110_g14610	128	19	2.24817e-87	67.28						mobidb-lite (MOBIDB_LITE); mobidb-lite (MOBIDB_LITE)	no GO terms	no GO terms
[INTERPRO, BLASTED, MAPPED, ANNOTATED]	Pcac251539_g564.t1	serine/threonine protein kinase	522	20	0	90.79	3	P:GO:0006468; F:GO:0004674; F:GO:0005524	P:protein phosphorylation; F:protein serine/threonine kinase activity; F:ATP binding	EC:2.7.11	Transferring phosphorus-containing groups	G3DSA:1.10.510.10 (GENE3D); G3DSA:3.30.200.20 (GENE3D); IPR001245 (PFAM); PTHR44329 (PANTHER); PTHR44329:SF127 (PANTHER); IPR008271 (PROSITE_PATTERNS); IPR000719 (PROSITE_PROFILES); IPR011009 (SUPERFAMILY)	P:GO:0006468; F:GO:0004672; F:GO:0005524	P:protein phosphorylation; F:protein kinase activity; F:ATP binding
[INTERPRO, BLASTED, MAPPED, ANNOTATED]	Pcac251539_g565.t1	Tripeptidyl-peptidase 2	1250	20	0	96.26	4	P:GO:0006508; F:GO:0004252; F:GO:0008240; C:GO:0016021	P:proteolysis; F:serine-type endopeptidase activity; F:tripeptidyl-peptidase activity; C:integral component of membrane	EC:3.4.21.73; EC:3.4.24.7; EC:3.4.21.71; EC:3.4.24.3; EC:3.4.21.34; EC:3.4.21.78; EC:3.4.21.75; EC:3.4.21.26; EC:3.4.21.27; EC:3.4.21.68; EC:3.4.21.69; EC:3.4.24.34; EC:3.4.21.41; EC:3.4.11.6; EC:3.4.21.83; EC:3.4.11.5; EC:3.4.21.88; EC:3.4.21.45; EC:3.4.21.89; EC:3.4.21.42; EC:3.4.19.1; EC:3.4.21.43; EC:3.4.21.87; EC:3.4.11.9; EC:3.4.21.38; EC:3.4.21.35; EC:3.4.21.79; EC:3.4.21.36; EC:3.4.21.102…	U-plasminogen activator; Interstitial collagenase; Pancreatic elastase II; Microbial collagenase; Plasma kallikrein; Granzyme A; Furin; Prolyl oligopeptidase; Coagulation factor XIa; T-plasminogen activator; Protein C (activated); Neutrophil collagenase; Complement subcomponent C1r; Aminopeptidase B; Oligopeptidase B; Prolyl aminopeptidase; Repressor LexA; Complement factor I; Signal peptidase I;…	Coil (COILS); Coil (COILS); Coil (COILS); IPR015500 (PRINTS); IPR022229 (PFAM); G3DSA:1.25.40.710 (GENE3D); IPR000209 (PFAM); IPR036852 (G3DSA:3.40.50.GENE3D); G3DSA:2.60.40.3170 (GENE3D); mobidb-lite (MOBIDB_LITE); PTHR43806:SF14 (PANTHER); PTHR43806 (PANTHER); IPR023828 (PROSITE_PATTERNS); IPR022398 (PROSITE_PATTERNS); PS51892 (PROSITE_PROFILES); IPR034051 (CDD); IPR036852 (SUPERFAMILY)	P:GO:0006508; F:GO:0004252; F:GO:0008236; F:GO:0008240	P:proteolysis; F:serine-type endopeptidase activity; F:serine-type peptidase activity; F:tripeptidyl-peptidase activity
[INTERPRO, BLASTED]	Pcac251539_g566.t1	hypothetical protein PC110_g20335	409	20	0	79.18						mobidb-lite (MOBIDB_LITE); mobidb-lite (MOBIDB_LITE); mobidb-lite (MOBIDB_LITE)	no GO terms	no GO terms
[INTERPRO, BLASTED, ANNOTATED]	Pcac251539_g567.t1	CUE domain-containing protein	663	20	0	81.59	1	F:GO:0005515	F:protein binding			Coil (COILS); Coil (COILS); G3DSA:1.10.8.10 (GENE3D); IPR003892 (PFAM); mobidb-lite (MOBIDB_LITE); mobidb-lite (MOBIDB_LITE); mobidb-lite (MOBIDB_LITE); PTHR21494 (PANTHER); PTHR21494:SF0 (PANTHER); IPR003892 (PROSITE_PROFILES); IPR041800 (CDD); IPR009060 (SUPERFAMILY)	F:GO:0005515	F:protein binding
[INTERPRO, BLASTED]	Pcac251539_g568.t1	hypothetical protein F443_06815	137	20	1.31979e-25	54.02						mobidb-lite (MOBIDB_LITE); mobidb-lite (MOBIDB_LITE); mobidb-lite (MOBIDB_LITE)	no GO terms	no GO terms
[INTERPRO, BLASTED, MAPPED, ANNOTATED]	Pcac251539_g569.t1	H - or Na -translocating F-type, V-type and A-type ATPase (F-ATPase) Superfamily	655	20	0	92.05	4	P:GO:0046034; P:GO:1902600; F:GO:0005524; F:GO:0016787	P:ATP metabolic process; P:proton transmembrane transport; F:ATP binding; F:hydrolase activity			Coil (COILS); IPR000194 (PFAM); G3DSA:3.40.50.300 (GENE3D); PTHR43089:SF8 (PANTHER); PTHR43089 (PANTHER); cd18116 (CDD); IPR027417 (SUPERFAMILY)	F:GO:0005524	F:ATP binding
[INTERPRO, BLASTED]	Pcac251539_g570.t1	hypothetical protein GQ600_22654	104	20	5.89125e-68	62.36						no IPS match	no IPS match	no IPS match
[INTERPRO, BLASTED]	Pcac251539_g571.t1	hypothetical protein PC110_g15206	226	20	2.1047e-100	81.8						PTHR23022 (PANTHER); PTHR23022:SF111 (PANTHER); IPR009057 (SUPERFAMILY)	no GO terms	no GO terms
[INTERPRO, BLASTED]	Pcac251539_g572.t1	hypothetical protein PC110_g6961	385	20	4.89516e-94	70.64						mobidb-lite (MOBIDB_LITE); mobidb-lite (MOBIDB_LITE); mobidb-lite (MOBIDB_LITE); mobidb-lite (MOBIDB_LITE); mobidb-lite (MOBIDB_LITE)	no GO terms	no GO terms
[INTERPRO, BLASTED, MAPPED, ANNOTATED]	Pcac251539_g573.t1	Chromosome transmission fidelity protein 8	439	20	0	68.84	1	F:GO:0016787	F:hydrolase activity			IPR029526 (PFAM); mobidb-lite (MOBIDB_LITE); mobidb-lite (MOBIDB_LITE); mobidb-lite (MOBIDB_LITE); PTHR46599 (PANTHER); PTHR46599:SF3 (PANTHER)	no GO terms	no GO terms
[INTERPRO, BLASTED]	Pcac251539_g574.t1	hypothetical protein PC110_g5453	81	20	8.65708e-43	63.44						mobidb-lite (MOBIDB_LITE); PTHR33889 (PANTHER); PTHR33889:SF6 (PANTHER)	no GO terms	no GO terms
[INTERPRO, BLASTED, MAPPED]	Pcac251539_g575.t1	mar9 transposase putative	238	20	8.92121e-55	57.49	3	P:GO:0006313; P:GO:0015074; F:GO:0003677	P:transposition, DNA-mediated; P:DNA integration; F:DNA binding			PTHR47169:SF1 (PANTHER); PTHR47169 (PANTHER)	no GO terms	no GO terms
[INTERPRO, BLASTED, MAPPED, ANNOTATED]	Pcac251539_g576.t1	Piwi domain	931	20	0	94.16	3	P:GO:0031047; F:GO:0003676; F:GO:0005515	P:gene silencing by RNA; F:nucleic acid binding; F:protein binding			G3DSA:3.40.50.2300 (GENE3D); IPR003100 (PFAM); IPR032472 (PFAM); IPR032474 (PFAM); IPR003165 (PFAM); IPR036397 (G3DSA:3.30.420.GENE3D); IPR032473 (PFAM); IPR014811 (PFAM); G3DSA:2.170.260.10 (GENE3D); mobidb-lite (MOBIDB_LITE); mobidb-lite (MOBIDB_LITE); mobidb-lite (MOBIDB_LITE); mobidb-lite (MOBIDB_LITE); PTHR22891:SF142 (PANTHER); PTHR22891 (PANTHER); IPR003165 (PROSITE_PROFILES); IPR003100 (P…	F:GO:0003676; F:GO:0005515	F:nucleic acid binding; F:protein binding
[INTERPRO, BLASTED, MAPPED, ANNOTATED]	Pcac251539_g577.t1	DDE superfamily endonuclease	230	20	2.76396e-101	64.26	3	P:GO:0006313; F:GO:0004803; F:GO:0043565	P:transposition, DNA-mediated; F:transposase activity; F:sequence-specific DNA binding			Coil (COILS); mobidb-lite (MOBIDB_LITE)	no GO terms	no GO terms
[INTERPRO, BLASTED]	Pcac251539_g578.t1	hypothetical protein GQ600_14999	122	13	1.74012e-81	67.9						PS51257 (PROSITE_PROFILES)	no GO terms	no GO terms
[INTERPRO, BLASTED, MAPPED, ANNOTATED]	Pcac251539_g579.t1	Mitochondrial Carrier (MC) Family	296	20	0	90.31	4	P:GO:0015867; P:GO:0055085; F:GO:0005347; C:GO:0016021	P:ATP transport; P:transmembrane transport; F:ATP transmembrane transporter activity; C:integral component of membrane			IPR002067 (PRINTS); IPR018108 (PFAM); IPR023395 (G3DSA:1.50.40.GENE3D); PTHR24089 (PANTHER); IPR018108 (PROSITE_PROFILES); IPR018108 (PROSITE_PROFILES); IPR018108 (PROSITE_PROFILES); IPR023395 (SUPERFAMILY)	P:GO:0055085; F:GO:0005347	P:transmembrane transport; F:ATP transmembrane transporter activity
[INTERPRO, BLASTED, MAPPED, ANNOTATED]	Pcac251539_g580.t1	Uncharacterised protein family UPF0564	803	20	0	86.02	3	P:GO:0019346; F:GO:0003824; F:GO:0030170	P:transsulfuration; F:catalytic activity; F:pyridoxal phosphate binding			Coil (COILS); Coil (COILS); Coil (COILS); Coil (COILS); Coil (COILS); Coil (COILS); Coil (COILS); Coil (COILS); IPR019579 (PFAM); mobidb-lite (MOBIDB_LITE); mobidb-lite (MOBIDB_LITE); mobidb-lite (MOBIDB_LITE); mobidb-lite (MOBIDB_LITE); mobidb-lite (MOBIDB_LITE); mobidb-lite (MOBIDB_LITE); mobidb-lite (MOBIDB_LITE); mobidb-lite (MOBIDB_LITE); mobidb-lite (MOBIDB_LITE); mobidb-lite (MOBIDB_LITE);…	no GO terms	no GO terms
[INTERPRO, BLASTED, MAPPED, ANNOTATED]	Pcac251539_g581.t1	cystathionine gamma-synthase	524	20	0	91.61	3	P:GO:0019346; F:GO:0003824; F:GO:0030170	P:transsulfuration; F:catalytic activity; F:pyridoxal phosphate binding			Coil (COILS); IPR000277 (PFAM); IPR015421 (G3DSA:3.40.640.GENE3D); IPR015422 (G3DSA:3.90.1150.GENE3D); PTHR42699:SF1 (PANTHER); PTHR42699 (PANTHER); PTHR42699:SF1 (PANTHER); PTHR42699 (PANTHER); IPR015424 (SUPERFAMILY)	P:GO:0019346; F:GO:0003824; F:GO:0030170	P:transsulfuration; F:catalytic activity; F:pyridoxal phosphate binding
[INTERPRO, BLASTED, ANNOTATED]	Pcac251539_g582.t1	Armadillo/beta-catenin-like repeat	1857	20	0	86.78	1	F:GO:0005515	F:protein binding			IPR011989 (G3DSA:1.25.10.GENE3D); IPR000225 (PFAM); IPR011989 (G3DSA:1.25.10.GENE3D); IPR011989 (G3DSA:1.25.10.GENE3D); mobidb-lite (MOBIDB_LITE); mobidb-lite (MOBIDB_LITE); mobidb-lite (MOBIDB_LITE); mobidb-lite (MOBIDB_LITE); mobidb-lite (MOBIDB_LITE); mobidb-lite (MOBIDB_LITE); mobidb-lite (MOBIDB_LITE); mobidb-lite (MOBIDB_LITE); mobidb-lite (MOBIDB_LITE); PTHR23315:SF224 (PANTHER); PTHR23315…	F:GO:0005515	F:protein binding
[INTERPRO, BLASTED, MAPPED, ANNOTATED]	Pcac251539_g583.t1	Myb-like DNA-binding domain	379	20	0	88.04	3	P:GO:0006468; F:GO:0004672; F:GO:0005524	P:protein phosphorylation; F:protein kinase activity; F:ATP binding			G3DSA:1.10.10.60 (GENE3D); G3DSA:1.10.10.60 (GENE3D); IPR001005 (PFAM); mobidb-lite (MOBIDB_LITE); PTHR44042:SF15 (PANTHER); IPR043363 (PANTHER); IPR017877 (PROSITE_PROFILES); IPR001005 (CDD); IPR001005 (CDD); IPR009057 (SUPERFAMILY); IPR009057 (SUPERFAMILY)	no GO terms	no GO terms
[INTERPRO, BLASTED, MAPPED, ANNOTATED]	Pcac251539_g584.t1	Serine/threonine protein Kinase	646	20	0	73.29	3	P:GO:0006468; F:GO:0004674; F:GO:0005524	P:protein phosphorylation; F:protein serine/threonine kinase activity; F:ATP binding	EC:2.7.11	Transferring phosphorus-containing groups	G3DSA:1.10.510.10 (GENE3D); IPR001245 (PFAM); G3DSA:1.10.510.10 (GENE3D); PTHR24418 (PANTHER); IPR008271 (PROSITE_PATTERNS); IPR008271 (PROSITE_PATTERNS); IPR000719 (PROSITE_PROFILES); IPR000719 (PROSITE_PROFILES); IPR011009 (SUPERFAMILY); IPR011009 (SUPERFAMILY)	P:GO:0006468; F:GO:0004672; F:GO:0005524	P:protein phosphorylation; F:protein kinase activity; F:ATP binding
[INTERPRO, BLASTED, MAPPED, ANNOTATED]	Pcac251539_g585.t1	serine/threonine protein kinase	283	20	6.68844e-95	61.71	3	P:GO:0006468; F:GO:0004672; F:GO:0005524	P:protein phosphorylation; F:protein kinase activity; F:ATP binding			G3DSA:3.30.200.20 (GENE3D)	no GO terms	no GO terms
[INTERPRO, BLASTED, MAPPED, ANNOTATED]	Pcac251539_g586.t1	Protein kinase-like domain	571	20	0	61.78	3	P:GO:0006468; F:GO:0004672; F:GO:0005524	P:protein phosphorylation; F:protein kinase activity; F:ATP binding			Coil (COILS); IPR001245 (PFAM); G3DSA:1.10.510.10 (GENE3D); IPR011009 (SUPERFAMILY)	P:GO:0006468; F:GO:0004672	P:protein phosphorylation; F:protein kinase activity
[INTERPRO, BLASTED, MAPPED, ANNOTATED]	Pcac251539_g587.t1	Serine/threonine protein kinase	411	20	0	57.11	3	P:GO:0006468; F:GO:0004672; F:GO:0005524	P:protein phosphorylation; F:protein kinase activity; F:ATP binding			G3DSA:1.10.510.10 (GENE3D); G3DSA:1.10.510.10 (GENE3D); IPR001245 (PFAM); PTHR24418 (PANTHER); IPR000719 (PROSITE_PROFILES); IPR011009 (SUPERFAMILY)	P:GO:0006468; F:GO:0004672; F:GO:0005524	P:protein phosphorylation; F:protein kinase activity; F:ATP binding
[INTERPRO, BLASTED, MAPPED, ANNOTATED]	Pcac251539_g588.t1	serine/threonine protein kinase	561	20	0	88.82	3	P:GO:0006468; F:GO:0004674; F:GO:0005524	P:protein phosphorylation; F:protein serine/threonine kinase activity; F:ATP binding	EC:2.7.11	Transferring phosphorus-containing groups	IPR025874 (PFAM); IPR001245 (PFAM); G3DSA:3.30.200.20 (GENE3D); G3DSA:1.10.510.10 (GENE3D); PTHR44329:SF127 (PANTHER); PTHR44329 (PANTHER); IPR008271 (PROSITE_PATTERNS); IPR000719 (PROSITE_PROFILES); IPR011009 (SUPERFAMILY)	P:GO:0006468; F:GO:0004672; F:GO:0005524	P:protein phosphorylation; F:protein kinase activity; F:ATP binding
[INTERPRO, BLASTED, MAPPED, ANNOTATED]	Pcac251539_g589.t1	Serine/threonine protein kinase	410	20	0	63.74	3	P:GO:0006468; F:GO:0004672; F:GO:0005524	P:protein phosphorylation; F:protein kinase activity; F:ATP binding			G3DSA:1.10.510.10 (GENE3D); G3DSA:3.30.200.20 (GENE3D); mobidb-lite (MOBIDB_LITE); IPR011009 (SUPERFAMILY)	no GO terms	no GO terms
[INTERPRO, BLASTED, MAPPED, ANNOTATED]	Pcac251539_g590.t1	Serine/threonine protein kinase	1126	20	0	51.83	3	P:GO:0006468; F:GO:0004672; F:GO:0005524	P:protein phosphorylation; F:protein kinase activity; F:ATP binding			IPR000719 (PFAM); G3DSA:1.10.510.10 (GENE3D); G3DSA:1.10.510.10 (GENE3D); G3DSA:1.10.510.10 (GENE3D); IPR001245 (PFAM); G3DSA:3.30.200.20 (GENE3D); PTHR44329 (PANTHER); PTHR44329 (PANTHER); PTHR44329:SF127 (PANTHER); PTHR44329 (PANTHER); PTHR44329:SF127 (PANTHER); IPR008271 (PROSITE_PATTERNS); IPR017441 (PROSITE_PATTERNS); IPR000719 (PROSITE_PROFILES); IPR000719 (PROSITE_PROFILES); IPR000719 (PRO…	P:GO:0006468; F:GO:0004672; F:GO:0005524	P:protein phosphorylation; F:protein kinase activity; F:ATP binding
[INTERPRO, BLASTED, MAPPED, ANNOTATED]	Pcac251539_g591.t1	serine/threonine protein kinase	1523	20	0	80.12	5	P:GO:0006468; F:GO:0004674; F:GO:0005509; F:GO:0005524; F:GO:0005544	P:protein phosphorylation; F:protein serine/threonine kinase activity; F:calcium ion binding; F:ATP binding; F:calcium-dependent phospholipid binding	EC:2.7.11	Transferring phosphorus-containing groups	Coil (COILS); IPR001464 (PRINTS); IPR000719 (PFAM); IPR001245 (PFAM); G3DSA:1.10.510.10 (GENE3D); IPR037104 (G3DSA:1.10.220.GENE3D); G3DSA:1.10.510.10 (GENE3D); G3DSA:1.10.510.10 (GENE3D); IPR018502 (PFAM); G3DSA:3.30.200.20 (GENE3D); IPR037104 (G3DSA:1.10.220.GENE3D); PTHR44329 (PANTHER); PTHR44329:SF127 (PANTHER); PTHR44329:SF127 (PANTHER); PTHR44329 (PANTHER); IPR008271 (PROSITE_PATTERNS); IPR…	P:GO:0006468; F:GO:0004672; F:GO:0005509; F:GO:0005524; F:GO:0005544	P:protein phosphorylation; F:protein kinase activity; F:calcium ion binding; F:ATP binding; F:calcium-dependent phospholipid binding
[INTERPRO, BLASTED, MAPPED, ANNOTATED]	Pcac251539_g592.t1	serine/threonine protein kinase	487	20	0	86.54	3	P:GO:0006468; F:GO:0004674; F:GO:0005524	P:protein phosphorylation; F:protein serine/threonine kinase activity; F:ATP binding	EC:2.7.11	Transferring phosphorus-containing groups	IPR001245 (PFAM); G3DSA:1.10.510.10 (GENE3D); PTHR44329:SF127 (PANTHER); PTHR44329 (PANTHER); IPR000719 (PROSITE_PROFILES); IPR011009 (SUPERFAMILY)	P:GO:0006468; F:GO:0004672; F:GO:0005524	P:protein phosphorylation; F:protein kinase activity; F:ATP binding
[INTERPRO, BLASTED, MAPPED, ANNOTATED]	Pcac251539_g593.t1	Serine/threonine protein kinase	333	20	0	71.93	3	P:GO:0006468; F:GO:0004672; F:GO:0005524	P:protein phosphorylation; F:protein kinase activity; F:ATP binding			G3DSA:1.10.510.10 (GENE3D); IPR001245 (PFAM); PTHR44329 (PANTHER); PTHR44329:SF127 (PANTHER); IPR017441 (PROSITE_PATTERNS); IPR000719 (PROSITE_PROFILES); IPR011009 (SUPERFAMILY)	P:GO:0006468; F:GO:0004672; F:GO:0005524	P:protein phosphorylation; F:protein kinase activity; F:ATP binding
[INTERPRO, BLASTED, MAPPED, ANNOTATED]	Pcac251539_g594.t1	Protein kinase-like domain	347	20	0	89.53	4	P:GO:0006468; F:GO:0004672; F:GO:0005524; C:GO:0016021	P:protein phosphorylation; F:protein kinase activity; F:ATP binding; C:integral component of membrane			mobidb-lite (MOBIDB_LITE); mobidb-lite (MOBIDB_LITE); PTHR33876 (PANTHER); PTHR33876:SF1 (PANTHER)	no GO terms	no GO terms
[INTERPRO, BLASTED, MAPPED, ANNOTATED]	Pcac251539_g595.t1	Protein kinase-like domain	268	20	0	82.72	4	P:GO:0006468; F:GO:0004672; F:GO:0005524; C:GO:0016021	P:protein phosphorylation; F:protein kinase activity; F:ATP binding; C:integral component of membrane			PTHR33876:SF1 (PANTHER); PTHR33876:SF1 (PANTHER); PTHR33876 (PANTHER); PTHR33876 (PANTHER)	no GO terms	no GO terms
[INTERPRO, BLASTED, MAPPED, ANNOTATED]	Pcac251539_g596.t1	hypothetical protein GQ600_7037	294	20	0	92.5	1	C:GO:0016021	C:integral component of membrane			PTHR33876 (PANTHER); PTHR33876:SF1 (PANTHER)	no GO terms	no GO terms
[INTERPRO, BLASTED, MAPPED, ANNOTATED]	Pcac251539_g597.t1	Nucleotide-sugar transporter	346	20	0	96.95	5	P:GO:0008643; P:GO:0090481; F:GO:0015165; C:GO:0000139; C:GO:0016021	P:carbohydrate transport; P:pyrimidine nucleotide-sugar transmembrane transport; F:pyrimidine nucleotide-sugar transmembrane transporter activity; C:Golgi membrane; C:integral component of membrane			IPR007271 (PFAM); IPR007271 (PANTHER); PTHR10231:SF3 (PANTHER); SSF103481 (SUPERFAMILY)	P:GO:0090481; F:GO:0015165; C:GO:0000139; C:GO:0016021	P:pyrimidine nucleotide-sugar transmembrane transport; F:pyrimidine nucleotide-sugar transmembrane transporter activity; C:Golgi membrane; C:integral component of membrane
[INTERPRO, BLASTED, MAPPED, ANNOTATED]	Pcac251539_g598.t1	SKP1/BTB/POZ domain	502	20	0	86.09	5	P:GO:0090481; F:GO:0005515; F:GO:0015165; C:GO:0000139; C:GO:0016021	P:pyrimidine nucleotide-sugar transmembrane transport; F:protein binding; F:pyrimidine nucleotide-sugar transmembrane transporter activity; C:Golgi membrane; C:integral component of membrane			G3DSA:3.30.710.10 (GENE3D); IPR043454 (PANTHER); PTHR32370:SF105 (PANTHER); IPR000210 (PROSITE_PROFILES); cd18312 (CDD); IPR011333 (SUPERFAMILY)	F:GO:0005515	F:protein binding
[INTERPRO, BLASTED]	Pcac251539_g599.t1	Phospholipase D	356	20	0	75.42						Coil (COILS); mobidb-lite (MOBIDB_LITE); mobidb-lite (MOBIDB_LITE); mobidb-lite (MOBIDB_LITE)	no GO terms	no GO terms
[INTERPRO, BLASTED, MAPPED, ANNOTATED]	Pcac251539_g600.t1	Proteasome stabiliser	2014	20	0	91.14	3	P:GO:0043248; F:GO:0060090; C:GO:0000502	P:proteasome assembly; F:molecular adaptor activity; C:proteasome complex			IPR024372 (PFAM); mobidb-lite (MOBIDB_LITE); mobidb-lite (MOBIDB_LITE); mobidb-lite (MOBIDB_LITE); PTHR23346 (PANTHER); IPR024372 (PTHR23346:PANTHER); IPR016024 (SUPERFAMILY); IPR016024 (SUPERFAMILY)	P:GO:0043248; F:GO:0060090	P:proteasome assembly; F:molecular adaptor activity
[INTERPRO, BLASTED, MAPPED, ANNOTATED]	Pcac251539_g601.t1	Nucleotide-binding alpha-beta plait domain	197	20	2.48339e-91	87.92	1	F:GO:0003723	F:RNA binding			IPR012677 (G3DSA:3.30.70.GENE3D); IPR000504 (PFAM); mobidb-lite (MOBIDB_LITE); mobidb-lite (MOBIDB_LITE); mobidb-lite (MOBIDB_LITE); PTHR23147:SF18 (PANTHER); PTHR23147 (PANTHER); IPR000504 (PROSITE_PROFILES); IPR035979 (SUPERFAMILY)	F:GO:0003676	F:nucleic acid binding
[INTERPRO, BLASTED]	Pcac251539_g602.t1	hypothetical protein GQ600_27193	491	20	0	73.01						Coil (COILS); Coil (COILS); Coil (COILS); mobidb-lite (MOBIDB_LITE); mobidb-lite (MOBIDB_LITE); mobidb-lite (MOBIDB_LITE); mobidb-lite (MOBIDB_LITE); mobidb-lite (MOBIDB_LITE); mobidb-lite (MOBIDB_LITE); mobidb-lite (MOBIDB_LITE)	no GO terms	no GO terms
[INTERPRO, BLASTED, MAPPED, ANNOTATED]	Pcac251539_g603.t1	Ribosomal protein S6	194	20	7.38262e-141	93.61	6	P:GO:0006414; F:GO:0003735; F:GO:0003746; F:GO:0005524; F:GO:0019843; C:GO:0005840	P:translational elongation; F:structural constituent of ribosome; F:translation elongation factor activity; F:ATP binding; F:rRNA binding; C:ribosome			IPR000529 (PFAM); IPR014717 (G3DSA:3.30.70.GENE3D); mobidb-lite (MOBIDB_LITE); mobidb-lite (MOBIDB_LITE); PTHR21011:SF1 (PANTHER); IPR000529 (PANTHER); cd15465 (CDD); IPR035980 (SUPERFAMILY)	P:GO:0006412; F:GO:0003735; F:GO:0019843; C:GO:0005840	P:translation; F:structural constituent of ribosome; F:rRNA binding; C:ribosome
[INTERPRO, BLASTED, MAPPED, ANNOTATED]	Pcac251539_g604.t1	DSS1/SEM1 protein	86	20	1.21393e-53	90.24	3	P:GO:0006406; P:GO:0043248; C:GO:0008541	P:mRNA export from nucleus; P:proteasome assembly; C:proteasome regulatory particle, lid subcomplex			IPR007834 (PFAM); mobidb-lite (MOBIDB_LITE); mobidb-lite (MOBIDB_LITE); mobidb-lite (MOBIDB_LITE); IPR007834 (PANTHER); PTHR16771:SF0 (PANTHER)	P:GO:0006406; P:GO:0043248; C:GO:0008541	P:mRNA export from nucleus; P:proteasome assembly; C:proteasome regulatory particle, lid subcomplex
[INTERPRO, BLASTED, MAPPED, ANNOTATED]	Pcac251539_g605.t1	Peroxisomal biogenesis factor 6	893	20	0	91.41	6	P:GO:0006412; F:GO:0003735; F:GO:0005524; F:GO:0016887; F:GO:0019843; C:GO:0005840	P:translation; F:structural constituent of ribosome; F:ATP binding; F:ATPase activity; F:rRNA binding; C:ribosome			Coil (COILS); IPR003959 (PFAM); G3DSA:3.40.50.300 (GENE3D); G3DSA:1.10.8.60 (GENE3D); G3DSA:1.10.8.60 (GENE3D); G3DSA:3.40.50.300 (GENE3D); PTHR23077 (PANTHER); PTHR23077:SF9 (PANTHER); cd00009 (CDD); cd00009 (CDD); IPR027417 (SUPERFAMILY); IPR027417 (SUPERFAMILY)	F:GO:0005524; F:GO:0016887	F:ATP binding; F:ATPase activity
[INTERPRO, BLASTED, MAPPED, ANNOTATED]	Pcac251539_g606.t1	P-loop containing nucleoside triphosphate hydrolase	267	20	0	79.93	2	F:GO:0005524; F:GO:0016787	F:ATP binding; F:hydrolase activity			no IPS match	no IPS match	no IPS match
[INTERPRO, BLASTED, MAPPED, ANNOTATED]	Pcac251539_g607.t1	acetolactate synthase, small subunit	604	20	0	91.57	7	P:GO:0009082; P:GO:0016310; P:GO:0050790; F:GO:0005524; F:GO:0016301; F:GO:0016787; F:GO:1990610	P:branched-chain amino acid biosynthetic process; P:phosphorylation; P:regulation of catalytic activity; F:ATP binding; F:kinase activity; F:hydrolase activity; F:acetolactate synthase regulator activity			IPR010488 (PFAM); G3DSA:3.30.70.260 (GENE3D); mobidb-lite (MOBIDB_LITE); mobidb-lite (MOBIDB_LITE); mobidb-lite (MOBIDB_LITE); mobidb-lite (MOBIDB_LITE); IPR004789 (PANTHER); PTHR30239:SF0 (PANTHER); IPR002912 (PROSITE_PROFILES); IPR027417 (SUPERFAMILY); SSF55021 (SUPERFAMILY)	P:GO:0009082; F:GO:0005524; F:GO:0016301; F:GO:1990610	P:branched-chain amino acid biosynthetic process; F:ATP binding; F:kinase activity; F:acetolactate synthase regulator activity
[INTERPRO, BLASTED]	Pcac251539_g608.t1	Mitotic spindle assembly checkpoint protein	781	20	0	84.06						Coil (COILS); Coil (COILS); Coil (COILS); Coil (COILS); Coil (COILS); mobidb-lite (MOBIDB_LITE); mobidb-lite (MOBIDB_LITE); mobidb-lite (MOBIDB_LITE); mobidb-lite (MOBIDB_LITE); mobidb-lite (MOBIDB_LITE)	no GO terms	no GO terms
[INTERPRO, BLASTED, MAPPED, ANNOTATED]	Pcac251539_g609.t1	STAS domain-containing protein	923	20	0	86.65	3	P:GO:1902358; F:GO:0015116; C:GO:0016021	P:sulfate transmembrane transport; F:sulfate transmembrane transporter activity; C:integral component of membrane			IPR011547 (PFAM); IPR014710 (G3DSA:2.60.120.GENE3D); IPR002645 (PFAM); PTHR43310:SF2 (PANTHER); PTHR43310 (PANTHER); IPR002645 (PROSITE_PROFILES); IPR000595 (PROSITE_PROFILES); IPR000595 (CDD); IPR036513 (SUPERFAMILY); IPR018490 (SUPERFAMILY)	P:GO:0008272; F:GO:0015116; C:GO:0016021	P:sulfate transport; F:sulfate transmembrane transporter activity; C:integral component of membrane
[INTERPRO, BLASTED, MAPPED, ANNOTATED]	Pcac251539_g610.t1	Phosphomannomutase	247	20	0	92.99	3	P:GO:0009298; F:GO:0004615; C:GO:0005737	P:GDP-mannose biosynthetic process; F:phosphomannomutase activity; C:cytoplasm	EC:5.4.2.8	Phosphomannomutase	IPR023214 (G3DSA:3.40.50.GENE3D); IPR006379 (TIGRFAM); IPR005002 (PFAM); IPR043169 (G3DSA:3.30.1240.GENE3D); IPR005002 (PTHR10466:PANTHER); IPR005002 (PANTHER); IPR005002 (CDD); IPR036412 (SUPERFAMILY)	P:GO:0009298; F:GO:0004615	P:GDP-mannose biosynthetic process; F:phosphomannomutase activity
[INTERPRO, BLASTED, MAPPED, ANNOTATED]	Pcac251539_g611.t1	Pre-mRNA-splicing factor	600	20	0	91.63	4	P:GO:0000398; F:GO:0000386; F:GO:0030628; C:GO:0005681	P:mRNA splicing, via spliceosome; F:second spliceosomal transesterification activity; F:pre-mRNA 3'-splice site binding; C:spliceosomal complex			Coil (COILS); Coil (COILS); IPR021715 (PFAM); mobidb-lite (MOBIDB_LITE); mobidb-lite (MOBIDB_LITE); mobidb-lite (MOBIDB_LITE); mobidb-lite (MOBIDB_LITE); mobidb-lite (MOBIDB_LITE); mobidb-lite (MOBIDB_LITE); mobidb-lite (MOBIDB_LITE); mobidb-lite (MOBIDB_LITE); mobidb-lite (MOBIDB_LITE); IPR039974 (PANTHER)	P:GO:0000398; F:GO:0000386; F:GO:0030628	P:mRNA splicing, via spliceosome; F:second spliceosomal transesterification activity; F:pre-mRNA 3'-splice site binding
[INTERPRO, BLASTED, MAPPED, ANNOTATED]	Pcac251539_g612.t1	Transcription initiation factor TFIID, subunit BDF1 and related bromodomain proteins	1494	20	0	86.4	3	P:GO:0006413; F:GO:0003743; F:GO:0005515	P:translational initiation; F:translation initiation factor activity; F:protein binding			Coil (COILS); Coil (COILS); Coil (COILS); IPR001487 (PRINTS); IPR036427 (G3DSA:1.20.920.GENE3D); IPR036427 (G3DSA:1.20.920.GENE3D); IPR036427 (G3DSA:1.20.920.GENE3D); IPR036427 (G3DSA:1.20.920.GENE3D); IPR001487 (PFAM); mobidb-lite (MOBIDB_LITE); mobidb-lite (MOBIDB_LITE); mobidb-lite (MOBIDB_LITE); mobidb-lite (MOBIDB_LITE); mobidb-lite (MOBIDB_LITE); mobidb-lite (MOBIDB_LITE); mobidb-lite (MOBI…	F:GO:0005515	F:protein binding
[INTERPRO, BLASTED]	Pcac251539_g613.t1	G1/S-specific cyclin E	433	20	0	87.67						G3DSA:1.10.472.10 (GENE3D); G3DSA:1.10.472.10 (GENE3D); IPR006671 (PFAM); mobidb-lite (MOBIDB_LITE); IPR039361 (PANTHER); PTHR10177:SF344 (PANTHER); IPR013763 (CDD); IPR036915 (SUPERFAMILY); IPR036915 (SUPERFAMILY)	no GO terms	no GO terms
[INTERPRO, BLASTED, MAPPED]	Pcac251539_g614.t1	hypothetical protein PC110_g17702	237	8	1.76356e-92	66.86	2	C:GO:0016020; C:GO:0016021	C:membrane; C:integral component of membrane			Coil (COILS); mobidb-lite (MOBIDB_LITE); mobidb-lite (MOBIDB_LITE); mobidb-lite (MOBIDB_LITE); mobidb-lite (MOBIDB_LITE); mobidb-lite (MOBIDB_LITE); mobidb-lite (MOBIDB_LITE); mobidb-lite (MOBIDB_LITE)	no GO terms	no GO terms
[INTERPRO, BLASTED, MAPPED, ANNOTATED]	Pcac251539_g615.t1	FOG: Transposon-encoded proteins with TYA, reverse transcriptase, integrase domains in various combinations	104	17	2.54418e-58	76.45	2	P:GO:0015074; F:GO:0003676	P:DNA integration; F:nucleic acid binding			mobidb-lite (MOBIDB_LITE); mobidb-lite (MOBIDB_LITE); mobidb-lite (MOBIDB_LITE); mobidb-lite (MOBIDB_LITE); PTHR11439 (PANTHER); PTHR11439:SF243 (PANTHER)	no GO terms	no GO terms
[INTERPRO, BLASTED, MAPPED, ANNOTATED]	Pcac251539_g616.t1	FOG: Transposon-encoded proteins with TYA, reverse transcriptase, integrase domains in various combinations	103	17	3.61452e-58	78.08	2	P:GO:0015074; F:GO:0003676	P:DNA integration; F:nucleic acid binding			mobidb-lite (MOBIDB_LITE); mobidb-lite (MOBIDB_LITE); mobidb-lite (MOBIDB_LITE); mobidb-lite (MOBIDB_LITE); PTHR11439:SF243 (PANTHER); PTHR11439 (PANTHER)	no GO terms	no GO terms
[INTERPRO, BLASTED]	Pcac251539_g617.t1	hypothetical protein GQ600_2506	165	20	1.47171e-98	84.67						mobidb-lite (MOBIDB_LITE); mobidb-lite (MOBIDB_LITE); mobidb-lite (MOBIDB_LITE); mobidb-lite (MOBIDB_LITE); mobidb-lite (MOBIDB_LITE)	no GO terms	no GO terms
[INTERPRO, BLASTED, MAPPED, ANNOTATED]	Pcac251539_g618.t1	Ribonuclease T2 family	321	20	0	89.53	3	P:GO:0090502; F:GO:0003723; F:GO:0033897	P:RNA phosphodiester bond hydrolysis, endonucleolytic; F:RNA binding; F:ribonuclease T2 activity	EC:3.1.31; EC:3.1.27; EC:4.6.1.19	Acting on ester bonds; Acting on ester bonds; Ribonuclease T(2)	IPR001568 (PFAM); IPR036430 (G3DSA:3.90.730.GENE3D); PTHR11240:SF22 (PANTHER); IPR001568 (PANTHER); IPR033130 (PROSITE_PATTERNS); IPR018188 (PROSITE_PATTERNS); IPR036430 (SUPERFAMILY)	F:GO:0003723; F:GO:0033897	F:RNA binding; F:ribonuclease T2 activity
[INTERPRO, BLASTED, MAPPED, ANNOTATED]	Pcac251539_g619.t1	6-phosphogluconolactonase	245	20	1.01758e-179	93.6	3	P:GO:0005975; P:GO:0006098; F:GO:0017057	P:carbohydrate metabolic process; P:pentose-phosphate shunt; F:6-phosphogluconolactonase activity	EC:3.1.1.31; EC:3.1.1.1	6-phosphogluconolactonase; Carboxylesterase	G3DSA:3.40.50.1360 (GENE3D); IPR006148 (PFAM); IPR005900 (TIGRFAM); IPR039104 (PANTHER); PTHR11054:SF0 (PANTHER); IPR005900 (CDD); IPR037171 (SUPERFAMILY)	P:GO:0005975; P:GO:0006098; F:GO:0017057	P:carbohydrate metabolic process; P:pentose-phosphate shunt; F:6-phosphogluconolactonase activity
[INTERPRO, BLASTED, MAPPED, ANNOTATED]	Pcac251539_g620.t1	Thimet oligopeptidase	703	20	0	96.82	3	P:GO:0006508; F:GO:0004222; F:GO:0046872	P:proteolysis; F:metalloendopeptidase activity; F:metal ion binding	EC:3.4.99; EC:3.4.24.70; EC:3.4.24.71; EC:3.4.24; EC:3.4.24.61; EC:3.4.24.72; EC:3.4.24.23; EC:3.4.24.56; EC:3.4.24.24; EC:3.4.24.35; EC:3.4.24.57; EC:3.4.24.14; EC:3.4.24.69; EC:3.4.24.37; EC:3.4.24.59; EC:3.4.24.64; EC:3.4.24.21; EC:3.4.24.11; EC:3.4.24.22; EC:3.4.24.55; EC:3.4.24.17; EC:3.4.24.18; EC:3.4.24.19	Acting on peptide bonds (peptidases); Oligopeptidase A; Endothelin-converting enzyme 1; Acting on peptide bonds (peptidases); Nardilysin; Fibrolase; Matrilysin; Insulysin; Gelatinase A; Gelatinase B; O-sialoglycoprotein endopeptidase; Procollagen N-endopeptidase; Bontoxilysin; Saccharolysin; Mitochondrial intermediate peptidase; Mitochondrial processing peptidase; Astacin; Neprilysin; Stromelysin…	Coil (COILS); IPR024077 (G3DSA:1.10.1370.GENE3D); IPR024079 (G3DSA:3.40.390.GENE3D); IPR001567 (PFAM); IPR024080 (G3DSA:1.20.1050.GENE3D); PTHR11804 (PANTHER); PTHR11804:SF40 (PANTHER); cd06455 (CDD); SSF55486 (SUPERFAMILY)	P:GO:0006508; F:GO:0004222; F:GO:0008237	P:proteolysis; F:metalloendopeptidase activity; F:metallopeptidase activity
[INTERPRO, BLASTED, MAPPED, ANNOTATED]	Pcac251539_g621.t1	Vesicle-fusing	765	20	0	96.19	8	P:GO:0006508; P:GO:0015031; P:GO:0035494; F:GO:0004222; F:GO:0005524; F:GO:0016887; F:GO:0046872; C:GO:0005737	P:proteolysis; P:protein transport; P:SNARE complex disassembly; F:metalloendopeptidase activity; F:ATP binding; F:ATPase activity; F:metal ion binding; C:cytoplasm	EC:3.4.24; EC:3.4.24.61; EC:3.6.1.3; EC:3.4.24.23; EC:3.4.24.24; EC:3.4.24.69; EC:3.4.24.64; EC:3.4.24.21; EC:3.4.24.22; EC:3.4.24.17; EC:3.4.24.18; EC:3.4.24.19; EC:3.4.24.70; EC:3.4.99; EC:3.4.24.71; EC:3.4.24.72; EC:3.4.24.56; EC:3.4.24.35; EC:3.4.24.57; EC:3.4.24.14; EC:3.4.24.37; EC:3.4.24.59; EC:3.6.1.15; EC:3.4.24.11; EC:3.4.24.55	Acting on peptide bonds (peptidases); Nardilysin; Adenosinetriphosphatase; Matrilysin; Gelatinase A; Bontoxilysin; Mitochondrial processing peptidase; Astacin; Stromelysin 2; Stromelysin 1; Meprin A; Procollagen C-endopeptidase; Oligopeptidase A; Acting on peptide bonds (peptidases); Endothelin-converting enzyme 1; Fibrolase; Insulysin; Gelatinase B; O-sialoglycoprotein endopeptidase; Procollagen…	G3DSA:3.40.50.300 (GENE3D); IPR041569 (PFAM); G3DSA:1.10.8.60 (GENE3D); IPR003959 (PFAM); G3DSA:2.40.40.20 (GENE3D); G3DSA:3.40.50.300 (GENE3D); IPR039812 (PANTHER); PTHR23078:SF3 (PANTHER); IPR003960 (PROSITE_PATTERNS); cd00009 (CDD); cd00009 (CDD); IPR027417 (SUPERFAMILY); IPR027417 (SUPERFAMILY); IPR009010 (SUPERFAMILY); IPR029067 (SUPERFAMILY)	P:GO:0035494; F:GO:0005524; F:GO:0016887	P:SNARE complex disassembly; F:ATP binding; F:ATPase activity
[INTERPRO, BLASTED, MAPPED, ANNOTATED]	Pcac251539_g622.t1	Vesicle-fusing ATPase	340	20	0	85.75	8	P:GO:0015031; P:GO:0032259; P:GO:0035494; F:GO:0005524; F:GO:0008168; F:GO:0016887; F:GO:0046872; C:GO:0005737	P:protein transport; P:methylation; P:SNARE complex disassembly; F:ATP binding; F:methyltransferase activity; F:ATPase activity; F:metal ion binding; C:cytoplasm	EC:3.6.1.3; EC:3.6.1.15	Adenosinetriphosphatase; Nucleoside-triphosphate phosphatase	G3DSA:1.10.288.20 (GENE3D); IPR004018 (PFAM); mobidb-lite (MOBIDB_LITE); mobidb-lite (MOBIDB_LITE); mobidb-lite (MOBIDB_LITE); IPR043451 (PANTHER); IPR043451 (PANTHER); PTHR22793:SF12 (PANTHER); IPR004018 (PROSITE_PROFILES); IPR004018 (PROSITE_PROFILES); IPR004018 (PROSITE_PROFILES); IPR004018 (PROSITE_PROFILES); IPR004018 (PROSITE_PROFILES)	no GO terms	no GO terms
[INTERPRO, BLASTED, MAPPED, ANNOTATED]	Pcac251539_g623.t1	MYND finger	262	20	0	83.55	1	F:GO:0046872	F:metal ion binding			G3DSA:3.30.60.180 (GENE3D); IPR002893 (PFAM); IPR002893 (PROSITE_PROFILES); SSF144232 (SUPERFAMILY)	no GO terms	no GO terms
[INTERPRO, BLASTED]	Pcac251539_g624.t1	hypothetical protein GQ600_12935	183	20	1.90232e-134	85.47						no IPS match	no IPS match	no IPS match
[INTERPRO, BLASTED, MAPPED, ANNOTATED]	Pcac251539_g625.t1	arsenical-resistance protein	404	20	0	91.62	5	P:GO:0015698; P:GO:0055085; F:GO:0015103; F:GO:0015297; C:GO:0016021	P:inorganic anion transport; P:transmembrane transport; F:inorganic anion transmembrane transporter activity; F:antiporter activity; C:integral component of membrane			IPR002657 (PFAM); IPR038770 (G3DSA:1.20.1530.GENE3D); IPR004706 (TIGRFAM); IPR004706 (PIRSF); mobidb-lite (MOBIDB_LITE); IPR004706 (PANTHER)	F:GO:0015103; F:GO:0015297; C:GO:0016020; C:GO:0016021	F:inorganic anion transmembrane transporter activity; F:antiporter activity; C:membrane; C:integral component of membrane
[INTERPRO, BLASTED, MAPPED, ANNOTATED]	Pcac251539_g626.t1	Nucleic acid-binding, OB-fold	401	20	0	85	6	P:GO:0006266; P:GO:0006281; P:GO:0006310; F:GO:0003910; F:GO:0005524; F:GO:0008270	P:DNA ligation; P:DNA repair; P:DNA recombination; F:DNA ligase (ATP) activity; F:ATP binding; F:zinc ion binding	EC:6.5.1.1	DNA ligase (ATP)	mobidb-lite (MOBIDB_LITE)	no GO terms	no GO terms
[INTERPRO, BLASTED, MAPPED, ANNOTATED]	Pcac251539_g627.t1	WRKY transcription factor 19	593	20	0	87.06	5	P:GO:0006310; P:GO:0051103; F:GO:0003910; F:GO:0005524; F:GO:0008270	P:DNA recombination; P:DNA ligation involved in DNA repair; F:DNA ligase (ATP) activity; F:ATP binding; F:zinc ion binding	EC:6.5.1.1	DNA ligase (ATP)	G3DSA:3.30.1490.70 (GENE3D); IPR001357 (PFAM); IPR036420 (G3DSA:3.40.50.GENE3D); G3DSA:3.30.470.30 (GENE3D); IPR029319 (PFAM); G3DSA:2.40.50.140 (GENE3D); IPR001357 (PFAM); IPR012310 (PFAM); mobidb-lite (MOBIDB_LITE); mobidb-lite (MOBIDB_LITE); mobidb-lite (MOBIDB_LITE); PTHR47810 (PANTHER); PTHR47810:SF1 (PANTHER); IPR016059 (PROSITE_PATTERNS); IPR001357 (PROSITE_PROFILES); IPR007527 (PROSITE_PR…	P:GO:0006281; P:GO:0006310; P:GO:0051103; F:GO:0003909; F:GO:0003910; F:GO:0005524; F:GO:0008270	P:DNA repair; P:DNA recombination; P:DNA ligation involved in DNA repair; F:DNA ligase activity; F:DNA ligase (ATP) activity; F:ATP binding; F:zinc ion binding
[INTERPRO, BLASTED, MAPPED, ANNOTATED]	Pcac251539_g628.t1	SH2 domain	701	20	0	91.65	4	P:GO:0007165; F:GO:0003924; F:GO:0005525; C:GO:0016021	P:signal transduction; F:GTPase activity; F:GTP binding; C:integral component of membrane	EC:3.6.1.15	Nucleoside-triphosphate phosphatase	Coil (COILS); PR00449 (PRINTS); IPR000980 (PFAM); G3DSA:3.40.50.300 (GENE3D); IPR036860 (G3DSA:3.30.505.GENE3D); IPR001806 (PFAM); mobidb-lite (MOBIDB_LITE); mobidb-lite (MOBIDB_LITE); mobidb-lite (MOBIDB_LITE); mobidb-lite (MOBIDB_LITE); mobidb-lite (MOBIDB_LITE); mobidb-lite (MOBIDB_LITE); PTHR24070:SF408 (PANTHER); IPR020849 (PANTHER); IPR000980 (PROSITE_PROFILES); PS51419 (PROSITE_PROFILES); …	P:GO:0007165; F:GO:0003924; F:GO:0005525; C:GO:0016020	P:signal transduction; F:GTPase activity; F:GTP binding; C:membrane
[INTERPRO, BLASTED, MAPPED, ANNOTATED]	Pcac251539_g629.t1	Amino Acid/Auxin Permease (AAAP) Family	582	20	0	87.38	3	F:GO:0003924; F:GO:0005525; C:GO:0016021	F:GTPase activity; F:GTP binding; C:integral component of membrane	EC:3.6.1.15	Nucleoside-triphosphate phosphatase	IPR013057 (PFAM); mobidb-lite (MOBIDB_LITE); mobidb-lite (MOBIDB_LITE); mobidb-lite (MOBIDB_LITE); PTHR22950 (PANTHER); PTHR22950:SF349 (PANTHER)	no GO terms	no GO terms
[INTERPRO, BLASTED, MAPPED, ANNOTATED]	Pcac251539_g630.t1	Transmembrane 9 superfamily member 1	610	20	0	98.82	3	P:GO:0005975; F:GO:0004553; C:GO:0016021	P:carbohydrate metabolic process; F:hydrolase activity, hydrolyzing O-glycosyl compounds; C:integral component of membrane			IPR004240 (PFAM); PTHR10766:SF41 (PANTHER); IPR004240 (PANTHER)	C:GO:0016021	C:integral component of membrane
[INTERPRO, BLASTED, MAPPED, ANNOTATED]	Pcac251539_g631.t1	cell 5A endo-1,4-betaglucanase	577	20	0	94.3	3	P:GO:0005975; F:GO:0004553; C:GO:0016021	P:carbohydrate metabolic process; F:hydrolase activity, hydrolyzing O-glycosyl compounds; C:integral component of membrane			IPR001547 (PFAM); G3DSA:3.20.20.80 (GENE3D); PTHR35923 (PANTHER); PTHR35923:SF2 (PANTHER); IPR017853 (SUPERFAMILY)	P:GO:0005975; F:GO:0004553	P:carbohydrate metabolic process; F:hydrolase activity, hydrolyzing O-glycosyl compounds
[INTERPRO, BLASTED, MAPPED, ANNOTATED]	Pcac251539_g632.t1	cell 5A endo-1,4-betaglucanase	576	20	0	89.27	3	P:GO:0005975; F:GO:0004553; C:GO:0016021	P:carbohydrate metabolic process; F:hydrolase activity, hydrolyzing O-glycosyl compounds; C:integral component of membrane			Coil (COILS); IPR001547 (PFAM); G3DSA:3.20.20.80 (GENE3D); mobidb-lite (MOBIDB_LITE); mobidb-lite (MOBIDB_LITE); mobidb-lite (MOBIDB_LITE); mobidb-lite (MOBIDB_LITE); PTHR35923 (PANTHER); IPR017853 (SUPERFAMILY)	P:GO:0005975; F:GO:0004553	P:carbohydrate metabolic process; F:hydrolase activity, hydrolyzing O-glycosyl compounds
[INTERPRO, BLASTED, MAPPED, ANNOTATED]	Pcac251539_g633.t1	cell 5A endo-1,4-betaglucanase	582	20	0	91.58	3	P:GO:0005975; F:GO:0004553; C:GO:0016021	P:carbohydrate metabolic process; F:hydrolase activity, hydrolyzing O-glycosyl compounds; C:integral component of membrane			IPR001547 (PFAM); G3DSA:3.20.20.80 (GENE3D); mobidb-lite (MOBIDB_LITE); mobidb-lite (MOBIDB_LITE); PTHR35923 (PANTHER); IPR017853 (SUPERFAMILY)	P:GO:0005975; F:GO:0004553	P:carbohydrate metabolic process; F:hydrolase activity, hydrolyzing O-glycosyl compounds
[INTERPRO, BLASTED, MAPPED, ANNOTATED]	Pcac251539_g634.t1	cell 5A endo-1,4-betaglucanase	582	20	0	96.49	3	P:GO:0005975; F:GO:0004553; C:GO:0016021	P:carbohydrate metabolic process; F:hydrolase activity, hydrolyzing O-glycosyl compounds; C:integral component of membrane			IPR001547 (PFAM); G3DSA:3.20.20.80 (GENE3D); mobidb-lite (MOBIDB_LITE); mobidb-lite (MOBIDB_LITE); PTHR35923 (PANTHER); PTHR35923:SF2 (PANTHER); IPR017853 (SUPERFAMILY)	P:GO:0005975; F:GO:0004553	P:carbohydrate metabolic process; F:hydrolase activity, hydrolyzing O-glycosyl compounds
[INTERPRO, BLASTED, MAPPED, ANNOTATED]	Pcac251539_g635.t1	Pyridoxal phosphate-dependent transferase	1057	20	0	92.59	1	F:GO:0016740	F:transferase activity			IPR011063 (PFAM); IPR000192 (PFAM); IPR014729 (G3DSA:3.40.50.GENE3D); IPR015421 (G3DSA:3.40.640.GENE3D); IPR015422 (G3DSA:3.90.1150.GENE3D); mobidb-lite (MOBIDB_LITE); mobidb-lite (MOBIDB_LITE); mobidb-lite (MOBIDB_LITE); mobidb-lite (MOBIDB_LITE); PTHR43686 (PANTHER); PTHR43686:SF1 (PANTHER); cd01993 (CDD); IPR015424 (SUPERFAMILY); SSF52402 (SUPERFAMILY)	F:GO:0003824	F:catalytic activity
[INTERPRO, BLASTED, MAPPED, ANNOTATED]	Pcac251539_g636.t1	Harbinger transposase-derived nuclease domain	277	20	3.46731e-33	77.56	1	F:GO:0003677	F:DNA binding			IPR025898 (PFAM); G3DSA:3.30.420.470 (GENE3D); G3DSA:1.10.10.60 (GENE3D); mobidb-lite (MOBIDB_LITE); mobidb-lite (MOBIDB_LITE); IPR009057 (SUPERFAMILY)	F:GO:0003677	F:DNA binding
[INTERPRO, BLASTED, MAPPED, ANNOTATED]	Pcac251539_g637.t1	cysteine desulfurase	791	20	0	90.14	1	F:GO:0008483	F:transaminase activity			IPR000192 (PFAM); IPR015422 (G3DSA:3.90.1150.GENE3D); IPR015421 (G3DSA:3.40.640.GENE3D); mobidb-lite (MOBIDB_LITE); mobidb-lite (MOBIDB_LITE); mobidb-lite (MOBIDB_LITE); mobidb-lite (MOBIDB_LITE); PTHR43586:SF8 (PANTHER); PTHR43586 (PANTHER); IPR015424 (SUPERFAMILY)	F:GO:0003824	F:catalytic activity
[INTERPRO, BLASTED, MAPPED, ANNOTATED]	Pcac251539_g638.t1	cysteine desulfurase	723	20	0	93.85	1	F:GO:0016740	F:transferase activity			IPR015422 (G3DSA:3.90.1150.GENE3D); IPR015421 (G3DSA:3.40.640.GENE3D); IPR000192 (PFAM); mobidb-lite (MOBIDB_LITE); mobidb-lite (MOBIDB_LITE); PTHR43586 (PANTHER); PTHR43586:SF8 (PANTHER); IPR015424 (SUPERFAMILY)	F:GO:0003824	F:catalytic activity
[INTERPRO, BLASTED, MAPPED, ANNOTATED]	Pcac251539_g639.t1	glyceraldehyde-3-phosphate dehydrogenase	197	20	2.67601e-104	58.86	2	P:GO:0055114; F:GO:0016620	P:oxidation-reduction process; F:oxidoreductase activity, acting on the aldehyde or oxo group of donors, NAD or NADP as acceptor			IPR020829 (PFAM); G3DSA:3.40.50.720 (GENE3D); G3DSA:3.30.360.10 (GENE3D); IPR020831 (PANTHER); SSF55347 (SUPERFAMILY); IPR036291 (SUPERFAMILY)	P:GO:0055114; F:GO:0016620	P:oxidation-reduction process; F:oxidoreductase activity, acting on the aldehyde or oxo group of donors, NAD or NADP as acceptor
[INTERPRO, BLASTED, MAPPED, ANNOTATED]	Pcac251539_g640.t1	cysteine desulfurase	716	20	0	92.17	3	P:GO:0006891; F:GO:0016740; C:GO:0017119	P:intra-Golgi vesicle-mediated transport; F:transferase activity; C:Golgi transport complex			Coil (COILS); IPR000192 (PFAM); IPR015421 (G3DSA:3.40.640.GENE3D); mobidb-lite (MOBIDB_LITE); mobidb-lite (MOBIDB_LITE); mobidb-lite (MOBIDB_LITE); mobidb-lite (MOBIDB_LITE); PTHR43586 (PANTHER); PTHR43586:SF8 (PANTHER); IPR015424 (SUPERFAMILY)	F:GO:0003824	F:catalytic activity
[INTERPRO, BLASTED, MAPPED, ANNOTATED]	Pcac251539_g641.t1	EF-hand domain pair	818	20	0	79.54	2	F:GO:0005509; C:GO:0016021	F:calcium ion binding; C:integral component of membrane			G3DSA:1.10.238.10 (GENE3D); IPR002048 (PFAM); mobidb-lite (MOBIDB_LITE); mobidb-lite (MOBIDB_LITE); mobidb-lite (MOBIDB_LITE); mobidb-lite (MOBIDB_LITE); PTHR23050 (PANTHER); IPR018247 (PROSITE_PATTERNS); IPR018247 (PROSITE_PATTERNS); IPR002048 (PROSITE_PROFILES); IPR002048 (PROSITE_PROFILES); IPR002048 (PROSITE_PROFILES); IPR002048 (CDD); IPR011992 (SUPERFAMILY)	F:GO:0005509	F:calcium ion binding
[INTERPRO, BLASTED]	Pcac251539_g642.t1	secreted RxLR effector peptide protein, putative	221	20	2.09884e-154	81.4						no IPS match	no IPS match	no IPS match
[INTERPRO, BLASTED]	Pcac251539_g643.t1	hypothetical protein PC110_g21568	87	2	2.47645e-55	81.45						mobidb-lite (MOBIDB_LITE)	no GO terms	no GO terms
[INTERPRO, BLASTED]	Pcac251539_g644.t1	hypothetical protein GQ600_2506	122	20	3.66275e-54	84.13						mobidb-lite (MOBIDB_LITE); mobidb-lite (MOBIDB_LITE); mobidb-lite (MOBIDB_LITE)	no GO terms	no GO terms
[INTERPRO, BLASTED, MAPPED, ANNOTATED]	Pcac251539_g645.t1	FOG: Transposon-encoded proteins with TYA, reverse transcriptase, integrase domains in various combinations	103	17	3.61452e-58	78.08	2	P:GO:0015074; F:GO:0003676	P:DNA integration; F:nucleic acid binding			mobidb-lite (MOBIDB_LITE); mobidb-lite (MOBIDB_LITE); mobidb-lite (MOBIDB_LITE); mobidb-lite (MOBIDB_LITE); PTHR11439:SF243 (PANTHER); PTHR11439 (PANTHER)	no GO terms	no GO terms
[INTERPRO, BLASTED, MAPPED, ANNOTATED]	Pcac251539_g646.t1	sedoheptulokinase, putative	442	20	1.40714e-166	67.93	2	P:GO:0008152; F:GO:0003824	P:metabolic process; F:catalytic activity			mobidb-lite (MOBIDB_LITE); mobidb-lite (MOBIDB_LITE); mobidb-lite (MOBIDB_LITE); mobidb-lite (MOBIDB_LITE); mobidb-lite (MOBIDB_LITE)	no GO terms	no GO terms
[INTERPRO, BLASTED, MAPPED, ANNOTATED]	Pcac251539_g647.t1	Ulp1 protease family, C-terminal catalytic domain	174	20	3.17916e-123	76.86	4	P:GO:0006508; F:GO:0008234; F:GO:0008270; C:GO:0016021	P:proteolysis; F:cysteine-type peptidase activity; F:zinc ion binding; C:integral component of membrane			no IPS match	no IPS match	no IPS match
[INTERPRO, BLASTED, MAPPED, ANNOTATED]	Pcac251539_g648.t1	YbaK/aminoacyl-tRNA synthetase-associated domain	160	7	2.82613e-95	77.53	3	P:GO:0106074; F:GO:0002161; F:GO:0004812	P:aminoacyl-tRNA metabolism involved in translational fidelity; F:aminoacyl-tRNA editing activity; F:aminoacyl-tRNA ligase activity	EC:3.1.1.1	Carboxylesterase	mobidb-lite (MOBIDB_LITE); mobidb-lite (MOBIDB_LITE); mobidb-lite (MOBIDB_LITE); mobidb-lite (MOBIDB_LITE)	no GO terms	no GO terms
[INTERPRO, BLASTED, MAPPED, ANNOTATED]	Pcac251539_g649.t1	putative Rho guanine nucleotide exchange factor	219	20	1.56494e-161	92.71	3	P:GO:0106074; F:GO:0002161; F:GO:0004812	P:aminoacyl-tRNA metabolism involved in translational fidelity; F:aminoacyl-tRNA editing activity; F:aminoacyl-tRNA ligase activity	EC:3.1.1.1	Carboxylesterase	Coil (COILS); IPR036754 (G3DSA:3.90.960.GENE3D); PTHR30411 (PANTHER); PTHR30411:SF4 (PANTHER); cd04332 (CDD); IPR036754 (SUPERFAMILY)	F:GO:0002161	F:aminoacyl-tRNA editing activity
[INTERPRO, BLASTED]	Pcac251539_g650.t1	trichohyalin-like protein	589	20	0	89.57						Coil (COILS); Coil (COILS); Coil (COILS); Coil (COILS); Coil (COILS); Coil (COILS); Coil (COILS); mobidb-lite (MOBIDB_LITE); mobidb-lite (MOBIDB_LITE); mobidb-lite (MOBIDB_LITE); mobidb-lite (MOBIDB_LITE); mobidb-lite (MOBIDB_LITE)	no GO terms	no GO terms
[INTERPRO, BLASTED, MAPPED, ANNOTATED]	Pcac251539_g651.t1	Armadillo-type fold	1441	20	0	88.74	3	P:GO:0006413; F:GO:0003743; F:GO:0005515	P:translational initiation; F:translation initiation factor activity; F:protein binding			Coil (COILS); Coil (COILS); IPR016021 (G3DSA:1.25.40.GENE3D); IPR003890 (PFAM); IPR003891 (PFAM); IPR016021 (G3DSA:1.25.40.GENE3D); IPR016021 (G3DSA:1.25.40.GENE3D); mobidb-lite (MOBIDB_LITE); mobidb-lite (MOBIDB_LITE); mobidb-lite (MOBIDB_LITE); mobidb-lite (MOBIDB_LITE); mobidb-lite (MOBIDB_LITE); mobidb-lite (MOBIDB_LITE); mobidb-lite (MOBIDB_LITE); mobidb-lite (MOBIDB_LITE); mobidb-lite (MOBI…	F:GO:0003723; F:GO:0005515	F:RNA binding; F:protein binding
[INTERPRO, BLASTED, MAPPED, ANNOTATED]	Pcac251539_g652.t1	AAR2 protein	428	20	0	91.06	1	F:GO:0003723	F:RNA binding			Coil (COILS); IPR007946 (PFAM); IPR038516 (G3DSA:2.60.34.GENE3D); IPR038514 (G3DSA:1.25.40.GENE3D); IPR007946 (PANTHER); IPR033647 (CDD); IPR033648 (CDD)	no GO terms	no GO terms
[INTERPRO, BLASTED, MAPPED, ANNOTATED]	Pcac251539_g653.t1	mRNA splicing factor	222	20	2.99892e-155	76.22	1	F:GO:0003723	F:RNA binding			mobidb-lite (MOBIDB_LITE); mobidb-lite (MOBIDB_LITE); mobidb-lite (MOBIDB_LITE); PTHR34737 (PANTHER)	no GO terms	no GO terms
[INTERPRO, BLASTED, MAPPED, ANNOTATED]	Pcac251539_g654.t1	BAR domain-containing protein	340	20	0	92.65	2	F:GO:0005515; C:GO:0005737	F:protein binding; C:cytoplasm			Coil (COILS); IPR027267 (G3DSA:1.20.1270.GENE3D); IPR004148 (PFAM); mobidb-lite (MOBIDB_LITE); cd07307 (CDD); IPR027267 (SUPERFAMILY)	F:GO:0005515; C:GO:0005737	F:protein binding; C:cytoplasm
[INTERPRO, BLASTED, MAPPED, ANNOTATED]	Pcac251539_g655.t1	hypothetical protein PC110_g14889	120	20	7.65346e-83	91.16	2	C:GO:0005737; C:GO:0016021	C:cytoplasm; C:integral component of membrane			mobidb-lite (MOBIDB_LITE)	no GO terms	no GO terms
[INTERPRO, BLASTED, MAPPED, ANNOTATED]	Pcac251539_g656.t1	malonyl CoA-acyl carrier protein transacylase	326	20	0	91.26	4	P:GO:0006397; P:GO:0006406; F:GO:0004314; C:GO:0000347	P:mRNA processing; P:mRNA export from nucleus; F:[acyl-carrier-protein] S-malonyltransferase activity; C:THO complex	EC:2.3.1.85; EC:2.3.1.39	Fatty-acid synthase system; [Acyl-carrier-protein] S-malonyltransferase	Coil (COILS); G3DSA:3.30.70.250 (GENE3D); IPR014043 (PFAM); IPR004410 (TIGRFAM); IPR024925 (PIRSF); IPR001227 (G3DSA:3.40.366.GENE3D); PTHR42681:SF1 (PANTHER); PTHR42681 (PANTHER); IPR016036 (SUPERFAMILY); IPR016035 (SUPERFAMILY)	F:GO:0004314; F:GO:0016740	F:[acyl-carrier-protein] S-malonyltransferase activity; F:transferase activity
[INTERPRO, BLASTED, MAPPED, ANNOTATED]	Pcac251539_g657.t1	THO complex subunit 2	1735	20	0	89.96	4	P:GO:0006397; P:GO:0006406; F:GO:0016740; C:GO:0000347	P:mRNA processing; P:mRNA export from nucleus; F:transferase activity; C:THO complex			Coil (COILS); IPR021418 (PFAM); IPR021726 (PFAM); IPR032302 (PFAM); mobidb-lite (MOBIDB_LITE); mobidb-lite (MOBIDB_LITE); mobidb-lite (MOBIDB_LITE); mobidb-lite (MOBIDB_LITE); mobidb-lite (MOBIDB_LITE); mobidb-lite (MOBIDB_LITE); mobidb-lite (MOBIDB_LITE); mobidb-lite (MOBIDB_LITE); mobidb-lite (MOBIDB_LITE); mobidb-lite (MOBIDB_LITE); mobidb-lite (MOBIDB_LITE); mobidb-lite (MOBIDB_LITE); mobidb-…	P:GO:0006397; P:GO:0006406; C:GO:0000347	P:mRNA processing; P:mRNA export from nucleus; C:THO complex
[INTERPRO, BLASTED, MAPPED, ANNOTATED]	Pcac251539_g658.t1	transmembrane protein, putative	277	20	0	81.67	7	P:GO:0006397; P:GO:0006406; P:GO:0006508; F:GO:0008233; F:GO:0016740; C:GO:0000347; C:GO:0016021	P:mRNA processing; P:mRNA export from nucleus; P:proteolysis; F:peptidase activity; F:transferase activity; C:THO complex; C:integral component of membrane			no IPS match	no IPS match	no IPS match
[INTERPRO, BLASTED, MAPPED, ANNOTATED]	Pcac251539_g659.t1	protein phosphatase methylesterase, putative	356	20	0	86.96	2	P:GO:0006482; F:GO:0051723	P:protein demethylation; F:protein methylesterase activity	EC:3.1.1.1	Carboxylesterase	IPR000073 (PFAM); IPR016812 (PIRSF); IPR029058 (G3DSA:3.40.50.GENE3D); IPR016812 (PANTHER); IPR029058 (SUPERFAMILY)	P:GO:0006482; F:GO:0051723	P:protein demethylation; F:protein methylesterase activity
[INTERPRO, BLASTED, MAPPED, ANNOTATED]	Pcac251539_g660.t1	hypothetical protein PC110_g14894	547	20	0	70.3	1	F:GO:0046983	F:protein dimerization activity			IPR008906 (PFAM); IPR007021 (PFAM); mobidb-lite (MOBIDB_LITE); mobidb-lite (MOBIDB_LITE); PTHR32166:SF24 (PANTHER); PTHR32166 (PANTHER); IPR012337 (SUPERFAMILY)	F:GO:0046983	F:protein dimerization activity
[INTERPRO, BLASTED, MAPPED, ANNOTATED]	Pcac251539_g661.t1	UDP-N-acetylglucosamine transporter	375	20	0	94.23	5	P:GO:0008643; P:GO:0090481; F:GO:0015165; C:GO:0000139; C:GO:0016021	P:carbohydrate transport; P:pyrimidine nucleotide-sugar transmembrane transport; F:pyrimidine nucleotide-sugar transmembrane transporter activity; C:Golgi membrane; C:integral component of membrane			IPR007271 (PFAM); IPR007271 (PIRSF); TIGR00803 (TIGRFAM); IPR007271 (PANTHER); PTHR10231:SF43 (PANTHER); SSF103481 (SUPERFAMILY)	P:GO:0090481; F:GO:0015165; C:GO:0000139; C:GO:0016021	P:pyrimidine nucleotide-sugar transmembrane transport; F:pyrimidine nucleotide-sugar transmembrane transporter activity; C:Golgi membrane; C:integral component of membrane
[INTERPRO, BLASTED, MAPPED, ANNOTATED]	Pcac251539_g662.t1	Calcineurin-like phosphoesterase superfamily domain	213	20	9.33909e-157	93.24	3	P:GO:0042147; C:GO:0005829; C:GO:0030904	P:retrograde transport, endosome to Golgi; C:cytosol; C:retromer complex			IPR029052 (G3DSA:3.60.21.GENE3D); IPR024654 (PFAM); IPR000979 (TIGRFAM); IPR028661 (PTHR11124:PANTHER); IPR000979 (PANTHER); IPR028661 (CDD); SSF56300 (SUPERFAMILY)	P:GO:0042147; C:GO:0030904	P:retrograde transport, endosome to Golgi; C:retromer complex
[INTERPRO, BLASTED, MAPPED, ANNOTATED]	Pcac251539_g663.t1	hypothetical protein PC110_g17498	636	20	0	86.96	4	P:GO:0090481; F:GO:0015165; C:GO:0000139; C:GO:0016021	P:pyrimidine nucleotide-sugar transmembrane transport; F:pyrimidine nucleotide-sugar transmembrane transporter activity; C:Golgi membrane; C:integral component of membrane			Coil (COILS); mobidb-lite (MOBIDB_LITE); mobidb-lite (MOBIDB_LITE); mobidb-lite (MOBIDB_LITE); mobidb-lite (MOBIDB_LITE); mobidb-lite (MOBIDB_LITE); mobidb-lite (MOBIDB_LITE); mobidb-lite (MOBIDB_LITE); mobidb-lite (MOBIDB_LITE); mobidb-lite (MOBIDB_LITE); mobidb-lite (MOBIDB_LITE); mobidb-lite (MOBIDB_LITE)	no GO terms	no GO terms
[INTERPRO, BLASTED]	Pcac251539_g664.t1	ACT domain	369	20	0	92.63						G3DSA:3.30.2130.10 (GENE3D); IPR027795 (PFAM); mobidb-lite (MOBIDB_LITE); mobidb-lite (MOBIDB_LITE); PTHR31131 (PANTHER); PTHR31131:SF6 (PANTHER); SSF55021 (SUPERFAMILY)	no GO terms	no GO terms
[INTERPRO, BLASTED, ANNOTATED]	Pcac251539_g665.t1	hypothetical protein PPTG_09957	664	20	0	96.17	1	F:GO:0005515	F:protein binding			Coil (COILS); Coil (COILS); Coil (COILS); Coil (COILS); Coil (COILS); Coil (COILS); G3DSA:2.20.70.10 (GENE3D); mobidb-lite (MOBIDB_LITE); mobidb-lite (MOBIDB_LITE); mobidb-lite (MOBIDB_LITE); mobidb-lite (MOBIDB_LITE); mobidb-lite (MOBIDB_LITE); mobidb-lite (MOBIDB_LITE); mobidb-lite (MOBIDB_LITE); mobidb-lite (MOBIDB_LITE); IPR001202 (PROSITE_PATTERNS); IPR001202 (PROSITE_PROFILES); IPR001202 (C…	F:GO:0005515	F:protein binding
[INTERPRO, BLASTED, MAPPED, ANNOTATED]	Pcac251539_g666.t1	Nucleotide-sugar transporter	447	20	0	88.9	5	P:GO:0008643; P:GO:0090481; F:GO:0015165; C:GO:0000139; C:GO:0016021	P:carbohydrate transport; P:pyrimidine nucleotide-sugar transmembrane transport; F:pyrimidine nucleotide-sugar transmembrane transporter activity; C:Golgi membrane; C:integral component of membrane			Coil (COILS); TIGR00803 (TIGRFAM); IPR007271 (PFAM); mobidb-lite (MOBIDB_LITE); mobidb-lite (MOBIDB_LITE); mobidb-lite (MOBIDB_LITE); mobidb-lite (MOBIDB_LITE); IPR007271 (PANTHER); PTHR10231:SF77 (PANTHER); SSF103481 (SUPERFAMILY)	P:GO:0090481; F:GO:0015165; C:GO:0000139; C:GO:0016021	P:pyrimidine nucleotide-sugar transmembrane transport; F:pyrimidine nucleotide-sugar transmembrane transporter activity; C:Golgi membrane; C:integral component of membrane
[INTERPRO, BLASTED, MAPPED, ANNOTATED]	Pcac251539_g667.t1	Exocyst complex component 7	611	20	0	93.91	3	P:GO:0006887; P:GO:0015031; C:GO:0000145	P:exocytosis; P:protein transport; C:exocyst			G3DSA:1.20.1280.170 (GENE3D); IPR004140 (PFAM); PTHR12542:SF7 (PANTHER); IPR004140 (PANTHER); IPR016159 (SUPERFAMILY)	P:GO:0006887; C:GO:0000145	P:exocytosis; C:exocyst
[INTERPRO, BLASTED]	Pcac251539_g668.t1	Predicted alkaloid synthase/Surface mucin Hemomucin	274	20	0	90.72						IPR011042 (G3DSA:2.120.10.GENE3D); IPR013658 (PFAM); PTHR10426 (PANTHER); PTHR10426:SF91 (PANTHER); SSF63829 (SUPERFAMILY)	no GO terms	no GO terms
[INTERPRO, BLASTED, MAPPED, ANNOTATED]	Pcac251539_g669.t1	Methyltransferase domain	306	20	0	89.81	2	P:GO:0032259; F:GO:0008168	P:methylation; F:methyltransferase activity			PF13489 (PFAM); IPR026113 (PIRSF); G3DSA:3.40.50.150 (GENE3D); IPR026113 (PANTHER); cd02440 (CDD); IPR029063 (SUPERFAMILY)	no GO terms	no GO terms
[INTERPRO, BLASTED, MAPPED, ANNOTATED]	Pcac251539_g670.t1	Inosine-uridine preferring nucleoside hydrolase	597	20	0	92.91	3	P:GO:0030833; F:GO:0016787; F:GO:0048365	P:regulation of actin filament polymerization; F:hydrolase activity; F:Rac GTPase binding			IPR001910 (PFAM); IPR036452 (G3DSA:3.90.245.GENE3D); IPR009828 (PFAM); PTHR46190 (PANTHER); IPR036452 (SUPERFAMILY)	F:GO:0048365	F:Rac GTPase binding
[INTERPRO, BLASTED]	Pcac251539_g671.t1	hypothetical protein PC110_g17489	1190	20	0	81.84						mobidb-lite (MOBIDB_LITE); mobidb-lite (MOBIDB_LITE); mobidb-lite (MOBIDB_LITE); mobidb-lite (MOBIDB_LITE); mobidb-lite (MOBIDB_LITE); mobidb-lite (MOBIDB_LITE); mobidb-lite (MOBIDB_LITE); mobidb-lite (MOBIDB_LITE); mobidb-lite (MOBIDB_LITE); mobidb-lite (MOBIDB_LITE); mobidb-lite (MOBIDB_LITE)	no GO terms	no GO terms
[INTERPRO, BLASTED, MAPPED, ANNOTATED]	Pcac251539_g672.t1	Atypical/ABC1 protein kinase	522	20	0	92.16	3	P:GO:0016310; F:GO:0016301; F:GO:0016787	P:phosphorylation; F:kinase activity; F:hydrolase activity			IPR004147 (PFAM); PTHR43173:SF7 (PANTHER); PTHR43173 (PANTHER); cd13969 (CDD); IPR011009 (SUPERFAMILY)	no GO terms	no GO terms
[INTERPRO, BLASTED, MAPPED, ANNOTATED]	Pcac251539_g673.t1	putative small secreted protein	147	20	7.47131e-94	85.79	2	P:GO:0016310; F:GO:0016301	P:phosphorylation; F:kinase activity			PTHR35396 (PANTHER)	no GO terms	no GO terms
[INTERPRO, BLASTED]	Pcac251539_g674.t1	hypothetical protein PC110_g23091	116	1	2.43611e-29	90.79						no IPS match	no IPS match	no IPS match
[INTERPRO, BLASTED, MAPPED, ANNOTATED]	Pcac251539_g675.t1	Telomere regulation protein Stn1	353	20	0	83.77	1	C:GO:0016021	C:integral component of membrane			IPR018856 (PFAM); G3DSA:2.40.50.140 (GENE3D); IPR012340 (SUPERFAMILY)	no GO terms	no GO terms
[INTERPRO, BLASTED]	Pcac251539_g676.t1	Hydrocephalus-inducing protein	4782	20	0	90.7						IPR013783 (G3DSA:2.60.40.GENE3D); IPR031549 (PFAM); G3DSA:3.40.50.300 (GENE3D); IPR013783 (G3DSA:2.60.40.GENE3D); mobidb-lite (MOBIDB_LITE); mobidb-lite (MOBIDB_LITE); mobidb-lite (MOBIDB_LITE); mobidb-lite (MOBIDB_LITE); mobidb-lite (MOBIDB_LITE); mobidb-lite (MOBIDB_LITE); mobidb-lite (MOBIDB_LITE); mobidb-lite (MOBIDB_LITE); mobidb-lite (MOBIDB_LITE); mobidb-lite (MOBIDB_LITE); mobidb-lite (MO…	no GO terms	no GO terms
[INTERPRO, BLASTED, MAPPED, ANNOTATED]	Pcac251539_g677.t1	Predicted membrane protein	101	20	3.71798e-64	90.92	1	C:GO:0016021	C:integral component of membrane			IPR009688 (PFAM); PTHR21377 (PANTHER)	no GO terms	no GO terms
[INTERPRO, BLASTED, MAPPED, ANNOTATED]	Pcac251539_g678.t1	Geranylgeranyl transferase type-1 subunit beta	354	20	0	88.87	2	P:GO:0035246; F:GO:0016274	P:peptidyl-arginine N-methylation; F:protein-arginine N-methyltransferase activity			G3DSA:1.50.10.20 (GENE3D); IPR001330 (PFAM); PTHR11774:SF4 (PANTHER); PTHR11774 (PANTHER); IPR008930 (SUPERFAMILY)	F:GO:0003824	F:catalytic activity
[INTERPRO, BLASTED, MAPPED, ANNOTATED]	Pcac251539_g679.t1	Protein arginine N-methyltransferase	377	20	0	94.02	2	P:GO:0035246; F:GO:0016274	P:peptidyl-arginine N-methylation; F:protein-arginine N-methyltransferase activity			G3DSA:3.40.50.150 (GENE3D); PF06325 (PFAM); G3DSA:2.70.160.11 (GENE3D); mobidb-lite (MOBIDB_LITE); PTHR11006 (PANTHER); PTHR11006:SF68 (PANTHER); IPR025799 (PROSITE_PROFILES); cd02440 (CDD); IPR029063 (SUPERFAMILY)	P:GO:0018216; F:GO:0016274	P:peptidyl-arginine methylation; F:protein-arginine N-methyltransferase activity
[INTERPRO, BLASTED, MAPPED, ANNOTATED]	Pcac251539_g680.t1	Coagulation factor XI	202	20	6.44406e-143	88.54	2	F:GO:0003924; F:GO:0005525	F:GTPase activity; F:GTP binding	EC:3.6.1.15	Nucleoside-triphosphate phosphatase	Coil (COILS); mobidb-lite (MOBIDB_LITE); mobidb-lite (MOBIDB_LITE); IPR024857 (PANTHER)	no GO terms	no GO terms
[INTERPRO, BLASTED, MAPPED, ANNOTATED]	Pcac251539_g681.t1	Guanylate-binding protein, C-terminal	649	20	0	89.6	2	F:GO:0003924; F:GO:0005525	F:GTPase activity; F:GTP binding	EC:3.6.1.15	Nucleoside-triphosphate phosphatase	Coil (COILS); Coil (COILS); Coil (COILS); PTHR10751:SF2 (PANTHER); PTHR10751 (PANTHER); IPR036543 (SUPERFAMILY)	F:GO:0003924; F:GO:0005525	F:GTPase activity; F:GTP binding
[INTERPRO, BLASTED, MAPPED, ANNOTATED]	Pcac251539_g682.t1	Putative uclease mut-7	580	20	0	85.46	3	P:GO:0090305; F:GO:0003676; F:GO:0008408	P:nucleic acid phosphodiester bond hydrolysis; F:nucleic acid binding; F:3'-5' exonuclease activity			IPR002562 (PFAM); mobidb-lite (MOBIDB_LITE); mobidb-lite (MOBIDB_LITE); PTHR13620:SF42 (PANTHER); PTHR13620 (PANTHER); IPR012337 (SUPERFAMILY)	P:GO:0006139; F:GO:0003676; F:GO:0008408	P:nucleobase-containing compound metabolic process; F:nucleic acid binding; F:3'-5' exonuclease activity
[INTERPRO, BLASTED, MAPPED, ANNOTATED]	Pcac251539_g683.t1	Transcriptional regulator SNIP1, contains FHA domain	246	20	0	89.32	3	P:GO:0055114; F:GO:0005515; F:GO:0016491	P:oxidation-reduction process; F:protein binding; F:oxidoreductase activity			IPR000253 (PFAM); G3DSA:2.60.200.20 (GENE3D); mobidb-lite (MOBIDB_LITE); mobidb-lite (MOBIDB_LITE); mobidb-lite (MOBIDB_LITE); mobidb-lite (MOBIDB_LITE); PTHR23308:SF36 (PANTHER); PTHR23308 (PANTHER); IPR000253 (PROSITE_PROFILES); IPR000253 (CDD); IPR008984 (SUPERFAMILY)	F:GO:0005515	F:protein binding
[INTERPRO, BLASTED, MAPPED, ANNOTATED]	Pcac251539_g684.t1	ribonucleoprotein-associated protein	128	20	7.92371e-88	98.44	8	P:GO:0000398; P:GO:0000470; P:GO:0030490; F:GO:0003723; C:GO:0031428; C:GO:0032040; C:GO:0046540; C:GO:0071011	P:mRNA splicing, via spliceosome; P:maturation of LSU-rRNA; P:maturation of SSU-rRNA; F:RNA binding; C:box C/D snoRNP complex; C:small-subunit processome; C:U4/U6 x U5 tri-snRNP complex; C:precatalytic spliceosome			IPR018492 (PRINTS); IPR002415 (PRINTS); IPR029064 (G3DSA:3.30.1330.GENE3D); IPR004038 (PFAM); PTHR23105:SF117 (PANTHER); PTHR23105 (PANTHER); IPR004037 (PROSITE_PATTERNS); IPR029064 (SUPERFAMILY)	P:GO:0042254; F:GO:0003723; C:GO:0005730; C:GO:1990904	P:ribosome biogenesis; F:RNA binding; C:nucleolus; C:ribonucleoprotein complex
[INTERPRO, BLASTED, MAPPED, ANNOTATED]	Pcac251539_g685.t1	Tetratricopeptide repeat	596	20	0	94.77	4	P:GO:0055114; F:GO:0005515; F:GO:0016491; C:GO:0016021	P:oxidation-reduction process; F:protein binding; F:oxidoreductase activity; C:integral component of membrane			PF13432 (PFAM); IPR011990 (G3DSA:1.25.40.GENE3D); IPR019734 (PFAM); IPR011990 (G3DSA:1.25.40.GENE3D); IPR019734 (PFAM); mobidb-lite (MOBIDB_LITE); mobidb-lite (MOBIDB_LITE); PTHR46208 (PANTHER); IPR019734 (PROSITE_PROFILES); IPR019734 (PROSITE_PROFILES); IPR019734 (PROSITE_PROFILES); IPR019734 (PROSITE_PROFILES); IPR019734 (PROSITE_PROFILES); IPR013026 (PROSITE_PROFILES); IPR019734 (PROSITE_PROFI…	F:GO:0005515	F:protein binding
[INTERPRO, BLASTED, MAPPED, ANNOTATED]	Pcac251539_g686.t1	octopine dehydrogenase	436	20	0	95.83	2	P:GO:0055114; F:GO:0016491	P:oxidation-reduction process; F:oxidoreductase activity			IPR003421 (PFAM); IPR013328 (G3DSA:1.10.1040.GENE3D); G3DSA:3.40.50.720 (GENE3D); PTHR38015 (PANTHER); PTHR38015:SF1 (PANTHER); IPR008927 (SUPERFAMILY); IPR036291 (SUPERFAMILY)	P:GO:0055114; F:GO:0016491	P:oxidation-reduction process; F:oxidoreductase activity
[INTERPRO, BLASTED]	Pcac251539_g687.t1	Parkin co-regulated protein	224	20	2.56435e-164	88.79						IPR019399 (PFAM); mobidb-lite (MOBIDB_LITE); mobidb-lite (MOBIDB_LITE); IPR019399 (PANTHER); IPR016024 (SUPERFAMILY)	no GO terms	no GO terms
[INTERPRO, BLASTED, MAPPED]	Pcac251539_g688.t1	DNA cross-link repair protein	668	20	0	86.89	1	F:GO:0016787	F:hydrolase activity			Coil (COILS); Coil (COILS); G3DSA:3.40.50.12650 (GENE3D); IPR036866 (G3DSA:3.60.15.GENE3D); IPR011084 (PFAM); mobidb-lite (MOBIDB_LITE); mobidb-lite (MOBIDB_LITE); PTHR23240:SF6 (PANTHER); PTHR23240 (PANTHER); cd16273 (CDD); IPR036866 (SUPERFAMILY)	no GO terms	no GO terms
[INTERPRO, BLASTED, MAPPED, ANNOTATED]	Pcac251539_g689.t1	P-loop containing nucleoside triphosphate hydrolase	372	20	0	94.25	3	P:GO:0016310; F:GO:0016301; F:GO:0016787	P:phosphorylation; F:kinase activity; F:hydrolase activity			IPR010766 (PFAM); G3DSA:3.40.50.300 (GENE3D); PF13500 (PFAM); PTHR21343:SF18 (PANTHER); PTHR21343 (PANTHER); cd03109 (CDD); IPR027417 (SUPERFAMILY); IPR028979 (SUPERFAMILY)	no GO terms	no GO terms
[INTERPRO, BLASTED, MAPPED, ANNOTATED]	Pcac251539_g690.t1	ER lumen protein retaining receptor	217	20	1.65704e-155	97.87	4	P:GO:0006621; F:GO:0046923; C:GO:0005783; C:GO:0016021	P:protein retention in ER lumen; F:ER retention sequence binding; C:endoplasmic reticulum; C:integral component of membrane			IPR000133 (PRINTS); IPR000133 (PFAM); PTHR10585:SF14 (PANTHER); IPR000133 (PANTHER); IPR000133 (PROSITE_PATTERNS)	P:GO:0006621; F:GO:0046923; C:GO:0016021	P:protein retention in ER lumen; F:ER retention sequence binding; C:integral component of membrane
[INTERPRO, BLASTED, MAPPED, ANNOTATED]	Pcac251539_g691.t1	Inositol polyphosphate kinase	394	20	0	83.45	3	P:GO:0016310; P:GO:0032958; F:GO:0016301	P:phosphorylation; P:inositol phosphate biosynthetic process; F:kinase activity			Coil (COILS); IPR038286 (G3DSA:1.10.510.GENE3D); IPR005522 (PFAM); mobidb-lite (MOBIDB_LITE); mobidb-lite (MOBIDB_LITE); mobidb-lite (MOBIDB_LITE); mobidb-lite (MOBIDB_LITE); mobidb-lite (MOBIDB_LITE); IPR005522 (PANTHER); PTHR12400:SF21 (PANTHER); SSF56104 (SUPERFAMILY)	P:GO:0032958; F:GO:0016301	P:inositol phosphate biosynthetic process; F:kinase activity
[INTERPRO, BLASTED, ANNOTATED]	Pcac251539_g692.t1	Tetratricopeptide repeat-containing domain	1150	20	0	86.01	1	F:GO:0005515	F:protein binding			IPR019734 (PFAM); IPR011990 (G3DSA:1.25.40.GENE3D); PTHR44314 (PANTHER); IPR013026 (PROSITE_PROFILES); IPR013026 (PROSITE_PROFILES); IPR019734 (PROSITE_PROFILES); IPR019734 (PROSITE_PROFILES); IPR019734 (PROSITE_PROFILES); IPR013026 (PROSITE_PROFILES); IPR011990 (SUPERFAMILY)	F:GO:0005515	F:protein binding
[INTERPRO, BLASTED, MAPPED, ANNOTATED]	Pcac251539_g693.t1	oxoglutarate dehydrogenase (succinyl-transferring), E1 component	987	20	0	95.59	3	P:GO:0006099; F:GO:0004591; F:GO:0030976	P:tricarboxylic acid cycle; F:oxoglutarate dehydrogenase (succinyl-transferring) activity; F:thiamine pyrophosphate binding	EC:1.2.4.2	Oxoglutarate dehydrogenase (succinyl-transferring)	G3DSA:1.10.287.1150 (GENE3D); IPR011603 (PIRSF); IPR011603 (TIGRFAM); IPR031717 (PFAM); IPR042179 (G3DSA:3.40.50.GENE3D); G3DSA:3.40.50.12470 (GENE3D); G3DSA:3.40.50.970 (GENE3D); IPR005475 (PFAM); IPR001017 (PFAM); IPR011603 (PANTHER); PTHR23152:SF4 (PANTHER); cd02016 (CDD); IPR029061 (SUPERFAMILY); IPR029061 (SUPERFAMILY)	P:GO:0006099; P:GO:0055114; F:GO:0004591; F:GO:0016624; F:GO:0030976	P:tricarboxylic acid cycle; P:oxidation-reduction process; F:oxoglutarate dehydrogenase (succinyl-transferring) activity; F:oxidoreductase activity, acting on the aldehyde or oxo group of donors, disulfide as acceptor; F:thiamine pyrophosphate binding
[INTERPRO, BLASTED, MAPPED, ANNOTATED]	Pcac251539_g694.t1	Glycerophosphodiester phosphodiesterase domain	208	20	1.51203e-150	79.27	5	P:GO:0006099; P:GO:0006629; F:GO:0004591; F:GO:0008081; F:GO:0030976	P:tricarboxylic acid cycle; P:lipid metabolic process; F:oxoglutarate dehydrogenase (succinyl-transferring) activity; F:phosphoric diester hydrolase activity; F:thiamine pyrophosphate binding	EC:1.2.4.2	Oxoglutarate dehydrogenase (succinyl-transferring)	no IPS match	no IPS match	no IPS match
[INTERPRO, BLASTED, MAPPED, ANNOTATED]	Pcac251539_g695.t1	Glycerophosphoryl diester phosphodiesterase	417	20	0	87.74	5	P:GO:0006099; P:GO:0006629; F:GO:0004591; F:GO:0008081; F:GO:0030976	P:tricarboxylic acid cycle; P:lipid metabolic process; F:oxoglutarate dehydrogenase (succinyl-transferring) activity; F:phosphoric diester hydrolase activity; F:thiamine pyrophosphate binding	EC:1.2.4.2	Oxoglutarate dehydrogenase (succinyl-transferring)	IPR017946 (G3DSA:3.20.20.GENE3D); IPR030395 (PFAM); PTHR43620 (PANTHER); PTHR43620:SF7 (PANTHER); IPR030395 (PROSITE_PROFILES); cd08602 (CDD); IPR017946 (SUPERFAMILY)	P:GO:0006629; F:GO:0008081	P:lipid metabolic process; F:phosphoric diester hydrolase activity
[INTERPRO, BLASTED, MAPPED, ANNOTATED]	Pcac251539_g696.t1	carbohydrate kinase fggy	554	20	0	92.11	5	P:GO:0005975; P:GO:0016310; F:GO:0016301; F:GO:0016773; C:GO:0016021	P:carbohydrate metabolic process; P:phosphorylation; F:kinase activity; F:phosphotransferase activity, alcohol group as acceptor; C:integral component of membrane			IPR000577 (PIRSF); G3DSA:3.30.420.40 (GENE3D); IPR018484 (PFAM); G3DSA:3.30.420.40 (GENE3D); IPR018485 (PFAM); PTHR43095 (PANTHER); PS51257 (PROSITE_PROFILES); IPR043129 (SUPERFAMILY); IPR043129 (SUPERFAMILY)	P:GO:0005975; F:GO:0016773	P:carbohydrate metabolic process; F:phosphotransferase activity, alcohol group as acceptor
[INTERPRO, BLASTED, MAPPED, ANNOTATED]	Pcac251539_g697.t1	Biotin-requiring enzyme	209	20	2.92555e-142	87.43	1	F:GO:0016740	F:transferase activity			G3DSA:2.40.50.100 (GENE3D); IPR000089 (PFAM); mobidb-lite (MOBIDB_LITE); mobidb-lite (MOBIDB_LITE); PTHR43416 (PANTHER); PTHR43416:SF5 (PANTHER); IPR003016 (PROSITE_PATTERNS); IPR000089 (PROSITE_PROFILES); cd06849 (CDD); IPR011053 (SUPERFAMILY)	no GO terms	no GO terms
[INTERPRO, BLASTED, MAPPED, ANNOTATED]	Pcac251539_g698.t1	WRKY transcription factor 19	484	20	0	85.43	5	P:GO:0006357; P:GO:0006417; F:GO:0003712; C:GO:0016592; C:GO:0030015	P:regulation of transcription by RNA polymerase II; P:regulation of translation; F:transcription coregulator activity; C:mediator complex; C:CCR4-NOT core complex			mobidb-lite (MOBIDB_LITE); mobidb-lite (MOBIDB_LITE); mobidb-lite (MOBIDB_LITE); PTHR31827 (PANTHER); PTHR31827:SF1 (PANTHER); PTHR31827:SF1 (PANTHER); PTHR31827 (PANTHER); PTHR31827:SF1 (PANTHER); PTHR31827 (PANTHER)	no GO terms	no GO terms
[INTERPRO, BLASTED, MAPPED, ANNOTATED]	Pcac251539_g699.t1	Mediator of RNA polymerase II transcription subunit 20	224	20	1.06204e-166	96.06	5	P:GO:0006357; P:GO:0006417; F:GO:0003712; C:GO:0016592; C:GO:0030015	P:regulation of transcription by RNA polymerase II; P:regulation of translation; F:transcription coregulator activity; C:mediator complex; C:CCR4-NOT core complex			IPR013921 (PFAM); IPR013921 (PANTHER); PTHR12465:SF0 (PANTHER)	P:GO:0006357; F:GO:0003712; C:GO:0016592	P:regulation of transcription by RNA polymerase II; F:transcription coregulator activity; C:mediator complex
[INTERPRO, BLASTED, MAPPED, ANNOTATED]	Pcac251539_g700.t1	CCR4-NOT transcription complex subunit 1	2376	20	0	96.93	2	P:GO:0006417; C:GO:0030015	P:regulation of translation; C:CCR4-NOT core complex			Coil (COILS); IPR032194 (PFAM); IPR024557 (PFAM); G3DSA:1.25.40.790 (GENE3D); IPR032191 (PFAM); G3DSA:1.25.40.800 (GENE3D); IPR016021 (G3DSA:1.25.40.GENE3D); IPR007196 (PFAM); IPR032193 (PFAM); IPR038535 (G3DSA:1.25.40.GENE3D); mobidb-lite (MOBIDB_LITE); mobidb-lite (MOBIDB_LITE); mobidb-lite (MOBIDB_LITE); mobidb-lite (MOBIDB_LITE); mobidb-lite (MOBIDB_LITE); IPR040398 (PANTHER); PTHR13162:SF8 (…	P:GO:0006417; C:GO:0030015	P:regulation of translation; C:CCR4-NOT core complex
[INTERPRO, BLASTED, MAPPED, ANNOTATED]	Pcac251539_g701.t1	AGC/PDK1 protein kinase	459	20	0	87.05	4	P:GO:0006468; F:GO:0004674; F:GO:0005524; F:GO:0043015	P:protein phosphorylation; F:protein serine/threonine kinase activity; F:ATP binding; F:gamma-tubulin binding	EC:2.7.11	Transferring phosphorus-containing groups	IPR011993 (G3DSA:2.30.29.GENE3D); IPR000719 (PFAM); G3DSA:1.10.510.10 (GENE3D); IPR033931 (PFAM); G3DSA:3.30.200.20 (GENE3D); mobidb-lite (MOBIDB_LITE); PTHR24356 (PANTHER); IPR039046 (PTHR24356:PANTHER); IPR017441 (PROSITE_PATTERNS); IPR008271 (PROSITE_PATTERNS); IPR000719 (PROSITE_PROFILES); cd05581 (CDD); IPR011009 (SUPERFAMILY); SSF50729 (SUPERFAMILY)	P:GO:0006468; F:GO:0004672; F:GO:0004674; F:GO:0005524	P:protein phosphorylation; F:protein kinase activity; F:protein serine/threonine kinase activity; F:ATP binding
[INTERPRO, BLASTED, MAPPED, ANNOTATED]	Pcac251539_g702.t1	Gamma tubulin complex component C-terminal	1486	20	0	78.36	4	P:GO:0007020; F:GO:0043015; C:GO:0000922; C:GO:0005815	P:microtubule nucleation; F:gamma-tubulin binding; C:spindle pole; C:microtubule organizing center			IPR042241 (G3DSA:1.20.120.GENE3D); IPR040457 (PFAM); IPR041470 (PFAM); mobidb-lite (MOBIDB_LITE); mobidb-lite (MOBIDB_LITE); mobidb-lite (MOBIDB_LITE); mobidb-lite (MOBIDB_LITE); IPR007259 (PANTHER)	P:GO:0000226; P:GO:0007020; F:GO:0043015; C:GO:0000922; C:GO:0005815	P:microtubule cytoskeleton organization; P:microtubule nucleation; F:gamma-tubulin binding; C:spindle pole; C:microtubule organizing center
[INTERPRO, BLASTED, MAPPED]	Pcac251539_g703.t1	histone acetyltransferase hac-like 1	288	20	0	75.94	1	F:GO:0016740	F:transferase activity			PF13923 (PFAM); IPR013083 (G3DSA:3.30.40.GENE3D); mobidb-lite (MOBIDB_LITE); mobidb-lite (MOBIDB_LITE); mobidb-lite (MOBIDB_LITE); mobidb-lite (MOBIDB_LITE); mobidb-lite (MOBIDB_LITE); PTHR47094 (PANTHER); PTHR47094:SF1 (PANTHER); IPR017907 (PROSITE_PATTERNS); IPR001841 (PROSITE_PROFILES); SSF57850 (SUPERFAMILY)	no GO terms	no GO terms
[INTERPRO, BLASTED]	Pcac251539_g704.t1	Rab-GTPase-TBC domain	589	20	0	88						Coil (COILS); IPR011993 (G3DSA:2.30.29.GENE3D); G3DSA:1.10.8.270 (GENE3D); IPR000195 (PFAM); G3DSA:1.10.472.80 (GENE3D); mobidb-lite (MOBIDB_LITE); mobidb-lite (MOBIDB_LITE); mobidb-lite (MOBIDB_LITE); mobidb-lite (MOBIDB_LITE); PTHR22957 (PANTHER); PTHR22957:SF498 (PANTHER); IPR000195 (PROSITE_PROFILES); IPR001849 (PROSITE_PROFILES); IPR035969 (SUPERFAMILY); SSF50729 (SUPERFAMILY); IPR035969 (SU…	no GO terms	no GO terms
[INTERPRO, BLASTED]	Pcac251539_g705.t1	Vesicle transport protein	282	20	1.82875e-126	75.65						Coil (COILS); Coil (COILS); mobidb-lite (MOBIDB_LITE); mobidb-lite (MOBIDB_LITE); mobidb-lite (MOBIDB_LITE); mobidb-lite (MOBIDB_LITE); mobidb-lite (MOBIDB_LITE)	no GO terms	no GO terms
[INTERPRO, BLASTED]	Pcac251539_g706.t1	NACHT domain-containing protein	745	20	0	87.21						Coil (COILS); G3DSA:3.40.50.300 (GENE3D); IPR007111 (PFAM); mobidb-lite (MOBIDB_LITE); mobidb-lite (MOBIDB_LITE); mobidb-lite (MOBIDB_LITE); mobidb-lite (MOBIDB_LITE)	no GO terms	no GO terms
[INTERPRO, BLASTED, ANNOTATED]	Pcac251539_g707.t1	IQ motif, EF-hand binding site	1175	20	0	90.7	1	F:GO:0005515	F:protein binding			Coil (COILS); G3DSA:1.20.5.190 (GENE3D); IPR000048 (PFAM); mobidb-lite (MOBIDB_LITE); mobidb-lite (MOBIDB_LITE); mobidb-lite (MOBIDB_LITE); mobidb-lite (MOBIDB_LITE); IPR038752 (PANTHER); IPR000048 (PROSITE_PROFILES)	F:GO:0005515	F:protein binding
[INTERPRO, BLASTED, MAPPED, ANNOTATED]	Pcac251539_g708.t1	agc rsk rskp90 protein kinase	351	20	0	83.51	3	P:GO:0016310; F:GO:0016301; F:GO:0016491	P:phosphorylation; F:kinase activity; F:oxidoreductase activity			Coil (COILS); G3DSA:1.20.5.110 (GENE3D); IPR001849 (PFAM); G3DSA:1.20.5.110 (GENE3D); IPR011993 (G3DSA:2.30.29.GENE3D); mobidb-lite (MOBIDB_LITE); mobidb-lite (MOBIDB_LITE); mobidb-lite (MOBIDB_LITE); PTHR19305 (PANTHER); PTHR19305:SF9 (PANTHER); IPR001849 (PROSITE_PROFILES); IPR000727 (PROSITE_PROFILES); cd15841 (CDD); cd00821 (CDD); SSF58038 (SUPERFAMILY); SSF50729 (SUPERFAMILY)	no GO terms	no GO terms
[INTERPRO, BLASTED]	Pcac251539_g709.t1	Complex 1 LYR protein	136	20	3.22919e-94	89.46						IPR008011 (PFAM)	no GO terms	no GO terms
[INTERPRO, BLASTED]	Pcac251539_g710.t1	hypothetical protein PC110_g20372	573	20	0	69.08						Coil (COILS); mobidb-lite (MOBIDB_LITE); mobidb-lite (MOBIDB_LITE); mobidb-lite (MOBIDB_LITE); mobidb-lite (MOBIDB_LITE); mobidb-lite (MOBIDB_LITE); mobidb-lite (MOBIDB_LITE); mobidb-lite (MOBIDB_LITE)	no GO terms	no GO terms
[INTERPRO, BLASTED]	Pcac251539_g711.t1	hypothetical protein GQ600_578	343	20	0	75.42						mobidb-lite (MOBIDB_LITE); mobidb-lite (MOBIDB_LITE)	no GO terms	no GO terms
[INTERPRO, BLASTED, MAPPED, ANNOTATED]	Pcac251539_g712.t1	Tc5 transposase DNA-binding domain	167	20	7.57153e-69	65.81	1	F:GO:0003676	F:nucleic acid binding			IPR006600 (PFAM); G3DSA:1.10.10.60 (GENE3D); IPR006600 (PROSITE_PROFILES); IPR009057 (SUPERFAMILY)	no GO terms	no GO terms
[INTERPRO, BLASTED]	Pcac251539_g713.t1	NPP1-like protein	249	20	0	88.76						IPR008701 (PIRSF); IPR008701 (PFAM); PTHR33657:SF8 (PANTHER); IPR008701 (PANTHER)	no GO terms	no GO terms
[INTERPRO, BLASTED, MAPPED, ANNOTATED]	Pcac251539_g714.t1	Thioredoxin reductase 1, cytoplasmic	666	20	0	91.44	5	P:GO:0045454; P:GO:0055114; P:GO:0098869; F:GO:0004791; F:GO:0050660	P:cell redox homeostasis; P:oxidation-reduction process; P:cellular oxidant detoxification; F:thioredoxin-disulfide reductase activity; F:flavin adenine dinucleotide binding	EC:1.8.1.9	Thioredoxin-disulfide reductase	PR00368 (PRINTS); PR00411 (PRINTS); IPR036188 (G3DSA:3.50.50.GENE3D); IPR004099 (PFAM); IPR006338 (TIGRFAM); IPR023753 (PFAM); IPR036188 (G3DSA:3.50.50.GENE3D); IPR016156 (G3DSA:3.30.390.GENE3D); PTHR43256:SF3 (PANTHER); PTHR43256 (PANTHER); IPR012999 (PROSITE_PATTERNS); IPR036188 (SUPERFAMILY); IPR016156 (SUPERFAMILY); IPR036188 (SUPERFAMILY)	P:GO:0045454; P:GO:0055114; F:GO:0004791; F:GO:0016491; F:GO:0016668; F:GO:0050660	P:cell redox homeostasis; P:oxidation-reduction process; F:thioredoxin-disulfide reductase activity; F:oxidoreductase activity; F:oxidoreductase activity, acting on a sulfur group of donors, NAD(P) as acceptor; F:flavin adenine dinucleotide binding
[INTERPRO, BLASTED, MAPPED, ANNOTATED]	Pcac251539_g715.t1	thioredoxin reductase 1	215	20	1.53644e-160	87.22	6	P:GO:0045454; P:GO:0055114; P:GO:0098869; F:GO:0004791; F:GO:0050660; C:GO:0016021	P:cell redox homeostasis; P:oxidation-reduction process; P:cellular oxidant detoxification; F:thioredoxin-disulfide reductase activity; F:flavin adenine dinucleotide binding; C:integral component of membrane	EC:1.8.1.9	Thioredoxin-disulfide reductase	no IPS match	no IPS match	no IPS match
[INTERPRO, BLASTED]	Pcac251539_g716.t1	hypothetical protein GQ600_13571	204	20	6.78168e-151	86.04						no IPS match	no IPS match	no IPS match
[INTERPRO, BLASTED]	Pcac251539_g717.t1	hypothetical protein GQ600_937	202	20	5.3463e-149	90.11						no IPS match	no IPS match	no IPS match
[INTERPRO, BLASTED]	Pcac251539_g718.t1	hypothetical protein PC110_g15592	808	20	0	77.49						Coil (COILS); Coil (COILS); Coil (COILS); mobidb-lite (MOBIDB_LITE); mobidb-lite (MOBIDB_LITE); mobidb-lite (MOBIDB_LITE); mobidb-lite (MOBIDB_LITE); mobidb-lite (MOBIDB_LITE); mobidb-lite (MOBIDB_LITE); mobidb-lite (MOBIDB_LITE); mobidb-lite (MOBIDB_LITE); mobidb-lite (MOBIDB_LITE)	no GO terms	no GO terms
[INTERPRO, BLASTED, MAPPED, ANNOTATED]	Pcac251539_g719.t1	Tetraspanin family	288	20	0	78.96	1	C:GO:0016021	C:integral component of membrane			IPR018499 (PFAM); PS51257 (PROSITE_PROFILES)	C:GO:0016021	C:integral component of membrane
[INTERPRO, BLASTED, MAPPED, ANNOTATED]	Pcac251539_g720.t1	26S protease regulatory subunit 6B	405	20	0	98.79	13	P:GO:0006355; P:GO:0043547; P:GO:1901800; F:GO:0003677; F:GO:0003700; F:GO:0005096; F:GO:0005524; F:GO:0008233; F:GO:0036402; F:GO:0046872; C:GO:0000502; C:GO:0005634; C:GO:0005737	P:regulation of transcription, DNA-templated; P:positive regulation of GTPase activity; P:positive regulation of proteasomal protein catabolic process; F:DNA binding; F:DNA-binding transcription factor activity; F:GTPase activator activity; F:ATP binding; F:peptidase activity; F:proteasome-activating ATPase activity; F:metal ion binding; C:proteasome complex; C:nucleus; C:cytoplasm	EC:3.6.1.3; EC:3.6.1.15	Adenosinetriphosphatase; Nucleoside-triphosphate phosphatase	Coil (COILS); IPR001270 (PRINTS); G3DSA:1.10.8.60 (GENE3D); G3DSA:2.40.50.140 (GENE3D); IPR032501 (PFAM); IPR003959 (PFAM); IPR041569 (PFAM); G3DSA:3.40.50.300 (GENE3D); IPR005937 (TIGRFAM); IPR035256 (PTHR23073:PANTHER); PTHR23073 (PANTHER); IPR003960 (PROSITE_PATTERNS); cd00009 (CDD); IPR027417 (SUPERFAMILY)	P:GO:0030163; F:GO:0005524; F:GO:0016787; F:GO:0016887; F:GO:0036402; C:GO:0005737	P:protein catabolic process; F:ATP binding; F:hydrolase activity; F:ATPase activity; F:proteasome-activating ATPase activity; C:cytoplasm
[INTERPRO, BLASTED, MAPPED, ANNOTATED]	Pcac251539_g721.t1	TB2/DP1/HVA22-related protein	187	20	1.98487e-103	77.4	1	C:GO:0016021	C:integral component of membrane			IPR004345 (PFAM)	no GO terms	no GO terms
[INTERPRO, BLASTED]	Pcac251539_g722.t1	Golgi apparatus membrane protein TVP15	539	20	0	81.79						no IPS match	no IPS match	no IPS match
[INTERPRO, BLASTED, MAPPED, ANNOTATED]	Pcac251539_g723.t1	Golgi apparatus membrane protein TVP15	184	20	3.75905e-128	85.48	1	C:GO:0016021	C:integral component of membrane			IPR013714 (PFAM); PTHR38894 (PANTHER)	no GO terms	no GO terms
[INTERPRO, BLASTED, MAPPED, ANNOTATED]	Pcac251539_g724.t1	Zinc finger FYVE domain-containing protein 16	228	20	1.97858e-167	83.63	6	P:GO:0043547; F:GO:0000166; F:GO:0005096; F:GO:0016787; F:GO:0046872; C:GO:0016021	P:positive regulation of GTPase activity; F:nucleotide binding; F:GTPase activator activity; F:hydrolase activity; F:metal ion binding; C:integral component of membrane			IPR000306 (PFAM); IPR013083 (G3DSA:3.30.40.GENE3D); PTHR23164 (PANTHER); PTHR23164:SF6 (PANTHER); IPR017455 (PROSITE_PROFILES); IPR011011 (SUPERFAMILY)	F:GO:0046872	F:metal ion binding
[INTERPRO, BLASTED, MAPPED, ANNOTATED]	Pcac251539_g725.t1	Vacuolar membrane-associated protein Iml1	1502	20	0	90.06	3	P:GO:0043547; F:GO:0005096; F:GO:0046872	P:positive regulation of GTPase activity; F:GTPase activator activity; F:metal ion binding			IPR027244 (PFAM); mobidb-lite (MOBIDB_LITE); mobidb-lite (MOBIDB_LITE); mobidb-lite (MOBIDB_LITE); mobidb-lite (MOBIDB_LITE); mobidb-lite (MOBIDB_LITE); mobidb-lite (MOBIDB_LITE); mobidb-lite (MOBIDB_LITE); mobidb-lite (MOBIDB_LITE); mobidb-lite (MOBIDB_LITE); mobidb-lite (MOBIDB_LITE); IPR027244 (PANTHER)	F:GO:0005096	F:GTPase activator activity
[INTERPRO, BLASTED, MAPPED, ANNOTATED]	Pcac251539_g726.t1	Cornichon protein	145	20	9.25709e-102	95.48	2	P:GO:0016192; C:GO:0016021	P:vesicle-mediated transport; C:integral component of membrane			IPR003377 (PFAM); PTHR12290 (PANTHER); PTHR12290:SF11 (PANTHER)	P:GO:0016192	P:vesicle-mediated transport
[INTERPRO, BLASTED, MAPPED, ANNOTATED]	Pcac251539_g727.t1	con80 domain of Katanin	671	20	0	89.32	5	P:GO:0051013; F:GO:0008017; C:GO:0005737; C:GO:0005874; C:GO:0008352	P:microtubule severing; F:microtubule binding; C:cytoplasm; C:microtubule; C:katanin complex			IPR020472 (PRINTS); IPR015943 (G3DSA:2.130.10.GENE3D); IPR028021 (PFAM); IPR001680 (PFAM); mobidb-lite (MOBIDB_LITE); mobidb-lite (MOBIDB_LITE); PTHR19845 (PANTHER); PTHR19845:SF0 (PANTHER); PTHR19845 (PANTHER); PTHR19845:SF0 (PANTHER); IPR019775 (PROSITE_PATTERNS); IPR019775 (PROSITE_PATTERNS); IPR019775 (PROSITE_PATTERNS); IPR001680 (PROSITE_PROFILES); IPR001680 (PROSITE_PROFILES); IPR001680 (P…	P:GO:0051013; F:GO:0005515; F:GO:0008017; C:GO:0008352	P:microtubule severing; F:protein binding; F:microtubule binding; C:katanin complex
[INTERPRO, BLASTED, MAPPED, ANNOTATED]	Pcac251539_g728.t1	urate oxidase	306	20	0	94.44	5	P:GO:0006144; P:GO:0019628; P:GO:0055114; F:GO:0004846; C:GO:0005777	P:purine nucleobase metabolic process; P:urate catabolic process; P:oxidation-reduction process; F:urate oxidase activity; C:peroxisome	EC:1.7.3.3	Factor independent urate hydroxylase	IPR002042 (PRINTS); G3DSA:3.10.270.10 (GENE3D); IPR002042 (TIGRFAM); IPR002042 (PFAM); IPR002042 (PIRSF); PTHR42874 (PANTHER); PTHR42874:SF1 (PANTHER); IPR019842 (PROSITE_PATTERNS); SSF55620 (SUPERFAMILY); SSF55620 (SUPERFAMILY)	P:GO:0006144; P:GO:0055114; F:GO:0004846	P:purine nucleobase metabolic process; P:oxidation-reduction process; F:urate oxidase activity
[INTERPRO, BLASTED, MAPPED, ANNOTATED]	Pcac251539_g729.t1	urate oxidase	306	20	0	94.44	5	P:GO:0006144; P:GO:0019628; P:GO:0055114; F:GO:0004846; C:GO:0005777	P:purine nucleobase metabolic process; P:urate catabolic process; P:oxidation-reduction process; F:urate oxidase activity; C:peroxisome	EC:1.7.3.3	Factor independent urate hydroxylase	IPR002042 (PRINTS); G3DSA:3.10.270.10 (GENE3D); IPR002042 (TIGRFAM); IPR002042 (PFAM); IPR002042 (PIRSF); PTHR42874 (PANTHER); PTHR42874:SF1 (PANTHER); IPR019842 (PROSITE_PATTERNS); SSF55620 (SUPERFAMILY); SSF55620 (SUPERFAMILY)	P:GO:0006144; P:GO:0055114; F:GO:0004846	P:purine nucleobase metabolic process; P:oxidation-reduction process; F:urate oxidase activity
[INTERPRO, BLASTED]	Pcac251539_g730.t1	B-block binding subunit of TFIIIC	1696	20	0	88.93						Coil (COILS); IPR007309 (PFAM); mobidb-lite (MOBIDB_LITE); mobidb-lite (MOBIDB_LITE); mobidb-lite (MOBIDB_LITE); mobidb-lite (MOBIDB_LITE); mobidb-lite (MOBIDB_LITE); mobidb-lite (MOBIDB_LITE); mobidb-lite (MOBIDB_LITE); mobidb-lite (MOBIDB_LITE); mobidb-lite (MOBIDB_LITE); PTHR15180 (PANTHER)	no GO terms	no GO terms
[INTERPRO, BLASTED, ANNOTATED]	Pcac251539_g731.t1	Pentatricopeptide repeat-containing protein 2	745	20	0	87.35	1	F:GO:0005515	F:protein binding			IPR002885 (PFAM); IPR011990 (G3DSA:1.25.40.GENE3D); IPR011990 (G3DSA:1.25.40.GENE3D); IPR002885 (TIGRFAM); IPR002885 (PFAM); mobidb-lite (MOBIDB_LITE); mobidb-lite (MOBIDB_LITE); PTHR46128 (PANTHER); IPR002885 (PROSITE_PROFILES); IPR002885 (PROSITE_PROFILES); IPR002885 (PROSITE_PROFILES); IPR002885 (PROSITE_PROFILES); IPR002885 (PROSITE_PROFILES); IPR002885 (PROSITE_PROFILES); IPR002885 (PROSITE_…	F:GO:0005515	F:protein binding
[INTERPRO, BLASTED, MAPPED, ANNOTATED]	Pcac251539_g732.t1	pre-mRNA cleavage complex II protein Clp1, putative	441	20	0	91.93	3	P:GO:0031124; F:GO:0005524; C:GO:0005849	P:mRNA 3'-end processing; F:ATP binding; C:mRNA cleavage factor complex			IPR032319 (PFAM); IPR038238 (G3DSA:3.30.70.GENE3D); IPR010655 (PFAM); IPR038239 (G3DSA:2.60.120.GENE3D); IPR032324 (PFAM); G3DSA:3.40.50.300 (GENE3D); PTHR12755 (PANTHER); PTHR12755:SF6 (PANTHER); IPR028606 (HAMAP); cd01983 (CDD); IPR027417 (SUPERFAMILY); IPR027417 (SUPERFAMILY)	P:GO:0031124; C:GO:0005849	P:mRNA 3'-end processing; C:mRNA cleavage factor complex
[INTERPRO, BLASTED, MAPPED, ANNOTATED]	Pcac251539_g733.t1	snurportin-like protein	394	20	0	90.9	3	P:GO:0061015; C:GO:0005634; C:GO:0005737	P:snRNA import into nucleus; C:nucleus; C:cytoplasm			Coil (COILS); G3DSA:3.30.470.30 (GENE3D); mobidb-lite (MOBIDB_LITE); mobidb-lite (MOBIDB_LITE); mobidb-lite (MOBIDB_LITE); IPR017336 (PANTHER); cd09232 (CDD); SSF56091 (SUPERFAMILY)	P:GO:0061015; C:GO:0005634; C:GO:0005737	P:snRNA import into nucleus; C:nucleus; C:cytoplasm
[INTERPRO, BLASTED, ANNOTATED]	Pcac251539_g734.t1	hypothetical protein PC110_g9699	1546	20	0	90.68	1	F:GO:0005515	F:protein binding			Coil (COILS); Coil (COILS); Coil (COILS); Coil (COILS); IPR015943 (G3DSA:2.130.10.GENE3D); mobidb-lite (MOBIDB_LITE); mobidb-lite (MOBIDB_LITE); mobidb-lite (MOBIDB_LITE); mobidb-lite (MOBIDB_LITE); IPR036322 (SUPERFAMILY)	F:GO:0005515	F:protein binding
[INTERPRO, BLASTED, MAPPED, ANNOTATED]	Pcac251539_g735.t1	Large subunit GTPase 1	605	20	0	94.95	6	P:GO:0006433; F:GO:0003924; F:GO:0004827; F:GO:0005524; F:GO:0005525; C:GO:0005737	P:prolyl-tRNA aminoacylation; F:GTPase activity; F:proline-tRNA ligase activity; F:ATP binding; F:GTP binding; C:cytoplasm	EC:6.1.1.15; EC:3.6.1.15	Proline--tRNA ligase; Nucleoside-triphosphate phosphatase	Coil (COILS); IPR006073 (PFAM); mobidb-lite (MOBIDB_LITE); mobidb-lite (MOBIDB_LITE); IPR043358 (PANTHER); PTHR45709:SF2 (PANTHER); cd01857 (CDD); IPR027417 (SUPERFAMILY)	F:GO:0003924; F:GO:0005525	F:GTPase activity; F:GTP binding
[INTERPRO, BLASTED, MAPPED, ANNOTATED]	Pcac251539_g736.t1	AGC protein kinase	444	20	0	95.74	3	P:GO:0006468; F:GO:0004674; F:GO:0005524	P:protein phosphorylation; F:protein serine/threonine kinase activity; F:ATP binding	EC:2.7.11	Transferring phosphorus-containing groups	Coil (COILS); G3DSA:3.30.200.20 (GENE3D); IPR017892 (PFAM); G3DSA:1.10.510.10 (GENE3D); IPR000719 (PFAM); mobidb-lite (MOBIDB_LITE); mobidb-lite (MOBIDB_LITE); mobidb-lite (MOBIDB_LITE); PTHR24351 (PANTHER); PTHR24351:SF169 (PANTHER); IPR017441 (PROSITE_PATTERNS); IPR008271 (PROSITE_PATTERNS); IPR000961 (PROSITE_PROFILES); IPR000719 (PROSITE_PROFILES); cd05123 (CDD); IPR011009 (SUPERFAMILY)	P:GO:0006468; F:GO:0004672; F:GO:0004674; F:GO:0005524	P:protein phosphorylation; F:protein kinase activity; F:protein serine/threonine kinase activity; F:ATP binding
[INTERPRO, BLASTED, MAPPED, ANNOTATED]	Pcac251539_g737.t1	bZIP transcription factor	477	20	0	89.03	5	P:GO:0006355; F:GO:0003677; F:GO:0003700; C:GO:0005634; C:GO:0005840	P:regulation of transcription, DNA-templated; F:DNA binding; F:DNA-binding transcription factor activity; C:nucleus; C:ribosome			Coil (COILS); IPR001630 (PRINTS); G3DSA:1.20.5.170 (GENE3D); IPR004827 (PFAM); mobidb-lite (MOBIDB_LITE); mobidb-lite (MOBIDB_LITE); mobidb-lite (MOBIDB_LITE); IPR004827 (PROSITE_PATTERNS); IPR004827 (PROSITE_PROFILES); cd14690 (CDD); SSF57959 (SUPERFAMILY)	P:GO:0006355; F:GO:0003677; F:GO:0003700; C:GO:0005634	P:regulation of transcription, DNA-templated; F:DNA binding; F:DNA-binding transcription factor activity; C:nucleus
[INTERPRO, BLASTED, MAPPED, ANNOTATED]	Pcac251539_g738.t1	MRNA-capping enzyme subunit alpha	675	20	0	96.93	4	P:GO:0006370; P:GO:0098507; F:GO:0004484; F:GO:0004651	P:7-methylguanosine mRNA capping; P:polynucleotide 5' dephosphorylation; F:mRNA guanylyltransferase activity; F:polynucleotide 5'-phosphatase activity	EC:2.7.7.50; EC:3.1.3.33	mRNA guanylyltransferase; Polynucleotide 5'-phosphatase	IPR004206 (PFAM); IPR001339 (PFAM); G3DSA:3.30.470.30 (GENE3D); IPR037009 (G3DSA:3.20.100.GENE3D); PTHR10367 (PANTHER); PTHR10367:SF17 (PANTHER); cd07895 (CDD); IPR004206 (CDD); SSF56091 (SUPERFAMILY); IPR033469 (SUPERFAMILY); IPR012340 (SUPERFAMILY)	P:GO:0006370; F:GO:0004484; F:GO:0004651	P:7-methylguanosine mRNA capping; F:mRNA guanylyltransferase activity; F:polynucleotide 5'-phosphatase activity
[INTERPRO, BLASTED, MAPPED, ANNOTATED]	Pcac251539_g739.t1	Phosphoglucomutase, cytoplasmic	1058	20	0	97.96	5	P:GO:0005975; P:GO:0006011; F:GO:0000287; F:GO:0003983; F:GO:0016868	P:carbohydrate metabolic process; P:UDP-glucose metabolic process; F:magnesium ion binding; F:UTP:glucose-1-phosphate uridylyltransferase activity; F:intramolecular transferase activity, phosphotransferases	EC:2.7.7.64; EC:2.7.7.9	UTP-monosaccharide-1-phosphate uridylyltransferase; UTP--glucose-1-phosphate uridylyltransferase	IPR005841 (PRINTS); G3DSA:3.40.120.10 (GENE3D); IPR005845 (PFAM); IPR005846 (PFAM); IPR002618 (PFAM); G3DSA:3.30.310.50 (GENE3D); IPR005844 (PFAM); G3DSA:3.40.120.10 (GENE3D); IPR029044 (G3DSA:3.90.550.GENE3D); G3DSA:3.40.120.10 (GENE3D); G3DSA:2.160.10.10 (GENE3D); PTHR22573:SF2 (PANTHER); PTHR22573 (PANTHER); IPR016066 (PROSITE_PATTERNS); IPR016267 (CDD); IPR016055 (SUPERFAMILY); IPR016055 (SUP…	P:GO:0005975; P:GO:0006011; P:GO:0071704; F:GO:0000287; F:GO:0003983; F:GO:0016868; F:GO:0070569	P:carbohydrate metabolic process; P:UDP-glucose metabolic process; P:organic substance metabolic process; F:magnesium ion binding; F:UTP:glucose-1-phosphate uridylyltransferase activity; F:intramolecular transferase activity, phosphotransferases; F:uridylyltransferase activity
[INTERPRO, BLASTED, MAPPED, ANNOTATED]	Pcac251539_g740.t1	Cilia/flagella-associated protein 20/WDR90/C3orf67	212	20	1.1713e-152	88.18	1	C:GO:0031514	C:motile cilium			IPR007714 (PFAM); IPR040441 (PANTHER); PTHR12458:SF8 (PANTHER)	no GO terms	no GO terms
[INTERPRO, BLASTED, MAPPED]	Pcac251539_g741.t1	hypothetical protein PC110_g9710	176	20	7.78485e-112	60.16	2	C:GO:0016020; C:GO:0016021	C:membrane; C:integral component of membrane			mobidb-lite (MOBIDB_LITE); mobidb-lite (MOBIDB_LITE)	no GO terms	no GO terms
[INTERPRO, BLASTED]	Pcac251539_g742.t1	hypothetical protein PC110_g9712	102	4	2.30616e-60	88.79						no IPS match	no IPS match	no IPS match
[INTERPRO, BLASTED, MAPPED]	Pcac251539_g743.t1	FAD binding domain	416	20	0	72.54	1	F:GO:0071949	F:FAD binding			G3DSA:3.50.50.70 (GENE3D); mobidb-lite (MOBIDB_LITE); mobidb-lite (MOBIDB_LITE); mobidb-lite (MOBIDB_LITE); mobidb-lite (MOBIDB_LITE)	no GO terms	no GO terms
[INTERPRO, BLASTED]	Pcac251539_g744.t1	hypothetical protein PC110_g21717	375	20	3.51098e-137	69.24						Coil (COILS); mobidb-lite (MOBIDB_LITE)	no GO terms	no GO terms
[INTERPRO, BLASTED, MAPPED]	Pcac251539_g745.t1	hypothetical protein parPi_0025355	1385	2	1.1925e-09	40.43	2	F:GO:0019215; C:GO:0005882	F:intermediate filament binding; C:intermediate filament			no IPS match	no IPS match	no IPS match
[INTERPRO, BLASTED, MAPPED, ANNOTATED]	Pcac251539_g746.t1	FOG: Transposon-encoded proteins with TYA, reverse transcriptase, integrase domains in various combinations	103	17	3.61452e-58	78.08	2	P:GO:0015074; F:GO:0003676	P:DNA integration; F:nucleic acid binding			mobidb-lite (MOBIDB_LITE); mobidb-lite (MOBIDB_LITE); mobidb-lite (MOBIDB_LITE); mobidb-lite (MOBIDB_LITE); PTHR11439:SF243 (PANTHER); PTHR11439 (PANTHER)	no GO terms	no GO terms
[INTERPRO, BLASTED, MAPPED, ANNOTATED]	Pcac251539_g747.t1	FOG: Transposon-encoded proteins with TYA, reverse transcriptase, integrase domains in various combinations	104	17	2.54418e-58	76.45	2	P:GO:0015074; F:GO:0003676	P:DNA integration; F:nucleic acid binding			mobidb-lite (MOBIDB_LITE); mobidb-lite (MOBIDB_LITE); mobidb-lite (MOBIDB_LITE); mobidb-lite (MOBIDB_LITE); PTHR11439 (PANTHER); PTHR11439:SF243 (PANTHER)	no GO terms	no GO terms
[INTERPRO, BLASTED, MAPPED, ANNOTATED]	Pcac251539_g748.t1	Sugar (and other) transporter	490	20	0	95.09	3	P:GO:0055085; F:GO:0022857; C:GO:0016021	P:transmembrane transport; F:transmembrane transporter activity; C:integral component of membrane			G3DSA:1.20.1250.20 (GENE3D); IPR005828 (PFAM); PTHR23511 (PANTHER); IPR005829 (PROSITE_PATTERNS); IPR020846 (PROSITE_PROFILES); cd17316 (CDD); IPR036259 (SUPERFAMILY)	P:GO:0055085; F:GO:0022857; C:GO:0016021	P:transmembrane transport; F:transmembrane transporter activity; C:integral component of membrane
[INTERPRO, BLASTED]	Pcac251539_g749.t1	hypothetical protein PC110_g21144	148	20	8.70722e-103	79.71						mobidb-lite (MOBIDB_LITE); mobidb-lite (MOBIDB_LITE)	no GO terms	no GO terms
[INTERPRO, BLASTED]	Pcac251539_g750.t1	hypothetical protein PC110_g18216	261	1	0	99.62						mobidb-lite (MOBIDB_LITE)	no GO terms	no GO terms
[INTERPRO, BLASTED, MAPPED]	Pcac251539_g751.t1	Sugar (and other) transporter	157	20	7.57083e-69	56.73	4	P:GO:0055085; F:GO:0022857; C:GO:0016020; C:GO:0016021	P:transmembrane transport; F:transmembrane transporter activity; C:membrane; C:integral component of membrane			no IPS match	no IPS match	no IPS match
[INTERPRO, BLASTED]	Pcac251539_g752.t1	hypothetical protein GQ600_17117	369	20	0	76.31						mobidb-lite (MOBIDB_LITE); mobidb-lite (MOBIDB_LITE)	no GO terms	no GO terms
[INTERPRO, BLASTED, MAPPED, ANNOTATED]	Pcac251539_g753.t1	Phospholipid-transporting ATPase 3	1320	20	0	93.88	6	P:GO:0015914; P:GO:0034204; F:GO:0000287; F:GO:0005524; F:GO:0140326; C:GO:0016021	P:phospholipid transport; P:lipid translocation; F:magnesium ion binding; F:ATP binding; F:ATPase-coupled intramembrane lipid transporter activity; C:integral component of membrane	EC:7.6.2.1	P-type phospholipid transporter	PR00119 (PRINTS); PF13246 (PFAM); IPR023214 (G3DSA:3.40.50.GENE3D); IPR023299 (G3DSA:3.40.1110.GENE3D); IPR032631 (PFAM); IPR032630 (PFAM); IPR001757 (TIGRFAM); IPR006539 (TIGRFAM); mobidb-lite (MOBIDB_LITE); mobidb-lite (MOBIDB_LITE); mobidb-lite (MOBIDB_LITE); mobidb-lite (MOBIDB_LITE); mobidb-lite (MOBIDB_LITE); IPR006539 (PANTHER); IPR026871 (PTHR24092:PANTHER); IPR018303 (PROSITE_PATTERNS); …	P:GO:0015914; F:GO:0000166; F:GO:0000287; F:GO:0005524; F:GO:0140326; C:GO:0016021	P:phospholipid transport; F:nucleotide binding; F:magnesium ion binding; F:ATP binding; F:ATPase-coupled intramembrane lipid transporter activity; C:integral component of membrane
[INTERPRO, BLASTED, MAPPED, ANNOTATED]	Pcac251539_g754.t1	P-type ATPase (P-ATPase)	444	20	0	89.7	6	P:GO:0015914; P:GO:0034204; F:GO:0000287; F:GO:0005524; F:GO:0140326; C:GO:0016021	P:phospholipid transport; P:lipid translocation; F:magnesium ion binding; F:ATP binding; F:ATPase-coupled intramembrane lipid transporter activity; C:integral component of membrane	EC:7.6.2.1	P-type phospholipid transporter	mobidb-lite (MOBIDB_LITE); mobidb-lite (MOBIDB_LITE); PTHR45634 (PANTHER); PTHR45634:SF14 (PANTHER)	no GO terms	no GO terms
[INTERPRO, BLASTED, MAPPED, ANNOTATED]	Pcac251539_g755.t1	Histone deacetylase domain	877	20	0	90.98	1	F:GO:0016787	F:hydrolase activity			IPR023801 (PFAM); IPR036770 (G3DSA:1.25.40.GENE3D); mobidb-lite (MOBIDB_LITE); mobidb-lite (MOBIDB_LITE); PTHR45634:SF14 (PANTHER); PTHR45634 (PANTHER); PTHR45634 (PANTHER); IPR020683 (PROSITE_PROFILES); cd11599 (CDD); IPR036770 (SUPERFAMILY); IPR023696 (SUPERFAMILY)	no GO terms	no GO terms
[INTERPRO, BLASTED]	Pcac251539_g756.t1	hypothetical protein GQ600_578	179	20	4.20088e-103	75.88						mobidb-lite (MOBIDB_LITE)	no GO terms	no GO terms
[INTERPRO, BLASTED]	Pcac251539_g757.t1	hypothetical protein GQ600_8447	134	20	5.92949e-83	83.77						no IPS match	no IPS match	no IPS match
[INTERPRO, BLASTED]	Pcac251539_g758.t1	hypothetical protein GQ600_1956	106	7	9.67417e-24	80.84						no IPS match	no IPS match	no IPS match
[INTERPRO, BLASTED, MAPPED, ANNOTATED]	Pcac251539_g759.t1	Low temperature viability domain-containing protein	612	20	0	92.62	4	P:GO:0042274; P:GO:0055085; F:GO:0022857; C:GO:0016020	P:ribosomal small subunit biogenesis; P:transmembrane transport; F:transmembrane transporter activity; C:membrane			Coil (COILS); Coil (COILS); Coil (COILS); IPR007307 (PFAM); mobidb-lite (MOBIDB_LITE); mobidb-lite (MOBIDB_LITE); mobidb-lite (MOBIDB_LITE); mobidb-lite (MOBIDB_LITE); mobidb-lite (MOBIDB_LITE); mobidb-lite (MOBIDB_LITE); mobidb-lite (MOBIDB_LITE); mobidb-lite (MOBIDB_LITE); mobidb-lite (MOBIDB_LITE); mobidb-lite (MOBIDB_LITE); PTHR21531:SF0 (PANTHER); IPR007307 (PANTHER)	P:GO:0042274	P:ribosomal small subunit biogenesis
[INTERPRO, BLASTED, MAPPED, ANNOTATED]	Pcac251539_g760.t1	Heat shock transcription factor family	375	20	0	95.16	5	P:GO:0006355; F:GO:0003700; F:GO:0043565; C:GO:0005634; C:GO:0042025	P:regulation of transcription, DNA-templated; F:DNA-binding transcription factor activity; F:sequence-specific DNA binding; C:nucleus; C:host cell nucleus			IPR000232 (PRINTS); IPR036388 (G3DSA:1.10.10.GENE3D); IPR000232 (PFAM); mobidb-lite (MOBIDB_LITE); mobidb-lite (MOBIDB_LITE); PTHR10015:SF206 (PANTHER); IPR027725 (PANTHER); IPR036390 (SUPERFAMILY)	P:GO:0006355; F:GO:0003700; F:GO:0043565	P:regulation of transcription, DNA-templated; F:DNA-binding transcription factor activity; F:sequence-specific DNA binding
[INTERPRO, BLASTED, MAPPED, ANNOTATED]	Pcac251539_g761.t1	Histone deacetylase domain	198	20	1.98607e-101	70.11	1	F:GO:0016787	F:hydrolase activity			no IPS match	no IPS match	no IPS match
[INTERPRO, BLASTED]	Pcac251539_g762.t1	Ribonuclease H-like domain	130	20	6.10794e-85	63.35						PTHR40866 (PANTHER)	no GO terms	no GO terms
[INTERPRO, BLASTED, MAPPED, ANNOTATED]	Pcac251539_g763.t1	hypothetical protein PC110_g13857	75	9	2.38202e-47	85.64	5	F:GO:0003774; F:GO:0003779; F:GO:0005524; F:GO:0046872; C:GO:0016459	F:motor activity; F:actin binding; F:ATP binding; F:metal ion binding; C:myosin complex	EC:3.6.1.15	Nucleoside-triphosphate phosphatase	mobidb-lite (MOBIDB_LITE); mobidb-lite (MOBIDB_LITE)	no GO terms	no GO terms
[INTERPRO, BLASTED, MAPPED, ANNOTATED]	Pcac251539_g764.t1	DnaJ subfamily C member 2 protein	420	20	0	95.45	5	P:GO:0042274; P:GO:0055085; F:GO:0003677; F:GO:0022857; C:GO:0016020	P:ribosomal small subunit biogenesis; P:transmembrane transport; F:DNA binding; F:transmembrane transporter activity; C:membrane			Coil (COILS); IPR001623 (PRINTS); IPR036869 (G3DSA:1.10.287.GENE3D); IPR001623 (PFAM); mobidb-lite (MOBIDB_LITE); PTHR43999:SF1 (PANTHER); PTHR43999 (PANTHER); IPR001623 (PROSITE_PROFILES); IPR001623 (CDD); IPR036869 (SUPERFAMILY)	no GO terms	no GO terms
[INTERPRO, BLASTED, MAPPED, ANNOTATED]	Pcac251539_g765.t1	Amino acid permease	504	20	0	89.64	4	P:GO:0042274; P:GO:0055085; F:GO:0022857; C:GO:0016021	P:ribosomal small subunit biogenesis; P:transmembrane transport; F:transmembrane transporter activity; C:integral component of membrane			PIRSF006060 (PIRSF); IPR002293 (PFAM); G3DSA:1.20.1740.10 (GENE3D); PTHR45826 (PANTHER); PTHR45826:SF2 (PANTHER)	P:GO:0055085; F:GO:0022857; C:GO:0016020	P:transmembrane transport; F:transmembrane transporter activity; C:membrane
[INTERPRO, BLASTED, MAPPED, ANNOTATED]	Pcac251539_g766.t1	Zinc finger, RING/FYVE/PHD-type	456	20	0	88.09	4	P:GO:0042274; P:GO:0055085; F:GO:0022857; C:GO:0016021	P:ribosomal small subunit biogenesis; P:transmembrane transport; F:transmembrane transporter activity; C:integral component of membrane			mobidb-lite (MOBIDB_LITE); PTHR13510:SF44 (PANTHER); PTHR13510 (PANTHER); SSF55961 (SUPERFAMILY)	no GO terms	no GO terms
[INTERPRO, BLASTED, MAPPED, ANNOTATED]	Pcac251539_g767.t1	Amino acid permease	498	20	0	88.14	4	P:GO:0042274; P:GO:0055085; F:GO:0022857; C:GO:0016021	P:ribosomal small subunit biogenesis; P:transmembrane transport; F:transmembrane transporter activity; C:integral component of membrane			G3DSA:1.20.1740.10 (GENE3D); PIRSF006060 (PIRSF); IPR002293 (PFAM); PTHR45826:SF2 (PANTHER); PTHR45826 (PANTHER)	P:GO:0055085; F:GO:0022857; C:GO:0016020	P:transmembrane transport; F:transmembrane transporter activity; C:membrane
[INTERPRO, BLASTED, ANNOTATED]	Pcac251539_g768.t1	Vacuolar protein sorting-associated protein 13, second N-terminal domain	470	20	0	80.11	1	F:GO:0005515	F:protein binding			mobidb-lite (MOBIDB_LITE); IPR000048 (PROSITE_PROFILES)	F:GO:0005515	F:protein binding
[INTERPRO, BLASTED, ANNOTATED]	Pcac251539_g769.t1	PDZ domain-containing protein	3291	20	0	90.43	1	F:GO:0005515	F:protein binding			Coil (COILS); Coil (COILS); IPR036034 (G3DSA:2.30.42.GENE3D); IPR041489 (PFAM); IPR009543 (PFAM); IPR031646 (PFAM); IPR026854 (PFAM); IPR031642 (PFAM); mobidb-lite (MOBIDB_LITE); mobidb-lite (MOBIDB_LITE); mobidb-lite (MOBIDB_LITE); IPR026847 (PANTHER); IPR001478 (PROSITE_PROFILES); IPR036034 (SUPERFAMILY)	F:GO:0005515	F:protein binding
[INTERPRO, BLASTED, MAPPED, ANNOTATED]	Pcac251539_g770.t1	Zinc finger, RING/FYVE/PHD-type	593	20	0	88.93	4	P:GO:0055085; F:GO:0022857; F:GO:0046872; C:GO:0016021	P:transmembrane transport; F:transmembrane transporter activity; F:metal ion binding; C:integral component of membrane			mobidb-lite (MOBIDB_LITE); mobidb-lite (MOBIDB_LITE); PTHR13510:SF44 (PANTHER); PTHR13510 (PANTHER)	no GO terms	no GO terms
[INTERPRO, BLASTED, MAPPED, ANNOTATED]	Pcac251539_g771.t1	Transmembrane protein 19	283	20	0	93.82	3	P:GO:0055085; F:GO:0022857; C:GO:0016021	P:transmembrane transport; F:transmembrane transporter activity; C:integral component of membrane			IPR002794 (PFAM); PTHR13353:SF5 (PANTHER); IPR002794 (PANTHER)	C:GO:0016021	C:integral component of membrane
[INTERPRO, BLASTED, MAPPED, ANNOTATED]	Pcac251539_g772.t1	Zinc finger, RING/FYVE/PHD-type	402	20	0	80.36	3	P:GO:0055085; F:GO:0022857; C:GO:0016021	P:transmembrane transport; F:transmembrane transporter activity; C:integral component of membrane			IPR013083 (G3DSA:3.30.40.GENE3D); PTHR13510 (PANTHER); PTHR13510:SF44 (PANTHER); IPR011011 (SUPERFAMILY)	no GO terms	no GO terms
[INTERPRO, BLASTED]	Pcac251539_g773.t1	Avirulence protein (Avh)	206	20	7.66508e-105	66.5						no IPS match	no IPS match	no IPS match
[INTERPRO, BLASTED, MAPPED, ANNOTATED]	Pcac251539_g774.t1	Amino acid permease	485	20	0	92.47	3	P:GO:0055085; F:GO:0022857; C:GO:0016021	P:transmembrane transport; F:transmembrane transporter activity; C:integral component of membrane			IPR002293 (PFAM); G3DSA:1.20.1740.10 (GENE3D); PIRSF006060 (PIRSF); PTHR45826:SF2 (PANTHER); PTHR45826 (PANTHER)	P:GO:0055085; F:GO:0022857; C:GO:0016020	P:transmembrane transport; F:transmembrane transporter activity; C:membrane
[INTERPRO, BLASTED, MAPPED, ANNOTATED]	Pcac251539_g775.t1	Zinc finger, RING/FYVE/PHD-type	544	20	0	68.89	3	P:GO:0055085; F:GO:0022857; C:GO:0016021	P:transmembrane transport; F:transmembrane transporter activity; C:integral component of membrane			mobidb-lite (MOBIDB_LITE); mobidb-lite (MOBIDB_LITE); mobidb-lite (MOBIDB_LITE); PTHR13510:SF44 (PANTHER); PTHR13510 (PANTHER)	no GO terms	no GO terms
[INTERPRO, BLASTED, MAPPED, ANNOTATED]	Pcac251539_g776.t1	Zinc finger, RING/FYVE/PHD-type	596	20	0	88.37	3	P:GO:0055085; F:GO:0022857; C:GO:0016021	P:transmembrane transport; F:transmembrane transporter activity; C:integral component of membrane			mobidb-lite (MOBIDB_LITE); mobidb-lite (MOBIDB_LITE); mobidb-lite (MOBIDB_LITE); mobidb-lite (MOBIDB_LITE); mobidb-lite (MOBIDB_LITE); mobidb-lite (MOBIDB_LITE); PTHR13510:SF44 (PANTHER); PTHR13510 (PANTHER)	no GO terms	no GO terms
[INTERPRO, BLASTED, MAPPED, ANNOTATED]	Pcac251539_g777.t1	Zinc finger, RING/FYVE/PHD-type	590	20	0	89.39	3	P:GO:0055085; F:GO:0022857; C:GO:0016021	P:transmembrane transport; F:transmembrane transporter activity; C:integral component of membrane			mobidb-lite (MOBIDB_LITE); mobidb-lite (MOBIDB_LITE); mobidb-lite (MOBIDB_LITE); mobidb-lite (MOBIDB_LITE); PTHR13510:SF44 (PANTHER); PTHR13510 (PANTHER)	no GO terms	no GO terms
[INTERPRO, BLASTED, MAPPED, ANNOTATED]	Pcac251539_g778.t1	Zinc finger, RING/FYVE/PHD-type	583	20	0	81.86	3	P:GO:0055085; F:GO:0022857; C:GO:0016021	P:transmembrane transport; F:transmembrane transporter activity; C:integral component of membrane			mobidb-lite (MOBIDB_LITE); mobidb-lite (MOBIDB_LITE); mobidb-lite (MOBIDB_LITE); PTHR13510:SF44 (PANTHER); PTHR13510 (PANTHER)	no GO terms	no GO terms
[INTERPRO, BLASTED, MAPPED, ANNOTATED]	Pcac251539_g779.t1	Zinc finger, RING/FYVE/PHD-type	471	20	0	91.36	3	P:GO:0055085; F:GO:0022857; C:GO:0016021	P:transmembrane transport; F:transmembrane transporter activity; C:integral component of membrane			IPR013083 (G3DSA:3.30.40.GENE3D); mobidb-lite (MOBIDB_LITE); mobidb-lite (MOBIDB_LITE); mobidb-lite (MOBIDB_LITE); PTHR13510:SF44 (PANTHER); PTHR13510 (PANTHER)	no GO terms	no GO terms
[INTERPRO, BLASTED]	Pcac251539_g780.t1	hypothetical protein PC110_g15727	518	20	0	91.64						mobidb-lite (MOBIDB_LITE); mobidb-lite (MOBIDB_LITE); mobidb-lite (MOBIDB_LITE); mobidb-lite (MOBIDB_LITE); PTHR13510 (PANTHER); PTHR13510:SF44 (PANTHER)	no GO terms	no GO terms
[INTERPRO, BLASTED]	Pcac251539_g781.t1	secreted RxLR effector peptide protein, putative	318	20	0	70.71						no IPS match	no IPS match	no IPS match
[INTERPRO, BLASTED]	Pcac251539_g782.t1	hypothetical protein PC110_g23613, partial	233	20	3.21731e-126	71.86						G3DSA:3.30.420.470 (GENE3D); PTHR47169 (PANTHER); PTHR47169:SF1 (PANTHER)	no GO terms	no GO terms
[INTERPRO, BLASTED, MAPPED]	Pcac251539_g783.t1	hypothetical protein PC110_g23715	120	20	1.48258e-77	62.99	3	P:GO:0006313; P:GO:0015074; F:GO:0003677	P:transposition, DNA-mediated; P:DNA integration; F:DNA binding			no IPS match	no IPS match	no IPS match
[INTERPRO, BLASTED, MAPPED, ANNOTATED]	Pcac251539_g784.t1	hypothetical protein PC110_g13930	196	20	5.25307e-64	74.37	1	F:GO:0003677	F:DNA binding			Coil (COILS); mobidb-lite (MOBIDB_LITE); mobidb-lite (MOBIDB_LITE)	no GO terms	no GO terms
[INTERPRO, BLASTED]	Pcac251539_g785.t1	Harbinger transposase-derived nuclease domain	67	3	7.62541e-41	87.68						mobidb-lite (MOBIDB_LITE)	no GO terms	no GO terms
[INTERPRO, BLASTED]	Pcac251539_g786.t1	secreted RxLR effector peptide protein, putative	167	20	1.13315e-118	70.03						no IPS match	no IPS match	no IPS match
[INTERPRO, BLASTED, MAPPED, ANNOTATED]	Pcac251539_g787.t1	DDE superfamily endonuclease	357	20	0	78.45	1	C:GO:0016020	C:membrane			mobidb-lite (MOBIDB_LITE); mobidb-lite (MOBIDB_LITE); PTHR34615 (PANTHER)	no GO terms	no GO terms
[INTERPRO, BLASTED]	Pcac251539_g788.t1	secreted RxLR effector peptide protein, putative	404	20	0	82.66						no IPS match	no IPS match	no IPS match
[INTERPRO, BLASTED, MAPPED, ANNOTATED]	Pcac251539_g789.t1	hypothetical protein PC110_g13921	129	20	1.00144e-89	76.04	1	F:GO:0003676	F:nucleic acid binding			no IPS match	no IPS match	no IPS match
[INTERPRO, BLASTED]	Pcac251539_g790.t1	hypothetical protein PC110_g13920	140	20	1.68471e-97	65.95						mobidb-lite (MOBIDB_LITE); mobidb-lite (MOBIDB_LITE); mobidb-lite (MOBIDB_LITE); mobidb-lite (MOBIDB_LITE)	no GO terms	no GO terms
[INTERPRO, BLASTED]	Pcac251539_g791.t1	hypothetical protein PC110_g13919	176	20	1.93424e-100	67.46						no IPS match	no IPS match	no IPS match
[INTERPRO, BLASTED]	Pcac251539_g792.t1	hypothetical protein PC110_g19413	160	20	8.94851e-111	70.1						mobidb-lite (MOBIDB_LITE); mobidb-lite (MOBIDB_LITE)	no GO terms	no GO terms
[INTERPRO, BLASTED]	Pcac251539_g793.t1	hypothetical protein PC110_g22679	225	1	1.86457e-129	89.77						mobidb-lite (MOBIDB_LITE); mobidb-lite (MOBIDB_LITE)	no GO terms	no GO terms
[INTERPRO, BLASTED]	Pcac251539_g794.t1	START-like domain	444	20	0	92.97						mobidb-lite (MOBIDB_LITE); mobidb-lite (MOBIDB_LITE); PTHR13510 (PANTHER); PTHR13510:SF44 (PANTHER); cd00065 (CDD)	no GO terms	no GO terms
[INTERPRO, BLASTED, MAPPED, ANNOTATED]	Pcac251539_g795.t1	putative membrane protein	200	20	2.33968e-145	87.99	1	C:GO:0016021	C:integral component of membrane			mobidb-lite (MOBIDB_LITE); mobidb-lite (MOBIDB_LITE); IPR033579 (PANTHER)	no GO terms	no GO terms
[INTERPRO, BLASTED, MAPPED, ANNOTATED]	Pcac251539_g796.t1	Sugar phosphate exchanger 3	499	20	0	94.17	3	P:GO:0055085; F:GO:0022857; C:GO:0016021	P:transmembrane transport; F:transmembrane transporter activity; C:integral component of membrane			IPR011701 (PFAM); G3DSA:1.20.1250.20 (GENE3D); IPR000849 (PIRSF); G3DSA:1.20.1250.20 (GENE3D); mobidb-lite (MOBIDB_LITE); mobidb-lite (MOBIDB_LITE); PTHR43184 (PANTHER); PTHR43184:SF7 (PANTHER); IPR020846 (PROSITE_PROFILES); cd17342 (CDD); IPR036259 (SUPERFAMILY)	P:GO:0055085; F:GO:0022857; C:GO:0016021	P:transmembrane transport; F:transmembrane transporter activity; C:integral component of membrane
[INTERPRO, BLASTED, MAPPED]	Pcac251539_g797.t1	hypothetical protein PC110_g20579	276	20	0	65	2	C:GO:0016020; C:GO:0016021	C:membrane; C:integral component of membrane			no IPS match	no IPS match	no IPS match
[INTERPRO, BLASTED, MAPPED, ANNOTATED]	Pcac251539_g798.t1	P-loop containing nucleoside triphosphate hydrolase	243	20	1.09778e-163	89.94	5	P:GO:0006801; F:GO:0003676; F:GO:0005524; F:GO:0016787; F:GO:0046872	P:superoxide metabolic process; F:nucleic acid binding; F:ATP binding; F:hydrolase activity; F:metal ion binding			IPR036423 (G3DSA:2.60.40.GENE3D); mobidb-lite (MOBIDB_LITE); mobidb-lite (MOBIDB_LITE); IPR036423 (SUPERFAMILY)	P:GO:0006801; F:GO:0046872	P:superoxide metabolic process; F:metal ion binding
[INTERPRO, BLASTED, MAPPED, ANNOTATED]	Pcac251539_g799.t1	P-loop containing nucleoside triphosphate hydrolase	239	20	2.12091e-177	86.5	5	P:GO:0006801; F:GO:0003676; F:GO:0005524; F:GO:0016787; F:GO:0046872	P:superoxide metabolic process; F:nucleic acid binding; F:ATP binding; F:hydrolase activity; F:metal ion binding			IPR036423 (G3DSA:2.60.40.GENE3D); mobidb-lite (MOBIDB_LITE); mobidb-lite (MOBIDB_LITE)	P:GO:0006801; F:GO:0046872	P:superoxide metabolic process; F:metal ion binding
[INTERPRO, BLASTED, MAPPED, ANNOTATED]	Pcac251539_g800.t1	P-loop containing nucleoside triphosphate hydrolase	212	20	2.891e-156	82.3	5	P:GO:0006801; F:GO:0003676; F:GO:0005524; F:GO:0016787; F:GO:0046872	P:superoxide metabolic process; F:nucleic acid binding; F:ATP binding; F:hydrolase activity; F:metal ion binding			IPR036423 (G3DSA:2.60.40.GENE3D); IPR036423 (SUPERFAMILY)	P:GO:0006801; F:GO:0046872	P:superoxide metabolic process; F:metal ion binding
[INTERPRO, BLASTED, MAPPED, ANNOTATED]	Pcac251539_g801.t1	P-loop containing nucleoside triphosphate hydrolase	225	20	7.00282e-167	88.06	5	P:GO:0006801; F:GO:0003676; F:GO:0005524; F:GO:0016787; F:GO:0046872	P:superoxide metabolic process; F:nucleic acid binding; F:ATP binding; F:hydrolase activity; F:metal ion binding			IPR036423 (G3DSA:2.60.40.GENE3D); IPR036423 (SUPERFAMILY)	P:GO:0006801; F:GO:0046872	P:superoxide metabolic process; F:metal ion binding
[INTERPRO, BLASTED, MAPPED, ANNOTATED]	Pcac251539_g802.t1	Helicase conserved C-terminal domain	551	20	0	88.6	6	P:GO:0006310; P:GO:0006801; F:GO:0003676; F:GO:0004386; F:GO:0005524; F:GO:0046872	P:DNA recombination; P:superoxide metabolic process; F:nucleic acid binding; F:helicase activity; F:ATP binding; F:metal ion binding	EC:3.6.1.3; EC:3.6.1.15	Adenosinetriphosphatase; Nucleoside-triphosphate phosphatase	IPR001650 (PFAM); IPR011545 (PFAM); G3DSA:3.40.50.300 (GENE3D); G3DSA:3.40.50.300 (GENE3D); PTHR13710 (PANTHER); IPR002464 (PROSITE_PATTERNS); IPR014001 (PROSITE_PROFILES); IPR001650 (PROSITE_PROFILES); cd17920 (CDD); cd18794 (CDD); IPR027417 (SUPERFAMILY)	F:GO:0003676; F:GO:0005524	F:nucleic acid binding; F:ATP binding
[INTERPRO, BLASTED]	Pcac251539_g803.t1	secreted RxLR effector peptide protein, putative	318	20	0	70.71						no IPS match	no IPS match	no IPS match
[INTERPRO, BLASTED]	Pcac251539_g804.t1	Avirulence protein (Avh)	503	20	0	73.64						no IPS match	no IPS match	no IPS match
[INTERPRO, BLASTED]	Pcac251539_g805.t1	secreted RxLR effector peptide protein, putative	248	20	0	76.33						no IPS match	no IPS match	no IPS match
[INTERPRO, BLASTED]	Pcac251539_g806.t1	secreted RxLR effector peptide protein, putative	291	20	0	73.76						no IPS match	no IPS match	no IPS match
[INTERPRO, BLASTED]	Pcac251539_g807.t1	hypothetical protein PC110_g14492	1384	20	0	81.08						mobidb-lite (MOBIDB_LITE); mobidb-lite (MOBIDB_LITE); mobidb-lite (MOBIDB_LITE); mobidb-lite (MOBIDB_LITE); mobidb-lite (MOBIDB_LITE); mobidb-lite (MOBIDB_LITE); IPR040031 (PANTHER)	no GO terms	no GO terms
[INTERPRO, BLASTED, MAPPED, ANNOTATED]	Pcac251539_g808.t1	Callose synthase 7	2022	20	0	97.58	6	P:GO:0006075; P:GO:0055085; F:GO:0003843; F:GO:0022857; C:GO:0000148; C:GO:0016021	P:(1->3)-beta-D-glucan biosynthetic process; P:transmembrane transport; F:1,3-beta-D-glucan synthase activity; F:transmembrane transporter activity; C:1,3-beta-D-glucan synthase complex; C:integral component of membrane	EC:2.4.1.34	1,3-beta-glucan synthase	IPR003440 (PFAM); IPR026899 (PFAM); G3DSA:1.20.1250.20 (GENE3D); mobidb-lite (MOBIDB_LITE); mobidb-lite (MOBIDB_LITE); mobidb-lite (MOBIDB_LITE); PTHR12741:SF7 (PANTHER); PTHR12741 (PANTHER); cd17358 (CDD); IPR036259 (SUPERFAMILY)	P:GO:0006075; F:GO:0003843; C:GO:0000148; C:GO:0016020	P:(1->3)-beta-D-glucan biosynthetic process; F:1,3-beta-D-glucan synthase activity; C:1,3-beta-D-glucan synthase complex; C:membrane
[INTERPRO, BLASTED]	Pcac251539_g809.t1	START-like domain	647	20	0	75.33						mobidb-lite (MOBIDB_LITE); PTHR13510:SF44 (PANTHER); PTHR13510 (PANTHER); PTHR13510 (PANTHER); cd00065 (CDD); SSF55961 (SUPERFAMILY)	no GO terms	no GO terms
[INTERPRO, BLASTED]	Pcac251539_g810.t1	START-like domain	570	20	0	91.2						mobidb-lite (MOBIDB_LITE); mobidb-lite (MOBIDB_LITE); PTHR13510 (PANTHER); PTHR13510:SF44 (PANTHER)	no GO terms	no GO terms
[INTERPRO, BLASTED, MAPPED, ANNOTATED]	Pcac251539_g811.t1	Nucleoredoxin protein 2	459	20	0	88.84	2	F:GO:0008289; F:GO:0046872	F:lipid binding; F:metal ion binding			IPR023393 (G3DSA:3.30.530.GENE3D); mobidb-lite (MOBIDB_LITE); mobidb-lite (MOBIDB_LITE); mobidb-lite (MOBIDB_LITE); PTHR13510 (PANTHER); PTHR13510:SF44 (PANTHER); IPR011011 (SUPERFAMILY); SSF55961 (SUPERFAMILY)	no GO terms	no GO terms
[INTERPRO, BLASTED, MAPPED]	Pcac251539_g812.t1	hypothetical protein PC110_g14497	438	20	0	83.21	1	F:GO:0046872	F:metal ion binding			Coil (COILS); IPR023393 (G3DSA:3.30.530.GENE3D); mobidb-lite (MOBIDB_LITE); mobidb-lite (MOBIDB_LITE); mobidb-lite (MOBIDB_LITE); PTHR13510:SF44 (PANTHER); PTHR13510 (PANTHER); cd00065 (CDD); SSF55961 (SUPERFAMILY); IPR011011 (SUPERFAMILY)	no GO terms	no GO terms
[INTERPRO, BLASTED]	Pcac251539_g813.t1	putative splicing arginine serine-rich 12	318	20	0	89.03						mobidb-lite (MOBIDB_LITE); mobidb-lite (MOBIDB_LITE); mobidb-lite (MOBIDB_LITE); mobidb-lite (MOBIDB_LITE); mobidb-lite (MOBIDB_LITE); PTHR34117 (PANTHER)	no GO terms	no GO terms
[INTERPRO, BLASTED]	Pcac251539_g814.t1	hypothetical protein PC110_g14501	169	7	2.05412e-109	61.73						mobidb-lite (MOBIDB_LITE); mobidb-lite (MOBIDB_LITE); mobidb-lite (MOBIDB_LITE)	no GO terms	no GO terms
[INTERPRO, BLASTED, MAPPED]	Pcac251539_g815.t1	hypothetical protein PF008_g31140, partial	245	20	9.48214e-66	63.31	6	P:GO:0006310; P:GO:0015074; P:GO:0090502; F:GO:0003676; F:GO:0003677; F:GO:0004523	P:DNA recombination; P:DNA integration; P:RNA phosphodiester bond hydrolysis, endonucleolytic; F:nucleic acid binding; F:DNA binding; F:RNA-DNA hybrid ribonuclease activity			Coil (COILS)	no GO terms	no GO terms
[INTERPRO, BLASTED, MAPPED, ANNOTATED]	Pcac251539_g816.t1	suppressor of RNA silencing	742	20	0	77.83	1	C:GO:0110165	C:cellular anatomical entity			no IPS match	no IPS match	no IPS match
[INTERPRO, BLASTED, MAPPED]	Pcac251539_g817.t1	Eukaryotic translation initiation factor 3 subunit K	460	20	0	76.61	2	P:GO:0006413; F:GO:0003743	P:translational initiation; F:translation initiation factor activity			IPR031825 (PFAM)	no GO terms	no GO terms
[INTERPRO, BLASTED]	Pcac251539_g818.t1	hypothetical protein PC110_g17670	299	2	3.5791e-58	78.97						mobidb-lite (MOBIDB_LITE)	no GO terms	no GO terms
[INTERPRO, BLASTED]	Pcac251539_g819.t1	hypothetical protein GQ600_21383	127	20	1.50382e-80	84.38						no IPS match	no IPS match	no IPS match
[INTERPRO, BLASTED]	Pcac251539_g820.t1	U3 small nucleolar RNA-associated protein 15	408	20	0	77.24						no IPS match	no IPS match	no IPS match
[INTERPRO, BLASTED, MAPPED, ANNOTATED]	Pcac251539_g821.t1	carbohydrate-binding protein, putative	101	20	9.13313e-68	87.11	1	C:GO:0016021	C:integral component of membrane			PTHR40855 (PANTHER)	no GO terms	no GO terms
[INTERPRO, BLASTED, MAPPED, ANNOTATED]	Pcac251539_g822.t1	ATP-dependent chaperone ClpB	767	20	0	96.74	2	F:GO:0005524; F:GO:0016887	F:ATP binding; F:ATPase activity			Coil (COILS); Coil (COILS); IPR001270 (PRINTS); G3DSA:1.10.8.60 (GENE3D); G3DSA:3.40.50.300 (GENE3D); IPR003959 (PFAM); G3DSA:3.40.50.300 (GENE3D); IPR041546 (PFAM); G3DSA:3.40.50.300 (GENE3D); IPR019489 (PFAM); IPR003959 (PFAM); mobidb-lite (MOBIDB_LITE); mobidb-lite (MOBIDB_LITE); PTHR11638:SF18 (PANTHER); PTHR11638 (PANTHER); IPR018368 (PROSITE_PATTERNS); cd00009 (CDD); cd00009 (CDD); IPR02741…	F:GO:0005524; F:GO:0016887	F:ATP binding; F:ATPase activity
[INTERPRO, BLASTED, MAPPED, ANNOTATED]	Pcac251539_g823.t1	Las17-binding protein actin regulator	632	20	0	92.26	1	F:GO:0046872	F:metal ion binding			IPR000306 (PFAM); IPR013083 (G3DSA:3.30.40.GENE3D); IPR007461 (PFAM); mobidb-lite (MOBIDB_LITE); mobidb-lite (MOBIDB_LITE); mobidb-lite (MOBIDB_LITE); mobidb-lite (MOBIDB_LITE); mobidb-lite (MOBIDB_LITE); mobidb-lite (MOBIDB_LITE); mobidb-lite (MOBIDB_LITE); PTHR15629 (PANTHER); PTHR15629:SF2 (PANTHER); IPR017455 (PROSITE_PROFILES); cd11526 (CDD); cd00065 (CDD); IPR011011 (SUPERFAMILY)	F:GO:0046872	F:metal ion binding
[INTERPRO, BLASTED]	Pcac251539_g824.t1	secreted RxLR effector peptide protein, putative	484	20	0	72.11						no IPS match	no IPS match	no IPS match
[INTERPRO, BLASTED]	Pcac251539_g825.t1	Avirulence protein (Avh)	400	20	1.85303e-170	78						no IPS match	no IPS match	no IPS match
[INTERPRO, BLASTED]	Pcac251539_g826.t1	TPL-binding domain in jasmonate signaling	796	20	0	74.16						Coil (COILS); IPR032308 (PFAM); IPR013083 (G3DSA:3.30.40.GENE3D); mobidb-lite (MOBIDB_LITE); mobidb-lite (MOBIDB_LITE); mobidb-lite (MOBIDB_LITE); mobidb-lite (MOBIDB_LITE); mobidb-lite (MOBIDB_LITE); mobidb-lite (MOBIDB_LITE); IPR019786 (PROSITE_PATTERNS); cd15489 (CDD)	no GO terms	no GO terms
[INTERPRO, BLASTED, MAPPED, ANNOTATED]	Pcac251539_g827.t1	Cyclic nucleotide-binding domain	1376	20	0	83.96	2	P:GO:0016310; F:GO:0016301	P:phosphorylation; F:kinase activity			PR00103 (PRINTS); IPR000595 (PFAM); IPR014710 (G3DSA:2.60.120.GENE3D); IPR014710 (G3DSA:2.60.120.GENE3D); mobidb-lite (MOBIDB_LITE); mobidb-lite (MOBIDB_LITE); mobidb-lite (MOBIDB_LITE); mobidb-lite (MOBIDB_LITE); mobidb-lite (MOBIDB_LITE); mobidb-lite (MOBIDB_LITE); mobidb-lite (MOBIDB_LITE); mobidb-lite (MOBIDB_LITE); mobidb-lite (MOBIDB_LITE); mobidb-lite (MOBIDB_LITE); mobidb-lite (MOBIDB_LIT…	no GO terms	no GO terms
[INTERPRO, BLASTED]	Pcac251539_g828.t1	RxLR effector family protein	269	20	5.49042e-151	75.2						no IPS match	no IPS match	no IPS match
[INTERPRO, BLASTED, MAPPED, ANNOTATED]	Pcac251539_g829.t1	Transposon Tf2-9 polyprotein	503	20	0	82.24	4	P:GO:0006278; P:GO:0015074; F:GO:0003676; F:GO:0003964	P:RNA-dependent DNA biosynthetic process; P:DNA integration; F:nucleic acid binding; F:RNA-directed DNA polymerase activity	EC:2.7.7.49	RNA-directed DNA polymerase	IPR043128 (G3DSA:3.30.70.GENE3D); G3DSA:3.10.20.370 (GENE3D); IPR041588 (PFAM); G3DSA:1.10.340.70 (GENE3D); IPR000477 (PFAM); IPR041373 (PFAM); PTHR45643 (PANTHER); IPR000477 (PROSITE_PROFILES); cd09274 (CDD); cd01647 (CDD); IPR043502 (SUPERFAMILY)	no GO terms	no GO terms
[INTERPRO, BLASTED]	Pcac251539_g830.t1	Uracil catabolism protein 4	119	20	1.25032e-27	55.56						no IPS match	no IPS match	no IPS match
[INTERPRO, BLASTED]	Pcac251539_g831.t1	RxLR effector family protein	398	20	1.03482e-175	74.9						no IPS match	no IPS match	no IPS match
[INTERPRO, BLASTED, MAPPED, ANNOTATED]	Pcac251539_g832.t1	Cyclic nucleotide-binding domain	132	20	5.44428e-92	85.66	2	P:GO:0016310; F:GO:0016301	P:phosphorylation; F:kinase activity			mobidb-lite (MOBIDB_LITE); mobidb-lite (MOBIDB_LITE)	no GO terms	no GO terms
[INTERPRO, BLASTED]	Pcac251539_g833.t1	hypothetical protein GQ600_12309	136	20	2.80428e-32	71.09						mobidb-lite (MOBIDB_LITE); mobidb-lite (MOBIDB_LITE); mobidb-lite (MOBIDB_LITE)	no GO terms	no GO terms
[INTERPRO, BLASTED]	Pcac251539_g834.t1	hypothetical protein PC110_g14513	116	1	1.03741e-75	99.14						mobidb-lite (MOBIDB_LITE); mobidb-lite (MOBIDB_LITE)	no GO terms	no GO terms
[INTERPRO, BLASTED, MAPPED]	Pcac251539_g835.t1	Ribonuclease H-like domain	161	20	6.34945e-115	76.07	1	F:GO:0003677	F:DNA binding			PTHR40866 (PANTHER)	no GO terms	no GO terms
[INTERPRO, BLASTED, MAPPED]	Pcac251539_g836.t1	Ribonuclease H-like domain	284	20	1.57739e-123	75.5	1	F:GO:0003677	F:DNA binding			PTHR40866 (PANTHER)	no GO terms	no GO terms
[INTERPRO, BLASTED, MAPPED, ANNOTATED]	Pcac251539_g837.t1	putative phospholipid-transporting ATPase	1392	20	0	95.74	6	P:GO:0015914; P:GO:0034204; F:GO:0000287; F:GO:0005524; F:GO:0140326; C:GO:0016021	P:phospholipid transport; P:lipid translocation; F:magnesium ion binding; F:ATP binding; F:ATPase-coupled intramembrane lipid transporter activity; C:integral component of membrane	EC:7.6.2.1	P-type phospholipid transporter	IPR032631 (PFAM); G3DSA:2.70.150.10 (GENE3D); IPR032630 (PFAM); PF00122 (PFAM); PF13246 (PFAM); IPR006539 (TIGRFAM); IPR023299 (G3DSA:3.40.1110.GENE3D); IPR001757 (TIGRFAM); IPR023214 (G3DSA:3.40.50.GENE3D); mobidb-lite (MOBIDB_LITE); mobidb-lite (MOBIDB_LITE); mobidb-lite (MOBIDB_LITE); mobidb-lite (MOBIDB_LITE); mobidb-lite (MOBIDB_LITE); mobidb-lite (MOBIDB_LITE); IPR026871 (PTHR24092:PANTHER)…	P:GO:0015914; F:GO:0000166; F:GO:0000287; F:GO:0005524; F:GO:0140326; C:GO:0016021	P:phospholipid transport; F:nucleotide binding; F:magnesium ion binding; F:ATP binding; F:ATPase-coupled intramembrane lipid transporter activity; C:integral component of membrane
[INTERPRO, BLASTED, MAPPED, ANNOTATED]	Pcac251539_g838.t1	Got1/Sft2-like family	263	20	0	89.17	3	P:GO:0015031; P:GO:0016192; C:GO:0016021	P:protein transport; P:vesicle-mediated transport; C:integral component of membrane			IPR007305 (PFAM); mobidb-lite (MOBIDB_LITE); IPR011691 (PANTHER); PTHR23137:SF31 (PANTHER)	P:GO:0016192; C:GO:0016021	P:vesicle-mediated transport; C:integral component of membrane
[INTERPRO, BLASTED, MAPPED, ANNOTATED]	Pcac251539_g839.t1	Basic-leucine zipper domain	531	20	0	89.24	7	P:GO:0006355; P:GO:0042908; P:GO:0055085; F:GO:0003700; F:GO:0015297; F:GO:0042910; C:GO:0016020	P:regulation of transcription, DNA-templated; P:xenobiotic transport; P:transmembrane transport; F:DNA-binding transcription factor activity; F:antiporter activity; F:xenobiotic transmembrane transporter activity; C:membrane			Coil (COILS); mobidb-lite (MOBIDB_LITE); mobidb-lite (MOBIDB_LITE); mobidb-lite (MOBIDB_LITE); mobidb-lite (MOBIDB_LITE); mobidb-lite (MOBIDB_LITE); IPR004827 (PROSITE_PROFILES); SSF57959 (SUPERFAMILY)	P:GO:0006355; F:GO:0003700	P:regulation of transcription, DNA-templated; F:DNA-binding transcription factor activity
[INTERPRO, BLASTED, MAPPED, ANNOTATED]	Pcac251539_g840.t1	Basic-leucine zipper domain	573	20	0	85.17	7	P:GO:0006355; P:GO:0042908; P:GO:0055085; F:GO:0003700; F:GO:0015297; F:GO:0042910; C:GO:0016020	P:regulation of transcription, DNA-templated; P:xenobiotic transport; P:transmembrane transport; F:DNA-binding transcription factor activity; F:antiporter activity; F:xenobiotic transmembrane transporter activity; C:membrane			Coil (COILS); mobidb-lite (MOBIDB_LITE); cd14686 (CDD)	no GO terms	no GO terms
[INTERPRO, BLASTED, MAPPED, ANNOTATED]	Pcac251539_g841.t1	Crinkler (CRN)	131	20	2.48605e-82	79.66	3	P:GO:0006468; F:GO:0004672; F:GO:0005524	P:protein phosphorylation; F:protein kinase activity; F:ATP binding			no IPS match	no IPS match	no IPS match
[INTERPRO, BLASTED, MAPPED, ANNOTATED]	Pcac251539_g842.t1	serine/threonine protein kinase	430	20	0	81.06	3	P:GO:0006468; F:GO:0004674; F:GO:0005524	P:protein phosphorylation; F:protein serine/threonine kinase activity; F:ATP binding	EC:2.7.11	Transferring phosphorus-containing groups	IPR000719 (PFAM); G3DSA:1.10.510.10 (GENE3D); PTHR33492:SF9 (PANTHER); PTHR33492 (PANTHER); IPR000719 (PROSITE_PROFILES); cd00180 (CDD); IPR011009 (SUPERFAMILY)	P:GO:0006468; F:GO:0004672; F:GO:0005524	P:protein phosphorylation; F:protein kinase activity; F:ATP binding
[INTERPRO, BLASTED, MAPPED, ANNOTATED]	Pcac251539_g843.t1	Succinate dehydrogenase/fumarate reductase flavoprotein, catalytic domain	329	20	0	78.58	5	P:GO:0006099; P:GO:0022900; F:GO:0005515; F:GO:0016627; F:GO:0050660	P:tricarboxylic acid cycle; P:electron transport chain; F:protein binding; F:oxidoreductase activity, acting on the CH-CH group of donors; F:flavin adenine dinucleotide binding			Coil (COILS); G3DSA:2.20.70.10 (GENE3D); IPR001202 (PFAM); mobidb-lite (MOBIDB_LITE); mobidb-lite (MOBIDB_LITE); mobidb-lite (MOBIDB_LITE); mobidb-lite (MOBIDB_LITE); mobidb-lite (MOBIDB_LITE); PTHR21715:SF0 (PANTHER); PTHR21715 (PANTHER); IPR001202 (PROSITE_PROFILES); IPR001202 (CDD); IPR036020 (SUPERFAMILY)	F:GO:0005515	F:protein binding
[INTERPRO, BLASTED, MAPPED, ANNOTATED]	Pcac251539_g844.t1	Reticulon-4-interacting protein 1	322	20	0	95.08	2	P:GO:0055114; F:GO:0016491	P:oxidation-reduction process; F:oxidoreductase activity			G3DSA:3.90.180.10 (GENE3D); IPR013154 (PFAM); G3DSA:3.40.50.720 (GENE3D); PF13602 (PFAM); PTHR11695:SF294 (PANTHER); PTHR11695 (PANTHER); cd08267 (CDD); IPR011032 (SUPERFAMILY); IPR036291 (SUPERFAMILY)	P:GO:0055114	P:oxidation-reduction process
[INTERPRO, BLASTED]	Pcac251539_g845.t1	Sodium/hydrogen exchanger 3	339	20	1.37066e-157	65.46						no IPS match	no IPS match	no IPS match
[INTERPRO, BLASTED, MAPPED, ANNOTATED]	Pcac251539_g846.t1	Basic-leucine zipper domain	574	20	0	77.54	7	P:GO:0006355; P:GO:0042908; P:GO:0055085; F:GO:0003700; F:GO:0015297; F:GO:0042910; C:GO:0016020	P:regulation of transcription, DNA-templated; P:xenobiotic transport; P:transmembrane transport; F:DNA-binding transcription factor activity; F:antiporter activity; F:xenobiotic transmembrane transporter activity; C:membrane			Coil (COILS); mobidb-lite (MOBIDB_LITE); mobidb-lite (MOBIDB_LITE); cd14686 (CDD)	no GO terms	no GO terms
[INTERPRO, BLASTED, MAPPED, ANNOTATED]	Pcac251539_g847.t1	Basic-leucine zipper domain	560	20	0	92.82	7	P:GO:0006355; P:GO:0042908; P:GO:0055085; F:GO:0003700; F:GO:0015297; F:GO:0042910; C:GO:0016020	P:regulation of transcription, DNA-templated; P:xenobiotic transport; P:transmembrane transport; F:DNA-binding transcription factor activity; F:antiporter activity; F:xenobiotic transmembrane transporter activity; C:membrane			Coil (COILS); mobidb-lite (MOBIDB_LITE); mobidb-lite (MOBIDB_LITE); mobidb-lite (MOBIDB_LITE); SSF57959 (SUPERFAMILY)	no GO terms	no GO terms
[INTERPRO, BLASTED, MAPPED, ANNOTATED]	Pcac251539_g848.t1	Basic-leucine zipper domain	499	20	0	91.44	7	P:GO:0006355; P:GO:0042908; P:GO:0055085; F:GO:0003700; F:GO:0015297; F:GO:0042910; C:GO:0016021	P:regulation of transcription, DNA-templated; P:xenobiotic transport; P:transmembrane transport; F:DNA-binding transcription factor activity; F:antiporter activity; F:xenobiotic transmembrane transporter activity; C:integral component of membrane			IPR002528 (TIGRFAM); IPR002528 (PFAM); PTHR11206:SF153 (PANTHER); PTHR11206 (PANTHER); cd13132 (CDD)	P:GO:0055085; F:GO:0015297; F:GO:0042910; C:GO:0016020	P:transmembrane transport; F:antiporter activity; F:xenobiotic transmembrane transporter activity; C:membrane
[INTERPRO, BLASTED]	Pcac251539_g849.t1	RXLR effector family, putative	182	20	1.07053e-129	66.54						no IPS match	no IPS match	no IPS match
[INTERPRO, BLASTED, MAPPED, ANNOTATED]	Pcac251539_g850.t1	hypothetical protein GQ600_23984	250	20	3.17243e-115	75.38	1	F:GO:0005488	F:binding			no IPS match	no IPS match	no IPS match
[INTERPRO, BLASTED, MAPPED]	Pcac251539_g851.t1	hypothetical protein PC110_g17179	264	20	4.89066e-150	70.38	2	P:GO:0032012; F:GO:0005086	P:regulation of ARF protein signal transduction; F:ARF guanyl-nucleotide exchange factor activity			mobidb-lite (MOBIDB_LITE)	no GO terms	no GO terms
[INTERPRO, BLASTED, MAPPED, ANNOTATED]	Pcac251539_g852.t1	Multi antimicrobial extrusion protein	432	20	0	77.08	5	P:GO:0042908; P:GO:0055085; F:GO:0015297; F:GO:0042910; C:GO:0016021	P:xenobiotic transport; P:transmembrane transport; F:antiporter activity; F:xenobiotic transmembrane transporter activity; C:integral component of membrane			IPR002528 (TIGRFAM); IPR002528 (PFAM); PTHR11206:SF153 (PANTHER); PTHR11206 (PANTHER)	P:GO:0055085; F:GO:0015297; F:GO:0042910; C:GO:0016020	P:transmembrane transport; F:antiporter activity; F:xenobiotic transmembrane transporter activity; C:membrane
[INTERPRO, BLASTED, MAPPED, ANNOTATED]	Pcac251539_g853.t1	Multidrug/Oligosaccharidyl-lipid/Polysaccharide (MOP) Flippase Superfamily	496	20	0	94.78	5	P:GO:0042908; P:GO:0055085; F:GO:0015297; F:GO:0042910; C:GO:0016021	P:xenobiotic transport; P:transmembrane transport; F:antiporter activity; F:xenobiotic transmembrane transporter activity; C:integral component of membrane			IPR002528 (TIGRFAM); IPR002528 (PFAM); IPR002528 (PIRSF); PTHR11206 (PANTHER); PTHR11206:SF153 (PANTHER); cd13132 (CDD)	P:GO:0055085; F:GO:0015297; F:GO:0042910; C:GO:0016020	P:transmembrane transport; F:antiporter activity; F:xenobiotic transmembrane transporter activity; C:membrane
[INTERPRO, BLASTED]	Pcac251539_g854.t1	hypothetical protein PC110_g2914	126	1	5.65928e-84	99.21						mobidb-lite (MOBIDB_LITE); mobidb-lite (MOBIDB_LITE); mobidb-lite (MOBIDB_LITE)	no GO terms	no GO terms
[INTERPRO, BLASTED, MAPPED, ANNOTATED]	Pcac251539_g855.t1	actin	376	20	0	99.61	8	P:GO:0042908; P:GO:0055085; F:GO:0005524; F:GO:0015297; F:GO:0042910; C:GO:0005737; C:GO:0005856; C:GO:0016021	P:xenobiotic transport; P:transmembrane transport; F:ATP binding; F:antiporter activity; F:xenobiotic transmembrane transporter activity; C:cytoplasm; C:cytoskeleton; C:integral component of membrane			IPR004000 (PRINTS); G3DSA:3.30.420.40 (GENE3D); IPR004000 (PFAM); G3DSA:3.30.420.40 (GENE3D); G3DSA:3.90.640.10 (GENE3D); IPR004000 (PANTHER); PTHR11937:SF415 (PANTHER); IPR004001 (PROSITE_PATTERNS); IPR020902 (PROSITE_PATTERNS); IPR004001 (PROSITE_PATTERNS); cd00012 (CDD); IPR043129 (SUPERFAMILY); IPR043129 (SUPERFAMILY)	no GO terms	no GO terms
[INTERPRO, BLASTED, MAPPED, ANNOTATED]	Pcac251539_g856.t1	multidrug oligosaccharidyl-lipid polysaccharide flippase superfamily	527	20	0	89.56	8	P:GO:0042908; P:GO:0055085; F:GO:0005524; F:GO:0015297; F:GO:0042910; C:GO:0005737; C:GO:0005856; C:GO:0016021	P:xenobiotic transport; P:transmembrane transport; F:ATP binding; F:antiporter activity; F:xenobiotic transmembrane transporter activity; C:cytoplasm; C:cytoskeleton; C:integral component of membrane			IPR002528 (PFAM); IPR002528 (TIGRFAM); PTHR11206:SF153 (PANTHER); PTHR11206 (PANTHER); cd13132 (CDD)	P:GO:0055085; F:GO:0015297; F:GO:0042910; C:GO:0016020	P:transmembrane transport; F:antiporter activity; F:xenobiotic transmembrane transporter activity; C:membrane
[INTERPRO, BLASTED, MAPPED]	Pcac251539_g857.t1	secreted RxLR effector peptide protein, putative	232	20	6.87343e-147	78.55	1	F:GO:0016787	F:hydrolase activity			no IPS match	no IPS match	no IPS match
[INTERPRO, BLASTED, MAPPED]	Pcac251539_g858.t1	RWD domain-containing protein 3	191	20	1.63381e-138	66.14	1	F:GO:0046983	F:protein dimerization activity			mobidb-lite (MOBIDB_LITE); mobidb-lite (MOBIDB_LITE); PTHR40866 (PANTHER); IPR012337 (SUPERFAMILY)	no GO terms	no GO terms
[INTERPRO, BLASTED, MAPPED]	Pcac251539_g859.t1	Heat shock protein70	76	20	1.36202e-48	73.94	1	F:GO:0046983	F:protein dimerization activity			PTHR40866 (PANTHER)	no GO terms	no GO terms
[INTERPRO, BLASTED]	Pcac251539_g860.t1	hypothetical protein PC110_g2920	91	1	5.466e-59	98.9						mobidb-lite (MOBIDB_LITE); mobidb-lite (MOBIDB_LITE)	no GO terms	no GO terms
[INTERPRO, NO-BLAST]	Pcac251539_g861.t1	---NA---	126									Coil (COILS); mobidb-lite (MOBIDB_LITE); mobidb-lite (MOBIDB_LITE); mobidb-lite (MOBIDB_LITE); mobidb-lite (MOBIDB_LITE); mobidb-lite (MOBIDB_LITE)	no GO terms	no GO terms
[INTERPRO, BLASTED]	Pcac251539_g862.t1	hypothetical protein PC110_g2923	565	20	3.36138e-97	54.93						mobidb-lite (MOBIDB_LITE); mobidb-lite (MOBIDB_LITE); mobidb-lite (MOBIDB_LITE); mobidb-lite (MOBIDB_LITE); PTHR45731 (PANTHER); PTHR45731:SF88 (PANTHER)	no GO terms	no GO terms
[INTERPRO, BLASTED]	Pcac251539_g863.t1	hypothetical protein PF008_g27807	297	20	1.18673e-111	78.91						no IPS match	no IPS match	no IPS match
[INTERPRO, BLASTED, MAPPED, ANNOTATED]	Pcac251539_g864.t1	Leucine Rich repeat	1328	20	0	88.6	2	F:GO:0005515; C:GO:0005634	F:protein binding; C:nucleus			Coil (COILS); Coil (COILS); G3DSA:1.10.10.60 (GENE3D); IPR007526 (PFAM); IPR001611 (PFAM); IPR001005 (PFAM); IPR032451 (PFAM); IPR032675 (G3DSA:3.80.10.GENE3D); IPR036388 (G3DSA:1.10.10.GENE3D); mobidb-lite (MOBIDB_LITE); mobidb-lite (MOBIDB_LITE); mobidb-lite (MOBIDB_LITE); PTHR12802 (PANTHER); PTHR12802:SF41 (PANTHER); IPR007526 (PROSITE_PROFILES); IPR017884 (PROSITE_PROFILES); IPR001005 (CDD);…	F:GO:0005515	F:protein binding
[INTERPRO, BLASTED, MAPPED, ANNOTATED]	Pcac251539_g865.t1	histidine ammonia-lyase	601	20	0	94.25	4	P:GO:0019556; P:GO:0019557; F:GO:0004397; C:GO:0005737	P:histidine catabolic process to glutamate and formamide; P:histidine catabolic process to glutamate and formate; F:histidine ammonia-lyase activity; C:cytoplasm	EC:4.3.1.3	Histidine ammonia-lyase	Coil (COILS); IPR001106 (PFAM); IPR024083 (G3DSA:1.10.275.GENE3D); G3DSA:1.20.200.10 (GENE3D); G3DSA:1.20.200.10 (GENE3D); PTHR10362:SF7 (PANTHER); IPR001106 (PANTHER); IPR022313 (PROSITE_PATTERNS); IPR001106 (CDD); IPR008948 (SUPERFAMILY)	F:GO:0003824; F:GO:0016841	F:catalytic activity; F:ammonia-lyase activity
[INTERPRO, BLASTED, MAPPED, ANNOTATED]	Pcac251539_g866.t1	Basic region leucine zipper	389	20	0	84.16	2	P:GO:0006355; F:GO:0003700	P:regulation of transcription, DNA-templated; F:DNA-binding transcription factor activity			Coil (COILS); Coil (COILS); IPR004827 (PFAM); G3DSA:1.20.5.170 (GENE3D); mobidb-lite (MOBIDB_LITE); IPR004827 (PROSITE_PROFILES); cd14686 (CDD); SSF57959 (SUPERFAMILY)	P:GO:0006355; F:GO:0003700	P:regulation of transcription, DNA-templated; F:DNA-binding transcription factor activity
[INTERPRO, BLASTED]	Pcac251539_g867.t1	hypothetical protein PC110_g4204	70	3	3.09483e-15	88.73						no IPS match	no IPS match	no IPS match
[INTERPRO, BLASTED, MAPPED, ANNOTATED]	Pcac251539_g868.t1	secreted RxLR effector peptide protein, putative	694	20	0	78.71	2	F:GO:0016740; C:GO:0110165	F:transferase activity; C:cellular anatomical entity			Coil (COILS); mobidb-lite (MOBIDB_LITE); mobidb-lite (MOBIDB_LITE)	no GO terms	no GO terms
[INTERPRO, BLASTED, MAPPED, ANNOTATED]	Pcac251539_g869.t1	hypothetical protein PC110_g2935	195	20	6.77465e-140	70.36	1	C:GO:0016021	C:integral component of membrane			IPR031825 (PFAM)	no GO terms	no GO terms
[INTERPRO, BLASTED, MAPPED]	Pcac251539_g870.t1	secreted RxLR effector peptide protein, putative	588	20	0	69.43	1	F:GO:0016829	F:lyase activity			no IPS match	no IPS match	no IPS match
[INTERPRO, BLASTED, MAPPED]	Pcac251539_g871.t1	secreted RxLR effector peptide protein, putative	338	20	1.60522e-123	58.74	2	F:GO:0016740; F:GO:0016757	F:transferase activity; F:transferase activity, transferring glycosyl groups			Coil (COILS)	no GO terms	no GO terms
[INTERPRO, BLASTED, MAPPED, ANNOTATED]	Pcac251539_g872.t1	secreted RxLR effector peptide protein, putative	704	20	0	65.89	2	F:GO:0030570; C:GO:0005576	F:pectate lyase activity; C:extracellular region			IPR012334 (G3DSA:2.160.20.GENE3D); IPR004898 (PFAM); mobidb-lite (MOBIDB_LITE); mobidb-lite (MOBIDB_LITE); IPR004898 (PANTHER)	F:GO:0030570; C:GO:0005576	F:pectate lyase activity; C:extracellular region
[INTERPRO, BLASTED]	Pcac251539_g873.t1	hypothetical protein PC110_g5408	87	20	4.98975e-44	60.99						mobidb-lite (MOBIDB_LITE); mobidb-lite (MOBIDB_LITE)	no GO terms	no GO terms
[INTERPRO, BLASTED, MAPPED, ANNOTATED]	Pcac251539_g874.t1	Zinc finger, SWIM-type	100	20	1.10345e-23	79.44	1	F:GO:0008270	F:zinc ion binding			no IPS match	no IPS match	no IPS match
[INTERPRO, BLASTED, MAPPED, ANNOTATED]	Pcac251539_g875.t1	Embryogenesis-associated protein EMB8	422	20	0	90.46	4	P:GO:0006412; P:GO:0008643; F:GO:0003735; C:GO:0005840	P:translation; P:carbohydrate transport; F:structural constituent of ribosome; C:ribosome			IPR000073 (PFAM); IPR029058 (G3DSA:3.40.50.GENE3D); IPR012020 (PIRSF); PTHR10794 (PANTHER); IPR029058 (SUPERFAMILY)	no GO terms	no GO terms
[INTERPRO, BLASTED, MAPPED, ANNOTATED]	Pcac251539_g876.t1	ribosomal protein L11	144	20	1.9987e-101	96.24	5	P:GO:0006412; P:GO:0008643; F:GO:0003735; C:GO:0005840; C:GO:0016021	P:translation; P:carbohydrate transport; F:structural constituent of ribosome; C:ribosome; C:integral component of membrane			IPR036769 (G3DSA:1.10.10.GENE3D); IPR006519 (TIGRFAM); IPR020784 (PFAM); IPR036796 (G3DSA:3.30.1550.GENE3D); IPR020783 (PFAM); PTHR11661:SF1 (PANTHER); IPR000911 (PANTHER); IPR000911 (HAMAP); IPR000911 (CDD); IPR036796 (SUPERFAMILY); IPR036769 (SUPERFAMILY)	P:GO:0006412; F:GO:0003735; C:GO:0005840	P:translation; F:structural constituent of ribosome; C:ribosome
[INTERPRO, BLASTED, MAPPED, ANNOTATED]	Pcac251539_g877.t1	AGC protein kinase	713	20	0	92.2	4	P:GO:0006468; F:GO:0004674; F:GO:0005524; C:GO:0005840	P:protein phosphorylation; F:protein serine/threonine kinase activity; F:ATP binding; C:ribosome	EC:2.7.11	Transferring phosphorus-containing groups	IPR000719 (PFAM); G3DSA:1.10.510.10 (GENE3D); G3DSA:3.30.200.20 (GENE3D); PTHR24351:SF169 (PANTHER); PTHR24351 (PANTHER); IPR017441 (PROSITE_PATTERNS); IPR008271 (PROSITE_PATTERNS); IPR000961 (PROSITE_PROFILES); IPR000719 (PROSITE_PROFILES); cd05123 (CDD); IPR011009 (SUPERFAMILY)	P:GO:0006468; F:GO:0004672; F:GO:0004674; F:GO:0005524	P:protein phosphorylation; F:protein kinase activity; F:protein serine/threonine kinase activity; F:ATP binding
[INTERPRO, BLASTED]	Pcac251539_g878.t1	hypothetical protein PC110_g2955	243	20	2.6388e-172	85.69						mobidb-lite (MOBIDB_LITE); mobidb-lite (MOBIDB_LITE)	no GO terms	no GO terms
[INTERPRO, BLASTED, MAPPED, ANNOTATED]	Pcac251539_g879.t1	hypothetical protein PC110_g2956	299	20	0	92.05	1	C:GO:0016021	C:integral component of membrane			no IPS match	no IPS match	no IPS match
[INTERPRO, BLASTED, MAPPED, ANNOTATED]	Pcac251539_g880.t1	Actin-2	375	20	0	98.61	3	F:GO:0005524; C:GO:0005737; C:GO:0005856	F:ATP binding; C:cytoplasm; C:cytoskeleton			IPR004000 (PRINTS); G3DSA:3.90.640.10 (GENE3D); G3DSA:3.30.420.40 (GENE3D); IPR004000 (PFAM); G3DSA:3.30.420.40 (GENE3D); IPR004000 (PANTHER); PTHR11937:SF415 (PANTHER); IPR020902 (PROSITE_PATTERNS); IPR004001 (PROSITE_PATTERNS); IPR004001 (PROSITE_PATTERNS); cd00012 (CDD); IPR043129 (SUPERFAMILY); IPR043129 (SUPERFAMILY)	no GO terms	no GO terms
[INTERPRO, BLASTED, MAPPED, ANNOTATED]	Pcac251539_g881.t1	serine protease family S33, putative	438	20	0	87.46	3	P:GO:0006508; F:GO:0008233; C:GO:0016021	P:proteolysis; F:peptidase activity; C:integral component of membrane			IPR012020 (PIRSF); IPR000073 (PFAM); IPR029058 (G3DSA:3.40.50.GENE3D); PTHR10794 (PANTHER); PTHR10794:SF84 (PANTHER); IPR029058 (SUPERFAMILY)	no GO terms	no GO terms
[INTERPRO, BLASTED]	Pcac251539_g882.t1	hypothetical protein PC110_g2959	417	20	0	82.28						Coil (COILS); mobidb-lite (MOBIDB_LITE); mobidb-lite (MOBIDB_LITE); cd14686 (CDD)	no GO terms	no GO terms
[INTERPRO, BLASTED]	Pcac251539_g883.t1	hypothetical protein PC110_g2960	598	20	0	85.99						Coil (COILS); Coil (COILS); mobidb-lite (MOBIDB_LITE); mobidb-lite (MOBIDB_LITE); mobidb-lite (MOBIDB_LITE); mobidb-lite (MOBIDB_LITE); mobidb-lite (MOBIDB_LITE); mobidb-lite (MOBIDB_LITE); mobidb-lite (MOBIDB_LITE)	no GO terms	no GO terms
[INTERPRO, BLASTED]	Pcac251539_g884.t1	hypothetical protein PC110_g2961	106	2	3.09167e-72	88.21						mobidb-lite (MOBIDB_LITE)	no GO terms	no GO terms
[INTERPRO, BLASTED, MAPPED, ANNOTATED]	Pcac251539_g885.t1	Aldose 1-epimerase	320	20	0	87.57	3	P:GO:0005975; F:GO:0030246; F:GO:0047938	P:carbohydrate metabolic process; F:carbohydrate binding; F:glucose-6-phosphate 1-epimerase activity	EC:5.1.3.15	Glucose-6-phosphate 1-epimerase	IPR014718 (G3DSA:2.70.98.GENE3D); IPR008183 (PFAM); IPR025532 (PIRSF); PTHR11122:SF13 (PANTHER); PTHR11122 (PANTHER); IPR025532 (CDD); IPR011013 (SUPERFAMILY)	P:GO:0005975; F:GO:0003824; F:GO:0016853; F:GO:0030246	P:carbohydrate metabolic process; F:catalytic activity; F:isomerase activity; F:carbohydrate binding
[INTERPRO, BLASTED, MAPPED, ANNOTATED]	Pcac251539_g886.t1	hypothetical protein GQ600_12447	72	20	1.16822e-43	72.8	3	P:GO:0006468; F:GO:0004672; F:GO:0005524	P:protein phosphorylation; F:protein kinase activity; F:ATP binding			no IPS match	no IPS match	no IPS match
[INTERPRO, BLASTED, MAPPED, ANNOTATED]	Pcac251539_g887.t1	Aldehyde dehydrogenase, C-terminal	180	20	1.8377e-130	73.74	2	P:GO:0055114; F:GO:0004491	P:oxidation-reduction process; F:methylmalonate-semialdehyde dehydrogenase (acylating) activity	EC:1.2.1.27	Methylmalonate-semialdehyde dehydrogenase (CoA acylating)	mobidb-lite (MOBIDB_LITE); mobidb-lite (MOBIDB_LITE)	no GO terms	no GO terms
[INTERPRO, BLASTED, MAPPED, ANNOTATED]	Pcac251539_g888.t1	Malonate-semialdehyde dehydrogenase 2	505	20	0	97.33	2	P:GO:0055114; F:GO:0004491	P:oxidation-reduction process; F:methylmalonate-semialdehyde dehydrogenase (acylating) activity	EC:1.2.1.27	Methylmalonate-semialdehyde dehydrogenase (CoA acylating)	IPR010061 (TIGRFAM); IPR016163 (G3DSA:3.40.309.GENE3D); IPR016162 (G3DSA:3.40.605.GENE3D); IPR015590 (PFAM); IPR010061 (PANTHER); PTHR43866:SF4 (PANTHER); IPR016160 (PROSITE_PATTERNS); IPR016161 (SUPERFAMILY)	P:GO:0055114; F:GO:0004491; F:GO:0016491; F:GO:0016620	P:oxidation-reduction process; F:methylmalonate-semialdehyde dehydrogenase (acylating) activity; F:oxidoreductase activity; F:oxidoreductase activity, acting on the aldehyde or oxo group of donors, NAD or NADP as acceptor
[INTERPRO, BLASTED, MAPPED, ANNOTATED]	Pcac251539_g889.t1	Malonate-semialdehyde dehydrogenase 2	146	20	1.86625e-101	73.12	1	F:GO:0016491	F:oxidoreductase activity			mobidb-lite (MOBIDB_LITE); mobidb-lite (MOBIDB_LITE)	no GO terms	no GO terms
[INTERPRO, BLASTED, MAPPED, ANNOTATED]	Pcac251539_g890.t1	Major Facilitator Superfamily (MFS)	842	20	0	80.77	3	P:GO:0055085; F:GO:0022857; C:GO:0016021	P:transmembrane transport; F:transmembrane transporter activity; C:integral component of membrane			IPR005828 (PFAM); mobidb-lite (MOBIDB_LITE); PTHR23511:SF5 (PANTHER); PTHR23511 (PANTHER); IPR005829 (PROSITE_PATTERNS); IPR020846 (PROSITE_PROFILES); cd17441 (CDD); cd17316 (CDD); IPR036259 (SUPERFAMILY)	P:GO:0055085; F:GO:0022857; C:GO:0016021	P:transmembrane transport; F:transmembrane transporter activity; C:integral component of membrane
[INTERPRO, BLASTED, MAPPED, ANNOTATED]	Pcac251539_g891.t1	Major facilitator superfamily domain	1068	20	0	85.58	3	P:GO:0055085; F:GO:0022857; C:GO:0016021	P:transmembrane transport; F:transmembrane transporter activity; C:integral component of membrane			PTHR23511:SF5 (PANTHER); PTHR23511 (PANTHER)	no GO terms	no GO terms
[INTERPRO, BLASTED, MAPPED, ANNOTATED]	Pcac251539_g892.t1	Alpha/Beta hydrolase fold	440	20	0	90.98	4	P:GO:0006508; P:GO:0055114; F:GO:0008233; F:GO:0051213	P:proteolysis; P:oxidation-reduction process; F:peptidase activity; F:dioxygenase activity			IPR000073 (PFAM); IPR029058 (G3DSA:3.40.50.GENE3D); IPR012020 (PIRSF); PTHR10794 (PANTHER); PTHR10794:SF84 (PANTHER); IPR029058 (SUPERFAMILY)	no GO terms	no GO terms
[INTERPRO, BLASTED]	Pcac251539_g893.t1	putative histone transcription regulator	364	20	0	88.02						Coil (COILS); IPR029016 (G3DSA:3.30.450.GENE3D); mobidb-lite (MOBIDB_LITE); mobidb-lite (MOBIDB_LITE); mobidb-lite (MOBIDB_LITE); PTHR43102 (PANTHER); SSF55781 (SUPERFAMILY)	no GO terms	no GO terms
[INTERPRO, BLASTED]	Pcac251539_g894.t1	GAF domain-like	258	20	0	83.79						Coil (COILS); mobidb-lite (MOBIDB_LITE)	no GO terms	no GO terms
[INTERPRO, BLASTED, MAPPED, ANNOTATED]	Pcac251539_g895.t1	Ribosomal protein L41	98	20	2.44187e-64	98.83	4	P:GO:0006412; F:GO:0003735; F:GO:0005515; C:GO:0005840	P:translation; F:structural constituent of ribosome; F:protein binding; C:ribosome			Coil (COILS); G3DSA:3.10.20.90 (GENE3D); IPR000626 (PFAM); IPR007836 (PFAM); PTHR10666 (PANTHER); PTHR10666:SF290 (PANTHER); IPR000626 (PROSITE_PROFILES); cd01803 (CDD); IPR029071 (SUPERFAMILY)	P:GO:0006412; F:GO:0003735; F:GO:0005515; C:GO:0005840	P:translation; F:structural constituent of ribosome; F:protein binding; C:ribosome
[INTERPRO, BLASTED, MAPPED, ANNOTATED]	Pcac251539_g896.t1	hypothetical protein PC110_g6842	1262	20	0	92.22	1	C:GO:0016021	C:integral component of membrane			Coil (COILS); Coil (COILS); mobidb-lite (MOBIDB_LITE); mobidb-lite (MOBIDB_LITE); mobidb-lite (MOBIDB_LITE); mobidb-lite (MOBIDB_LITE); mobidb-lite (MOBIDB_LITE); mobidb-lite (MOBIDB_LITE); mobidb-lite (MOBIDB_LITE); mobidb-lite (MOBIDB_LITE); mobidb-lite (MOBIDB_LITE); mobidb-lite (MOBIDB_LITE); mobidb-lite (MOBIDB_LITE); mobidb-lite (MOBIDB_LITE); mobidb-lite (MOBIDB_LITE)	no GO terms	no GO terms
[INTERPRO, BLASTED, MAPPED, ANNOTATED]	Pcac251539_g897.t1	hypothetical protein PC110_g6841	933	20	0	84.14	1	C:GO:0016021	C:integral component of membrane			Coil (COILS); mobidb-lite (MOBIDB_LITE); mobidb-lite (MOBIDB_LITE); mobidb-lite (MOBIDB_LITE); mobidb-lite (MOBIDB_LITE); mobidb-lite (MOBIDB_LITE); mobidb-lite (MOBIDB_LITE)	no GO terms	no GO terms
[INTERPRO, BLASTED, MAPPED, ANNOTATED]	Pcac251539_g898.t1	transmembrane protein, putative	1087	20	0	88.07	1	C:GO:0016021	C:integral component of membrane			mobidb-lite (MOBIDB_LITE); mobidb-lite (MOBIDB_LITE); mobidb-lite (MOBIDB_LITE); mobidb-lite (MOBIDB_LITE); mobidb-lite (MOBIDB_LITE); mobidb-lite (MOBIDB_LITE); mobidb-lite (MOBIDB_LITE); mobidb-lite (MOBIDB_LITE); mobidb-lite (MOBIDB_LITE); mobidb-lite (MOBIDB_LITE); mobidb-lite (MOBIDB_LITE)	no GO terms	no GO terms
[INTERPRO, BLASTED, MAPPED, ANNOTATED]	Pcac251539_g899.t1	putative cysteine desulfurase	472	20	0	93.99	4	P:GO:0044571; F:GO:0008483; F:GO:0030170; F:GO:0031071	P:[2Fe-2S] cluster assembly; F:transaminase activity; F:pyridoxal phosphate binding; F:cysteine desulfurase activity	EC:2.8.1.7	Cysteine desulfurase	IPR000192 (PFAM); IPR010240 (TIGRFAM); IPR015421 (G3DSA:3.40.640.GENE3D); IPR015422 (G3DSA:3.90.1150.GENE3D); IPR010240 (PTHR11601:PANTHER); PTHR11601 (PANTHER); IPR020578 (PROSITE_PATTERNS); IPR010240 (HAMAP); IPR015424 (SUPERFAMILY)	P:GO:0044571; F:GO:0003824; F:GO:0030170; F:GO:0031071	P:[2Fe-2S] cluster assembly; F:catalytic activity; F:pyridoxal phosphate binding; F:cysteine desulfurase activity
[INTERPRO, BLASTED, MAPPED, ANNOTATED]	Pcac251539_g900.t1	hypothetical protein PC110_g6836	160	20	9.70843e-112	83.53	3	P:GO:0044571; F:GO:0030170; F:GO:0031071	P:[2Fe-2S] cluster assembly; F:pyridoxal phosphate binding; F:cysteine desulfurase activity	EC:2.8.1.7	Cysteine desulfurase	mobidb-lite (MOBIDB_LITE); mobidb-lite (MOBIDB_LITE); mobidb-lite (MOBIDB_LITE)	no GO terms	no GO terms
[INTERPRO, BLASTED, MAPPED, ANNOTATED]	Pcac251539_g901.t1	Vacuolar protein sorting-associated protein 27	397	20	0	94.18	2	F:GO:0000062; F:GO:0046872	F:fatty-acyl-CoA binding; F:metal ion binding			IPR000306 (PFAM); IPR011993 (G3DSA:2.30.29.GENE3D); IPR000582 (PFAM); IPR001849 (PFAM); IPR013083 (G3DSA:3.30.40.GENE3D); IPR014352 (G3DSA:1.20.80.GENE3D); mobidb-lite (MOBIDB_LITE); PTHR39490 (PANTHER); IPR000582 (PROSITE_PROFILES); IPR001849 (PROSITE_PROFILES); IPR017455 (PROSITE_PROFILES); cd15760 (CDD); IPR035984 (SUPERFAMILY); SSF50729 (SUPERFAMILY); IPR011011 (SUPERFAMILY)	F:GO:0000062; F:GO:0046872	F:fatty-acyl-CoA binding; F:metal ion binding
[INTERPRO, BLASTED, MAPPED, ANNOTATED]	Pcac251539_g902.t1	DNA replication licensing factor	946	20	0	91.28	7	P:GO:0006270; P:GO:0032508; F:GO:0003677; F:GO:0003678; F:GO:0005524; C:GO:0005634; C:GO:0042555	P:DNA replication initiation; P:DNA duplex unwinding; F:DNA binding; F:DNA helicase activity; F:ATP binding; C:nucleus; C:MCM complex	EC:3.6.1.3; EC:3.6.4.12; EC:3.6.1.15	Adenosinetriphosphatase; DNA helicase; Nucleoside-triphosphate phosphatase	Coil (COILS); IPR001208 (PRINTS); IPR008049 (PRINTS); G3DSA:3.40.50.300 (GENE3D); IPR027925 (PFAM); G3DSA:2.40.50.140 (GENE3D); IPR041024 (PFAM); G3DSA:3.30.1640.10 (GENE3D); G3DSA:2.20.28.10 (GENE3D); IPR033762 (PFAM); IPR041562 (PFAM); IPR001208 (PFAM); mobidb-lite (MOBIDB_LITE); mobidb-lite (MOBIDB_LITE); mobidb-lite (MOBIDB_LITE); mobidb-lite (MOBIDB_LITE); mobidb-lite (MOBIDB_LITE); mobidb-l…	P:GO:0006260; P:GO:0006270; P:GO:0032508; F:GO:0003677; F:GO:0003678; F:GO:0005524; C:GO:0005634; C:GO:0042555	P:DNA replication; P:DNA replication initiation; P:DNA duplex unwinding; F:DNA binding; F:DNA helicase activity; F:ATP binding; C:nucleus; C:MCM complex
[INTERPRO, BLASTED]	Pcac251539_g903.t1	Glutathione synthetase	197	20	7.40466e-145	74.01						no IPS match	no IPS match	no IPS match
[INTERPRO, BLASTED, MAPPED]	Pcac251539_g904.t1	Cysteine synthase	195	20	3.04746e-63	71.19	1	F:GO:0046983	F:protein dimerization activity			no IPS match	no IPS match	no IPS match
[INTERPRO, BLASTED, MAPPED, ANNOTATED]	Pcac251539_g905.t1	FYVE-FINGER-CONTAINING RAB5 EFFECTOR PROTEIN RABENOSYN-5-RELATED	392	20	0	88.98	4	P:GO:0006281; F:GO:0003906; F:GO:0008270; F:GO:0016799	P:DNA repair; F:DNA-(apurinic or apyrimidinic site) endonuclease activity; F:zinc ion binding; F:hydrolase activity, hydrolyzing N-glycosyl compounds			PTHR13510 (PANTHER); PTHR13510:SF44 (PANTHER); cd00065 (CDD)	no GO terms	no GO terms
[INTERPRO, BLASTED]	Pcac251539_g906.t1	hypothetical protein PC110_g6830	470	20	0	85.75						mobidb-lite (MOBIDB_LITE); PTHR13510:SF44 (PANTHER); PTHR13510 (PANTHER); SSF55961 (SUPERFAMILY)	no GO terms	no GO terms
[INTERPRO, BLASTED, MAPPED, ANNOTATED]	Pcac251539_g907.t1	Trypsin-like peptidase domain	695	20	0	90.72	1	C:GO:0016021	C:integral component of membrane			IPR043504 (G3DSA:2.40.10.GENE3D); IPR043504 (G3DSA:2.40.10.GENE3D); PF13365 (PFAM); PTHR36234 (PANTHER); IPR009003 (SUPERFAMILY)	no GO terms	no GO terms
[INTERPRO, BLASTED, MAPPED, ANNOTATED]	Pcac251539_g908.t1	hypothetical protein PC110_g6828	402	20	0	78.08	1	F:GO:0046872	F:metal ion binding			IPR013083 (G3DSA:3.30.40.GENE3D); mobidb-lite (MOBIDB_LITE); mobidb-lite (MOBIDB_LITE); PTHR13510:SF44 (PANTHER); PTHR13510 (PANTHER); IPR011011 (SUPERFAMILY)	no GO terms	no GO terms
[INTERPRO, BLASTED]	Pcac251539_g909.t1	hypothetical protein PC110_g6827	158	1	1.36692e-111	100						no IPS match	no IPS match	no IPS match
[INTERPRO, BLASTED]	Pcac251539_g910.t1	hypothetical protein PC110_g6826	388	20	0	92.17						Coil (COILS); IPR023393 (G3DSA:3.30.530.GENE3D); PTHR13510 (PANTHER); PTHR13510:SF44 (PANTHER); SSF55961 (SUPERFAMILY)	no GO terms	no GO terms
[INTERPRO, BLASTED, MAPPED, ANNOTATED]	Pcac251539_g911.t1	Trypsin-like peptidase domain	858	20	0	86.74	1	C:GO:0016021	C:integral component of membrane			IPR043504 (G3DSA:2.40.10.GENE3D); IPR043504 (G3DSA:2.40.10.GENE3D); PF13365 (PFAM); mobidb-lite (MOBIDB_LITE); PTHR36234 (PANTHER); IPR009003 (SUPERFAMILY)	no GO terms	no GO terms
[INTERPRO, BLASTED, MAPPED, ANNOTATED]	Pcac251539_g912.t1	Trans-2-enoyl-CoA reductase	348	20	0	95.36	2	P:GO:0055114; F:GO:0016491	P:oxidation-reduction process; F:oxidoreductase activity			IPR013149 (PFAM); IPR013154 (PFAM); G3DSA:3.40.50.720 (GENE3D); G3DSA:3.90.180.10 (GENE3D); PTHR43981 (PANTHER); PTHR43981:SF2 (PANTHER); cd08290 (CDD); IPR011032 (SUPERFAMILY); IPR036291 (SUPERFAMILY)	P:GO:0055114	P:oxidation-reduction process
[INTERPRO, BLASTED, MAPPED, ANNOTATED]	Pcac251539_g913.t1	Cyclic nucleotide-binding domain	731	20	0	88.73	4	P:GO:0007018; F:GO:0003777; F:GO:0005524; F:GO:0008017	P:microtubule-based movement; F:microtubule motor activity; F:ATP binding; F:microtubule binding	EC:3.6.1.15	Nucleoside-triphosphate phosphatase	IPR019734 (PFAM); IPR000595 (PFAM); IPR014710 (G3DSA:2.60.120.GENE3D); IPR014710 (G3DSA:2.60.120.GENE3D); IPR011990 (G3DSA:1.25.40.GENE3D); IPR001440 (PFAM); IPR014710 (G3DSA:2.60.120.GENE3D); mobidb-lite (MOBIDB_LITE); mobidb-lite (MOBIDB_LITE); PTHR23011:SF28 (PANTHER); IPR043533 (PANTHER); IPR019734 (PROSITE_PROFILES); IPR000595 (PROSITE_PROFILES); IPR019734 (PROSITE_PROFILES); IPR000595 (PROS…	F:GO:0005515	F:protein binding
[INTERPRO, BLASTED, MAPPED, ANNOTATED]	Pcac251539_g914.t1	sporangia-induced kinesin-like protein	703	20	0	86.3	5	P:GO:0007018; F:GO:0003777; F:GO:0005524; F:GO:0008017; C:GO:0005874	P:microtubule-based movement; F:microtubule motor activity; F:ATP binding; F:microtubule binding; C:microtubule	EC:3.6.1.15	Nucleoside-triphosphate phosphatase	Coil (COILS); IPR001752 (PRINTS); IPR036961 (G3DSA:3.40.850.GENE3D); IPR001752 (PFAM); mobidb-lite (MOBIDB_LITE); mobidb-lite (MOBIDB_LITE); mobidb-lite (MOBIDB_LITE); mobidb-lite (MOBIDB_LITE); mobidb-lite (MOBIDB_LITE); mobidb-lite (MOBIDB_LITE); IPR027640 (PANTHER); PTHR24115:SF871 (PANTHER); IPR019821 (PROSITE_PATTERNS); IPR001752 (PROSITE_PROFILES); cd01367 (CDD); IPR027417 (SUPERFAMILY)	P:GO:0007018; F:GO:0003777; F:GO:0005524; F:GO:0008017	P:microtubule-based movement; F:microtubule motor activity; F:ATP binding; F:microtubule binding
[INTERPRO, BLASTED, MAPPED, ANNOTATED]	Pcac251539_g915.t1	Histone methylation protein DOT1	277	20	0	88.99	6	P:GO:0006468; P:GO:0034729; P:GO:0051726; F:GO:0004672; F:GO:0005524; F:GO:0031151	P:protein phosphorylation; P:histone H3-K79 methylation; P:regulation of cell cycle; F:protein kinase activity; F:ATP binding; F:histone methyltransferase activity (H3-K79 specific)	EC:2.1.1.43	Transferring one-carbon groups	G3DSA:3.40.50.150 (GENE3D); IPR025789 (PFAM); mobidb-lite (MOBIDB_LITE); mobidb-lite (MOBIDB_LITE); mobidb-lite (MOBIDB_LITE); IPR030445 (PANTHER); cd02440 (CDD); IPR029063 (SUPERFAMILY)	P:GO:0034729; P:GO:0051726; F:GO:0018024; F:GO:0031151	P:histone H3-K79 methylation; P:regulation of cell cycle; F:histone-lysine N-methyltransferase activity; F:histone methyltransferase activity (H3-K79 specific)
[INTERPRO, BLASTED, MAPPED, ANNOTATED]	Pcac251539_g916.t1	C3HC4 type (RING finger) zinc finger protein	395	20	0	82.15	1	F:GO:0035091	F:phosphatidylinositol binding			IPR036871 (G3DSA:3.30.1520.GENE3D); IPR001683 (PFAM); IPR013083 (G3DSA:3.30.40.GENE3D); PF13923 (PFAM); mobidb-lite (MOBIDB_LITE); mobidb-lite (MOBIDB_LITE); mobidb-lite (MOBIDB_LITE); IPR001683 (PROSITE_PROFILES); SSF57850 (SUPERFAMILY); IPR036871 (SUPERFAMILY)	F:GO:0035091	F:phosphatidylinositol binding
[INTERPRO, BLASTED, MAPPED, ANNOTATED]	Pcac251539_g917.t1	RNA pseudouridylate synthase	135	20	1.40602e-49	81.93	3	P:GO:0006313; F:GO:0004803; F:GO:0043565	P:transposition, DNA-mediated; F:transposase activity; F:sequence-specific DNA binding			IPR002514 (PFAM); IPR010921 (SUPERFAMILY)	P:GO:0006313; F:GO:0003677; F:GO:0004803; F:GO:0043565	P:transposition, DNA-mediated; F:DNA binding; F:transposase activity; F:sequence-specific DNA binding
[INTERPRO, BLASTED]	Pcac251539_g918.t1	secreted RxLR effector peptide protein, putative	511	20	0	77.46						no IPS match	no IPS match	no IPS match
[INTERPRO, BLASTED, MAPPED, ANNOTATED]	Pcac251539_g919.t1	secreted RxLR effector peptide protein, putative	486	20	0	72.51	1	F:GO:0016740	F:transferase activity			no IPS match	no IPS match	no IPS match
[INTERPRO, BLASTED]	Pcac251539_g920.t1	secreted RxLR effector peptide protein, putative	382	20	0	73.14						no IPS match	no IPS match	no IPS match
[INTERPRO, BLASTED]	Pcac251539_g921.t1	Regulator of G protein signaling	1809	20	0	91.71						IPR016137 (PRINTS); G3DSA:1.20.58.1850 (GENE3D); IPR016137 (PFAM); G3DSA:1.20.58.1850 (GENE3D); mobidb-lite (MOBIDB_LITE); PTHR10845 (PANTHER); IPR016137 (PROSITE_PROFILES); IPR016137 (PROSITE_PROFILES); IPR016137 (PROSITE_PROFILES); IPR016137 (PROSITE_PROFILES); cd07440 (CDD); cd07440 (CDD); cd07440 (CDD); cd07440 (CDD); IPR036305 (SUPERFAMILY); IPR036305 (SUPERFAMILY); IPR036305 (SUPERFAMILY); …	no GO terms	no GO terms
[INTERPRO, BLASTED, MAPPED, ANNOTATED]	Pcac251539_g922.t1	Ran-binding protein 6	1186	20	0	95.17	1	P:GO:0006606	P:protein import into nucleus			IPR041653 (PFAM); IPR041389 (PFAM); mobidb-lite (MOBIDB_LITE); mobidb-lite (MOBIDB_LITE); mobidb-lite (MOBIDB_LITE); PTHR10527:SF5 (PANTHER); IPR040122 (PANTHER); IPR016024 (SUPERFAMILY); IPR016024 (SUPERFAMILY)	P:GO:0006606	P:protein import into nucleus
[INTERPRO, BLASTED]	Pcac251539_g923.t1	hypothetical protein PC110_g22138	222	7	1.14324e-83	78.88						Coil (COILS); mobidb-lite (MOBIDB_LITE); mobidb-lite (MOBIDB_LITE); mobidb-lite (MOBIDB_LITE)	no GO terms	no GO terms
[INTERPRO, BLASTED, MAPPED, ANNOTATED]	Pcac251539_g924.t1	Ribosome biogenesis protein	275	20	0	80.91	3	P:GO:0000455; F:GO:0016740; F:GO:1904047	P:enzyme-directed rRNA pseudouridine synthesis; F:transferase activity; F:S-adenosyl-L-methionine binding			IPR007177 (PFAM); IPR007209 (PFAM); mobidb-lite (MOBIDB_LITE); IPR022968 (PANTHER); IPR022968 (HAMAP)	P:GO:0006364; F:GO:0016740	P:rRNA processing; F:transferase activity
[INTERPRO, BLASTED, MAPPED, ANNOTATED]	Pcac251539_g925.t1	uv-stimulated scaffold protein a isoform x2	490	20	0	80.29	2	P:GO:0006886; P:GO:0009411	P:intracellular protein transport; P:response to UV			mobidb-lite (MOBIDB_LITE); mobidb-lite (MOBIDB_LITE); IPR018610 (PANTHER); IPR002014 (PROSITE_PROFILES)	P:GO:0006886; P:GO:0009411	P:intracellular protein transport; P:response to UV
[INTERPRO, BLASTED, MAPPED, ANNOTATED]	Pcac251539_g926.t1	RxLR effector protein	135	20	2.6547e-94	63.34	1	C:GO:0016021	C:integral component of membrane			no IPS match	no IPS match	no IPS match
[INTERPRO, BLASTED, MAPPED]	Pcac251539_g927.t1	Serine/threonine-protein kinase Nek2	109	20	1.28506e-56	69.39	2	P:GO:0016310; F:GO:0016301	P:phosphorylation; F:kinase activity			no IPS match	no IPS match	no IPS match
[INTERPRO, BLASTED]	Pcac251539_g928.t1	hypothetical protein GQ600_16457	103	7	1.00086e-28	76.2						mobidb-lite (MOBIDB_LITE); mobidb-lite (MOBIDB_LITE); mobidb-lite (MOBIDB_LITE); mobidb-lite (MOBIDB_LITE)	no GO terms	no GO terms
[INTERPRO, BLASTED]	Pcac251539_g929.t1	hypothetical protein PC110_g17764	89	10	1.57049e-57	77.61						no IPS match	no IPS match	no IPS match
[INTERPRO, BLASTED, MAPPED, ANNOTATED]	Pcac251539_g930.t1	hAT family C-terminal dimerization region	168	20	2.70672e-121	75.01	1	F:GO:0046983	F:protein dimerization activity			IPR008906 (PFAM); IPR012337 (SUPERFAMILY)	F:GO:0046983	F:protein dimerization activity
[INTERPRO, BLASTED]	Pcac251539_g931.t1	hypothetical protein PC110_g22138	222	7	1.14324e-83	78.88						Coil (COILS); mobidb-lite (MOBIDB_LITE); mobidb-lite (MOBIDB_LITE); mobidb-lite (MOBIDB_LITE)	no GO terms	no GO terms
[INTERPRO, BLASTED, MAPPED]	Pcac251539_g932.t1	P-loop containing nucleoside triphosphate hydrolase	113	19	2.98368e-77	60.61	1	F:GO:0016787	F:hydrolase activity			no IPS match	no IPS match	no IPS match
[INTERPRO, BLASTED, MAPPED, ANNOTATED]	Pcac251539_g933.t1	Double-stranded DNA-binding domain	120	20	1.41889e-77	96.6	1	F:GO:0003677	F:DNA binding			IPR036883 (G3DSA:1.10.8.GENE3D); IPR002836 (PIRSF); IPR002836 (PFAM); mobidb-lite (MOBIDB_LITE); mobidb-lite (MOBIDB_LITE); IPR002836 (PANTHER); IPR036883 (SUPERFAMILY)	F:GO:0003677	F:DNA binding
[INTERPRO, BLASTED, MAPPED, ANNOTATED]	Pcac251539_g934.t1	Protein phosphatase 2C	387	20	0	93.61	7	P:GO:0006357; P:GO:0006470; P:GO:0016310; F:GO:0003712; F:GO:0004722; F:GO:0016301; C:GO:0016592	P:regulation of transcription by RNA polymerase II; P:protein dephosphorylation; P:phosphorylation; F:transcription coregulator activity; F:protein serine/threonine phosphatase activity; F:kinase activity; C:mediator complex	EC:3.1.3.16	Protein-serine/threonine phosphatase	IPR001932 (PFAM); IPR036457 (G3DSA:3.60.40.GENE3D); mobidb-lite (MOBIDB_LITE); PTHR13832:SF666 (PANTHER); IPR015655 (PANTHER); IPR001932 (PROSITE_PROFILES); IPR001932 (CDD); IPR036457 (SUPERFAMILY)	P:GO:0006470; F:GO:0004722; F:GO:0016791	P:protein dephosphorylation; F:protein serine/threonine phosphatase activity; F:phosphatase activity
[INTERPRO, BLASTED, MAPPED, ANNOTATED]	Pcac251539_g935.t1	Vitamin-D-receptor interacting Mediator subunit 4	352	20	0	97.12	3	P:GO:0006357; F:GO:0003712; C:GO:0016592	P:regulation of transcription by RNA polymerase II; F:transcription coregulator activity; C:mediator complex			Coil (COILS); IPR019258 (PFAM); mobidb-lite (MOBIDB_LITE); mobidb-lite (MOBIDB_LITE); mobidb-lite (MOBIDB_LITE); IPR019258 (PANTHER)	P:GO:0006357; F:GO:0003712; C:GO:0016592	P:regulation of transcription by RNA polymerase II; F:transcription coregulator activity; C:mediator complex
[INTERPRO, BLASTED, MAPPED, ANNOTATED]	Pcac251539_g936.t1	GPI ethanolamine phosphate transferase 1	990	20	0	91.88	4	P:GO:0006506; F:GO:0051377; C:GO:0005789; C:GO:0016021	P:GPI anchor biosynthetic process; F:mannose-ethanolamine phosphotransferase activity; C:endoplasmic reticulum membrane; C:integral component of membrane			IPR017852 (PFAM); IPR007070 (PANTHER); IPR037671 (CDD); IPR017850 (SUPERFAMILY)	P:GO:0006506; F:GO:0003824; F:GO:0016740; F:GO:0051377; C:GO:0005789; C:GO:0016021	P:GPI anchor biosynthetic process; F:catalytic activity; F:transferase activity; F:mannose-ethanolamine phosphotransferase activity; C:endoplasmic reticulum membrane; C:integral component of membrane
[INTERPRO, BLASTED]	Pcac251539_g937.t1	hypothetical protein PC110_g8832	171	20	1.10083e-125	88.96						no IPS match	no IPS match	no IPS match
[INTERPRO, BLASTED, MAPPED, ANNOTATED]	Pcac251539_g938.t1	FYVE zinc finger domain-containing protein	1030	20	0	85.95	1	F:GO:0046872	F:metal ion binding			Coil (COILS); Coil (COILS); IPR000306 (PFAM); IPR013083 (G3DSA:3.30.40.GENE3D); mobidb-lite (MOBIDB_LITE); mobidb-lite (MOBIDB_LITE); mobidb-lite (MOBIDB_LITE); mobidb-lite (MOBIDB_LITE); mobidb-lite (MOBIDB_LITE); mobidb-lite (MOBIDB_LITE); mobidb-lite (MOBIDB_LITE); mobidb-lite (MOBIDB_LITE); mobidb-lite (MOBIDB_LITE); mobidb-lite (MOBIDB_LITE); mobidb-lite (MOBIDB_LITE); mobidb-lite (MOBIDB_LI…	F:GO:0046872	F:metal ion binding
[INTERPRO, BLASTED, MAPPED]	Pcac251539_g939.t1	hAT family C-terminal dimerization region	130	20	5.75559e-66	69.16	1	F:GO:0046983	F:protein dimerization activity			no IPS match	no IPS match	no IPS match
[INTERPRO, BLASTED, MAPPED, ANNOTATED]	Pcac251539_g940.t1	Ring finger domain	336	20	0	84.08	1	F:GO:0008270	F:zinc ion binding			IPR013083 (G3DSA:3.30.40.GENE3D); IPR001841 (PFAM); PTHR15710 (PANTHER); PTHR15710:SF51 (PANTHER); IPR001841 (PROSITE_PROFILES); SSF57850 (SUPERFAMILY)	no GO terms	no GO terms
[INTERPRO, BLASTED]	Pcac251539_g941.t1	hypothetical protein PC110_g8841	88	20	3.56814e-56	69.56						no IPS match	no IPS match	no IPS match
[INTERPRO, BLASTED, MAPPED, ANNOTATED]	Pcac251539_g942.t1	Lysosomal beta glucosidase	128	20	1.62642e-89	84.3	2	P:GO:0005975; F:GO:0004553	P:carbohydrate metabolic process; F:hydrolase activity, hydrolyzing O-glycosyl compounds			IPR013783 (G3DSA:2.60.40.GENE3D); PTHR30620 (PANTHER); PTHR30620:SF16 (PANTHER)	no GO terms	no GO terms
[INTERPRO, BLASTED, MAPPED, ANNOTATED]	Pcac251539_g943.t1	probable protein S-acyltransferase 16 isoform X1 [Physcomitrium patens]	278	20	0	76.95	2	F:GO:0019706; C:GO:0016021	F:protein-cysteine S-palmitoyltransferase activity; C:integral component of membrane	EC:2.3.1.225	Protein S-acyltransferase	IPR001594 (PFAM); PTHR22883 (PANTHER); PTHR22883:SF147 (PANTHER); PS50216 (PROSITE_PROFILES)	F:GO:0016409	F:palmitoyltransferase activity
[INTERPRO, BLASTED, MAPPED, ANNOTATED]	Pcac251539_g944.t1	Pumilio-family RNA binding repeat domain-containing protein	1019	20	0	90.01	2	F:GO:0003723; F:GO:0046872	F:RNA binding; F:metal ion binding			IPR000571 (PFAM); G3DSA:2.30.30.1190 (GENE3D); IPR011989 (G3DSA:1.25.10.GENE3D); IPR001313 (PFAM); mobidb-lite (MOBIDB_LITE); mobidb-lite (MOBIDB_LITE); mobidb-lite (MOBIDB_LITE); mobidb-lite (MOBIDB_LITE); mobidb-lite (MOBIDB_LITE); mobidb-lite (MOBIDB_LITE); mobidb-lite (MOBIDB_LITE); mobidb-lite (MOBIDB_LITE); mobidb-lite (MOBIDB_LITE); mobidb-lite (MOBIDB_LITE); mobidb-lite (MOBIDB_LITE); mob…	F:GO:0003723; F:GO:0046872	F:RNA binding; F:metal ion binding
[INTERPRO, BLASTED, MAPPED, ANNOTATED]	Pcac251539_g945.t1	Eukaryotic membrane protein family	561	20	0	90.74	1	C:GO:0016021	C:integral component of membrane			IPR008010 (PFAM); mobidb-lite (MOBIDB_LITE); mobidb-lite (MOBIDB_LITE); IPR008010 (PANTHER)	no GO terms	no GO terms
[INTERPRO, BLASTED, MAPPED, ANNOTATED]	Pcac251539_g946.t1	Radial spoke head 10 family protein	814	20	0	83.45	2	F:GO:0003723; F:GO:0046872	F:RNA binding; F:metal ion binding			G3DSA:2.20.110.10 (GENE3D); IPR003409 (PFAM); G3DSA:2.30.30.1100 (GENE3D); mobidb-lite (MOBIDB_LITE); mobidb-lite (MOBIDB_LITE); mobidb-lite (MOBIDB_LITE); PTHR46613 (PANTHER); SSF82185 (SUPERFAMILY); SSF82185 (SUPERFAMILY); SSF82185 (SUPERFAMILY)	no GO terms	no GO terms
[INTERPRO, BLASTED, MAPPED, ANNOTATED]	Pcac251539_g947.t1	DnaJ-like protein C11, C-terminal	624	20	0	93.87	1	C:GO:0016021	C:integral component of membrane			Coil (COILS); IPR001623 (PRINTS); IPR001623 (PFAM); IPR024586 (PFAM); IPR036869 (G3DSA:1.10.287.GENE3D); PTHR44157 (PANTHER); PTHR44157:SF1 (PANTHER); IPR001623 (PROSITE_PROFILES); IPR001623 (CDD); IPR036869 (SUPERFAMILY)	no GO terms	no GO terms
[INTERPRO, BLASTED, MAPPED, ANNOTATED]	Pcac251539_g948.t1	hypothetical protein PC110_g8850	389	20	0	66.63	1	F:GO:0003676	F:nucleic acid binding			IPR004875 (PFAM); mobidb-lite (MOBIDB_LITE); mobidb-lite (MOBIDB_LITE)	F:GO:0003676	F:nucleic acid binding
[INTERPRO, BLASTED, MAPPED, ANNOTATED]	Pcac251539_g949.t1	DDE superfamily endonuclease	192	20	3.85148e-108	73.64	1	F:GO:0003676	F:nucleic acid binding			IPR004875 (PFAM); PTHR19303:SF23 (PANTHER); PTHR19303 (PANTHER)	F:GO:0003676	F:nucleic acid binding
[INTERPRO, BLASTED, MAPPED, ANNOTATED]	Pcac251539_g950.t1	FYVE zinc finger domain-containing protein	1153	20	0	91.92	1	F:GO:0046872	F:metal ion binding			Coil (COILS); Coil (COILS); IPR013083 (G3DSA:3.30.40.GENE3D); IPR000306 (PFAM); mobidb-lite (MOBIDB_LITE); mobidb-lite (MOBIDB_LITE); mobidb-lite (MOBIDB_LITE); mobidb-lite (MOBIDB_LITE); mobidb-lite (MOBIDB_LITE); mobidb-lite (MOBIDB_LITE); mobidb-lite (MOBIDB_LITE); mobidb-lite (MOBIDB_LITE); mobidb-lite (MOBIDB_LITE); mobidb-lite (MOBIDB_LITE); mobidb-lite (MOBIDB_LITE); mobidb-lite (MOBIDB_LI…	F:GO:0046872	F:metal ion binding
[INTERPRO, BLASTED]	Pcac251539_g951.t1	hypothetical protein PC110_g13316	693	20	0	74.93						Coil (COILS); mobidb-lite (MOBIDB_LITE); mobidb-lite (MOBIDB_LITE); mobidb-lite (MOBIDB_LITE); PTHR33266 (PANTHER)	no GO terms	no GO terms
[INTERPRO, BLASTED]	Pcac251539_g952.t1	hypothetical protein PR002_g17094	285	20	6.09594e-81	66.05						no IPS match	no IPS match	no IPS match
[INTERPRO, BLASTED]	Pcac251539_g953.t1	hypothetical protein PC110_g13312	112	20	4.59073e-77	63.75						no IPS match	no IPS match	no IPS match
[INTERPRO, BLASTED, MAPPED, ANNOTATED]	Pcac251539_g954.t1	hypothetical protein PR001_g23812	605	20	5.74334e-162	74.5	1	F:GO:0003677	F:DNA binding			PTHR40866 (PANTHER); IPR012337 (SUPERFAMILY)	no GO terms	no GO terms
[INTERPRO, BLASTED]	Pcac251539_g955.t1	hypothetical protein PC110_g13307	465	20	0	70.2						no IPS match	no IPS match	no IPS match
[INTERPRO, BLASTED]	Pcac251539_g956.t1	hypothetical protein PC110_g13306	152	20	5.28429e-83	71.98						G3DSA:3.30.420.470 (GENE3D); PTHR47169:SF1 (PANTHER); PTHR47169 (PANTHER)	no GO terms	no GO terms
[INTERPRO, BLASTED, MAPPED, ANNOTATED]	Pcac251539_g957.t1	nucleolar protein, putative	871	20	0	92.97	3	P:GO:0016310; F:GO:0016301; C:GO:0032040	P:phosphorylation; F:kinase activity; C:small-subunit processome			Coil (COILS); Coil (COILS); Coil (COILS); IPR007276 (PFAM); mobidb-lite (MOBIDB_LITE); mobidb-lite (MOBIDB_LITE); mobidb-lite (MOBIDB_LITE); mobidb-lite (MOBIDB_LITE); mobidb-lite (MOBIDB_LITE); mobidb-lite (MOBIDB_LITE); mobidb-lite (MOBIDB_LITE); mobidb-lite (MOBIDB_LITE); mobidb-lite (MOBIDB_LITE); IPR007276 (PANTHER); IPR016024 (SUPERFAMILY)	C:GO:0032040	C:small-subunit processome
[INTERPRO, BLASTED, MAPPED, ANNOTATED]	Pcac251539_g958.t1	Ribosomal protein S16	102	20	3.16545e-68	95.01	3	P:GO:0006412; F:GO:0003735; C:GO:0005840	P:translation; F:structural constituent of ribosome; C:ribosome			IPR000307 (TIGRFAM); IPR000307 (PFAM); IPR023803 (G3DSA:3.30.1320.GENE3D); PTHR12919:SF20 (PANTHER); IPR000307 (PANTHER); IPR020592 (PROSITE_PATTERNS); IPR000307 (HAMAP); IPR023803 (SUPERFAMILY)	P:GO:0006412; F:GO:0003735; C:GO:0005840	P:translation; F:structural constituent of ribosome; C:ribosome
[INTERPRO, BLASTED, MAPPED, ANNOTATED]	Pcac251539_g959.t1	Transcription factor e(y)2	111	20	2.50588e-71	92.27	9	P:GO:0006368; P:GO:0006406; P:GO:0016578; P:GO:0045893; F:GO:0003713; C:GO:0000124; C:GO:0005643; C:GO:0070390; C:GO:0071819	P:transcription elongation from RNA polymerase II promoter; P:mRNA export from nucleus; P:histone deubiquitination; P:positive regulation of transcription, DNA-templated; F:transcription coactivator activity; C:SAGA complex; C:nuclear pore; C:transcription export complex 2; C:DUBm complex			IPR018783 (PFAM); IPR038212 (G3DSA:1.10.246.GENE3D); IPR018783 (PANTHER); PTHR12514:SF1 (PANTHER); IPR018783 (HAMAP)	P:GO:0006406; P:GO:0045893; F:GO:0003713; C:GO:0000124; C:GO:0005643	P:mRNA export from nucleus; P:positive regulation of transcription, DNA-templated; F:transcription coactivator activity; C:SAGA complex; C:nuclear pore
[INTERPRO, BLASTED, ANNOTATED]	Pcac251539_g960.t1	Nuclear inhibitor of phosphatase-1	335	20	0	86.71	1	F:GO:0005515	F:protein binding			G3DSA:2.60.200.20 (GENE3D); IPR000253 (PFAM); mobidb-lite (MOBIDB_LITE); mobidb-lite (MOBIDB_LITE); PTHR23308 (PANTHER); PTHR23308:SF28 (PANTHER); IPR000253 (PROSITE_PROFILES); IPR000253 (CDD); IPR008984 (SUPERFAMILY)	F:GO:0005515	F:protein binding
[INTERPRO, BLASTED, MAPPED, ANNOTATED]	Pcac251539_g961.t1	Callose synthase 3	1969	20	0	96.79	6	P:GO:0006075; P:GO:0055085; F:GO:0003843; F:GO:0022857; C:GO:0000148; C:GO:0016021	P:(1->3)-beta-D-glucan biosynthetic process; P:transmembrane transport; F:1,3-beta-D-glucan synthase activity; F:transmembrane transporter activity; C:1,3-beta-D-glucan synthase complex; C:integral component of membrane	EC:2.4.1.34	1,3-beta-glucan synthase	IPR003440 (PFAM); IPR005828 (PFAM); G3DSA:1.20.1250.20 (GENE3D); IPR026899 (PFAM); mobidb-lite (MOBIDB_LITE); mobidb-lite (MOBIDB_LITE); mobidb-lite (MOBIDB_LITE); mobidb-lite (MOBIDB_LITE); PTHR12741 (PANTHER); PTHR12741:SF7 (PANTHER); cd17358 (CDD); IPR036259 (SUPERFAMILY)	P:GO:0006075; P:GO:0055085; F:GO:0003843; F:GO:0022857; C:GO:0000148; C:GO:0016020; C:GO:0016021	P:(1->3)-beta-D-glucan biosynthetic process; P:transmembrane transport; F:1,3-beta-D-glucan synthase activity; F:transmembrane transporter activity; C:1,3-beta-D-glucan synthase complex; C:membrane; C:integral component of membrane
[INTERPRO, BLASTED, MAPPED, ANNOTATED]	Pcac251539_g962.t1	Lysosomal thioesterase PPT2	390	20	0	89.29	3	P:GO:0002084; F:GO:0008474; C:GO:0016021	P:protein depalmitoylation; F:palmitoyl-(protein) hydrolase activity; C:integral component of membrane	EC:3.1.2.22	Palmitoyl-protein hydrolase	PF02089 (PFAM); IPR029058 (G3DSA:3.40.50.GENE3D); IPR030294 (PTHR11247:PANTHER); PTHR11247 (PANTHER); IPR029058 (SUPERFAMILY)	P:GO:0002084; F:GO:0008474	P:protein depalmitoylation; F:palmitoyl-(protein) hydrolase activity
[INTERPRO, BLASTED, MAPPED, ANNOTATED]	Pcac251539_g963.t1	12-oxophytodienoate reductase, putative	176	20	3.65313e-103	87.21	3	P:GO:0055114; F:GO:0010181; F:GO:0016491	P:oxidation-reduction process; F:FMN binding; F:oxidoreductase activity			IPR001155 (PFAM); IPR013785 (G3DSA:3.20.20.GENE3D); mobidb-lite (MOBIDB_LITE); mobidb-lite (MOBIDB_LITE); PTHR22893 (PANTHER); PTHR22893:SF110 (PANTHER); SSF51395 (SUPERFAMILY)	P:GO:0055114; F:GO:0003824; F:GO:0010181; F:GO:0016491	P:oxidation-reduction process; F:catalytic activity; F:FMN binding; F:oxidoreductase activity
[INTERPRO, BLASTED, MAPPED, ANNOTATED]	Pcac251539_g964.t1	12-oxophytodienoate reductase, putative	131	20	1.94371e-90	92.9	3	P:GO:0055114; F:GO:0010181; F:GO:0016491	P:oxidation-reduction process; F:FMN binding; F:oxidoreductase activity			IPR013785 (G3DSA:3.20.20.GENE3D); IPR001155 (PFAM); PTHR22893:SF91 (PANTHER); PTHR22893 (PANTHER); SSF51395 (SUPERFAMILY)	P:GO:0055114; F:GO:0003824; F:GO:0010181; F:GO:0016491	P:oxidation-reduction process; F:catalytic activity; F:FMN binding; F:oxidoreductase activity
[INTERPRO, BLASTED, MAPPED, ANNOTATED]	Pcac251539_g965.t1	12-oxophytodienoate reductase 1	380	20	0	91.99	4	P:GO:0055114; F:GO:0010181; F:GO:0016409; F:GO:0016491	P:oxidation-reduction process; F:FMN binding; F:palmitoyltransferase activity; F:oxidoreductase activity			IPR001155 (PFAM); IPR013785 (G3DSA:3.20.20.GENE3D); PTHR22893:SF110 (PANTHER); PTHR22893 (PANTHER); cd02933 (CDD); SSF51395 (SUPERFAMILY)	P:GO:0055114; F:GO:0003824; F:GO:0010181; F:GO:0016491	P:oxidation-reduction process; F:catalytic activity; F:FMN binding; F:oxidoreductase activity
[INTERPRO, BLASTED, MAPPED, ANNOTATED]	Pcac251539_g966.t1	Pyridoxamine 5'-phosphate oxidase	216	20	1.09385e-160	93.6	3	P:GO:0002084; F:GO:0008474; C:GO:0016021	P:protein depalmitoylation; F:palmitoyl-(protein) hydrolase activity; C:integral component of membrane	EC:3.1.2.22	Palmitoyl-protein hydrolase	PF13883 (PFAM); IPR012349 (G3DSA:2.30.110.GENE3D); PTHR13343:SF17 (PANTHER); PTHR13343 (PANTHER); SSF50475 (SUPERFAMILY)	no GO terms	no GO terms
[INTERPRO, BLASTED]	Pcac251539_g967.t1	Complex 1 protein (LYR family)	92	20	2.95274e-58	84.76						IPR008011 (PFAM)	no GO terms	no GO terms
[INTERPRO, BLASTED, MAPPED, ANNOTATED]	Pcac251539_g968.t1	12-oxophytodienoate reductase 1	387	20	0	92.57	4	P:GO:0055114; F:GO:0010181; F:GO:0016409; F:GO:0016491	P:oxidation-reduction process; F:FMN binding; F:palmitoyltransferase activity; F:oxidoreductase activity			IPR001155 (PFAM); IPR013785 (G3DSA:3.20.20.GENE3D); PTHR22893:SF110 (PANTHER); PTHR22893 (PANTHER); cd02933 (CDD); SSF51395 (SUPERFAMILY)	P:GO:0055114; F:GO:0003824; F:GO:0010181; F:GO:0016491	P:oxidation-reduction process; F:catalytic activity; F:FMN binding; F:oxidoreductase activity
[INTERPRO, BLASTED, MAPPED, ANNOTATED]	Pcac251539_g969.t1	Aldose 1-epimerase	319	20	0	90.61	4	P:GO:0005975; F:GO:0016787; F:GO:0030246; F:GO:0047938	P:carbohydrate metabolic process; F:hydrolase activity; F:carbohydrate binding; F:glucose-6-phosphate 1-epimerase activity	EC:5.1.3.15	Glucose-6-phosphate 1-epimerase	IPR008183 (PFAM); IPR025532 (PIRSF); IPR014718 (G3DSA:2.70.98.GENE3D); PTHR11122:SF13 (PANTHER); PTHR11122 (PANTHER); IPR025532 (CDD); IPR011013 (SUPERFAMILY)	P:GO:0005975; F:GO:0003824; F:GO:0016853; F:GO:0030246	P:carbohydrate metabolic process; F:catalytic activity; F:isomerase activity; F:carbohydrate binding
[INTERPRO, BLASTED, MAPPED, ANNOTATED]	Pcac251539_g970.t1	Glycoside hydrolase-type carbohydrate-binding, subgroup	393	20	0	93.93	4	P:GO:0005975; F:GO:0016787; F:GO:0016853; F:GO:0030246	P:carbohydrate metabolic process; F:hydrolase activity; F:isomerase activity; F:carbohydrate binding			mobidb-lite (MOBIDB_LITE); mobidb-lite (MOBIDB_LITE)	no GO terms	no GO terms
[INTERPRO, BLASTED, MAPPED, ANNOTATED]	Pcac251539_g971.t1	Aldose 1-epimerase	522	20	0	91.12	4	P:GO:0005975; F:GO:0016787; F:GO:0030246; F:GO:0047938	P:carbohydrate metabolic process; F:hydrolase activity; F:carbohydrate binding; F:glucose-6-phosphate 1-epimerase activity	EC:5.1.3.15	Glucose-6-phosphate 1-epimerase	IPR012349 (G3DSA:2.30.110.GENE3D); IPR014718 (G3DSA:2.70.98.GENE3D); PF13883 (PFAM); IPR008183 (PFAM); PTHR11122:SF13 (PANTHER); PTHR11122 (PANTHER); IPR025532 (CDD); SSF50475 (SUPERFAMILY); IPR011013 (SUPERFAMILY)	P:GO:0005975; F:GO:0003824; F:GO:0016853; F:GO:0030246	P:carbohydrate metabolic process; F:catalytic activity; F:isomerase activity; F:carbohydrate binding
[INTERPRO, BLASTED]	Pcac251539_g972.t1	Neutral zinc metallopeptidase	550	20	0	83.26						mobidb-lite (MOBIDB_LITE); PTHR35606 (PANTHER); SSF55486 (SUPERFAMILY)	no GO terms	no GO terms
[INTERPRO, BLASTED]	Pcac251539_g973.t1	Neutral zinc metallopeptidase	612	20	0	76.55						mobidb-lite (MOBIDB_LITE); mobidb-lite (MOBIDB_LITE); mobidb-lite (MOBIDB_LITE); mobidb-lite (MOBIDB_LITE); PTHR35606 (PANTHER); SSF55486 (SUPERFAMILY)	no GO terms	no GO terms
[INTERPRO, BLASTED]	Pcac251539_g974.t1	Neutral zinc metallopeptidase	605	20	0	78.62						mobidb-lite (MOBIDB_LITE); mobidb-lite (MOBIDB_LITE); mobidb-lite (MOBIDB_LITE); mobidb-lite (MOBIDB_LITE); PTHR35606 (PANTHER); SSF55486 (SUPERFAMILY)	no GO terms	no GO terms
[INTERPRO, BLASTED, MAPPED, ANNOTATED]	Pcac251539_g975.t1	cell division protease ftsH	436	20	0	95.18	5	P:GO:0006508; P:GO:0051301; F:GO:0005524; F:GO:0008237; F:GO:0016887	P:proteolysis; P:cell division; F:ATP binding; F:metallopeptidase activity; F:ATPase activity			G3DSA:1.10.8.60 (GENE3D); IPR003959 (PFAM); G3DSA:3.40.50.300 (GENE3D); PTHR23076 (PANTHER); PTHR23076:SF49 (PANTHER); IPR003960 (PROSITE_PATTERNS); cd00009 (CDD); IPR027417 (SUPERFAMILY)	F:GO:0005524; F:GO:0016887	F:ATP binding; F:ATPase activity
[INTERPRO, BLASTED, MAPPED, ANNOTATED]	Pcac251539_g976.t1	Sterol 3-beta-glucosyltransferase	295	20	2.55427e-107	69.26	4	P:GO:0009987; P:GO:0044238; P:GO:0071704; F:GO:0016757	P:cellular process; P:primary metabolic process; P:organic substance metabolic process; F:transferase activity, transferring glycosyl groups			G3DSA:3.40.50.2000 (GENE3D); G3DSA:3.40.50.2000 (GENE3D); SSF53756 (SUPERFAMILY)	no GO terms	no GO terms
[INTERPRO, BLASTED, MAPPED]	Pcac251539_g977.t1	hypothetical protein PC110_g20114	149	20	1.09561e-70	71.66	1	F:GO:0046983	F:protein dimerization activity			IPR012337 (SUPERFAMILY)	no GO terms	no GO terms
[INTERPRO, BLASTED, MAPPED, ANNOTATED]	Pcac251539_g978.t1	hypothetical protein PC110_g23062, partial	135	20	3.63946e-65	60.64	1	F:GO:0003676	F:nucleic acid binding			no IPS match	no IPS match	no IPS match
[INTERPRO, BLASTED]	Pcac251539_g979.t1	putative cellulose-binding family II	154	20	5.77861e-111	84.72						PTHR35606 (PANTHER)	no GO terms	no GO terms
[INTERPRO, BLASTED]	Pcac251539_g980.t1	Katanin p80 WD40 repeat-containing subunit B1	254	20	4.14031e-103	66.36						mobidb-lite (MOBIDB_LITE); mobidb-lite (MOBIDB_LITE); mobidb-lite (MOBIDB_LITE); mobidb-lite (MOBIDB_LITE); PTHR35606 (PANTHER)	no GO terms	no GO terms
[INTERPRO, BLASTED]	Pcac251539_g981.t1	hypothetical protein GQ600_26144	281	20	2.2465e-125	74.01						mobidb-lite (MOBIDB_LITE); mobidb-lite (MOBIDB_LITE)	no GO terms	no GO terms
[INTERPRO, BLASTED, MAPPED, ANNOTATED]	Pcac251539_g982.t1	hypothetical protein PC110_g21009	370	20	0	57.46	1	F:GO:0003676	F:nucleic acid binding			G3DSA:1.10.10.60 (GENE3D); IPR004875 (PFAM); IPR006600 (PFAM); PTHR19303 (PANTHER); PTHR19303:SF32 (PANTHER); IPR006600 (PROSITE_PROFILES); IPR009057 (SUPERFAMILY)	F:GO:0003676	F:nucleic acid binding
[INTERPRO, BLASTED, MAPPED, ANNOTATED]	Pcac251539_g983.t1	Tc5 transposase DNA-binding domain	424	20	0	78.17	1	F:GO:0003677	F:DNA binding			IPR006600 (PFAM); G3DSA:1.10.10.60 (GENE3D); mobidb-lite (MOBIDB_LITE); mobidb-lite (MOBIDB_LITE); mobidb-lite (MOBIDB_LITE); mobidb-lite (MOBIDB_LITE); mobidb-lite (MOBIDB_LITE); mobidb-lite (MOBIDB_LITE); PTHR19303:SF30 (PANTHER); PTHR19303 (PANTHER); IPR006600 (PROSITE_PROFILES); IPR006600 (PROSITE_PROFILES); IPR009057 (SUPERFAMILY)	no GO terms	no GO terms
[INTERPRO, BLASTED, MAPPED, ANNOTATED]	Pcac251539_g984.t1	Homeodomain-like	269	20	0	80.16	2	F:GO:0003677; F:GO:0005515	F:DNA binding; F:protein binding			G3DSA:3.30.60.30 (GENE3D); G3DSA:3.30.60.30 (GENE3D); IPR002350 (PFAM); IPR002350 (PFAM); PTHR10913 (PANTHER); PTHR10913:SF45 (PANTHER); IPR002350 (PROSITE_PROFILES); IPR002350 (PROSITE_PROFILES); IPR002350 (PROSITE_PROFILES); cd00104 (CDD); cd17404 (CDD); cd00104 (CDD); IPR036058 (SUPERFAMILY); IPR036058 (SUPERFAMILY)	F:GO:0005515	F:protein binding
[INTERPRO, BLASTED, MAPPED, ANNOTATED]	Pcac251539_g985.t1	Serine/threonine protein kinase	575	20	0	96.42	3	P:GO:0006468; F:GO:0004674; F:GO:0005524	P:protein phosphorylation; F:protein serine/threonine kinase activity; F:ATP binding	EC:2.7.11	Transferring phosphorus-containing groups	G3DSA:3.30.310.80 (GENE3D); G3DSA:1.10.510.10 (GENE3D); IPR000719 (PFAM); IPR001772 (PFAM); mobidb-lite (MOBIDB_LITE); mobidb-lite (MOBIDB_LITE); mobidb-lite (MOBIDB_LITE); PTHR24343 (PANTHER); PTHR24343:SF406 (PANTHER); IPR008271 (PROSITE_PATTERNS); IPR017441 (PROSITE_PATTERNS); IPR001772 (PROSITE_PROFILES); IPR000719 (PROSITE_PROFILES); cd12122 (CDD); cd14079 (CDD); IPR011009 (SUPERFAMILY); IPR…	P:GO:0006468; F:GO:0004672; F:GO:0005524	P:protein phosphorylation; F:protein kinase activity; F:ATP binding
[INTERPRO, BLASTED, MAPPED]	Pcac251539_g986.t1	hypothetical protein PC110_g17179	189	20	4.62919e-99	72.46	2	P:GO:0032012; F:GO:0005086	P:regulation of ARF protein signal transduction; F:ARF guanyl-nucleotide exchange factor activity			mobidb-lite (MOBIDB_LITE); mobidb-lite (MOBIDB_LITE)	no GO terms	no GO terms
[INTERPRO, BLASTED, MAPPED]	Pcac251539_g987.t1	DNA phosphorothioation-dependent restriction protein DptG	589	20	0	70.97	2	P:GO:0032012; F:GO:0005086	P:regulation of ARF protein signal transduction; F:ARF guanyl-nucleotide exchange factor activity			mobidb-lite (MOBIDB_LITE)	no GO terms	no GO terms
[INTERPRO, BLASTED, ANNOTATED]	Pcac251539_g988.t1	PDZ domain	254	20	0	84.4	1	F:GO:0005515	F:protein binding			IPR036034 (G3DSA:2.30.42.GENE3D); mobidb-lite (MOBIDB_LITE); mobidb-lite (MOBIDB_LITE); mobidb-lite (MOBIDB_LITE); mobidb-lite (MOBIDB_LITE); mobidb-lite (MOBIDB_LITE); mobidb-lite (MOBIDB_LITE); IPR036034 (SUPERFAMILY)	F:GO:0005515	F:protein binding
[truncated: 16,410 more rows]

## Sheet: 252360 (LR)
Tags	Sequence_ID	Description	Length	#Hits	e-Value	sim mean	#GO	GO IDs	GO Names	Enzyme Codes	Enzyme Names	InterPro IDs	InterPro GO IDs	InterPro GO Names
[INTERPRO, BLASTED]	Pcac252360_g1.t1	hypothetical protein GQ600_20114	166	20	1.46058e-105	77.51						mobidb-lite (MOBIDB_LITE)	no GO terms	no GO terms
[INTERPRO, BLASTED]	Pcac252360_g2.t1	hypothetical protein GQ600_20114	166	20	1.46058e-105	77.51						mobidb-lite (MOBIDB_LITE)	no GO terms	no GO terms
[INTERPRO, BLASTED]	Pcac252360_g3.t1	hypothetical protein GQ600_20114	166	20	1.46058e-105	77.51						mobidb-lite (MOBIDB_LITE)	no GO terms	no GO terms
[truncated: 17,283 more rows]

## Sheet: 252365 (LR)
Tags	Sequence_ID	Description	Length	#Hits	e-Value	sim mean	#GO	GO IDs	GO Names	Enzyme Codes	Enzyme Names	InterPro IDs	InterPro GO IDs	InterPro GO Names
[truncated: 17,327 more rows]

[truncated: 3 more sheets: 251683 (CR), 10300 (CR), 251616 (CR)]
