# Supplementary material for: Genome analysis of Phytophthora cactorum strains associated with crown- and leather-rot in strawberry
Source: Front Microbiol. 2023 Jul 3;14:1214924. doi: 10.3389/fmicb.2023.1214924 (PMC10351607; doi:10.3389/fmicb.2023.1214924)
Supplement: Supplementary file 5 [file Table_4.XLSX]

## Sheet: Description
Supplementary Table 4. List of single nucleotide polymorphisms (SNPs) detected in the genome of the leather rot strains and the low virulence crown rot strain compared to the high virulence crown rot strain 251616 of Phytophthora cactorum
Sheet name	Description
251539_SNPs_high-quality	High quality phased SNPs (phred score ≥ 20) detected on HiFi reads of Phytophthora cactorum strain 251539 using the assembled genome of strain 251616 (reference)
252360_SNPs_high-quality	High quality phased SNPs (phred score ≥ 20) detected on HiFi reads of P. cactorum strain 252360 using the assembled genome of strain 251616 (reference)
252365_SNPs_high-quality	High quality phased SNPs (phred score ≥ 20) detected on HiFi reads of P. cactorum strain 252365 using the assembled genome of strain 251616 (reference)
251683_SNPs_high-quality	High quality phased SNPs (phred score ≥ 20) detected on HiFi reads of P. cactorum strain 251683 using the assembled genome of strain 251616 (reference)
Common_leather rot_all SNPs	High quality phased SNPs (phred score ≥ 20) detected in all three leather rot strains compared to the P. cactorum strain 251616 (reference)
KaKs ratio	dN/dS ratio for selected P. cactorum genes calculated by KaKs calculator 2.0 and p-value calculated by Fisher's exact test
Strain	Pathotype
P.cactorum_251539	Leather rot
P.cactorum_252360	Leather rot
P.cactorum_252365	Leather rot
P.cactorum_251683	Crown rot (low virulence)
P.cactorum_251616	Crown rot (high virulence)

## Sheet: 251539_SNPs_high-quality
#CHROM	POS	251616_REF	251539_ALT	QUAL	FILTER	Variant type	Impact	Gene ID	DNA type	INFO	FORMAT	mysample	Description
contig_1	3181	G	A	41.9	PASS	upstream_gene_variant	MODIFIER	Pcac251616_g1	transcript	ANN=A|upstream_gene_variant|MODIFIER|g1|g1|transcript|g1.t1|protein_coding||c.-4916G>A|||||4916|,A|intergenic_region|MODIFIER|CHR_START-g1|CHR_START-g1|intergenic_region|CHR_START-g1|||n.3181G>A||||||	GT:GQ:DP:AD:VAF:PL:PS	1|0:42:227:134,93:0.409692:41,0,61:1669	hypothetical protein PC110_g22478
contig_1	3191	G	A	45.3	PASS	upstream_gene_variant	MODIFIER	Pcac251616_g1	transcript	ANN=A|upstream_gene_variant|MODIFIER|g1|g1|transcript|g1.t1|protein_coding||c.-4906G>A|||||4906|,A|intergenic_region|MODIFIER|CHR_START-g1|CHR_START-g1|intergenic_region|CHR_START-g1|||n.3191G>A||||||	GT:GQ:DP:AD:VAF:PL:PS	1|0:45:228:133,95:0.416667:45,0,66:1669	hypothetical protein PC110_g22478
contig_1	3323	G	A	47.6	PASS	upstream_gene_variant	MODIFIER	Pcac251616_g1	transcript	ANN=A|upstream_gene_variant|MODIFIER|g1|g1|transcript|g1.t1|protein_coding||c.-4774G>A|||||4774|,A|intergenic_region|MODIFIER|CHR_START-g1|CHR_START-g1|intergenic_region|CHR_START-g1|||n.3323G>A||||||	GT:GQ:DP:AD:VAF:PL:PS	1|0:46:233:86,147:0.630901:47,0,51:1669	hypothetical protein PC110_g22478
contig_1	3342	G	A	25.6	PASS	upstream_gene_variant	MODIFIER	Pcac251616_g1	transcript	ANN=A|upstream_gene_variant|MODIFIER|g1|g1|transcript|g1.t1|protein_coding||c.-4755G>A|||||4755|,A|intergenic_region|MODIFIER|CHR_START-g1|CHR_START-g1|intergenic_region|CHR_START-g1|||n.3342G>A||||||	GT:GQ:DP:AD:VAF:PL:PS	1|0:26:232:144,88:0.37931:25,0,47:1669	hypothetical protein PC110_g22478
contig_1	3346	A	G	37.3	PASS	upstream_gene_variant	MODIFIER	Pcac251616_g1	transcript	ANN=G|upstream_gene_variant|MODIFIER|g1|g1|transcript|g1.t1|protein_coding||c.-4751A>G|||||4751|,G|intergenic_region|MODIFIER|CHR_START-g1|CHR_START-g1|intergenic_region|CHR_START-g1|||n.3346A>G||||||	GT:GQ:DP:AD:VAF:PL:PS	1|0:37:233:145,88:0.377682:37,0,52:1669	hypothetical protein PC110_g22478
contig_1	5568	G	A	54.1	PASS	upstream_gene_variant	MODIFIER	Pcac251616_g1	transcript	ANN=A|upstream_gene_variant|MODIFIER|g1|g1|transcript|g1.t1|protein_coding||c.-2529G>A|||||2529|,A|intergenic_region|MODIFIER|CHR_START-g1|CHR_START-g1|intergenic_region|CHR_START-g1|||n.5568G>A||||||	GT:GQ:DP:AD:VAF:PL:PS	1|0:54:275:171,104:0.378182:54,0,99:1669	hypothetical protein PC110_g22478
contig_103	142928	C	T	51.4	PASS	upstream_gene_variant	MODIFIER	Pcac251616_g119	transcript	ANN=T|upstream_gene_variant|MODIFIER|g119|g119|transcript|g119.t1|protein_coding||c.-2253C>T|||||2253|,T|intergenic_region|MODIFIER|g118-g119|g118-g119|intergenic_region|g118-g119|||n.142928C>T||||||	GT:GQ:DP:AD:VAF:PL:PS	1|0:51:70:25,45:0.642857:51,0,62:139093	Myb/SANT-like DNA-binding domain
contig_103	181975	G	T	31.8	PASS	upstream_gene_variant	MODIFIER	Pcac251616_g121	transcript	ANN=T|upstream_gene_variant|MODIFIER|g121|g121|transcript|g121.t1|protein_coding||c.-429G>T|||||429|,T|intergenic_region|MODIFIER|g120-g121|g120-g121|intergenic_region|g120-g121|||n.181975G>T||||||	GT:GQ:DP:AD:VAF:PL:PS	1|0:32:19:14,5:0.263158:31,0,59:139093	hypothetical protein PC110_g19947, partial
contig_103	181976	A	C	22.6	PASS	upstream_gene_variant	MODIFIER	Pcac251616_g121	transcript	ANN=C|upstream_gene_variant|MODIFIER|g121|g121|transcript|g121.t1|protein_coding||c.-428A>C|||||428|,C|intergenic_region|MODIFIER|g120-g121|g120-g121|intergenic_region|g120-g121|||n.181976A>C||||||	GT:GQ:DP:AD:VAF:PL:PS	1|0:23:19:14,4:0.210526:22,0,51:139093	hypothetical protein PC110_g19947, partial
contig_103	182036	A	G	59	PASS	upstream_gene_variant	MODIFIER	Pcac251616_g121	transcript	ANN=G|upstream_gene_variant|MODIFIER|g121|g121|transcript|g121.t1|protein_coding||c.-368A>G|||||368|,G|intergenic_region|MODIFIER|g120-g121|g120-g121|intergenic_region|g120-g121|||n.182036A>G||||||	GT:GQ:DP:AD:VAF:PL:PS	0|1:58:20:6,14:0.7:58,0,64:139093	hypothetical protein PC110_g19947, partial
contig_103	182048	G	A	54.8	PASS	upstream_gene_variant	MODIFIER	Pcac251616_g121	transcript	ANN=A|upstream_gene_variant|MODIFIER|g121|g121|transcript|g121.t1|protein_coding||c.-356G>A|||||356|,A|intergenic_region|MODIFIER|g120-g121|g120-g121|intergenic_region|g120-g121|||n.182048G>A||||||	GT:GQ:DP:AD:VAF:PL:PS	0|1:53:20:6,14:0.7:54,0,58:139093	hypothetical protein PC110_g19947, partial
contig_103	182240	G	A	46.1	PASS	upstream_gene_variant	MODIFIER	Pcac251616_g121	transcript	ANN=A|upstream_gene_variant|MODIFIER|g121|g121|transcript|g121.t1|protein_coding||c.-164G>A|||||164|,A|intergenic_region|MODIFIER|g120-g121|g120-g121|intergenic_region|g120-g121|||n.182240G>A||||||	GT:GQ:DP:AD:VAF:PL:PS	1|0:46:22:14,8:0.363636:46,0,68:139093	hypothetical protein PC110_g19947, partial
contig_103	185734	T	C	48.2	PASS	upstream_gene_variant	MODIFIER	Pcac251616_g122	transcript	ANN=C|upstream_gene_variant|MODIFIER|g122|g122|transcript|g122.t1|protein_coding||c.-4150T>C|||||4150|,C|downstream_gene_variant|MODIFIER|g121|g121|transcript|g121.t1|protein_coding||c.*2726T>C|||||2726|,C|downstream_gene_variant|MODIFIER|g123|g123|transcript|g123.t1|protein_coding||c.*4547A>G|||||4547|,C|intergenic_region|MODIFIER|g121-g122|g121-g122|intergenic_region|g121-g122|||n.185734T>C||||…	GT:GQ:DP:AD:VAF:PL:PS	0|1:48:26:17,9:0.346154:48,0,68:139093	Mitochondrial Protein Translocase (MPT) Family
contig_103	186005	G	A	67.5	PASS	upstream_gene_variant	MODIFIER	Pcac251616_g122	transcript	ANN=A|upstream_gene_variant|MODIFIER|g122|g122|transcript|g122.t1|protein_coding||c.-3879G>A|||||3879|,A|downstream_gene_variant|MODIFIER|g121|g121|transcript|g121.t1|protein_coding||c.*2997G>A|||||2997|,A|downstream_gene_variant|MODIFIER|g123|g123|transcript|g123.t1|protein_coding||c.*4276C>T|||||4276|,A|intergenic_region|MODIFIER|g121-g122|g121-g122|intergenic_region|g121-g122|||n.186005G>A||||…	GT:GQ:DP:AD:VAF:PL:PS	1|0:67:27:9,18:0.666667:67,0,99:139093	Mitochondrial Protein Translocase (MPT) Family
contig_103	186181	A	G	37.9	PASS	upstream_gene_variant	MODIFIER	Pcac251616_g122	transcript	ANN=G|upstream_gene_variant|MODIFIER|g122|g122|transcript|g122.t1|protein_coding||c.-3703A>G|||||3703|,G|downstream_gene_variant|MODIFIER|g121|g121|transcript|g121.t1|protein_coding||c.*3173A>G|||||3173|,G|downstream_gene_variant|MODIFIER|g123|g123|transcript|g123.t1|protein_coding||c.*4100T>C|||||4100|,G|intergenic_region|MODIFIER|g121-g122|g121-g122|intergenic_region|g121-g122|||n.186181A>G||||…	GT:GQ:DP:AD:VAF:PL:PS	0|1:38:28:19,9:0.321429:37,0,60:139093	Mitochondrial Protein Translocase (MPT) Family
contig_103	186888	G	T	34.4	PASS	upstream_gene_variant	MODIFIER	Pcac251616_g122	transcript	ANN=T|upstream_gene_variant|MODIFIER|g122|g122|transcript|g122.t1|protein_coding||c.-2996G>T|||||2996|,T|downstream_gene_variant|MODIFIER|g121|g121|transcript|g121.t1|protein_coding||c.*3880G>T|||||3880|,T|downstream_gene_variant|MODIFIER|g123|g123|transcript|g123.t1|protein_coding||c.*3393C>A|||||3393|,T|intergenic_region|MODIFIER|g121-g122|g121-g122|intergenic_region|g121-g122|||n.186888G>T||||…	GT:GQ:DP:AD:VAF:PL:PS	0|1:34:29:21,8:0.275862:34,0,47:139093	Mitochondrial Protein Translocase (MPT) Family
contig_103	186889	A	C	34.8	PASS	upstream_gene_variant	MODERATE	Pcac251616_g122	transcript	ANN=C|upstream_gene_variant|MODIFIER|g122|g122|transcript|g122.t1|protein_coding||c.-2995A>C|||||2995|,C|downstream_gene_variant|MODIFIER|g121|g121|transcript|g121.t1|protein_coding||c.*3881A>C|||||3881|,C|downstream_gene_variant|MODIFIER|g123|g123|transcript|g123.t1|protein_coding||c.*3392T>G|||||3392|,C|intergenic_region|MODIFIER|g121-g122|g121-g122|intergenic_region|g121-g122|||n.186889A>C||||…	GT:GQ:DP:AD:VAF:PL:PS	0|1:35:29:21,8:0.275862:34,0,49:139093	Mitochondrial Protein Translocase (MPT) Family
contig_103	186922	A	C	30.6	PASS	upstream_gene_variant	MODIFIER	Pcac251616_g122	transcript	ANN=C|upstream_gene_variant|MODIFIER|g122|g122|transcript|g122.t1|protein_coding||c.-2962A>C|||||2962|,C|downstream_gene_variant|MODIFIER|g121|g121|transcript|g121.t1|protein_coding||c.*3914A>C|||||3914|,C|downstream_gene_variant|MODIFIER|g123|g123|transcript|g123.t1|protein_coding||c.*3359T>G|||||3359|,C|intergenic_region|MODIFIER|g121-g122|g121-g122|intergenic_region|g121-g122|||n.186922A>C||||…	GT:GQ:DP:AD:VAF:PL:PS	0|1:31:29:21,8:0.275862:30,0,53:139093	Mitochondrial Protein Translocase (MPT) Family
contig_103	204063	C	T	46.8	PASS	upstream_gene_variant	MODIFIER	Pcac251616_g124	transcript	ANN=T|upstream_gene_variant|MODIFIER|g124|g124|transcript|g124.t1|protein_coding||c.-163G>A|||||163|,T|intergenic_region|MODIFIER|g124-g125|g124-g125|intergenic_region|g124-g125|||n.204063C>T||||||	GT:GQ:DP:AD:VAF:PL:PS	1|0:40:20:3,17:0.85:46,0,41:199335	hypothetical protein PC110_g19947, partial
contig_103	204255	C	T	28.6	PASS	upstream_gene_variant	MODIFIER	Pcac251616_g124	transcript	ANN=T|upstream_gene_variant|MODIFIER|g124|g124|transcript|g124.t1|protein_coding||c.-355G>A|||||355|,T|intergenic_region|MODIFIER|g124-g125|g124-g125|intergenic_region|g124-g125|||n.204255C>T||||||	GT:GQ:DP:AD:VAF:PL:PS	0|1:29:20:17,3:0.15:28,0,50:199335	hypothetical protein PC110_g19947, partial
contig_107	225	T	C	21.7	PASS	upstream_gene_variant	MODIFIER	Pcac251616_g167	transcript	ANN=C|upstream_gene_variant|MODIFIER|g167|g167|transcript|g167.t1|protein_coding||c.-1382T>C|||||1382|,C|intergenic_region|MODIFIER|CHR_START-g167|CHR_START-g167|intergenic_region|CHR_START-g167|||n.225T>C||||||	GT:GQ:DP:AD:VAF:PL:PS	0|1:19:129:79,50:0.387597:21,0,22:225	glutathione S-transferase T3-like
contig_107	759	C	A	53.9	PASS	upstream_gene_variant	MODIFIER	Pcac251616_g167	transcript	ANN=A|upstream_gene_variant|MODIFIER|g167|g167|transcript|g167.t1|protein_coding||c.-848C>A|||||848|,A|intergenic_region|MODIFIER|CHR_START-g167|CHR_START-g167|intergenic_region|CHR_START-g167|||n.759C>A||||||	GT:GQ:DP:AD:VAF:PL:PS	0|1:54:132:80,52:0.393939:53,0,70:225	glutathione S-transferase T3-like
contig_11	140817	G	A	32.4	PASS	upstream_gene_variant	MODIFIER	Pcac251616_g187	transcript	ANN=A|upstream_gene_variant|MODIFIER|g187|g187|transcript|g187.t1|protein_coding||c.-3958C>T|||||3958|,A|intergenic_region|MODIFIER|g187-g188|g187-g188|intergenic_region|g187-g188|||n.140817G>A||||||	GT:GQ:DP:AD:VAF:PL:PS	0|1:22:53:9,44:0.830189:32,0,22:140817	FAD-binding dehydrogenase
contig_11	141361	A	T	45.8	PASS	upstream_gene_variant	MODIFIER	Pcac251616_g187	transcript	ANN=T|upstream_gene_variant|MODIFIER|g187|g187|transcript|g187.t1|protein_coding||c.-4502T>A|||||4502|,T|intergenic_region|MODIFIER|g187-g188|g187-g188|intergenic_region|g187-g188|||n.141361A>T||||||	GT:GQ:DP:AD:VAF:PL:PS	0|1:37:55:11,44:0.8:45,0,37:140817	FAD-binding dehydrogenase
contig_11	148581	T	A	27.1	PASS	upstream_gene_variant	MODIFIER	Pcac251616_g188	transcript	ANN=A|upstream_gene_variant|MODIFIER|g188|g188|transcript|g188.t1|protein_coding||c.-40A>T|||||40|,A|intergenic_region|MODIFIER|g188-g189|g188-g189|intergenic_region|g188-g189|||n.148581T>A||||||	GT:GQ:DP:AD:VAF:PL:PS	0|1:4:87:39,48:0.551724:24,0,1:140817	Crinkler (CRN) family protein
contig_11	149595	C	T	51	PASS	upstream_gene_variant	MODIFIER	Pcac251616_g188	transcript	ANN=T|upstream_gene_variant|MODIFIER|g188|g188|transcript|g188.t1|protein_coding||c.-1054G>A|||||1054|,T|intergenic_region|MODIFIER|g188-g189|g188-g189|intergenic_region|g188-g189|||n.149595C>T||||||	GT:GQ:DP:AD:VAF:PL:PS	1|0:39:92:30,62:0.673913:50,0,39:140817	Crinkler (CRN) family protein
contig_11	149637	G	A	20.8	PASS	upstream_gene_variant	MODIFIER	Pcac251616_g188	transcript	ANN=A|upstream_gene_variant|MODIFIER|g188|g188|transcript|g188.t1|protein_coding||c.-1096C>T|||||1096|,A|intergenic_region|MODIFIER|g188-g189|g188-g189|intergenic_region|g188-g189|||n.149637G>A||||||	GT:GQ:DP:AD:VAF:PL:PS	0|1:21:93:62,31:0.333333:20,0,44:140817	Crinkler (CRN) family protein
contig_11	149650	T	C	39.9	PASS	upstream_gene_variant	MODIFIER	Pcac251616_g188	transcript	ANN=C|upstream_gene_variant|MODIFIER|g188|g188|transcript|g188.t1|protein_coding||c.-1109A>G|||||1109|,C|intergenic_region|MODIFIER|g188-g189|g188-g189|intergenic_region|g188-g189|||n.149650T>C||||||	GT:GQ:DP:AD:VAF:PL:PS	0|1:40:93:62,31:0.333333:39,0,54:140817	Crinkler (CRN) family protein
contig_11	149962	C	T	26.9	PASS	upstream_gene_variant	MODIFIER	Pcac251616_g188	transcript	ANN=T|upstream_gene_variant|MODIFIER|g188|g188|transcript|g188.t1|protein_coding||c.-1421G>A|||||1421|,T|intergenic_region|MODIFIER|g188-g189|g188-g189|intergenic_region|g188-g189|||n.149962C>T||||||	GT:GQ:DP:AD:VAF:PL:PS	0|1:27:93:42,51:0.548387:26,0,49:140817	Crinkler (CRN) family protein
contig_11	149971	T	C	38	PASS	upstream_gene_variant	MODIFIER	Pcac251616_g188	transcript	ANN=C|upstream_gene_variant|MODIFIER|g188|g188|transcript|g188.t1|protein_coding||c.-1430A>G|||||1430|,C|intergenic_region|MODIFIER|g188-g189|g188-g189|intergenic_region|g188-g189|||n.149971T>C||||||	GT:GQ:DP:AD:VAF:PL:PS	1|0:18:93:52,41:0.44086:37,0,18:140817	Crinkler (CRN) family protein
contig_11	150027	G	C	38	PASS	upstream_gene_variant	MODIFIER	Pcac251616_g188	transcript	ANN=C|upstream_gene_variant|MODIFIER|g188|g188|transcript|g188.t1|protein_coding||c.-1486C>G|||||1486|,C|intergenic_region|MODIFIER|g188-g189|g188-g189|intergenic_region|g188-g189|||n.150027G>C||||||	GT:GQ:DP:AD:VAF:PL:PS	0|1:38:94:43,51:0.542553:38,0,47:140817	Crinkler (CRN) family protein
contig_11	150147	C	T	26.7	PASS	upstream_gene_variant	MODIFIER	Pcac251616_g188	transcript	ANN=T|upstream_gene_variant|MODIFIER|g188|g188|transcript|g188.t1|protein_coding||c.-1606G>A|||||1606|,T|intergenic_region|MODIFIER|g188-g189|g188-g189|intergenic_region|g188-g189|||n.150147C>T||||||	GT:GQ:DP:AD:VAF:PL:PS	1|0:24:93:29,42:0.451613:26,0,27:140817	Crinkler (CRN) family protein
contig_11	151623	T	A	40.1	PASS	upstream_gene_variant	MODIFIER	Pcac251616_g188	transcript	ANN=A|upstream_gene_variant|MODIFIER|g188|g188|transcript|g188.t1|protein_coding||c.-3082A>T|||||3082|,A|downstream_gene_variant|MODIFIER|g189|g189|transcript|g189.t1|protein_coding||c.*4215A>T|||||4215|,A|intergenic_region|MODIFIER|g188-g189|g188-g189|intergenic_region|g188-g189|||n.151623T>A||||||	GT:GQ:DP:AD:VAF:PL:PS	1|0:39:75:33,42:0.56:40,0,44:140817	Crinkler (CRN) family protein
contig_11	151624	C	T	51.1	PASS	upstream_gene_variant	MODIFIER	Pcac251616_g188	transcript	ANN=T|upstream_gene_variant|MODIFIER|g188|g188|transcript|g188.t1|protein_coding||c.-3083G>A|||||3083|,T|downstream_gene_variant|MODIFIER|g189|g189|transcript|g189.t1|protein_coding||c.*4214G>A|||||4214|,T|intergenic_region|MODIFIER|g188-g189|g188-g189|intergenic_region|g188-g189|||n.151624C>T||||||	GT:GQ:DP:AD:VAF:PL:PS	1|0:50:76:33,43:0.565789:51,0,56:140817	Crinkler (CRN) family protein
contig_11	151874	C	T	35.2	PASS	upstream_gene_variant	MODIFIER	Pcac251616_g188	transcript	ANN=T|upstream_gene_variant|MODIFIER|g188|g188|transcript|g188.t1|protein_coding||c.-3333G>A|||||3333|,T|downstream_gene_variant|MODIFIER|g189|g189|transcript|g189.t1|protein_coding||c.*3964G>A|||||3964|,T|intergenic_region|MODIFIER|g188-g189|g188-g189|intergenic_region|g188-g189|||n.151874C>T||||||	GT:GQ:DP:AD:VAF:PL:PS	1|0:34:78:32,46:0.589744:35,0,42:140817	Crinkler (CRN) family protein
contig_11	157697	G	A	50.8	PASS	upstream_gene_variant	MODIFIER	Pcac251616_g189	transcript	ANN=A|upstream_gene_variant|MODIFIER|g189|g189|transcript|g189.t1|protein_coding||c.-1125C>T|||||1125|,A|intergenic_region|MODIFIER|g189-g190|g189-g190|intergenic_region|g189-g190|||n.157697G>A||||||	GT:GQ:DP:AD:VAF:PL:PS	1|0:51:101:54,47:0.465347:50,0,67:140817	hypothetical protein PC110_g23484
contig_11	157832	A	C	60.7	PASS	upstream_gene_variant	MODIFIER	Pcac251616_g189	transcript	ANN=C|upstream_gene_variant|MODIFIER|g189|g189|transcript|g189.t1|protein_coding||c.-1260T>G|||||1260|,C|intergenic_region|MODIFIER|g189-g190|g189-g190|intergenic_region|g189-g190|||n.157832A>C||||||	GT:GQ:DP:AD:VAF:PL:PS	0|1:58:102:48,54:0.529412:60,0,62:140817	hypothetical protein PC110_g23484
contig_11	165913	A	G	27.4	PASS	upstream_gene_variant	MODIFIER	Pcac251616_g190	transcript	ANN=G|upstream_gene_variant|MODIFIER|g190|g190|transcript|g190.t1|protein_coding||c.-214T>C|||||214|,G|intergenic_region|MODIFIER|g190-CHR_END|g190-CHR_END|intergenic_region|g190-CHR_END|||n.165913A>G||||||	GT:GQ:DP:AD:VAF:PL:PS	1|0:27:77:51,26:0.337662:27,0,55:140817	Crinkler (CRN)
contig_11	168016	T	G	23.3	PASS	upstream_gene_variant	MODIFIER	Pcac251616_g190	transcript	ANN=G|upstream_gene_variant|MODIFIER|g190|g190|transcript|g190.t1|protein_coding||c.-2317A>C|||||2317|,G|intergenic_region|MODIFIER|g190-CHR_END|g190-CHR_END|intergenic_region|g190-CHR_END|||n.168016T>G||||||	GT:GQ:DP:AD:VAF:PL:PS	1|0:23:66:48,18:0.272727:23,0,52:140817	Crinkler (CRN)
contig_11	168020	G	A	37.8	PASS	upstream_gene_variant	MODIFIER	Pcac251616_g190	transcript	ANN=A|upstream_gene_variant|MODIFIER|g190|g190|transcript|g190.t1|protein_coding||c.-2321C>T|||||2321|,A|intergenic_region|MODIFIER|g190-CHR_END|g190-CHR_END|intergenic_region|g190-CHR_END|||n.168020G>A||||||	GT:GQ:DP:AD:VAF:PL:PS	1|0:38:64:47,17:0.265625:37,0,59:140817	Crinkler (CRN)
contig_11	168026	A	C	41.6	PASS	upstream_gene_variant	MODIFIER	Pcac251616_g190	transcript	ANN=C|upstream_gene_variant|MODIFIER|g190|g190|transcript|g190.t1|protein_coding||c.-2327T>G|||||2327|,C|intergenic_region|MODIFIER|g190-CHR_END|g190-CHR_END|intergenic_region|g190-CHR_END|||n.168026A>C||||||	GT:GQ:DP:AD:VAF:PL:PS	1|0:42:65:47,18:0.276923:41,0,62:140817	Crinkler (CRN)
contig_11	168032	T	A	34.4	PASS	upstream_gene_variant	MODIFIER	Pcac251616_g190	transcript	ANN=A|upstream_gene_variant|MODIFIER|g190|g190|transcript|g190.t1|protein_coding||c.-2333A>T|||||2333|,A|intergenic_region|MODIFIER|g190-CHR_END|g190-CHR_END|intergenic_region|g190-CHR_END|||n.168032T>A||||||	GT:GQ:DP:AD:VAF:PL:PS	1|0:34:66:48,18:0.272727:34,0,61:140817	Crinkler (CRN)
contig_11	168046	C	G	27.5	PASS	upstream_gene_variant	MODIFIER	Pcac251616_g190	transcript	ANN=G|upstream_gene_variant|MODIFIER|g190|g190|transcript|g190.t1|protein_coding||c.-2347G>C|||||2347|,G|intergenic_region|MODIFIER|g190-CHR_END|g190-CHR_END|intergenic_region|g190-CHR_END|||n.168046C>G||||||	GT:GQ:DP:AD:VAF:PL:PS	1|0:28:64:48,16:0.25:27,0,53:140817	Crinkler (CRN)
contig_11	169436	C	T	42.9	PASS	upstream_gene_variant	MODIFIER	Pcac251616_g190	transcript	ANN=T|upstream_gene_variant|MODIFIER|g190|g190|transcript|g190.t1|protein_coding||c.-3737G>A|||||3737|,T|intergenic_region|MODIFIER|g190-CHR_END|g190-CHR_END|intergenic_region|g190-CHR_END|||n.169436C>T||||||	GT:GQ:DP:AD:VAF:PL:PS	0|1:36:54:14,40:0.740741:42,0,36:140817	Crinkler (CRN)
contig_11	169935	G	A	40.3	PASS	upstream_gene_variant	MODIFIER	Pcac251616_g190	transcript	ANN=A|upstream_gene_variant|MODIFIER|g190|g190|transcript|g190.t1|protein_coding||c.-4236C>T|||||4236|,A|intergenic_region|MODIFIER|g190-CHR_END|g190-CHR_END|intergenic_region|g190-CHR_END|||n.169935G>A||||||	GT:GQ:DP:AD:VAF:PL:PS	0|1:32:54:13,41:0.759259:40,0,33:140817	Crinkler (CRN)
contig_112	164383	G	T	31.2	PASS	upstream_gene_variant	MODIFIER	Pcac251616_g244	transcript	ANN=T|upstream_gene_variant|MODIFIER|g244|g244|transcript|g244.t1|protein_coding||c.-1375G>T|||||1375|,T|upstream_gene_variant|MODIFIER|g245|g245|transcript|g245.t1|protein_coding||c.-4732G>T|||||4732|,T|downstream_gene_variant|MODIFIER|g242|g242|transcript|g242.t1|protein_coding||c.*4049G>T|||||4049|,T|downstream_gene_variant|MODIFIER|g243|g243|transcript|g243.t1|protein_coding||c.*261C>A|||||26…	GT:GQ:DP:AD:VAF:PL:PS	1|0:3:40:13,27:0.675:28,0,0:160731	Lysosomal beta glucosidase
contig_114	17906	C	A	24.2	PASS	upstream_gene_variant	MODIFIER	Pcac251616_g342	transcript	ANN=A|upstream_gene_variant|MODIFIER|g342|g342|transcript|g342.t1|protein_coding||c.-1644G>T|||||1644|,A|upstream_gene_variant|MODIFIER|g343|g343|transcript|g343.t1|protein_coding||c.-1649C>A|||||1649|,A|intergenic_region|MODIFIER|g342-g343|g342-g343|intergenic_region|g342-g343|||n.17906C>A||||||	GT:GQ:DP:AD:VAF:PL:PS	1|0:22:238:192,46:0.193277:24,0,26:637	DDE superfamily endonuclease domain
contig_114	19139	C	A	23.3	PASS	upstream_gene_variant	MODIFIER	Pcac251616_g342	transcript	ANN=A|upstream_gene_variant|MODIFIER|g342|g342|transcript|g342.t1|protein_coding||c.-2877G>T|||||2877|,A|upstream_gene_variant|MODIFIER|g343|g343|transcript|g343.t1|protein_coding||c.-416C>A|||||416|,A|intergenic_region|MODIFIER|g342-g343|g342-g343|intergenic_region|g342-g343|||n.19139C>A||||||	GT:GQ:DP:AD:VAF:PL:PS	0|1:22:222:146,76:0.342342:23,0,29:637	DDE superfamily endonuclease domain
contig_114	20978	G	T	26.6	PASS	upstream_gene_variant	MODIFIER	Pcac251616_g342	transcript	ANN=T|upstream_gene_variant|MODIFIER|g342|g342|transcript|g342.t1|protein_coding||c.-4716C>A|||||4716|,T|intron_variant|MODIFIER|g343|g343|transcript|g343.t1|protein_coding|2/2|c.999-207G>T||||||	GT:GQ:DP:AD:VAF:PL:PS	0|1:26:201:83,118:0.587065:26,0,32:637	DDE superfamily endonuclease domain
contig_114	22989	C	T	42.2	PASS	upstream_gene_variant	MODIFIER	Pcac251616_g344	transcript	ANN=T|upstream_gene_variant|MODIFIER|g344|g344|transcript|g344.t1|protein_coding||c.-4772C>T|||||4772|,T|downstream_gene_variant|MODIFIER|g343|g343|transcript|g343.t1|protein_coding||c.*1645C>T|||||1645|,T|intergenic_region|MODIFIER|g343-g344|g343-g344|intergenic_region|g343-g344|||n.22989C>T||||||	GT:GQ:DP:AD:VAF:PL:PS	0|1:40:155:55,100:0.645161:42,0,44:637	Electron transfer flavoprotein beta subunit
contig_114	24141	T	C	32.9	PASS	upstream_gene_variant	MODIFIER	Pcac251616_g344	transcript	ANN=C|upstream_gene_variant|MODIFIER|g344|g344|transcript|g344.t1|protein_coding||c.-3620T>C|||||3620|,C|downstream_gene_variant|MODIFIER|g343|g343|transcript|g343.t1|protein_coding||c.*2797T>C|||||2797|,C|downstream_gene_variant|MODIFIER|g345|g345|transcript|g345.t1|protein_coding||c.*4608A>G|||||4608|,C|intergenic_region|MODIFIER|g343-g344|g343-g344|intergenic_region|g343-g344|||n.24141T>C||||||	GT:GQ:DP:AD:VAF:PL:PS	1|0:33:154:96,56:0.363636:32,0,59:637	Electron transfer flavoprotein beta subunit
contig_114	24296	T	C	23.3	PASS	upstream_gene_variant	MODIFIER	Pcac251616_g344	transcript	ANN=C|upstream_gene_variant|MODIFIER|g344|g344|transcript|g344.t1|protein_coding||c.-3465T>C|||||3465|,C|downstream_gene_variant|MODIFIER|g343|g343|transcript|g343.t1|protein_coding||c.*2952T>C|||||2952|,C|downstream_gene_variant|MODIFIER|g345|g345|transcript|g345.t1|protein_coding||c.*4453A>G|||||4453|,C|intergenic_region|MODIFIER|g343-g344|g343-g344|intergenic_region|g343-g344|||n.24296T>C||||||	GT:GQ:DP:AD:VAF:PL:PS	0|1:23:149:99,50:0.33557:23,0,52:637	Electron transfer flavoprotein beta subunit
contig_114	24634	T	C	62.5	PASS	upstream_gene_variant	LOW	Pcac251616_g344	transcript	ANN=C|upstream_gene_variant|MODIFIER|g344|g344|transcript|g344.t1|protein_coding||c.-3127T>C|||||3127|,C|downstream_gene_variant|MODIFIER|g343|g343|transcript|g343.t1|protein_coding||c.*3290T>C|||||3290|,C|downstream_gene_variant|MODIFIER|g345|g345|transcript|g345.t1|protein_coding||c.*4115A>G|||||4115|,C|intergenic_region|MODIFIER|g343-g344|g343-g344|intergenic_region|g343-g344|||n.24634T>C||||||	GT:GQ:DP:AD:VAF:PL:PS	1|0:57:146:46,99:0.678082:62,0,58:637	Electron transfer flavoprotein beta subunit
contig_114	24649	A	G	72.7	PASS	upstream_gene_variant	MODERATE	Pcac251616_g344	transcript	ANN=G|upstream_gene_variant|MODIFIER|g344|g344|transcript|g344.t1|protein_coding||c.-3112A>G|||||3112|,G|downstream_gene_variant|MODIFIER|g343|g343|transcript|g343.t1|protein_coding||c.*3305A>G|||||3305|,G|downstream_gene_variant|MODIFIER|g345|g345|transcript|g345.t1|protein_coding||c.*4100T>C|||||4100|,G|intergenic_region|MODIFIER|g343-g344|g343-g344|intergenic_region|g343-g344|||n.24649A>G||||||	GT:GQ:DP:AD:VAF:PL:PS	1|0:69:145:45,100:0.689655:72,0,71:637	Electron transfer flavoprotein beta subunit
contig_114	24694	T	C	59.4	PASS	upstream_gene_variant	MODERATE	Pcac251616_g344	transcript	ANN=C|upstream_gene_variant|MODIFIER|g344|g344|transcript|g344.t1|protein_coding||c.-3067T>C|||||3067|,C|downstream_gene_variant|MODIFIER|g343|g343|transcript|g343.t1|protein_coding||c.*3350T>C|||||3350|,C|downstream_gene_variant|MODIFIER|g345|g345|transcript|g345.t1|protein_coding||c.*4055A>G|||||4055|,C|intergenic_region|MODIFIER|g343-g344|g343-g344|intergenic_region|g343-g344|||n.24694T>C||||||	GT:GQ:DP:AD:VAF:PL:PS	0|1:59:145:98,46:0.317241:59,0,70:637	Electron transfer flavoprotein beta subunit
contig_114	24753	A	C	59.4	PASS	upstream_gene_variant	LOW	Pcac251616_g344	transcript	ANN=C|upstream_gene_variant|MODIFIER|g344|g344|transcript|g344.t1|protein_coding||c.-3008A>C|||||3008|,C|downstream_gene_variant|MODIFIER|g343|g343|transcript|g343.t1|protein_coding||c.*3409A>C|||||3409|,C|downstream_gene_variant|MODIFIER|g345|g345|transcript|g345.t1|protein_coding||c.*3996T>G|||||3996|,C|intergenic_region|MODIFIER|g343-g344|g343-g344|intergenic_region|g343-g344|||n.24753A>C||||||	GT:GQ:DP:AD:VAF:PL:PS	1|0:59:145:46,99:0.682759:59,0,69:637	Electron transfer flavoprotein beta subunit
contig_114	24758	T	C	59.2	PASS	upstream_gene_variant	LOW	Pcac251616_g344	transcript	ANN=C|upstream_gene_variant|MODIFIER|g344|g344|transcript|g344.t1|protein_coding||c.-3003T>C|||||3003|,C|downstream_gene_variant|MODIFIER|g343|g343|transcript|g343.t1|protein_coding||c.*3414T>C|||||3414|,C|downstream_gene_variant|MODIFIER|g345|g345|transcript|g345.t1|protein_coding||c.*3991A>G|||||3991|,C|intergenic_region|MODIFIER|g343-g344|g343-g344|intergenic_region|g343-g344|||n.24758T>C||||||	GT:GQ:DP:AD:VAF:PL:PS	0|1:59:143:99,44:0.307692:59,0,74:637	Electron transfer flavoprotein beta subunit
contig_114	24787	C	T	66.3	PASS	upstream_gene_variant	MODIFIER	Pcac251616_g344	transcript	ANN=T|upstream_gene_variant|MODIFIER|g344|g344|transcript|g344.t1|protein_coding||c.-2974C>T|||||2974|,T|downstream_gene_variant|MODIFIER|g343|g343|transcript|g343.t1|protein_coding||c.*3443C>T|||||3443|,T|downstream_gene_variant|MODIFIER|g345|g345|transcript|g345.t1|protein_coding||c.*3962G>A|||||3962|,T|intergenic_region|MODIFIER|g343-g344|g343-g344|intergenic_region|g343-g344|||n.24787C>T||||||	GT:GQ:DP:AD:VAF:PL:PS	1|0:65:145:46,99:0.682759:66,0,71:637	Electron transfer flavoprotein beta subunit
contig_114	24793	A	G	65.3	PASS	upstream_gene_variant	MODIFIER	Pcac251616_g344	transcript	ANN=G|upstream_gene_variant|MODIFIER|g344|g344|transcript|g344.t1|protein_coding||c.-2968A>G|||||2968|,G|downstream_gene_variant|MODIFIER|g343|g343|transcript|g343.t1|protein_coding||c.*3449A>G|||||3449|,G|downstream_gene_variant|MODIFIER|g345|g345|transcript|g345.t1|protein_coding||c.*3956T>C|||||3956|,G|intergenic_region|MODIFIER|g343-g344|g343-g344|intergenic_region|g343-g344|||n.24793A>G||||||	GT:GQ:DP:AD:VAF:PL:PS	1|0:65:143:46,97:0.678322:65,0,99:637	Electron transfer flavoprotein beta subunit
contig_114	24804	T	C	38.6	PASS	upstream_gene_variant	MODIFIER	Pcac251616_g344	transcript	ANN=C|upstream_gene_variant|MODIFIER|g344|g344|transcript|g344.t1|protein_coding||c.-2957T>C|||||2957|,C|downstream_gene_variant|MODIFIER|g343|g343|transcript|g343.t1|protein_coding||c.*3460T>C|||||3460|,C|downstream_gene_variant|MODIFIER|g345|g345|transcript|g345.t1|protein_coding||c.*3945A>G|||||3945|,C|intergenic_region|MODIFIER|g343-g344|g343-g344|intergenic_region|g343-g344|||n.24804T>C||||||	GT:GQ:DP:AD:VAF:PL:PS	0|1:33:144:98,46:0.319444:38,0,34:637	Electron transfer flavoprotein beta subunit
contig_114	24805	T	C	65.7	PASS	upstream_gene_variant	MODIFIER	Pcac251616_g344	transcript	ANN=C|upstream_gene_variant|MODIFIER|g344|g344|transcript|g344.t1|protein_coding||c.-2956T>C|||||2956|,C|downstream_gene_variant|MODIFIER|g343|g343|transcript|g343.t1|protein_coding||c.*3461T>C|||||3461|,C|downstream_gene_variant|MODIFIER|g345|g345|transcript|g345.t1|protein_coding||c.*3944A>G|||||3944|,C|intergenic_region|MODIFIER|g343-g344|g343-g344|intergenic_region|g343-g344|||n.24805T>C||||||	GT:GQ:DP:AD:VAF:PL:PS	1|0:63:145:46,99:0.682759:65,0,65:637	Electron transfer flavoprotein beta subunit
contig_114	24808	G	T	58.3	PASS	upstream_gene_variant	MODIFIER	Pcac251616_g344	transcript	ANN=T|upstream_gene_variant|MODIFIER|g344|g344|transcript|g344.t1|protein_coding||c.-2953G>T|||||2953|,T|downstream_gene_variant|MODIFIER|g343|g343|transcript|g343.t1|protein_coding||c.*3464G>T|||||3464|,T|downstream_gene_variant|MODIFIER|g345|g345|transcript|g345.t1|protein_coding||c.*3941C>A|||||3941|,T|intergenic_region|MODIFIER|g343-g344|g343-g344|intergenic_region|g343-g344|||n.24808G>T||||||	GT:GQ:DP:AD:VAF:PL:PS	1|0:57:145:46,99:0.682759:58,0,63:637	Electron transfer flavoprotein beta subunit
contig_114	25223	C	A	54.3	PASS	upstream_gene_variant	MODIFIER	Pcac251616_g344	transcript	ANN=A|upstream_gene_variant|MODIFIER|g344|g344|transcript|g344.t1|protein_coding||c.-2538C>A|||||2538|,A|downstream_gene_variant|MODIFIER|g343|g343|transcript|g343.t1|protein_coding||c.*3879C>A|||||3879|,A|downstream_gene_variant|MODIFIER|g345|g345|transcript|g345.t1|protein_coding||c.*3526G>T|||||3526|,A|intergenic_region|MODIFIER|g343-g344|g343-g344|intergenic_region|g343-g344|||n.25223C>A||||||	GT:GQ:DP:AD:VAF:PL:PS	1|0:50:143:46,97:0.678322:54,0,51:637	Electron transfer flavoprotein beta subunit
contig_114	25461	C	T	38.5	PASS	upstream_gene_variant	MODIFIER	Pcac251616_g344	transcript	ANN=T|upstream_gene_variant|MODIFIER|g344|g344|transcript|g344.t1|protein_coding||c.-2300C>T|||||2300|,T|downstream_gene_variant|MODIFIER|g343|g343|transcript|g343.t1|protein_coding||c.*4117C>T|||||4117|,T|downstream_gene_variant|MODIFIER|g345|g345|transcript|g345.t1|protein_coding||c.*3288G>A|||||3288|,T|intergenic_region|MODIFIER|g343-g344|g343-g344|intergenic_region|g343-g344|||n.25461C>T||||||	GT:GQ:DP:AD:VAF:PL:PS	0|1:38:139:92,47:0.338129:38,0,57:637	Electron transfer flavoprotein beta subunit
contig_114	25964	G	T	25.6	PASS	upstream_gene_variant	MODIFIER	Pcac251616_g344	transcript	ANN=T|upstream_gene_variant|MODIFIER|g344|g344|transcript|g344.t1|protein_coding||c.-1797G>T|||||1797|,T|downstream_gene_variant|MODIFIER|g343|g343|transcript|g343.t1|protein_coding||c.*4620G>T|||||4620|,T|downstream_gene_variant|MODIFIER|g345|g345|transcript|g345.t1|protein_coding||c.*2785C>A|||||2785|,T|intergenic_region|MODIFIER|g343-g344|g343-g344|intergenic_region|g343-g344|||n.25964G>T||||||	GT:GQ:DP:AD:VAF:PL:PS	0|1:26:137:95,42:0.306569:25,0,53:637	Electron transfer flavoprotein beta subunit
contig_114	27232	C	T	46.2	PASS	upstream_gene_variant	MODIFIER	Pcac251616_g344	transcript	ANN=T|upstream_gene_variant|MODIFIER|g344|g344|transcript|g344.t1|protein_coding||c.-529C>T|||||529|,T|downstream_gene_variant|MODIFIER|g345|g345|transcript|g345.t1|protein_coding||c.*1517G>A|||||1517|,T|intergenic_region|MODIFIER|g343-g344|g343-g344|intergenic_region|g343-g344|||n.27232C>T||||||	GT:GQ:DP:AD:VAF:PL:PS	0|1:46:134:91,42:0.313433:46,0,63:637	Electron transfer flavoprotein beta subunit
contig_114	27378	C	T	22.9	PASS	upstream_gene_variant	MODIFIER	Pcac251616_g344	transcript	ANN=T|upstream_gene_variant|MODIFIER|g344|g344|transcript|g344.t1|protein_coding||c.-383C>T|||||383|,T|downstream_gene_variant|MODIFIER|g345|g345|transcript|g345.t1|protein_coding||c.*1371G>A|||||1371|,T|intergenic_region|MODIFIER|g343-g344|g343-g344|intergenic_region|g343-g344|||n.27378C>T||||||	GT:GQ:DP:AD:VAF:PL:PS	0|1:23:130:91,39:0.3:22,0,51:637	Electron transfer flavoprotein beta subunit
contig_114	27597	T	C	61.5	PASS	upstream_gene_variant	MODIFIER	Pcac251616_g344	transcript	ANN=C|upstream_gene_variant|MODIFIER|g344|g344|transcript|g344.t1|protein_coding||c.-164T>C|||||164|,C|downstream_gene_variant|MODIFIER|g345|g345|transcript|g345.t1|protein_coding||c.*1152A>G|||||1152|,C|intergenic_region|MODIFIER|g343-g344|g343-g344|intergenic_region|g343-g344|||n.27597T>C||||||	GT:GQ:DP:AD:VAF:PL:PS	1|0:60:129:44,85:0.658915:61,0,65:637	Electron transfer flavoprotein beta subunit
contig_118	14786	C	A	24	PASS	upstream_gene_variant	MODIFIER	Pcac251616_g356	transcript	ANN=A|upstream_gene_variant|MODIFIER|g356|g356|transcript|g356.t1|protein_coding||c.-416C>A|||||416|,A|upstream_gene_variant|MODIFIER|g357|g357|transcript|g357.t1|protein_coding||c.-4154C>A|||||4154|,A|intergenic_region|MODIFIER|CHR_START-g356|CHR_START-g356|intergenic_region|CHR_START-g356|||n.14786C>A||||||	GT:GQ:DP:AD:VAF:PL:PS	0|1:4:116:32,84:0.724138:21,0,1:4809	M96 mating-specific protein family
contig_123	9078	G	A	29.2	PASS	upstream_gene_variant	MODIFIER	Pcac251616_g434	transcript	ANN=A|upstream_gene_variant|MODIFIER|g434|g434|transcript|g434.t1|protein_coding||c.-1468G>A|||||1468|,A|intergenic_region|MODIFIER|g433-g434|g433-g434|intergenic_region|g433-g434|||n.9078G>A||||||	GT:GQ:DP:AD:VAF:PL:PS	0|1:11:21:3,18:0.857143:28,0,10:9078	Integrase catalytic core protein
contig_123	9541	G	A	24.4	PASS	upstream_gene_variant	MODIFIER	Pcac251616_g434	transcript	ANN=A|upstream_gene_variant|MODIFIER|g434|g434|transcript|g434.t1|protein_coding||c.-1005G>A|||||1005|,A|intergenic_region|MODIFIER|g433-g434|g433-g434|intergenic_region|g433-g434|||n.9541G>A||||||	GT:GQ:DP:AD:VAF:PL:PS	0|1:3:21:3,18:0.857143:21,0,0:9078	Integrase catalytic core protein
contig_133	598672	T	C	27.3	PASS	upstream_gene_variant	MODIFIER	Pcac251616_g801	transcript	ANN=C|upstream_gene_variant|MODIFIER|g801|g801|transcript|g801.t1|protein_coding||c.-661T>C|||||661|,C|upstream_gene_variant|MODIFIER|g802|g802|transcript|g802.t1|protein_coding||c.-2682T>C|||||2682|,C|downstream_gene_variant|MODIFIER|g800|g800|transcript|g800.t1|protein_coding||c.*3174T>C|||||3174|,C|intergenic_region|MODIFIER|g800-g801|g800-g801|intergenic_region|g800-g801|||n.598672T>C||||||	GT:GQ:DP:AD:VAF:PL:PS	0|1:13:359:53,306:0.852368:27,0,13:598638	RxLR effector protein
contig_133	598678	T	C	31.5	PASS	upstream_gene_variant	MODIFIER	Pcac251616_g801	transcript	ANN=C|upstream_gene_variant|MODIFIER|g801|g801|transcript|g801.t1|protein_coding||c.-655T>C|||||655|,C|upstream_gene_variant|MODIFIER|g802|g802|transcript|g802.t1|protein_coding||c.-2676T>C|||||2676|,C|downstream_gene_variant|MODIFIER|g800|g800|transcript|g800.t1|protein_coding||c.*3180T>C|||||3180|,C|intergenic_region|MODIFIER|g800-g801|g800-g801|intergenic_region|g800-g801|||n.598678T>C||||||	GT:GQ:DP:AD:VAF:PL:PS	0|1:24:358:52,306:0.854749:31,0,25:598638	RxLR effector protein
contig_133	598740	A	T	22.5	PASS	upstream_gene_variant	MODIFIER	Pcac251616_g801	transcript	ANN=T|upstream_gene_variant|MODIFIER|g801|g801|transcript|g801.t1|protein_coding||c.-593A>T|||||593|,T|upstream_gene_variant|MODIFIER|g802|g802|transcript|g802.t1|protein_coding||c.-2614A>T|||||2614|,T|downstream_gene_variant|MODIFIER|g800|g800|transcript|g800.t1|protein_coding||c.*3242A>T|||||3242|,T|intergenic_region|MODIFIER|g800-g801|g800-g801|intergenic_region|g800-g801|||n.598740A>T||||||	GT:GQ:DP:AD:VAF:PL:PS	0|1:12:358:53,305:0.851955:22,0,12:598638	RxLR effector protein
contig_133	598946	T	C	46.3	PASS	upstream_gene_variant	MODIFIER	Pcac251616_g801	transcript	ANN=C|upstream_gene_variant|MODIFIER|g801|g801|transcript|g801.t1|protein_coding||c.-387T>C|||||387|,C|upstream_gene_variant|MODIFIER|g802|g802|transcript|g802.t1|protein_coding||c.-2408T>C|||||2408|,C|downstream_gene_variant|MODIFIER|g800|g800|transcript|g800.t1|protein_coding||c.*3448T>C|||||3448|,C|intergenic_region|MODIFIER|g800-g801|g800-g801|intergenic_region|g800-g801|||n.598946T>C||||||	GT:GQ:DP:AD:VAF:PL:PS	0|1:36:358:52,306:0.854749:46,0,36:598638	RxLR effector protein
contig_133	598979	T	A	30.9	PASS	upstream_gene_variant	MODIFIER	Pcac251616_g801	transcript	ANN=A|upstream_gene_variant|MODIFIER|g801|g801|transcript|g801.t1|protein_coding||c.-354T>A|||||354|,A|upstream_gene_variant|MODIFIER|g802|g802|transcript|g802.t1|protein_coding||c.-2375T>A|||||2375|,A|downstream_gene_variant|MODIFIER|g800|g800|transcript|g800.t1|protein_coding||c.*3481T>A|||||3481|,A|intergenic_region|MODIFIER|g800-g801|g800-g801|intergenic_region|g800-g801|||n.598979T>A||||||	GT:GQ:DP:AD:VAF:PL:PS	0|1:20:360:53,307:0.852778:30,0,20:598638	RxLR effector protein
contig_133	599032	C	T	20.8	PASS	upstream_gene_variant	MODIFIER	Pcac251616_g801	transcript	ANN=T|upstream_gene_variant|MODIFIER|g801|g801|transcript|g801.t1|protein_coding||c.-301C>T|||||301|,T|upstream_gene_variant|MODIFIER|g802|g802|transcript|g802.t1|protein_coding||c.-2322C>T|||||2322|,T|downstream_gene_variant|MODIFIER|g800|g800|transcript|g800.t1|protein_coding||c.*3534C>T|||||3534|,T|intergenic_region|MODIFIER|g800-g801|g800-g801|intergenic_region|g800-g801|||n.599032C>T||||||	GT:GQ:DP:AD:VAF:PL:PS	0|1:12:360:55,304:0.844444:20,0,11:598638	RxLR effector protein
contig_133	599058	T	G	23.9	PASS	upstream_gene_variant	MODIFIER	Pcac251616_g801	transcript	ANN=G|upstream_gene_variant|MODIFIER|g801|g801|transcript|g801.t1|protein_coding||c.-275T>G|||||275|,G|upstream_gene_variant|MODIFIER|g802|g802|transcript|g802.t1|protein_coding||c.-2296T>G|||||2296|,G|downstream_gene_variant|MODIFIER|g800|g800|transcript|g800.t1|protein_coding||c.*3560T>G|||||3560|,G|intergenic_region|MODIFIER|g800-g801|g800-g801|intergenic_region|g800-g801|||n.599058T>G||||||	GT:GQ:DP:AD:VAF:PL:PS	0|1:17:360:52,308:0.855556:23,0,18:598638	RxLR effector protein
contig_133	599066	A	G	26.7	PASS	upstream_gene_variant	MODIFIER	Pcac251616_g801	transcript	ANN=G|upstream_gene_variant|MODIFIER|g801|g801|transcript|g801.t1|protein_coding||c.-267A>G|||||267|,G|upstream_gene_variant|MODIFIER|g802|g802|transcript|g802.t1|protein_coding||c.-2288A>G|||||2288|,G|downstream_gene_variant|MODIFIER|g800|g800|transcript|g800.t1|protein_coding||c.*3568A>G|||||3568|,G|intergenic_region|MODIFIER|g800-g801|g800-g801|intergenic_region|g800-g801|||n.599066A>G||||||	GT:GQ:DP:AD:VAF:PL:PS	0|1:16:359:52,307:0.855153:26,0,16:598638	RxLR effector protein
contig_133	599121	A	G	29.8	PASS	upstream_gene_variant	MODIFIER	Pcac251616_g801	transcript	ANN=G|upstream_gene_variant|MODIFIER|g801|g801|transcript|g801.t1|protein_coding||c.-212A>G|||||212|,G|upstream_gene_variant|MODIFIER|g802|g802|transcript|g802.t1|protein_coding||c.-2233A>G|||||2233|,G|downstream_gene_variant|MODIFIER|g800|g800|transcript|g800.t1|protein_coding||c.*3623A>G|||||3623|,G|intergenic_region|MODIFIER|g800-g801|g800-g801|intergenic_region|g800-g801|||n.599121A>G||||||	GT:GQ:DP:AD:VAF:PL:PS	0|1:29:360:53,307:0.852778:29,0,36:598638	RxLR effector protein
contig_133	599159	A	T	32.9	PASS	upstream_gene_variant	MODIFIER	Pcac251616_g801	transcript	ANN=T|upstream_gene_variant|MODIFIER|g801|g801|transcript|g801.t1|protein_coding||c.-174A>T|||||174|,T|upstream_gene_variant|MODIFIER|g802|g802|transcript|g802.t1|protein_coding||c.-2195A>T|||||2195|,T|downstream_gene_variant|MODIFIER|g800|g800|transcript|g800.t1|protein_coding||c.*3661A>T|||||3661|,T|intergenic_region|MODIFIER|g800-g801|g800-g801|intergenic_region|g800-g801|||n.599159A>T||||||	GT:GQ:DP:AD:VAF:PL:PS	0|1:31:357:51,306:0.857143:32,0,35:598638	RxLR effector protein
contig_133	599202	G	T	34.8	PASS	upstream_gene_variant	MODIFIER	Pcac251616_g801	transcript	ANN=T|upstream_gene_variant|MODIFIER|g801|g801|transcript|g801.t1|protein_coding||c.-131G>T|||||131|,T|upstream_gene_variant|MODIFIER|g802|g802|transcript|g802.t1|protein_coding||c.-2152G>T|||||2152|,T|downstream_gene_variant|MODIFIER|g800|g800|transcript|g800.t1|protein_coding||c.*3704G>T|||||3704|,T|intergenic_region|MODIFIER|g800-g801|g800-g801|intergenic_region|g800-g801|||n.599202G>T||||||	GT:GQ:DP:AD:VAF:PL:PS	0|1:31:356:52,304:0.853933:34,0,33:598638	RxLR effector protein
contig_133	599207	A	G	26	PASS	upstream_gene_variant	MODIFIER	Pcac251616_g801	transcript	ANN=G|upstream_gene_variant|MODIFIER|g801|g801|transcript|g801.t1|protein_coding||c.-126A>G|||||126|,G|upstream_gene_variant|MODIFIER|g802|g802|transcript|g802.t1|protein_coding||c.-2147A>G|||||2147|,G|downstream_gene_variant|MODIFIER|g800|g800|transcript|g800.t1|protein_coding||c.*3709A>G|||||3709|,G|intergenic_region|MODIFIER|g800-g801|g800-g801|intergenic_region|g800-g801|||n.599207A>G||||||	GT:GQ:DP:AD:VAF:PL:PS	0|1:22:354:52,302:0.853107:25,0,24:598638	RxLR effector protein
contig_133	599272	G	C	43.3	PASS	upstream_gene_variant	MODIFIER	Pcac251616_g801	transcript	ANN=C|upstream_gene_variant|MODIFIER|g801|g801|transcript|g801.t1|protein_coding||c.-61G>C|||||61|,C|upstream_gene_variant|MODIFIER|g802|g802|transcript|g802.t1|protein_coding||c.-2082G>C|||||2082|,C|downstream_gene_variant|MODIFIER|g800|g800|transcript|g800.t1|protein_coding||c.*3774G>C|||||3774|,C|intergenic_region|MODIFIER|g800-g801|g800-g801|intergenic_region|g800-g801|||n.599272G>C||||||	GT:GQ:DP:AD:VAF:PL:PS	0|1:33:359:52,307:0.855153:43,0,33:598638	RxLR effector protein
contig_133	599275	T	C	43.3	PASS	upstream_gene_variant	MODIFIER	Pcac251616_g801	transcript	ANN=C|upstream_gene_variant|MODIFIER|g801|g801|transcript|g801.t1|protein_coding||c.-58T>C|||||58|,C|upstream_gene_variant|MODIFIER|g802|g802|transcript|g802.t1|protein_coding||c.-2079T>C|||||2079|,C|downstream_gene_variant|MODIFIER|g800|g800|transcript|g800.t1|protein_coding||c.*3777T>C|||||3777|,C|intergenic_region|MODIFIER|g800-g801|g800-g801|intergenic_region|g800-g801|||n.599275T>C||||||	GT:GQ:DP:AD:VAF:PL:PS	0|1:32:353:54,299:0.847026:43,0,31:598638	RxLR effector protein
contig_133	599777	C	T	40.8	PASS	upstream_gene_variant	MODIFIER	Pcac251616_g802	transcript	ANN=T|upstream_gene_variant|MODIFIER|g802|g802|transcript|g802.t1|protein_coding||c.-1577C>T|||||1577|,T|downstream_gene_variant|MODIFIER|g800|g800|transcript|g800.t1|protein_coding||c.*4279C>T|||||4279|,T|downstream_gene_variant|MODIFIER|g801|g801|transcript|g801.t1|protein_coding||c.*22C>T|||||22|,T|intergenic_region|MODIFIER|g801-g802|g801-g802|intergenic_region|g801-g802|||n.599777C>T||||||	GT:GQ:DP:AD:VAF:PL:PS	0|1:22:359:51,308:0.857939:40,0,21:598638	hypothetical protein PC110_g9057
contig_133	599834	C	T	29.8	PASS	upstream_gene_variant	MODIFIER	Pcac251616_g802	transcript	ANN=T|upstream_gene_variant|MODIFIER|g802|g802|transcript|g802.t1|protein_coding||c.-1520C>T|||||1520|,T|downstream_gene_variant|MODIFIER|g800|g800|transcript|g800.t1|protein_coding||c.*4336C>T|||||4336|,T|downstream_gene_variant|MODIFIER|g801|g801|transcript|g801.t1|protein_coding||c.*79C>T|||||79|,T|intergenic_region|MODIFIER|g801-g802|g801-g802|intergenic_region|g801-g802|||n.599834C>T||||||	GT:GQ:DP:AD:VAF:PL:PS	0|1:25:359:52,307:0.855153:29,0,26:598638	hypothetical protein PC110_g9057
contig_133	599909	G	A	36.2	PASS	upstream_gene_variant	MODIFIER	Pcac251616_g802	transcript	ANN=A|upstream_gene_variant|MODIFIER|g802|g802|transcript|g802.t1|protein_coding||c.-1445G>A|||||1445|,A|downstream_gene_variant|MODIFIER|g800|g800|transcript|g800.t1|protein_coding||c.*4411G>A|||||4411|,A|downstream_gene_variant|MODIFIER|g801|g801|transcript|g801.t1|protein_coding||c.*154G>A|||||154|,A|intergenic_region|MODIFIER|g801-g802|g801-g802|intergenic_region|g801-g802|||n.599909G>A||||||	GT:GQ:DP:AD:VAF:PL:PS	0|1:13:357:51,306:0.857143:36,0,12:598638	hypothetical protein PC110_g9057
contig_133	599938	G	A	35	PASS	upstream_gene_variant	MODIFIER	Pcac251616_g802	transcript	ANN=A|upstream_gene_variant|MODIFIER|g802|g802|transcript|g802.t1|protein_coding||c.-1416G>A|||||1416|,A|downstream_gene_variant|MODIFIER|g800|g800|transcript|g800.t1|protein_coding||c.*4440G>A|||||4440|,A|downstream_gene_variant|MODIFIER|g801|g801|transcript|g801.t1|protein_coding||c.*183G>A|||||183|,A|intergenic_region|MODIFIER|g801-g802|g801-g802|intergenic_region|g801-g802|||n.599938G>A||||||	GT:GQ:DP:AD:VAF:PL:PS	0|1:30:359:51,308:0.857939:35,0,31:598638	hypothetical protein PC110_g9057
contig_133	600098	A	T	34.4	PASS	upstream_gene_variant	MODIFIER	Pcac251616_g802	transcript	ANN=T|upstream_gene_variant|MODIFIER|g802|g802|transcript|g802.t1|protein_coding||c.-1256A>T|||||1256|,T|downstream_gene_variant|MODIFIER|g800|g800|transcript|g800.t1|protein_coding||c.*4600A>T|||||4600|,T|downstream_gene_variant|MODIFIER|g801|g801|transcript|g801.t1|protein_coding||c.*343A>T|||||343|,T|intergenic_region|MODIFIER|g801-g802|g801-g802|intergenic_region|g801-g802|||n.600098A>T||||||	GT:GQ:DP:AD:VAF:PL:PS	0|1:25:362:55,307:0.848066:34,0,26:598638	hypothetical protein PC110_g9057
contig_133	600130	C	T	32.6	PASS	upstream_gene_variant	MODIFIER	Pcac251616_g802	transcript	ANN=T|upstream_gene_variant|MODIFIER|g802|g802|transcript|g802.t1|protein_coding||c.-1224C>T|||||1224|,T|downstream_gene_variant|MODIFIER|g800|g800|transcript|g800.t1|protein_coding||c.*4632C>T|||||4632|,T|downstream_gene_variant|MODIFIER|g801|g801|transcript|g801.t1|protein_coding||c.*375C>T|||||375|,T|intergenic_region|MODIFIER|g801-g802|g801-g802|intergenic_region|g801-g802|||n.600130C>T||||||	GT:GQ:DP:AD:VAF:PL:PS	0|1:25:363:54,309:0.85124:32,0,26:598638	hypothetical protein PC110_g9057
contig_133	600142	G	T	28.7	PASS	upstream_gene_variant	MODIFIER	Pcac251616_g802	transcript	ANN=T|upstream_gene_variant|MODIFIER|g802|g802|transcript|g802.t1|protein_coding||c.-1212G>T|||||1212|,T|downstream_gene_variant|MODIFIER|g800|g800|transcript|g800.t1|protein_coding||c.*4644G>T|||||4644|,T|downstream_gene_variant|MODIFIER|g801|g801|transcript|g801.t1|protein_coding||c.*387G>T|||||387|,T|intergenic_region|MODIFIER|g801-g802|g801-g802|intergenic_region|g801-g802|||n.600142G>T||||||	GT:GQ:DP:AD:VAF:PL:PS	0|1:24:359:52,306:0.852368:28,0,25:598638	hypothetical protein PC110_g9057
contig_133	600152	A	G	25.3	PASS	upstream_gene_variant	MODIFIER	Pcac251616_g802	transcript	ANN=G|upstream_gene_variant|MODIFIER|g802|g802|transcript|g802.t1|protein_coding||c.-1202A>G|||||1202|,G|downstream_gene_variant|MODIFIER|g800|g800|transcript|g800.t1|protein_coding||c.*4654A>G|||||4654|,G|downstream_gene_variant|MODIFIER|g801|g801|transcript|g801.t1|protein_coding||c.*397A>G|||||397|,G|intergenic_region|MODIFIER|g801-g802|g801-g802|intergenic_region|g801-g802|||n.600152A>G||||||	GT:GQ:DP:AD:VAF:PL:PS	0|1:20:360:52,308:0.855556:25,0,22:598638	hypothetical protein PC110_g9057
contig_133	600161	A	C	24.9	PASS	upstream_gene_variant	MODIFIER	Pcac251616_g802	transcript	ANN=C|upstream_gene_variant|MODIFIER|g802|g802|transcript|g802.t1|protein_coding||c.-1193A>C|||||1193|,C|downstream_gene_variant|MODIFIER|g800|g800|transcript|g800.t1|protein_coding||c.*4663A>C|||||4663|,C|downstream_gene_variant|MODIFIER|g801|g801|transcript|g801.t1|protein_coding||c.*406A>C|||||406|,C|intergenic_region|MODIFIER|g801-g802|g801-g802|intergenic_region|g801-g802|||n.600161A>C||||||	GT:GQ:DP:AD:VAF:PL:PS	0|1:21:362:53,308:0.850829:24,0,23:598638	hypothetical protein PC110_g9057
contig_133	600239	A	T	21.8	PASS	upstream_gene_variant	MODIFIER	Pcac251616_g802	transcript	ANN=T|upstream_gene_variant|MODIFIER|g802|g802|transcript|g802.t1|protein_coding||c.-1115A>T|||||1115|,T|downstream_gene_variant|MODIFIER|g800|g800|transcript|g800.t1|protein_coding||c.*4741A>T|||||4741|,T|downstream_gene_variant|MODIFIER|g801|g801|transcript|g801.t1|protein_coding||c.*484A>T|||||484|,T|intergenic_region|MODIFIER|g801-g802|g801-g802|intergenic_region|g801-g802|||n.600239A>T||||||	GT:GQ:DP:AD:VAF:PL:PS	0|1:12:353:50,299:0.847026:21,0,12:598638	hypothetical protein PC110_g9057
contig_133	600275	A	G	24.1	PASS	upstream_gene_variant	MODIFIER	Pcac251616_g802	transcript	ANN=G|upstream_gene_variant|MODIFIER|g802|g802|transcript|g802.t1|protein_coding||c.-1079A>G|||||1079|,G|downstream_gene_variant|MODIFIER|g800|g800|transcript|g800.t1|protein_coding||c.*4777A>G|||||4777|,G|downstream_gene_variant|MODIFIER|g801|g801|transcript|g801.t1|protein_coding||c.*520A>G|||||520|,G|intergenic_region|MODIFIER|g801-g802|g801-g802|intergenic_region|g801-g802|||n.600275A>G||||||	GT:GQ:DP:AD:VAF:PL:PS	0|1:10:359:51,308:0.857939:23,0,10:598638	hypothetical protein PC110_g9057
contig_133	600306	G	A	38.4	PASS	upstream_gene_variant	MODIFIER	Pcac251616_g802	transcript	ANN=A|upstream_gene_variant|MODIFIER|g802|g802|transcript|g802.t1|protein_coding||c.-1048G>A|||||1048|,A|downstream_gene_variant|MODIFIER|g800|g800|transcript|g800.t1|protein_coding||c.*4808G>A|||||4808|,A|downstream_gene_variant|MODIFIER|g801|g801|transcript|g801.t1|protein_coding||c.*551G>A|||||551|,A|intergenic_region|MODIFIER|g801-g802|g801-g802|intergenic_region|g801-g802|||n.600306G>A||||||	GT:GQ:DP:AD:VAF:PL:PS	0|1:37:356:123,233:0.654494:38,0,41:598638	hypothetical protein PC110_g9057
contig_133	612114	G	C	21.4	PASS	upstream_gene_variant	MODIFIER	Pcac251616_g803	transcript	ANN=C|upstream_gene_variant|MODIFIER|g803|g803|transcript|g803.t1|protein_coding||c.-1603G>C|||||1603|,C|downstream_gene_variant|MODIFIER|g804|g804|transcript|g804.t1|protein_coding||c.*2394C>G|||||2394|,C|intergenic_region|MODIFIER|g802-g803|g802-g803|intergenic_region|g802-g803|||n.612114G>C||||||	GT:GQ:DP:AD:VAF:PL:PS	1|0:21:61:30,31:0.508197:21,0,40:598638	secreted RxLR effector peptide protein, putative
contig_133	637456	T	C	41.4	PASS	upstream_gene_variant	MODERATE	Pcac251616_g807	transcript	ANN=C|upstream_gene_variant|MODIFIER|g807|g807|transcript|g807.t1|protein_coding||c.-4213A>G|||||4213|,C|upstream_gene_variant|MODIFIER|g808|g808|transcript|g808.t1|protein_coding||c.-2571A>G|||||2571|,C|upstream_gene_variant|MODIFIER|g809|g809|transcript|g809.t1|protein_coding||c.-222T>C|||||222|,C|intergenic_region|MODIFIER|g808-g809|g808-g809|intergenic_region|g808-g809|||n.637456T>C||||||	GT:GQ:DP:AD:VAF:PL:PS	1|0:33:62:9,53:0.854839:41,0,33:598638	Short chain dehydrogenase
contig_133	707353	C	T	36.4	PASS	upstream_gene_variant	MODERATE	Pcac251616_g829	transcript	ANN=T|upstream_gene_variant|MODIFIER|g829|g829|transcript|g829.t1|protein_coding||c.-4005C>T|||||4005|,T|downstream_gene_variant|MODIFIER|g828|g828|transcript|g828.t1|protein_coding||c.*4067C>T|||||4067|,T|intergenic_region|MODIFIER|g828-g829|g828-g829|intergenic_region|g828-g829|||n.707353C>T||||||	GT:GQ:DP:AD:VAF:PL:PS	1|0:19:63:6,57:0.904762:36,0,18:707137	NAD(P)-binding domain
contig_133	707456	A	C	28.2	PASS	upstream_gene_variant	MODIFIER	Pcac251616_g829	transcript	ANN=C|upstream_gene_variant|MODIFIER|g829|g829|transcript|g829.t1|protein_coding||c.-3902A>C|||||3902|,C|downstream_gene_variant|MODIFIER|g828|g828|transcript|g828.t1|protein_coding||c.*4170A>C|||||4170|,C|intergenic_region|MODIFIER|g828-g829|g828-g829|intergenic_region|g828-g829|||n.707456A>C||||||	GT:GQ:DP:AD:VAF:PL:PS	1|0:22:64:6,58:0.90625:28,0,23:707137	NAD(P)-binding domain
contig_133	707472	T	C	21.2	PASS	upstream_gene_variant	MODIFIER	Pcac251616_g829	transcript	ANN=C|upstream_gene_variant|MODIFIER|g829|g829|transcript|g829.t1|protein_coding||c.-3886T>C|||||3886|,C|downstream_gene_variant|MODIFIER|g828|g828|transcript|g828.t1|protein_coding||c.*4186T>C|||||4186|,C|intergenic_region|MODIFIER|g828-g829|g828-g829|intergenic_region|g828-g829|||n.707472T>C||||||	GT:GQ:DP:AD:VAF:PL:PS	1|0:8:63:6,57:0.904762:20,0,7:707137	NAD(P)-binding domain
contig_133	707486	C	T	25.9	PASS	upstream_gene_variant	MODIFIER	Pcac251616_g829	transcript	ANN=T|upstream_gene_variant|MODIFIER|g829|g829|transcript|g829.t1|protein_coding||c.-3872C>T|||||3872|,T|downstream_gene_variant|MODIFIER|g828|g828|transcript|g828.t1|protein_coding||c.*4200C>T|||||4200|,T|intergenic_region|MODIFIER|g828-g829|g828-g829|intergenic_region|g828-g829|||n.707486C>T||||||	GT:GQ:DP:AD:VAF:PL:PS	1|0:10:64:6,58:0.90625:25,0,9:707137	NAD(P)-binding domain
contig_133	707621	A	G	26.5	PASS	upstream_gene_variant	LOW	Pcac251616_g829	transcript	ANN=G|upstream_gene_variant|MODIFIER|g829|g829|transcript|g829.t1|protein_coding||c.-3737A>G|||||3737|,G|downstream_gene_variant|MODIFIER|g828|g828|transcript|g828.t1|protein_coding||c.*4335A>G|||||4335|,G|intergenic_region|MODIFIER|g828-g829|g828-g829|intergenic_region|g828-g829|||n.707621A>G||||||	GT:GQ:DP:AD:VAF:PL:PS	1|0:11:64:7,57:0.890625:26,0,11:707137	NAD(P)-binding domain
contig_133	707659	T	C	28.1	PASS	upstream_gene_variant	LOW	Pcac251616_g829	transcript	ANN=C|upstream_gene_variant|MODIFIER|g829|g829|transcript|g829.t1|protein_coding||c.-3699T>C|||||3699|,C|downstream_gene_variant|MODIFIER|g828|g828|transcript|g828.t1|protein_coding||c.*4373T>C|||||4373|,C|intergenic_region|MODIFIER|g828-g829|g828-g829|intergenic_region|g828-g829|||n.707659T>C||||||	GT:GQ:DP:AD:VAF:PL:PS	1|0:3:63:6,57:0.904762:25,0,0:707137	NAD(P)-binding domain
contig_133	707876	A	G	20.4	PASS	upstream_gene_variant	LOW	Pcac251616_g829	transcript	ANN=G|upstream_gene_variant|MODIFIER|g829|g829|transcript|g829.t1|protein_coding||c.-3482A>G|||||3482|,G|downstream_gene_variant|MODIFIER|g828|g828|transcript|g828.t1|protein_coding||c.*4590A>G|||||4590|,G|intergenic_region|MODIFIER|g828-g829|g828-g829|intergenic_region|g828-g829|||n.707876A>G||||||	GT:GQ:DP:AD:VAF:PL:PS	1|0:10:62:7,54:0.870968:20,0,10:707137	NAD(P)-binding domain
contig_133	707973	T	G	21.4	PASS	upstream_gene_variant	LOW	Pcac251616_g829	transcript	ANN=G|upstream_gene_variant|MODIFIER|g829|g829|transcript|g829.t1|protein_coding||c.-3385T>G|||||3385|,G|downstream_gene_variant|MODIFIER|g828|g828|transcript|g828.t1|protein_coding||c.*4687T>G|||||4687|,G|intergenic_region|MODIFIER|g828-g829|g828-g829|intergenic_region|g828-g829|||n.707973T>G||||||	GT:GQ:DP:AD:VAF:PL:PS	1|0:5:64:7,57:0.890625:19,0,3:707137	NAD(P)-binding domain
contig_133	709448	A	G	48.7	PASS	upstream_gene_variant	MODIFIER	Pcac251616_g829	transcript	ANN=G|upstream_gene_variant|MODIFIER|g829|g829|transcript|g829.t1|protein_coding||c.-1910A>G|||||1910|,G|downstream_gene_variant|MODIFIER|g830|g830|transcript|g830.t1|protein_coding||c.*3801T>C|||||3801|,G|intergenic_region|MODIFIER|g828-g829|g828-g829|intergenic_region|g828-g829|||n.709448A>G||||||	GT:GQ:DP:AD:VAF:PL:PS	1|0:32:62:11,51:0.822581:48,0,31:707137	NAD(P)-binding domain
contig_133	710004	G	A	48.8	PASS	upstream_gene_variant	MODIFIER	Pcac251616_g829	transcript	ANN=A|upstream_gene_variant|MODIFIER|g829|g829|transcript|g829.t1|protein_coding||c.-1354G>A|||||1354|,A|downstream_gene_variant|MODIFIER|g830|g830|transcript|g830.t1|protein_coding||c.*3245C>T|||||3245|,A|intergenic_region|MODIFIER|g828-g829|g828-g829|intergenic_region|g828-g829|||n.710004G>A||||||	GT:GQ:DP:AD:VAF:PL:PS	1|0:33:58:13,45:0.775862:48,0,33:707137	NAD(P)-binding domain
contig_133	711240	G	A	31.7	PASS	upstream_gene_variant	MODIFIER	Pcac251616_g829	transcript	ANN=A|upstream_gene_variant|MODIFIER|g829|g829|transcript|g829.t1|protein_coding||c.-118G>A|||||118|,A|downstream_gene_variant|MODIFIER|g830|g830|transcript|g830.t1|protein_coding||c.*2009C>T|||||2009|,A|intergenic_region|MODIFIER|g828-g829|g828-g829|intergenic_region|g828-g829|||n.711240G>A||||||	GT:GQ:DP:AD:VAF:PL:PS	1|0:24:51:14,37:0.72549:31,0,25:707137	NAD(P)-binding domain
contig_133	711277	G	A	32.9	PASS	upstream_gene_variant	MODIFIER	Pcac251616_g829	transcript	ANN=A|upstream_gene_variant|MODIFIER|g829|g829|transcript|g829.t1|protein_coding||c.-81G>A|||||81|,A|downstream_gene_variant|MODIFIER|g830|g830|transcript|g830.t1|protein_coding||c.*1972C>T|||||1972|,A|intergenic_region|MODIFIER|g828-g829|g828-g829|intergenic_region|g828-g829|||n.711277G>A||||||	GT:GQ:DP:AD:VAF:PL:PS	1|0:28:52:14,38:0.730769:32,0,30:707137	NAD(P)-binding domain
contig_133	711326	T	A	37.2	PASS	upstream_gene_variant	MODIFIER	Pcac251616_g829	transcript	ANN=A|upstream_gene_variant|MODIFIER|g829|g829|transcript|g829.t1|protein_coding||c.-32T>A|||||32|,A|downstream_gene_variant|MODIFIER|g830|g830|transcript|g830.t1|protein_coding||c.*1923A>T|||||1923|,A|intergenic_region|MODIFIER|g828-g829|g828-g829|intergenic_region|g828-g829|||n.711326T>A||||||	GT:GQ:DP:AD:VAF:PL:PS	1|0:34:52:14,38:0.730769:37,0,36:707137	NAD(P)-binding domain
contig_133	711334	C	T	34.2	PASS	upstream_gene_variant	MODIFIER	Pcac251616_g829	transcript	ANN=T|upstream_gene_variant|MODIFIER|g829|g829|transcript|g829.t1|protein_coding||c.-24C>T|||||24|,T|downstream_gene_variant|MODIFIER|g830|g830|transcript|g830.t1|protein_coding||c.*1915G>A|||||1915|,T|intergenic_region|MODIFIER|g828-g829|g828-g829|intergenic_region|g828-g829|||n.711334C>T||||||	GT:GQ:DP:AD:VAF:PL:PS	1|0:32:52:14,38:0.730769:34,0,36:707137	NAD(P)-binding domain
contig_133	867400	T	G	49.5	PASS	upstream_gene_variant	MODIFIER	Pcac251616_g861	transcript	ANN=G|upstream_gene_variant|MODIFIER|g861|g861|transcript|g861.t1|protein_coding||c.-3911A>C|||||3911|,G|upstream_gene_variant|MODIFIER|g863|g863|transcript|g863.t1|protein_coding||c.-4954T>G|||||4954|,G|downstream_gene_variant|MODIFIER|g862|g862|transcript|g862.t1|protein_coding||c.*3358A>C|||||3358|,G|intergenic_region|MODIFIER|g861-g862|g861-g862|intergenic_region|g861-g862|||n.867400T>G||||||	GT:GQ:DP:AD:VAF:PL:PS	1|0:44:80:29,51:0.6375:49,0,46:842326	tetratricopeptide repeat protein
contig_133	867423	C	T	50.5	PASS	upstream_gene_variant	MODIFIER	Pcac251616_g861	transcript	ANN=T|upstream_gene_variant|MODIFIER|g861|g861|transcript|g861.t1|protein_coding||c.-3934G>A|||||3934|,T|upstream_gene_variant|MODIFIER|g863|g863|transcript|g863.t1|protein_coding||c.-4931C>T|||||4931|,T|downstream_gene_variant|MODIFIER|g862|g862|transcript|g862.t1|protein_coding||c.*3335G>A|||||3335|,T|intergenic_region|MODIFIER|g861-g862|g861-g862|intergenic_region|g861-g862|||n.867423C>T||||||	GT:GQ:DP:AD:VAF:PL:PS	1|0:49:77:28,49:0.636364:50,0,54:842326	tetratricopeptide repeat protein
contig_133	1002858	T	C	27.5	PASS	upstream_gene_variant	MODIFIER	Pcac251616_g905	transcript	ANN=C|upstream_gene_variant|MODIFIER|g905|g905|transcript|g905.t1|protein_coding||c.-2631T>C|||||2631|,C|intergenic_region|MODIFIER|g904-g905|g904-g905|intergenic_region|g904-g905|||n.1002858T>C||||||	GT:GQ:DP:AD:VAF:PL:PS	1|0:4:74:16,57:0.77027:25,0,1:1002858	Mar9 Transposase
contig_133	1147457	G	A	50.1	PASS	upstream_gene_variant	MODIFIER	Pcac251616_g939	transcript	ANN=A|upstream_gene_variant|MODIFIER|g939|g939|transcript|g939.t1|protein_coding||c.-3602C>T|||||3602|,A|upstream_gene_variant|MODIFIER|g940|g940|transcript|g940.t1|protein_coding||c.-1002G>A|||||1002|,A|upstream_gene_variant|MODIFIER|g942|g942|transcript|g942.t1|protein_coding||c.-3687G>A|||||3687|,A|downstream_gene_variant|MODIFIER|g941|g941|transcript|g941.t1|protein_coding||c.*2207C>T|||||220…	GT:GQ:DP:AD:VAF:PL:PS	0|1:27:56:7,49:0.875:50,0,27:1147457	Short chain dehydrogenase
contig_133	1147589	T	C	37.2	PASS	upstream_gene_variant	MODIFIER	Pcac251616_g939	transcript	ANN=C|upstream_gene_variant|MODIFIER|g939|g939|transcript|g939.t1|protein_coding||c.-3734A>G|||||3734|,C|upstream_gene_variant|MODIFIER|g940|g940|transcript|g940.t1|protein_coding||c.-870T>C|||||870|,C|upstream_gene_variant|MODIFIER|g942|g942|transcript|g942.t1|protein_coding||c.-3555T>C|||||3555|,C|downstream_gene_variant|MODIFIER|g941|g941|transcript|g941.t1|protein_coding||c.*2075A>G|||||2075|…	GT:GQ:DP:AD:VAF:PL:PS	0|1:20:57:7,50:0.877193:37,0,20:1147457	Short chain dehydrogenase
contig_133	1147592	T	C	41.3	PASS	upstream_gene_variant	MODIFIER	Pcac251616_g939	transcript	ANN=C|upstream_gene_variant|MODIFIER|g939|g939|transcript|g939.t1|protein_coding||c.-3737A>G|||||3737|,C|upstream_gene_variant|MODIFIER|g940|g940|transcript|g940.t1|protein_coding||c.-867T>C|||||867|,C|upstream_gene_variant|MODIFIER|g942|g942|transcript|g942.t1|protein_coding||c.-3552T>C|||||3552|,C|downstream_gene_variant|MODIFIER|g941|g941|transcript|g941.t1|protein_coding||c.*2072A>G|||||2072|…	GT:GQ:DP:AD:VAF:PL:PS	0|1:22:57:7,50:0.877193:41,0,22:1147457	Short chain dehydrogenase
contig_133	1147623	A	G	33.4	PASS	upstream_gene_variant	MODIFIER	Pcac251616_g939	transcript	ANN=G|upstream_gene_variant|MODIFIER|g939|g939|transcript|g939.t1|protein_coding||c.-3768T>C|||||3768|,G|upstream_gene_variant|MODIFIER|g940|g940|transcript|g940.t1|protein_coding||c.-836A>G|||||836|,G|upstream_gene_variant|MODIFIER|g942|g942|transcript|g942.t1|protein_coding||c.-3521A>G|||||3521|,G|downstream_gene_variant|MODIFIER|g941|g941|transcript|g941.t1|protein_coding||c.*2041T>C|||||2041|…	GT:GQ:DP:AD:VAF:PL:PS	0|1:27:57:7,50:0.877193:33,0,27:1147457	Short chain dehydrogenase
contig_133	1150637	G	A	43.9	PASS	upstream_gene_variant	MODIFIER	Pcac251616_g941	transcript	ANN=A|upstream_gene_variant|MODIFIER|g941|g941|transcript|g941.t1|protein_coding||c.-549C>T|||||549|,A|upstream_gene_variant|MODIFIER|g942|g942|transcript|g942.t1|protein_coding||c.-507G>A|||||507|,A|upstream_gene_variant|MODIFIER|g944|g944|transcript|g944.t1|protein_coding||c.-3196G>A|||||3196|,A|downstream_gene_variant|MODIFIER|g940|g940|transcript|g940.t1|protein_coding||c.*1750G>A|||||1750|,A…	GT:GQ:DP:AD:VAF:PL:PS	1|0:43:13:4,9:0.692308:43,0,49:1147457	sortilin-related receptor-like
contig_146	606785	G	T	45.6	PASS	upstream_gene_variant	MODIFIER	Pcac251616_g1316	transcript	ANN=T|upstream_gene_variant|MODIFIER|g1316|g1316|transcript|g1316.t1|protein_coding||c.-787C>A|||||787|,T|downstream_gene_variant|MODIFIER|g1315|g1315|transcript|g1315.t1|protein_coding||c.*3938G>T|||||3938|,T|downstream_gene_variant|MODIFIER|g1317|g1317|transcript|g1317.t1|protein_coding||c.*36C>A|||||36|,T|intergenic_region|MODIFIER|g1316-g1317|g1316-g1317|intergenic_region|g1316-g1317|||n.6067…	GT:GQ:DP:AD:VAF:PL:PS	0|1:45:60:33,27:0.45:45,0,59:606383	hypothetical protein GQ600_3151
contig_146	943558	A	G	62.2	PASS	upstream_gene_variant	MODIFIER	Pcac251616_g1401	transcript	ANN=G|upstream_gene_variant|MODIFIER|g1401|g1401|transcript|g1401.t1|protein_coding||c.-373T>C|||||373|,G|downstream_gene_variant|MODIFIER|g1399|g1399|transcript|g1399.t1|protein_coding||c.*4995A>G|||||4995|,G|downstream_gene_variant|MODIFIER|g1400|g1400|transcript|g1400.t1|protein_coding||c.*3338A>G|||||3338|,G|downstream_gene_variant|MODIFIER|g1402|g1402|transcript|g1402.t1|protein_coding||c.*1…	GT:GQ:DP:AD:VAF:PL:PS	1|0:58:69:23,46:0.666667:62,0,60:942982	bzip transcription factor
contig_146	946470	A	G	29.2	PASS	upstream_gene_variant	MODIFIER	Pcac251616_g1401	transcript	ANN=G|upstream_gene_variant|MODIFIER|g1401|g1401|transcript|g1401.t1|protein_coding||c.-3285T>C|||||3285|,G|upstream_gene_variant|MODIFIER|g1402|g1402|transcript|g1402.t1|protein_coding||c.-115T>C|||||115|,G|upstream_gene_variant|MODIFIER|g1403|g1403|transcript|g1403.t1|protein_coding||c.-4020A>G|||||4020|,G|intergenic_region|MODIFIER|g1402-g1403|g1402-g1403|intergenic_region|g1402-g1403|||n.9464…	GT:GQ:DP:AD:VAF:PL:PS	1|0:29:61:30,31:0.508197:29,0,45:942982	bzip transcription factor
contig_146	947097	T	C	24.7	PASS	upstream_gene_variant	MODIFIER	Pcac251616_g1401	transcript	ANN=C|upstream_gene_variant|MODIFIER|g1401|g1401|transcript|g1401.t1|protein_coding||c.-3912A>G|||||3912|,C|upstream_gene_variant|MODIFIER|g1402|g1402|transcript|g1402.t1|protein_coding||c.-742A>G|||||742|,C|upstream_gene_variant|MODIFIER|g1403|g1403|transcript|g1403.t1|protein_coding||c.-3393T>C|||||3393|,C|intergenic_region|MODIFIER|g1402-g1403|g1402-g1403|intergenic_region|g1402-g1403|||n.9470…	GT:GQ:DP:AD:VAF:PL:PS	1|0:25:63:34,29:0.460317:24,0,56:942982	bzip transcription factor
contig_146	980445	G	A	51.7	PASS	upstream_gene_variant	MODIFIER	Pcac251616_g1405	transcript	ANN=A|upstream_gene_variant|MODIFIER|g1405|g1405|transcript|g1405.t1|protein_coding||c.-620C>T|||||620|,A|intergenic_region|MODIFIER|g1405-g1406|g1405-g1406|intergenic_region|g1405-g1406|||n.980445G>A||||||	GT:GQ:DP:AD:VAF:PL:PS	0|1:51:67:33,34:0.507463:51,0,57:980445	bzip transcription factor
contig_146	980466	G	T	45.2	PASS	upstream_gene_variant	MODIFIER	Pcac251616_g1405	transcript	ANN=T|upstream_gene_variant|MODIFIER|g1405|g1405|transcript|g1405.t1|protein_coding||c.-641C>A|||||641|,T|intergenic_region|MODIFIER|g1405-g1406|g1405-g1406|intergenic_region|g1405-g1406|||n.980466G>T||||||	GT:GQ:DP:AD:VAF:PL:PS	0|1:45:68:33,35:0.514706:45,0,62:980445	bzip transcription factor
contig_146	980482	A	T	34.7	PASS	upstream_gene_variant	MODIFIER	Pcac251616_g1405	transcript	ANN=T|upstream_gene_variant|MODIFIER|g1405|g1405|transcript|g1405.t1|protein_coding||c.-657T>A|||||657|,T|intergenic_region|MODIFIER|g1405-g1406|g1405-g1406|intergenic_region|g1405-g1406|||n.980482A>T||||||	GT:GQ:DP:AD:VAF:PL:PS	0|1:35:68:33,35:0.514706:34,0,56:980445	bzip transcription factor
contig_146	980517	G	A	34.7	PASS	upstream_gene_variant	MODIFIER	Pcac251616_g1405	transcript	ANN=A|upstream_gene_variant|MODIFIER|g1405|g1405|transcript|g1405.t1|protein_coding||c.-692C>T|||||692|,A|intergenic_region|MODIFIER|g1405-g1406|g1405-g1406|intergenic_region|g1405-g1406|||n.980517G>A||||||	GT:GQ:DP:AD:VAF:PL:PS	0|1:35:67:32,35:0.522388:34,0,60:980445	bzip transcription factor
contig_146	980650	T	A	34.5	PASS	upstream_gene_variant	MODIFIER	Pcac251616_g1405	transcript	ANN=A|upstream_gene_variant|MODIFIER|g1405|g1405|transcript|g1405.t1|protein_coding||c.-825A>T|||||825|,A|intergenic_region|MODIFIER|g1405-g1406|g1405-g1406|intergenic_region|g1405-g1406|||n.980650T>A||||||	GT:GQ:DP:AD:VAF:PL:PS	0|1:23:66:32,34:0.515152:34,0,23:980445	bzip transcription factor
contig_146	980658	C	T	25.1	PASS	upstream_gene_variant	MODIFIER	Pcac251616_g1405	transcript	ANN=T|upstream_gene_variant|MODIFIER|g1405|g1405|transcript|g1405.t1|protein_coding||c.-833G>A|||||833|,T|intergenic_region|MODIFIER|g1405-g1406|g1405-g1406|intergenic_region|g1405-g1406|||n.980658C>T||||||	GT:GQ:DP:AD:VAF:PL:PS	1|0:25:67:35,32:0.477612:25,0,44:980445	bzip transcription factor
contig_146	980665	G	A	46	PASS	upstream_gene_variant	MODIFIER	Pcac251616_g1405	transcript	ANN=A|upstream_gene_variant|MODIFIER|g1405|g1405|transcript|g1405.t1|protein_coding||c.-840C>T|||||840|,A|intergenic_region|MODIFIER|g1405-g1406|g1405-g1406|intergenic_region|g1405-g1406|||n.980665G>A||||||	GT:GQ:DP:AD:VAF:PL:PS	0|1:21:67:32,35:0.522388:45,0,20:980445	bzip transcription factor
contig_146	990835	A	T	38.4	PASS	upstream_gene_variant	MODIFIER	Pcac251616_g1406	transcript	ANN=T|upstream_gene_variant|MODIFIER|g1406|g1406|transcript|g1406.t1|protein_coding||c.-3997T>A|||||3997|,T|upstream_gene_variant|MODIFIER|g1407|g1407|transcript|g1407.t1|protein_coding||c.-207A>T|||||207|,T|upstream_gene_variant|MODIFIER|g1408|g1408|transcript|g1408.t1|protein_coding||c.-3377A>T|||||3377|,T|intergenic_region|MODIFIER|g1406-g1407|g1406-g1407|intergenic_region|g1406-g1407|||n.9908…	GT:GQ:DP:AD:VAF:PL:PS	1|0:38:48:22,26:0.541667:38,0,66:980445	hypothetical protein PC110_g13718
contig_146	990928	A	T	27.9	PASS	upstream_gene_variant	MODIFIER	Pcac251616_g1406	transcript	ANN=T|upstream_gene_variant|MODIFIER|g1406|g1406|transcript|g1406.t1|protein_coding||c.-4090T>A|||||4090|,T|upstream_gene_variant|MODIFIER|g1407|g1407|transcript|g1407.t1|protein_coding||c.-114A>T|||||114|,T|upstream_gene_variant|MODIFIER|g1408|g1408|transcript|g1408.t1|protein_coding||c.-3284A>T|||||3284|,T|intergenic_region|MODIFIER|g1406-g1407|g1406-g1407|intergenic_region|g1406-g1407|||n.9909…	GT:GQ:DP:AD:VAF:PL:PS	1|0:28:50:22,27:0.54:27,0,57:980445	hypothetical protein PC110_g13718
contig_146	992231	G	T	21.1	PASS	upstream_gene_variant	MODIFIER	Pcac251616_g1408	transcript	ANN=T|upstream_gene_variant|MODIFIER|g1408|g1408|transcript|g1408.t1|protein_coding||c.-1981G>T|||||1981|,T|downstream_gene_variant|MODIFIER|g1407|g1407|transcript|g1407.t1|protein_coding||c.*71G>T|||||71|,T|intergenic_region|MODIFIER|g1407-g1408|g1407-g1408|intergenic_region|g1407-g1408|||n.992231G>T||||||	GT:GQ:DP:AD:VAF:PL:PS	0|1:21:49:32,17:0.346939:21,0,46:980445	Bzip transcription factor
contig_147	35091	G	T	20	PASS	upstream_gene_variant	MODIFIER	Pcac251616_g1540	transcript	ANN=T|upstream_gene_variant|MODIFIER|g1540|g1540|transcript|g1540.t1|protein_coding||c.-2982C>A|||||2982|,T|downstream_gene_variant|MODIFIER|g1541|g1541|transcript|g1541.t1|protein_coding||c.*209C>A|||||209|,T|downstream_gene_variant|MODIFIER|g1542|g1542|transcript|g1542.t1|protein_coding||c.*3471C>A|||||3471|,T|intergenic_region|MODIFIER|g1540-g1541|g1540-g1541|intergenic_region|g1540-g1541|||n.…	GT:GQ:DP:AD:VAF:PL:PS	1|0:7:87:25,62:0.712644:18,0,5:35091	Helitron helicase
contig_147	35190	C	A	23	PASS	upstream_gene_variant	MODIFIER	Pcac251616_g1540	transcript	ANN=A|upstream_gene_variant|MODIFIER|g1540|g1540|transcript|g1540.t1|protein_coding||c.-3081G>T|||||3081|,A|downstream_gene_variant|MODIFIER|g1541|g1541|transcript|g1541.t1|protein_coding||c.*110G>T|||||110|,A|downstream_gene_variant|MODIFIER|g1542|g1542|transcript|g1542.t1|protein_coding||c.*3372G>T|||||3372|,A|intergenic_region|MODIFIER|g1540-g1541|g1540-g1541|intergenic_region|g1540-g1541|||n.…	GT:GQ:DP:AD:VAF:PL:PS	1|0:22:85:25,60:0.705882:22,0,29:35091	Helitron helicase
contig_147	35195	A	G	24.7	PASS	upstream_gene_variant	MODIFIER	Pcac251616_g1540	transcript	ANN=G|upstream_gene_variant|MODIFIER|g1540|g1540|transcript|g1540.t1|protein_coding||c.-3086T>C|||||3086|,G|downstream_gene_variant|MODIFIER|g1541|g1541|transcript|g1541.t1|protein_coding||c.*105T>C|||||105|,G|downstream_gene_variant|MODIFIER|g1542|g1542|transcript|g1542.t1|protein_coding||c.*3367T>C|||||3367|,G|intergenic_region|MODIFIER|g1540-g1541|g1540-g1541|intergenic_region|g1540-g1541|||n.…	GT:GQ:DP:AD:VAF:PL:PS	1|0:24:87:25,62:0.712644:24,0,33:35091	Helitron helicase
contig_147	35474	G	A	31	PASS	upstream_gene_variant	MODIFIER	Pcac251616_g1540	transcript	ANN=A|upstream_gene_variant|MODIFIER|g1540|g1540|transcript|g1540.t1|protein_coding||c.-3365C>T|||||3365|,A|downstream_gene_variant|MODIFIER|g1542|g1542|transcript|g1542.t1|protein_coding||c.*3088C>T|||||3088|,A|intron_variant|MODIFIER|g1541|g1541|transcript|g1541.t1|protein_coding|3/3|c.978+36C>T||||||	GT:GQ:DP:AD:VAF:PL:PS	1|0:31:85:25,60:0.705882:31,0,42:35091	Helitron helicase
contig_147	35494	G	A	40.8	PASS	upstream_gene_variant	MODIFIER	Pcac251616_g1540	transcript	ANN=A|upstream_gene_variant|MODIFIER|g1540|g1540|transcript|g1540.t1|protein_coding||c.-3385C>T|||||3385|,A|downstream_gene_variant|MODIFIER|g1542|g1542|transcript|g1542.t1|protein_coding||c.*3068C>T|||||3068|,A|intron_variant|MODIFIER|g1541|g1541|transcript|g1541.t1|protein_coding|3/3|c.978+16C>T||||||	GT:GQ:DP:AD:VAF:PL:PS	1|0:40:84:25,59:0.702381:40,0,48:35091	Helitron helicase
contig_147	35837	G	T	36.4	PASS	upstream_gene_variant	MODIFIER	Pcac251616_g1540	transcript	ANN=T|upstream_gene_variant|MODIFIER|g1540|g1540|transcript|g1540.t1|protein_coding||c.-3728C>A|||||3728|,T|downstream_gene_variant|MODIFIER|g1542|g1542|transcript|g1542.t1|protein_coding||c.*2725C>A|||||2725|,T|intron_variant|MODIFIER|g1541|g1541|transcript|g1541.t1|protein_coding|2/3|c.797+79C>A||||||	GT:GQ:DP:AD:VAF:PL:PS	1|0:36:83:25,58:0.698795:36,0,43:35091	Helitron helicase
contig_147	35840	C	T	42.1	PASS	upstream_gene_variant	MODERATE	Pcac251616_g1540	transcript	ANN=T|upstream_gene_variant|MODIFIER|g1540|g1540|transcript|g1540.t1|protein_coding||c.-3731G>A|||||3731|,T|downstream_gene_variant|MODIFIER|g1542|g1542|transcript|g1542.t1|protein_coding||c.*2722G>A|||||2722|,T|intron_variant|MODIFIER|g1541|g1541|transcript|g1541.t1|protein_coding|2/3|c.797+76G>A||||||	GT:GQ:DP:AD:VAF:PL:PS	1|0:41:83:25,58:0.698795:42,0,48:35091	Helitron helicase
contig_147	35844	G	A	28.1	PASS	upstream_gene_variant	MODERATE	Pcac251616_g1540	transcript	ANN=A|upstream_gene_variant|MODIFIER|g1540|g1540|transcript|g1540.t1|protein_coding||c.-3735C>T|||||3735|,A|downstream_gene_variant|MODIFIER|g1542|g1542|transcript|g1542.t1|protein_coding||c.*2718C>T|||||2718|,A|intron_variant|MODIFIER|g1541|g1541|transcript|g1541.t1|protein_coding|2/3|c.797+72C>T||||||	GT:GQ:DP:AD:VAF:PL:PS	1|0:27:83:25,58:0.698795:28,0,34:35091	Helitron helicase
contig_147	35864	T	A	21.1	PASS	upstream_gene_variant	MODIFIER	Pcac251616_g1540	transcript	ANN=A|upstream_gene_variant|MODIFIER|g1540|g1540|transcript|g1540.t1|protein_coding||c.-3755A>T|||||3755|,A|downstream_gene_variant|MODIFIER|g1542|g1542|transcript|g1542.t1|protein_coding||c.*2698A>T|||||2698|,A|intron_variant|MODIFIER|g1541|g1541|transcript|g1541.t1|protein_coding|2/3|c.797+52A>T||||||	GT:GQ:DP:AD:VAF:PL:PS	1|0:21:83:25,58:0.698795:21,0,33:35091	Helitron helicase
contig_147	35871	G	T	27.7	PASS	upstream_gene_variant	MODIFIER	Pcac251616_g1540	transcript	ANN=T|upstream_gene_variant|MODIFIER|g1540|g1540|transcript|g1540.t1|protein_coding||c.-3762C>A|||||3762|,T|downstream_gene_variant|MODIFIER|g1542|g1542|transcript|g1542.t1|protein_coding||c.*2691C>A|||||2691|,T|intron_variant|MODIFIER|g1541|g1541|transcript|g1541.t1|protein_coding|2/3|c.797+45C>A||||||	GT:GQ:DP:AD:VAF:PL:PS	1|0:26:82:25,57:0.695122:27,0,31:35091	Helitron helicase
contig_147	36037	A	T	29.3	PASS	upstream_gene_variant	MODIFIER	Pcac251616_g1540	transcript	ANN=T|upstream_gene_variant|MODIFIER|g1540|g1540|transcript|g1540.t1|protein_coding||c.-3928T>A|||||3928|,T|downstream_gene_variant|MODIFIER|g1542|g1542|transcript|g1542.t1|protein_coding||c.*2525T>A|||||2525|,T|intron_variant|MODIFIER|g1541|g1541|transcript|g1541.t1|protein_coding|1/3|c.688-12T>A||||||	GT:GQ:DP:AD:VAF:PL:PS	1|0:29:83:25,57:0.686747:29,0,41:35091	Helitron helicase
contig_147	36042	A	G	35.7	PASS	upstream_gene_variant	MODIFIER	Pcac251616_g1540	transcript	ANN=G|upstream_gene_variant|MODIFIER|g1540|g1540|transcript|g1540.t1|protein_coding||c.-3933T>C|||||3933|,G|downstream_gene_variant|MODIFIER|g1542|g1542|transcript|g1542.t1|protein_coding||c.*2520T>C|||||2520|,G|intron_variant|MODIFIER|g1541|g1541|transcript|g1541.t1|protein_coding|1/3|c.688-17T>C||||||	GT:GQ:DP:AD:VAF:PL:PS	1|0:34:83:25,58:0.698795:35,0,38:35091	Helitron helicase
contig_147	36071	A	T	32.6	PASS	upstream_gene_variant	MODIFIER	Pcac251616_g1540	transcript	ANN=T|upstream_gene_variant|MODIFIER|g1540|g1540|transcript|g1540.t1|protein_coding||c.-3962T>A|||||3962|,T|downstream_gene_variant|MODIFIER|g1542|g1542|transcript|g1542.t1|protein_coding||c.*2491T>A|||||2491|,T|intron_variant|MODIFIER|g1541|g1541|transcript|g1541.t1|protein_coding|1/3|c.688-46T>A||||||	GT:GQ:DP:AD:VAF:PL:PS	1|0:32:83:25,58:0.698795:32,0,48:35091	Helitron helicase
contig_147	36093	T	C	26.5	PASS	upstream_gene_variant	MODIFIER	Pcac251616_g1540	transcript	ANN=C|upstream_gene_variant|MODIFIER|g1540|g1540|transcript|g1540.t1|protein_coding||c.-3984A>G|||||3984|,C|downstream_gene_variant|MODIFIER|g1542|g1542|transcript|g1542.t1|protein_coding||c.*2469A>G|||||2469|,C|intron_variant|MODIFIER|g1541|g1541|transcript|g1541.t1|protein_coding|1/3|c.688-68A>G||||||	GT:GQ:DP:AD:VAF:PL:PS	1|0:26:83:25,58:0.698795:26,0,47:35091	Helitron helicase
contig_147	36096	C	G	26.7	PASS	upstream_gene_variant	MODIFIER	Pcac251616_g1540	transcript	ANN=G|upstream_gene_variant|MODIFIER|g1540|g1540|transcript|g1540.t1|protein_coding||c.-3987G>C|||||3987|,G|downstream_gene_variant|MODIFIER|g1542|g1542|transcript|g1542.t1|protein_coding||c.*2466G>C|||||2466|,G|intron_variant|MODIFIER|g1541|g1541|transcript|g1541.t1|protein_coding|1/3|c.688-71G>C||||||	GT:GQ:DP:AD:VAF:PL:PS	1|0:27:83:25,58:0.698795:26,0,46:35091	Helitron helicase
contig_147	36120	A	G	21.4	PASS	upstream_gene_variant	MODIFIER	Pcac251616_g1540	transcript	ANN=G|upstream_gene_variant|MODIFIER|g1540|g1540|transcript|g1540.t1|protein_coding||c.-4011T>C|||||4011|,G|downstream_gene_variant|MODIFIER|g1542|g1542|transcript|g1542.t1|protein_coding||c.*2442T>C|||||2442|,G|intron_variant|MODIFIER|g1541|g1541|transcript|g1541.t1|protein_coding|1/3|c.688-95T>C||||||	GT:GQ:DP:AD:VAF:PL:PS	1|0:21:83:25,58:0.698795:21,0,46:35091	Helitron helicase
contig_147	36127	T	C	25	PASS	upstream_gene_variant	MODIFIER	Pcac251616_g1540	transcript	ANN=C|upstream_gene_variant|MODIFIER|g1540|g1540|transcript|g1540.t1|protein_coding||c.-4018A>G|||||4018|,C|downstream_gene_variant|MODIFIER|g1542|g1542|transcript|g1542.t1|protein_coding||c.*2435A>G|||||2435|,C|intron_variant|MODIFIER|g1541|g1541|transcript|g1541.t1|protein_coding|1/3|c.688-102A>G||||||	GT:GQ:DP:AD:VAF:PL:PS	1|0:25:83:25,58:0.698795:25,0,46:35091	Helitron helicase
contig_147	36137	T	G	28.3	PASS	upstream_gene_variant	MODIFIER	Pcac251616_g1540	transcript	ANN=G|upstream_gene_variant|MODIFIER|g1540|g1540|transcript|g1540.t1|protein_coding||c.-4028A>C|||||4028|,G|downstream_gene_variant|MODIFIER|g1542|g1542|transcript|g1542.t1|protein_coding||c.*2425A>C|||||2425|,G|intron_variant|MODIFIER|g1541|g1541|transcript|g1541.t1|protein_coding|1/3|c.688-112A>C||||||	GT:GQ:DP:AD:VAF:PL:PS	1|0:28:83:25,58:0.698795:28,0,46:35091	Helitron helicase
contig_147	36191	A	G	36.5	PASS	upstream_gene_variant	MODIFIER	Pcac251616_g1540	transcript	ANN=G|upstream_gene_variant|MODIFIER|g1540|g1540|transcript|g1540.t1|protein_coding||c.-4082T>C|||||4082|,G|downstream_gene_variant|MODIFIER|g1542|g1542|transcript|g1542.t1|protein_coding||c.*2371T>C|||||2371|,G|intron_variant|MODIFIER|g1541|g1541|transcript|g1541.t1|protein_coding|1/3|c.688-166T>C||||||	GT:GQ:DP:AD:VAF:PL:PS	1|0:36:83:25,58:0.698795:36,0,50:35091	Helitron helicase
contig_147	36255	C	T	40.1	PASS	upstream_gene_variant	MODIFIER	Pcac251616_g1540	transcript	ANN=T|upstream_gene_variant|MODIFIER|g1540|g1540|transcript|g1540.t1|protein_coding||c.-4146G>A|||||4146|,T|downstream_gene_variant|MODIFIER|g1542|g1542|transcript|g1542.t1|protein_coding||c.*2307G>A|||||2307|,T|intron_variant|MODIFIER|g1541|g1541|transcript|g1541.t1|protein_coding|1/3|c.688-230G>A||||||	GT:GQ:DP:AD:VAF:PL:PS	1|0:40:83:24,58:0.698795:40,0,51:35091	Helitron helicase
contig_147	36286	T	C	35.3	PASS	upstream_gene_variant	MODIFIER	Pcac251616_g1540	transcript	ANN=C|upstream_gene_variant|MODIFIER|g1540|g1540|transcript|g1540.t1|protein_coding||c.-4177A>G|||||4177|,C|downstream_gene_variant|MODIFIER|g1542|g1542|transcript|g1542.t1|protein_coding||c.*2276A>G|||||2276|,C|intron_variant|MODIFIER|g1541|g1541|transcript|g1541.t1|protein_coding|1/3|c.688-261A>G||||||	GT:GQ:DP:AD:VAF:PL:PS	1|0:34:83:25,58:0.698795:35,0,42:35091	Helitron helicase
contig_147	36336	T	G	26.5	PASS	upstream_gene_variant	MODIFIER	Pcac251616_g1540	transcript	ANN=G|upstream_gene_variant|MODIFIER|g1540|g1540|transcript|g1540.t1|protein_coding||c.-4227A>C|||||4227|,G|downstream_gene_variant|MODIFIER|g1542|g1542|transcript|g1542.t1|protein_coding||c.*2226A>C|||||2226|,G|intron_variant|MODIFIER|g1541|g1541|transcript|g1541.t1|protein_coding|1/3|c.688-311A>C||||||	GT:GQ:DP:AD:VAF:PL:PS	1|0:26:83:25,58:0.698795:26,0,41:35091	Helitron helicase
contig_147	36351	G	A	34.4	PASS	upstream_gene_variant	MODIFIER	Pcac251616_g1540	transcript	ANN=A|upstream_gene_variant|MODIFIER|g1540|g1540|transcript|g1540.t1|protein_coding||c.-4242C>T|||||4242|,A|downstream_gene_variant|MODIFIER|g1542|g1542|transcript|g1542.t1|protein_coding||c.*2211C>T|||||2211|,A|intron_variant|MODIFIER|g1541|g1541|transcript|g1541.t1|protein_coding|1/3|c.688-326C>T||||||	GT:GQ:DP:AD:VAF:PL:PS	1|0:34:83:25,58:0.698795:34,0,47:35091	Helitron helicase
contig_147	36370	T	A	21.6	PASS	upstream_gene_variant	MODIFIER	Pcac251616_g1540	transcript	ANN=A|upstream_gene_variant|MODIFIER|g1540|g1540|transcript|g1540.t1|protein_coding||c.-4261A>T|||||4261|,A|downstream_gene_variant|MODIFIER|g1542|g1542|transcript|g1542.t1|protein_coding||c.*2192A>T|||||2192|,A|intron_variant|MODIFIER|g1541|g1541|transcript|g1541.t1|protein_coding|1/3|c.688-345A>T||||||	GT:GQ:DP:AD:VAF:PL:PS	1|0:22:82:24,58:0.707317:21,0,40:35091	Helitron helicase
contig_147	36426	G	A	21	PASS	upstream_gene_variant	MODIFIER	Pcac251616_g1540	transcript	ANN=A|upstream_gene_variant|MODIFIER|g1540|g1540|transcript|g1540.t1|protein_coding||c.-4317C>T|||||4317|,A|downstream_gene_variant|MODIFIER|g1542|g1542|transcript|g1542.t1|protein_coding||c.*2136C>T|||||2136|,A|intron_variant|MODIFIER|g1541|g1541|transcript|g1541.t1|protein_coding|1/3|c.687+326C>T||||||	GT:GQ:DP:AD:VAF:PL:PS	1|0:21:82:24,58:0.707317:20,0,42:35091	Helitron helicase
contig_147	36506	G	A	27	PASS	upstream_gene_variant	MODIFIER	Pcac251616_g1540	transcript	ANN=A|upstream_gene_variant|MODIFIER|g1540|g1540|transcript|g1540.t1|protein_coding||c.-4397C>T|||||4397|,A|downstream_gene_variant|MODIFIER|g1542|g1542|transcript|g1542.t1|protein_coding||c.*2056C>T|||||2056|,A|intron_variant|MODIFIER|g1541|g1541|transcript|g1541.t1|protein_coding|1/3|c.687+246C>T||||||	GT:GQ:DP:AD:VAF:PL:PS	1|0:26:82:25,57:0.695122:26,0,35:35091	Helitron helicase
contig_147	36531	A	G	32	PASS	upstream_gene_variant	MODIFIER	Pcac251616_g1540	transcript	ANN=G|upstream_gene_variant|MODIFIER|g1540|g1540|transcript|g1540.t1|protein_coding||c.-4422T>C|||||4422|,G|downstream_gene_variant|MODIFIER|g1542|g1542|transcript|g1542.t1|protein_coding||c.*2031T>C|||||2031|,G|intron_variant|MODIFIER|g1541|g1541|transcript|g1541.t1|protein_coding|1/3|c.687+221T>C||||||	GT:GQ:DP:AD:VAF:PL:PS	1|0:32:79:23,55:0.696203:32,0,43:35091	Helitron helicase
contig_147	36699	G	A	52.4	PASS	upstream_gene_variant	MODIFIER	Pcac251616_g1540	transcript	ANN=A|upstream_gene_variant|MODIFIER|g1540|g1540|transcript|g1540.t1|protein_coding||c.-4590C>T|||||4590|,A|downstream_gene_variant|MODIFIER|g1542|g1542|transcript|g1542.t1|protein_coding||c.*1863C>T|||||1863|,A|intron_variant|MODIFIER|g1541|g1541|transcript|g1541.t1|protein_coding|1/3|c.687+53C>T||||||	GT:GQ:DP:AD:VAF:PL:PS	1|0:52:112:56,56:0.5:52,0,60:35091	Helitron helicase
contig_147	36734	A	G	49.2	PASS	upstream_gene_variant	MODIFIER	Pcac251616_g1540	transcript	ANN=G|upstream_gene_variant|MODIFIER|g1540|g1540|transcript|g1540.t1|protein_coding||c.-4625T>C|||||4625|,G|downstream_gene_variant|MODIFIER|g1542|g1542|transcript|g1542.t1|protein_coding||c.*1828T>C|||||1828|,G|intron_variant|MODIFIER|g1541|g1541|transcript|g1541.t1|protein_coding|1/3|c.687+18T>C||||||	GT:GQ:DP:AD:VAF:PL:PS	1|0:48:113:57,56:0.495575:49,0,55:35091	Helitron helicase
contig_147	36740	G	A	33.6	PASS	upstream_gene_variant	MODIFIER	Pcac251616_g1540	transcript	ANN=A|upstream_gene_variant|MODIFIER|g1540|g1540|transcript|g1540.t1|protein_coding||c.-4631C>T|||||4631|,A|downstream_gene_variant|MODIFIER|g1542|g1542|transcript|g1542.t1|protein_coding||c.*1822C>T|||||1822|,A|intron_variant|MODIFIER|g1541|g1541|transcript|g1541.t1|protein_coding|1/3|c.687+12C>T||||||	GT:GQ:DP:AD:VAF:PL:PS	1|0:33:113:57,56:0.495575:33,0,49:35091	Helitron helicase
contig_148	10679	G	A	29.3	PASS	upstream_gene_variant	MODIFIER	Pcac251616_g1545	transcript	ANN=A|upstream_gene_variant|MODIFIER|g1545|g1545|transcript|g1545.t1|protein_coding||c.-2827C>T|||||2827|,A|intergenic_region|MODIFIER|g1545-g1546|g1545-g1546|intergenic_region|g1545-g1546|||n.10679G>A||||||	GT:GQ:DP:AD:VAF:PL:PS	0|1:29:23:13,10:0.434783:29,0,50:10679	serine/threonine-protein phosphatase ppe1
contig_148	10817	T	A	37.9	PASS	upstream_gene_variant	MODIFIER	Pcac251616_g1545	transcript	ANN=A|upstream_gene_variant|MODIFIER|g1545|g1545|transcript|g1545.t1|protein_coding||c.-2965A>T|||||2965|,A|intergenic_region|MODIFIER|g1545-g1546|g1545-g1546|intergenic_region|g1545-g1546|||n.10817T>A||||||	GT:GQ:DP:AD:VAF:PL:PS	1|0:38:23:10,13:0.565217:37,0,54:10679	serine/threonine-protein phosphatase ppe1
contig_148	18426	A	T	25.6	PASS	upstream_gene_variant	MODIFIER	Pcac251616_g1546	transcript	ANN=T|upstream_gene_variant|MODIFIER|g1546|g1546|transcript|g1546.t1|protein_coding||c.-3373A>T|||||3373|,T|intergenic_region|MODIFIER|g1545-g1546|g1545-g1546|intergenic_region|g1545-g1546|||n.18426A>T||||||	GT:GQ:DP:AD:VAF:PL:PS	0|1:26:26:12,14:0.538462:25,0,55:10679	Pyruvate kinase
contig_148	137283	T	C	31.8	PASS	upstream_gene_variant	MODIFIER	Pcac251616_g1583	transcript	ANN=C|upstream_gene_variant|MODIFIER|g1583|g1583|transcript|g1583.t1|protein_coding||c.-3801A>G|||||3801|,C|intergenic_region|MODIFIER|g1583-g1584|g1583-g1584|intergenic_region|g1583-g1584|||n.137283T>C||||||	GT:GQ:DP:AD:VAF:PL:PS	1|0:6:98:37,61:0.622449:30,0,4:137283	Monothiol glutaredoxin-S17
contig_148	137438	C	T	41.8	PASS	upstream_gene_variant	MODIFIER	Pcac251616_g1583	transcript	ANN=T|upstream_gene_variant|MODIFIER|g1583|g1583|transcript|g1583.t1|protein_coding||c.-3956G>A|||||3956|,T|intergenic_region|MODIFIER|g1583-g1584|g1583-g1584|intergenic_region|g1583-g1584|||n.137438C>T||||||	GT:GQ:DP:AD:VAF:PL:PS	1|0:26:99:37,62:0.626263:41,0,25:137283	Monothiol glutaredoxin-S17
contig_148	138394	C	T	31.3	PASS	upstream_gene_variant	MODIFIER	Pcac251616_g1583	transcript	ANN=T|upstream_gene_variant|MODIFIER|g1583|g1583|transcript|g1583.t1|protein_coding||c.-4912G>A|||||4912|,T|intergenic_region|MODIFIER|g1583-g1584|g1583-g1584|intergenic_region|g1583-g1584|||n.138394C>T||||||	GT:GQ:DP:AD:VAF:PL:PS	1|0:13:100:39,61:0.61:31,0,12:137283	Monothiol glutaredoxin-S17
contig_148	627177	G	A	34.1	PASS	upstream_gene_variant	MODIFIER	Pcac251616_g1696	transcript	ANN=A|upstream_gene_variant|MODIFIER|g1696|g1696|transcript|g1696.t1|protein_coding||c.-4519C>T|||||4519|,A|upstream_gene_variant|MODIFIER|g1698|g1698|transcript|g1698.t1|protein_coding||c.-704C>T|||||704|,A|downstream_gene_variant|MODIFIER|g1697|g1697|transcript|g1697.t1|protein_coding||c.*3482G>A|||||3482|,A|intergenic_region|MODIFIER|g1698-g1699|g1698-g1699|intergenic_region|g1698-g1699|||n.62…	GT:GQ:DP:AD:VAF:PL:PS	1|0:21:32:6,26:0.8125:34,0,21:627177	hypothetical protein PC110_g17692
contig_148	629811	G	A	26.2	PASS	upstream_gene_variant	MODIFIER	Pcac251616_g1698	transcript	ANN=A|upstream_gene_variant|MODIFIER|g1698|g1698|transcript|g1698.t1|protein_coding||c.-3338C>T|||||3338|,A|intergenic_region|MODIFIER|g1698-g1699|g1698-g1699|intergenic_region|g1698-g1699|||n.629811G>A||||||	GT:GQ:DP:AD:VAF:PL:PS	1|0:26:27:10,17:0.62963:26,0,35:627177	hypothetical protein PC110_g21866
contig_148	985631	G	A	30.6	PASS	upstream_gene_variant	MODIFIER	Pcac251616_g1787	transcript	ANN=A|upstream_gene_variant|MODIFIER|g1787|g1787|transcript|g1787.t1|protein_coding||c.-2493C>T|||||2493|,A|upstream_gene_variant|MODIFIER|g1788|g1788|transcript|g1788.t1|protein_coding||c.-680C>T|||||680|,A|intergenic_region|MODIFIER|g1788-g1789|g1788-g1789|intergenic_region|g1788-g1789|||n.985631G>A||||||	GT:GQ:DP:AD:VAF:PL:PS	0|1:29:125:37,88:0.704:30,0,35:985631	hypothetical protein GQ600_10734
contig_148	985632	G	C	27.4	PASS	upstream_gene_variant	MODIFIER	Pcac251616_g1787	transcript	ANN=C|upstream_gene_variant|MODIFIER|g1787|g1787|transcript|g1787.t1|protein_coding||c.-2494C>G|||||2494|,C|upstream_gene_variant|MODIFIER|g1788|g1788|transcript|g1788.t1|protein_coding||c.-681C>G|||||681|,C|intergenic_region|MODIFIER|g1788-g1789|g1788-g1789|intergenic_region|g1788-g1789|||n.985632G>C||||||	GT:GQ:DP:AD:VAF:PL:PS	0|1:21:108:20,87:0.805556:27,0,21:985631	hypothetical protein GQ600_10734
contig_148	985681	G	A	31.3	PASS	upstream_gene_variant	MODIFIER	Pcac251616_g1787	transcript	ANN=A|upstream_gene_variant|MODIFIER|g1787|g1787|transcript|g1787.t1|protein_coding||c.-2543C>T|||||2543|,A|upstream_gene_variant|MODIFIER|g1788|g1788|transcript|g1788.t1|protein_coding||c.-730C>T|||||730|,A|intergenic_region|MODIFIER|g1788-g1789|g1788-g1789|intergenic_region|g1788-g1789|||n.985681G>A||||||	GT:GQ:DP:AD:VAF:PL:PS	0|1:31:127:38,89:0.700787:31,0,43:985631	hypothetical protein GQ600_10734
contig_148	985723	G	A	37.7	PASS	upstream_gene_variant	MODIFIER	Pcac251616_g1787	transcript	ANN=A|upstream_gene_variant|MODIFIER|g1787|g1787|transcript|g1787.t1|protein_coding||c.-2585C>T|||||2585|,A|upstream_gene_variant|MODIFIER|g1788|g1788|transcript|g1788.t1|protein_coding||c.-772C>T|||||772|,A|intergenic_region|MODIFIER|g1788-g1789|g1788-g1789|intergenic_region|g1788-g1789|||n.985723G>A||||||	GT:GQ:DP:AD:VAF:PL:PS	1|0:35:127:89,38:0.299213:37,0,39:985631	hypothetical protein GQ600_10734
contig_148	985742	G	A	31.9	PASS	upstream_gene_variant	MODIFIER	Pcac251616_g1787	transcript	ANN=A|upstream_gene_variant|MODIFIER|g1787|g1787|transcript|g1787.t1|protein_coding||c.-2604C>T|||||2604|,A|upstream_gene_variant|MODIFIER|g1788|g1788|transcript|g1788.t1|protein_coding||c.-791C>T|||||791|,A|intergenic_region|MODIFIER|g1788-g1789|g1788-g1789|intergenic_region|g1788-g1789|||n.985742G>A||||||	GT:GQ:DP:AD:VAF:PL:PS	0|1:32:127:38,89:0.700787:31,0,41:985631	hypothetical protein GQ600_10734
contig_148	985750	T	C	29	PASS	upstream_gene_variant	MODIFIER	Pcac251616_g1787	transcript	ANN=C|upstream_gene_variant|MODIFIER|g1787|g1787|transcript|g1787.t1|protein_coding||c.-2612A>G|||||2612|,C|upstream_gene_variant|MODIFIER|g1788|g1788|transcript|g1788.t1|protein_coding||c.-799A>G|||||799|,C|intergenic_region|MODIFIER|g1788-g1789|g1788-g1789|intergenic_region|g1788-g1789|||n.985750T>C||||||	GT:GQ:DP:AD:VAF:PL:PS	0|1:29:127:38,89:0.700787:28,0,44:985631	hypothetical protein GQ600_10734
contig_148	985754	C	T	31.9	PASS	upstream_gene_variant	MODIFIER	Pcac251616_g1787	transcript	ANN=T|upstream_gene_variant|MODIFIER|g1787|g1787|transcript|g1787.t1|protein_coding||c.-2616G>A|||||2616|,T|upstream_gene_variant|MODIFIER|g1788|g1788|transcript|g1788.t1|protein_coding||c.-803G>A|||||803|,T|intergenic_region|MODIFIER|g1788-g1789|g1788-g1789|intergenic_region|g1788-g1789|||n.985754C>T||||||	GT:GQ:DP:AD:VAF:PL:PS	0|1:32:126:38,88:0.698413:31,0,46:985631	hypothetical protein GQ600_10734
contig_148	985762	A	G	33.6	PASS	upstream_gene_variant	MODIFIER	Pcac251616_g1787	transcript	ANN=G|upstream_gene_variant|MODIFIER|g1787|g1787|transcript|g1787.t1|protein_coding||c.-2624T>C|||||2624|,G|upstream_gene_variant|MODIFIER|g1788|g1788|transcript|g1788.t1|protein_coding||c.-811T>C|||||811|,G|intergenic_region|MODIFIER|g1788-g1789|g1788-g1789|intergenic_region|g1788-g1789|||n.985762A>G||||||	GT:GQ:DP:AD:VAF:PL:PS	0|1:33:127:38,89:0.700787:33,0,42:985631	hypothetical protein GQ600_10734
contig_148	985769	G	A	38.3	PASS	upstream_gene_variant	MODIFIER	Pcac251616_g1787	transcript	ANN=A|upstream_gene_variant|MODIFIER|g1787|g1787|transcript|g1787.t1|protein_coding||c.-2631C>T|||||2631|,A|upstream_gene_variant|MODIFIER|g1788|g1788|transcript|g1788.t1|protein_coding||c.-818C>T|||||818|,A|intergenic_region|MODIFIER|g1788-g1789|g1788-g1789|intergenic_region|g1788-g1789|||n.985769G>A||||||	GT:GQ:DP:AD:VAF:PL:PS	0|1:37:126:40,86:0.68254:38,0,45:985631	hypothetical protein GQ600_10734
contig_148	986011	C	T	37.6	PASS	upstream_gene_variant	MODIFIER	Pcac251616_g1787	transcript	ANN=T|upstream_gene_variant|MODIFIER|g1787|g1787|transcript|g1787.t1|protein_coding||c.-2873G>A|||||2873|,T|upstream_gene_variant|MODIFIER|g1788|g1788|transcript|g1788.t1|protein_coding||c.-1060G>A|||||1060|,T|intergenic_region|MODIFIER|g1788-g1789|g1788-g1789|intergenic_region|g1788-g1789|||n.986011C>T||||||	GT:GQ:DP:AD:VAF:PL:PS	1|0:36:128:90,38:0.296875:37,0,42:985631	hypothetical protein GQ600_10734
contig_148	986080	G	A	44.4	PASS	upstream_gene_variant	MODIFIER	Pcac251616_g1787	transcript	ANN=A|upstream_gene_variant|MODIFIER|g1787|g1787|transcript|g1787.t1|protein_coding||c.-2942C>T|||||2942|,A|upstream_gene_variant|MODIFIER|g1788|g1788|transcript|g1788.t1|protein_coding||c.-1129C>T|||||1129|,A|intergenic_region|MODIFIER|g1788-g1789|g1788-g1789|intergenic_region|g1788-g1789|||n.986080G>A||||||	GT:GQ:DP:AD:VAF:PL:PS	0|1:42:128:38,90:0.703125:44,0,45:985631	hypothetical protein GQ600_10734
contig_148	986129	G	A	47.1	PASS	upstream_gene_variant	MODIFIER	Pcac251616_g1787	transcript	ANN=A|upstream_gene_variant|MODIFIER|g1787|g1787|transcript|g1787.t1|protein_coding||c.-2991C>T|||||2991|,A|upstream_gene_variant|MODIFIER|g1788|g1788|transcript|g1788.t1|protein_coding||c.-1178C>T|||||1178|,A|intergenic_region|MODIFIER|g1788-g1789|g1788-g1789|intergenic_region|g1788-g1789|||n.986129G>A||||||	GT:GQ:DP:AD:VAF:PL:PS	0|1:46:129:38,91:0.705426:47,0,54:985631	hypothetical protein GQ600_10734
contig_148	986249	G	A	46.4	PASS	upstream_gene_variant	MODIFIER	Pcac251616_g1787	transcript	ANN=A|upstream_gene_variant|MODIFIER|g1787|g1787|transcript|g1787.t1|protein_coding||c.-3111C>T|||||3111|,A|upstream_gene_variant|MODIFIER|g1788|g1788|transcript|g1788.t1|protein_coding||c.-1298C>T|||||1298|,A|intergenic_region|MODIFIER|g1788-g1789|g1788-g1789|intergenic_region|g1788-g1789|||n.986249G>A||||||	GT:GQ:DP:AD:VAF:PL:PS	1|0:45:128:90,38:0.296875:46,0,52:985631	hypothetical protein GQ600_10734
contig_148	986878	G	A	45	PASS	upstream_gene_variant	MODIFIER	Pcac251616_g1787	transcript	ANN=A|upstream_gene_variant|MODIFIER|g1787|g1787|transcript|g1787.t1|protein_coding||c.-3740C>T|||||3740|,A|upstream_gene_variant|MODIFIER|g1788|g1788|transcript|g1788.t1|protein_coding||c.-1927C>T|||||1927|,A|intergenic_region|MODIFIER|g1788-g1789|g1788-g1789|intergenic_region|g1788-g1789|||n.986878G>A||||||	GT:GQ:DP:AD:VAF:PL:PS	0|1:43:134:42,92:0.686567:45,0,46:985631	hypothetical protein GQ600_10734
contig_148	986963	T	C	25.7	PASS	upstream_gene_variant	MODIFIER	Pcac251616_g1787	transcript	ANN=C|upstream_gene_variant|MODIFIER|g1787|g1787|transcript|g1787.t1|protein_coding||c.-3825A>G|||||3825|,C|upstream_gene_variant|MODIFIER|g1788|g1788|transcript|g1788.t1|protein_coding||c.-2012A>G|||||2012|,C|intergenic_region|MODIFIER|g1788-g1789|g1788-g1789|intergenic_region|g1788-g1789|||n.986963T>C||||||	GT:GQ:DP:AD:VAF:PL:PS	0|1:26:135:43,92:0.681481:25,0,41:985631	hypothetical protein GQ600_10734
contig_148	987001	G	A	34.9	PASS	upstream_gene_variant	MODIFIER	Pcac251616_g1787	transcript	ANN=A|upstream_gene_variant|MODIFIER|g1787|g1787|transcript|g1787.t1|protein_coding||c.-3863C>T|||||3863|,A|upstream_gene_variant|MODIFIER|g1788|g1788|transcript|g1788.t1|protein_coding||c.-2050C>T|||||2050|,A|intergenic_region|MODIFIER|g1788-g1789|g1788-g1789|intergenic_region|g1788-g1789|||n.987001G>A||||||	GT:GQ:DP:AD:VAF:PL:PS	0|1:35:136:43,93:0.683824:34,0,53:985631	hypothetical protein GQ600_10734
contig_148	987009	A	G	31.1	PASS	upstream_gene_variant	MODIFIER	Pcac251616_g1787	transcript	ANN=G|upstream_gene_variant|MODIFIER|g1787|g1787|transcript|g1787.t1|protein_coding||c.-3871T>C|||||3871|,G|upstream_gene_variant|MODIFIER|g1788|g1788|transcript|g1788.t1|protein_coding||c.-2058T>C|||||2058|,G|intergenic_region|MODIFIER|g1788-g1789|g1788-g1789|intergenic_region|g1788-g1789|||n.987009A>G||||||	GT:GQ:DP:AD:VAF:PL:PS	0|1:31:136:42,93:0.683824:31,0,51:985631	hypothetical protein GQ600_10734
contig_148	987019	G	C	28	PASS	upstream_gene_variant	MODIFIER	Pcac251616_g1787	transcript	ANN=C|upstream_gene_variant|MODIFIER|g1787|g1787|transcript|g1787.t1|protein_coding||c.-3881C>G|||||3881|,C|upstream_gene_variant|MODIFIER|g1788|g1788|transcript|g1788.t1|protein_coding||c.-2068C>G|||||2068|,C|intergenic_region|MODIFIER|g1788-g1789|g1788-g1789|intergenic_region|g1788-g1789|||n.987019G>C||||||	GT:GQ:DP:AD:VAF:PL:PS	0|1:28:135:43,92:0.681481:28,0,53:985631	hypothetical protein GQ600_10734
contig_148	987027	G	T	34.8	PASS	upstream_gene_variant	MODIFIER	Pcac251616_g1787	transcript	ANN=T|upstream_gene_variant|MODIFIER|g1787|g1787|transcript|g1787.t1|protein_coding||c.-3889C>A|||||3889|,T|upstream_gene_variant|MODIFIER|g1788|g1788|transcript|g1788.t1|protein_coding||c.-2076C>A|||||2076|,T|intergenic_region|MODIFIER|g1788-g1789|g1788-g1789|intergenic_region|g1788-g1789|||n.987027G>T||||||	GT:GQ:DP:AD:VAF:PL:PS	0|1:35:136:43,93:0.683824:34,0,49:985631	hypothetical protein GQ600_10734
contig_148	987035	G	T	32.8	PASS	upstream_gene_variant	MODERATE	Pcac251616_g1787	transcript	ANN=T|upstream_gene_variant|MODIFIER|g1787|g1787|transcript|g1787.t1|protein_coding||c.-3897C>A|||||3897|,T|upstream_gene_variant|MODIFIER|g1788|g1788|transcript|g1788.t1|protein_coding||c.-2084C>A|||||2084|,T|intergenic_region|MODIFIER|g1788-g1789|g1788-g1789|intergenic_region|g1788-g1789|||n.987035G>T||||||	GT:GQ:DP:AD:VAF:PL:PS	0|1:33:136:43,93:0.683824:32,0,52:985631	hypothetical protein GQ600_10734
contig_148	987096	T	A	35.6	PASS	upstream_gene_variant	LOW	Pcac251616_g1787	transcript	ANN=A|upstream_gene_variant|MODIFIER|g1787|g1787|transcript|g1787.t1|protein_coding||c.-3958A>T|||||3958|,A|upstream_gene_variant|MODIFIER|g1788|g1788|transcript|g1788.t1|protein_coding||c.-2145A>T|||||2145|,A|downstream_gene_variant|MODIFIER|g1789|g1789|transcript|g1789.t1|protein_coding||c.*4989A>T|||||4989|,A|intergenic_region|MODIFIER|g1788-g1789|g1788-g1789|intergenic_region|g1788-g1789|||n.…	GT:GQ:DP:AD:VAF:PL:PS	1|0:34:136:92,43:0.316176:35,0,40:985631	hypothetical protein GQ600_10734
contig_148	987270	G	T	48.5	PASS	upstream_gene_variant	MODERATE	Pcac251616_g1787	transcript	ANN=T|upstream_gene_variant|MODIFIER|g1787|g1787|transcript|g1787.t1|protein_coding||c.-4132C>A|||||4132|,T|upstream_gene_variant|MODIFIER|g1788|g1788|transcript|g1788.t1|protein_coding||c.-2319C>A|||||2319|,T|downstream_gene_variant|MODIFIER|g1789|g1789|transcript|g1789.t1|protein_coding||c.*4815C>A|||||4815|,T|intergenic_region|MODIFIER|g1788-g1789|g1788-g1789|intergenic_region|g1788-g1789|||n.…	GT:GQ:DP:AD:VAF:PL:PS	1|0:48:137:93,44:0.321168:48,0,61:985631	hypothetical protein GQ600_10734
contig_148	987294	A	T	61.6	PASS	upstream_gene_variant	MODERATE	Pcac251616_g1787	transcript	ANN=T|upstream_gene_variant|MODIFIER|g1787|g1787|transcript|g1787.t1|protein_coding||c.-4156T>A|||||4156|,T|upstream_gene_variant|MODIFIER|g1788|g1788|transcript|g1788.t1|protein_coding||c.-2343T>A|||||2343|,T|downstream_gene_variant|MODIFIER|g1789|g1789|transcript|g1789.t1|protein_coding||c.*4791T>A|||||4791|,T|intergenic_region|MODIFIER|g1788-g1789|g1788-g1789|intergenic_region|g1788-g1789|||n.…	GT:GQ:DP:AD:VAF:PL:PS	0|1:60:137:43,94:0.686131:61,0,67:985631	hypothetical protein GQ600_10734
contig_148	988125	A	G	48.8	PASS	upstream_gene_variant	MODIFIER	Pcac251616_g1787	transcript	ANN=G|upstream_gene_variant|MODIFIER|g1787|g1787|transcript|g1787.t1|protein_coding||c.-4987T>C|||||4987|,G|upstream_gene_variant|MODIFIER|g1788|g1788|transcript|g1788.t1|protein_coding||c.-3174T>C|||||3174|,G|downstream_gene_variant|MODIFIER|g1789|g1789|transcript|g1789.t1|protein_coding||c.*3960T>C|||||3960|,G|downstream_gene_variant|MODIFIER|g1790|g1790|transcript|g1790.t1|protein_coding||c.*4…	GT:GQ:DP:AD:VAF:PL:PS	0|1:48:141:44,97:0.687943:48,0,53:985631	hypothetical protein GQ600_10734
contig_148	988136	G	A	37.3	PASS	upstream_gene_variant	MODIFIER	Pcac251616_g1787	transcript	ANN=A|upstream_gene_variant|MODIFIER|g1787|g1787|transcript|g1787.t1|protein_coding||c.-4998C>T|||||4998|,A|upstream_gene_variant|MODIFIER|g1788|g1788|transcript|g1788.t1|protein_coding||c.-3185C>T|||||3185|,A|downstream_gene_variant|MODIFIER|g1789|g1789|transcript|g1789.t1|protein_coding||c.*3949C>T|||||3949|,A|downstream_gene_variant|MODIFIER|g1790|g1790|transcript|g1790.t1|protein_coding||c.*4…	GT:GQ:DP:AD:VAF:PL:PS	0|1:36:141:44,97:0.687943:37,0,41:985631	hypothetical protein GQ600_10734
contig_148	988159	G	A	24	PASS	upstream_gene_variant	MODIFIER	Pcac251616_g1788	transcript	ANN=A|upstream_gene_variant|MODIFIER|g1788|g1788|transcript|g1788.t1|protein_coding||c.-3208C>T|||||3208|,A|downstream_gene_variant|MODIFIER|g1789|g1789|transcript|g1789.t1|protein_coding||c.*3926C>T|||||3926|,A|downstream_gene_variant|MODIFIER|g1790|g1790|transcript|g1790.t1|protein_coding||c.*4883C>T|||||4883|,A|intergenic_region|MODIFIER|g1788-g1789|g1788-g1789|intergenic_region|g1788-g1789|||…	GT:GQ:DP:AD:VAF:PL:PS	0|1:24:137:40,97:0.708029:24,0,44:985631	hypothetical protein GQ600_10734
contig_148	988177	G	T	22.6	PASS	upstream_gene_variant	MODIFIER	Pcac251616_g1788	transcript	ANN=T|upstream_gene_variant|MODIFIER|g1788|g1788|transcript|g1788.t1|protein_coding||c.-3226C>A|||||3226|,T|downstream_gene_variant|MODIFIER|g1789|g1789|transcript|g1789.t1|protein_coding||c.*3908C>A|||||3908|,T|downstream_gene_variant|MODIFIER|g1790|g1790|transcript|g1790.t1|protein_coding||c.*4865C>A|||||4865|,T|intergenic_region|MODIFIER|g1788-g1789|g1788-g1789|intergenic_region|g1788-g1789|||…	GT:GQ:DP:AD:VAF:PL:PS	0|1:23:141:45,96:0.680851:22,0,41:985631	hypothetical protein GQ600_10734
contig_148	988249	T	G	32.9	PASS	upstream_gene_variant	MODIFIER	Pcac251616_g1788	transcript	ANN=G|upstream_gene_variant|MODIFIER|g1788|g1788|transcript|g1788.t1|protein_coding||c.-3298A>C|||||3298|,G|downstream_gene_variant|MODIFIER|g1789|g1789|transcript|g1789.t1|protein_coding||c.*3836A>C|||||3836|,G|downstream_gene_variant|MODIFIER|g1790|g1790|transcript|g1790.t1|protein_coding||c.*4793A>C|||||4793|,G|intergenic_region|MODIFIER|g1788-g1789|g1788-g1789|intergenic_region|g1788-g1789|||…	GT:GQ:DP:AD:VAF:PL:PS	0|1:33:141:45,96:0.680851:32,0,47:985631	hypothetical protein GQ600_10734
contig_148	988258	A	T	31	PASS	upstream_gene_variant	MODIFIER	Pcac251616_g1788	transcript	ANN=T|upstream_gene_variant|MODIFIER|g1788|g1788|transcript|g1788.t1|protein_coding||c.-3307T>A|||||3307|,T|downstream_gene_variant|MODIFIER|g1789|g1789|transcript|g1789.t1|protein_coding||c.*3827T>A|||||3827|,T|downstream_gene_variant|MODIFIER|g1790|g1790|transcript|g1790.t1|protein_coding||c.*4784T>A|||||4784|,T|intergenic_region|MODIFIER|g1788-g1789|g1788-g1789|intergenic_region|g1788-g1789|||…	GT:GQ:DP:AD:VAF:PL:PS	0|1:31:142:45,97:0.683099:31,0,52:985631	hypothetical protein GQ600_10734
contig_148	988276	C	T	34.8	PASS	upstream_gene_variant	MODIFIER	Pcac251616_g1788	transcript	ANN=T|upstream_gene_variant|MODIFIER|g1788|g1788|transcript|g1788.t1|protein_coding||c.-3325G>A|||||3325|,T|downstream_gene_variant|MODIFIER|g1789|g1789|transcript|g1789.t1|protein_coding||c.*3809G>A|||||3809|,T|downstream_gene_variant|MODIFIER|g1790|g1790|transcript|g1790.t1|protein_coding||c.*4766G>A|||||4766|,T|intergenic_region|MODIFIER|g1788-g1789|g1788-g1789|intergenic_region|g1788-g1789|||…	GT:GQ:DP:AD:VAF:PL:PS	0|1:35:141:45,96:0.680851:34,0,53:985631	hypothetical protein GQ600_10734
contig_148	988289	G	C	22.2	PASS	upstream_gene_variant	MODIFIER	Pcac251616_g1788	transcript	ANN=C|upstream_gene_variant|MODIFIER|g1788|g1788|transcript|g1788.t1|protein_coding||c.-3338C>G|||||3338|,C|downstream_gene_variant|MODIFIER|g1789|g1789|transcript|g1789.t1|protein_coding||c.*3796C>G|||||3796|,C|downstream_gene_variant|MODIFIER|g1790|g1790|transcript|g1790.t1|protein_coding||c.*4753C>G|||||4753|,C|intergenic_region|MODIFIER|g1788-g1789|g1788-g1789|intergenic_region|g1788-g1789|||…	GT:GQ:DP:AD:VAF:PL:PS	0|1:22:140:45,95:0.678571:22,0,45:985631	hypothetical protein GQ600_10734
contig_148	988299	A	G	20.6	PASS	upstream_gene_variant	MODIFIER	Pcac251616_g1788	transcript	ANN=G|upstream_gene_variant|MODIFIER|g1788|g1788|transcript|g1788.t1|protein_coding||c.-3348T>C|||||3348|,G|downstream_gene_variant|MODIFIER|g1789|g1789|transcript|g1789.t1|protein_coding||c.*3786T>C|||||3786|,G|downstream_gene_variant|MODIFIER|g1790|g1790|transcript|g1790.t1|protein_coding||c.*4743T>C|||||4743|,G|intergenic_region|MODIFIER|g1788-g1789|g1788-g1789|intergenic_region|g1788-g1789|||…	GT:GQ:DP:AD:VAF:PL:PS	0|1:21:140:44,96:0.685714:20,0,41:985631	hypothetical protein GQ600_10734
contig_148	988307	G	T	22.8	PASS	upstream_gene_variant	MODIFIER	Pcac251616_g1788	transcript	ANN=T|upstream_gene_variant|MODIFIER|g1788|g1788|transcript|g1788.t1|protein_coding||c.-3356C>A|||||3356|,T|downstream_gene_variant|MODIFIER|g1789|g1789|transcript|g1789.t1|protein_coding||c.*3778C>A|||||3778|,T|downstream_gene_variant|MODIFIER|g1790|g1790|transcript|g1790.t1|protein_coding||c.*4735C>A|||||4735|,T|intergenic_region|MODIFIER|g1788-g1789|g1788-g1789|intergenic_region|g1788-g1789|||…	GT:GQ:DP:AD:VAF:PL:PS	0|1:23:141:45,95:0.673759:22,0,39:985631	hypothetical protein GQ600_10734
contig_148	989215	C	T	48.6	PASS	upstream_gene_variant	MODIFIER	Pcac251616_g1788	transcript	ANN=T|upstream_gene_variant|MODIFIER|g1788|g1788|transcript|g1788.t1|protein_coding||c.-4264G>A|||||4264|,T|downstream_gene_variant|MODIFIER|g1789|g1789|transcript|g1789.t1|protein_coding||c.*2870G>A|||||2870|,T|downstream_gene_variant|MODIFIER|g1790|g1790|transcript|g1790.t1|protein_coding||c.*3827G>A|||||3827|,T|intergenic_region|MODIFIER|g1788-g1789|g1788-g1789|intergenic_region|g1788-g1789|||…	GT:GQ:DP:AD:VAF:PL:PS	0|1:46:143:71,72:0.503497:48,0,49:985631	hypothetical protein GQ600_10734
contig_148	989228	A	G	33.2	PASS	upstream_gene_variant	MODIFIER	Pcac251616_g1788	transcript	ANN=G|upstream_gene_variant|MODIFIER|g1788|g1788|transcript|g1788.t1|protein_coding||c.-4277T>C|||||4277|,G|downstream_gene_variant|MODIFIER|g1789|g1789|transcript|g1789.t1|protein_coding||c.*2857T>C|||||2857|,G|downstream_gene_variant|MODIFIER|g1790|g1790|transcript|g1790.t1|protein_coding||c.*3814T>C|||||3814|,G|intergenic_region|MODIFIER|g1788-g1789|g1788-g1789|intergenic_region|g1788-g1789|||…	GT:GQ:DP:AD:VAF:PL:PS	1|0:33:141:94,47:0.333333:33,0,47:985631	hypothetical protein GQ600_10734
contig_148	989460	T	C	38.7	PASS	upstream_gene_variant	MODIFIER	Pcac251616_g1788	transcript	ANN=C|upstream_gene_variant|MODIFIER|g1788|g1788|transcript|g1788.t1|protein_coding||c.-4509A>G|||||4509|,C|downstream_gene_variant|MODIFIER|g1789|g1789|transcript|g1789.t1|protein_coding||c.*2625A>G|||||2625|,C|downstream_gene_variant|MODIFIER|g1790|g1790|transcript|g1790.t1|protein_coding||c.*3582A>G|||||3582|,C|intergenic_region|MODIFIER|g1788-g1789|g1788-g1789|intergenic_region|g1788-g1789|||…	GT:GQ:DP:AD:VAF:PL:PS	0|1:34:141:47,94:0.666667:38,0,35:985631	hypothetical protein GQ600_10734
contig_148	989478	G	A	35.5	PASS	upstream_gene_variant	MODIFIER	Pcac251616_g1788	transcript	ANN=A|upstream_gene_variant|MODIFIER|g1788|g1788|transcript|g1788.t1|protein_coding||c.-4527C>T|||||4527|,A|downstream_gene_variant|MODIFIER|g1789|g1789|transcript|g1789.t1|protein_coding||c.*2607C>T|||||2607|,A|downstream_gene_variant|MODIFIER|g1790|g1790|transcript|g1790.t1|protein_coding||c.*3564C>T|||||3564|,A|intergenic_region|MODIFIER|g1788-g1789|g1788-g1789|intergenic_region|g1788-g1789|||…	GT:GQ:DP:AD:VAF:PL:PS	1|0:35:141:94,47:0.333333:35,0,45:985631	hypothetical protein GQ600_10734
contig_148	989485	G	A	38.8	PASS	upstream_gene_variant	MODIFIER	Pcac251616_g1788	transcript	ANN=A|upstream_gene_variant|MODIFIER|g1788|g1788|transcript|g1788.t1|protein_coding||c.-4534C>T|||||4534|,A|downstream_gene_variant|MODIFIER|g1789|g1789|transcript|g1789.t1|protein_coding||c.*2600C>T|||||2600|,A|downstream_gene_variant|MODIFIER|g1790|g1790|transcript|g1790.t1|protein_coding||c.*3557C>T|||||3557|,A|intergenic_region|MODIFIER|g1788-g1789|g1788-g1789|intergenic_region|g1788-g1789|||…	GT:GQ:DP:AD:VAF:PL:PS	1|0:38:138:72,65:0.471014:38,0,46:985631	hypothetical protein GQ600_10734
contig_148	989493	G	T	39.5	PASS	upstream_gene_variant	MODIFIER	Pcac251616_g1788	transcript	ANN=T|upstream_gene_variant|MODIFIER|g1788|g1788|transcript|g1788.t1|protein_coding||c.-4542C>A|||||4542|,T|downstream_gene_variant|MODIFIER|g1789|g1789|transcript|g1789.t1|protein_coding||c.*2592C>A|||||2592|,T|downstream_gene_variant|MODIFIER|g1790|g1790|transcript|g1790.t1|protein_coding||c.*3549C>A|||||3549|,T|intergenic_region|MODIFIER|g1788-g1789|g1788-g1789|intergenic_region|g1788-g1789|||…	GT:GQ:DP:AD:VAF:PL:PS	0|1:35:139:46,93:0.669065:39,0,37:985631	hypothetical protein GQ600_10734
contig_148	989504	A	G	48.7	PASS	upstream_gene_variant	MODIFIER	Pcac251616_g1788	transcript	ANN=G|upstream_gene_variant|MODIFIER|g1788|g1788|transcript|g1788.t1|protein_coding||c.-4553T>C|||||4553|,G|downstream_gene_variant|MODIFIER|g1789|g1789|transcript|g1789.t1|protein_coding||c.*2581T>C|||||2581|,G|downstream_gene_variant|MODIFIER|g1790|g1790|transcript|g1790.t1|protein_coding||c.*3538T>C|||||3538|,G|intergenic_region|MODIFIER|g1788-g1789|g1788-g1789|intergenic_region|g1788-g1789|||…	GT:GQ:DP:AD:VAF:PL:PS	1|0:49:140:94,46:0.328571:48,0,63:985631	hypothetical protein GQ600_10734
contig_148	989521	G	A	32	PASS	upstream_gene_variant	MODIFIER	Pcac251616_g1788	transcript	ANN=A|upstream_gene_variant|MODIFIER|g1788|g1788|transcript|g1788.t1|protein_coding||c.-4570C>T|||||4570|,A|upstream_gene_variant|MODIFIER|g1791|g1791|transcript|g1791.t1|protein_coding||c.-4987G>A|||||4987|,A|downstream_gene_variant|MODIFIER|g1789|g1789|transcript|g1789.t1|protein_coding||c.*2564C>T|||||2564|,A|downstream_gene_variant|MODIFIER|g1790|g1790|transcript|g1790.t1|protein_coding||c.*3…	GT:GQ:DP:AD:VAF:PL:PS	0|1:31:140:46,94:0.671429:32,0,37:985631	hypothetical protein GQ600_10734
contig_148	989924	G	T	25.5	PASS	upstream_gene_variant	MODIFIER	Pcac251616_g1788	transcript	ANN=T|upstream_gene_variant|MODIFIER|g1788|g1788|transcript|g1788.t1|protein_coding||c.-4973C>A|||||4973|,T|upstream_gene_variant|MODIFIER|g1791|g1791|transcript|g1791.t1|protein_coding||c.-4584G>T|||||4584|,T|downstream_gene_variant|MODIFIER|g1789|g1789|transcript|g1789.t1|protein_coding||c.*2161C>A|||||2161|,T|downstream_gene_variant|MODIFIER|g1790|g1790|transcript|g1790.t1|protein_coding||c.*3…	GT:GQ:DP:AD:VAF:PL:PS	1|0:25:136:92,44:0.323529:25,0,47:985631	hypothetical protein GQ600_10734
contig_148	989995	G	A	27.3	PASS	upstream_gene_variant	MODIFIER	Pcac251616_g1791	transcript	ANN=A|upstream_gene_variant|MODIFIER|g1791|g1791|transcript|g1791.t1|protein_coding||c.-4513G>A|||||4513|,A|downstream_gene_variant|MODIFIER|g1789|g1789|transcript|g1789.t1|protein_coding||c.*2090C>T|||||2090|,A|downstream_gene_variant|MODIFIER|g1790|g1790|transcript|g1790.t1|protein_coding||c.*3047C>T|||||3047|,A|intergenic_region|MODIFIER|g1788-g1789|g1788-g1789|intergenic_region|g1788-g1789|||…	GT:GQ:DP:AD:VAF:PL:PS	0|1:25:136:65,71:0.522059:27,0,27:985631	hypothetical protein PC110_g21765
contig_148	990003	C	T	29.4	PASS	upstream_gene_variant	MODIFIER	Pcac251616_g1791	transcript	ANN=T|upstream_gene_variant|MODIFIER|g1791|g1791|transcript|g1791.t1|protein_coding||c.-4505C>T|||||4505|,T|downstream_gene_variant|MODIFIER|g1789|g1789|transcript|g1789.t1|protein_coding||c.*2082G>A|||||2082|,T|downstream_gene_variant|MODIFIER|g1790|g1790|transcript|g1790.t1|protein_coding||c.*3039G>A|||||3039|,T|intergenic_region|MODIFIER|g1788-g1789|g1788-g1789|intergenic_region|g1788-g1789|||…	GT:GQ:DP:AD:VAF:PL:PS	1|0:5:136:21,115:0.845588:27,0,3:985631	hypothetical protein PC110_g21765
contig_148	990009	C	T	27.8	PASS	upstream_gene_variant	MODIFIER	Pcac251616_g1791	transcript	ANN=T|upstream_gene_variant|MODIFIER|g1791|g1791|transcript|g1791.t1|protein_coding||c.-4499C>T|||||4499|,T|downstream_gene_variant|MODIFIER|g1789|g1789|transcript|g1789.t1|protein_coding||c.*2076G>A|||||2076|,T|downstream_gene_variant|MODIFIER|g1790|g1790|transcript|g1790.t1|protein_coding||c.*3033G>A|||||3033|,T|intergenic_region|MODIFIER|g1788-g1789|g1788-g1789|intergenic_region|g1788-g1789|||…	GT:GQ:DP:AD:VAF:PL:PS	0|1:23:136:65,71:0.522059:27,0,24:985631	hypothetical protein PC110_g21765
contig_148	990028	A	G	21.8	PASS	upstream_gene_variant	MODIFIER	Pcac251616_g1791	transcript	ANN=G|upstream_gene_variant|MODIFIER|g1791|g1791|transcript|g1791.t1|protein_coding||c.-4480A>G|||||4480|,G|downstream_gene_variant|MODIFIER|g1789|g1789|transcript|g1789.t1|protein_coding||c.*2057T>C|||||2057|,G|downstream_gene_variant|MODIFIER|g1790|g1790|transcript|g1790.t1|protein_coding||c.*3014T>C|||||3014|,G|intergenic_region|MODIFIER|g1788-g1789|g1788-g1789|intergenic_region|g1788-g1789|||…	GT:GQ:DP:AD:VAF:PL:PS	1|0:22:135:91,44:0.325926:21,0,51:985631	hypothetical protein PC110_g21765
contig_148	990079	A	C	37.1	PASS	upstream_gene_variant	MODIFIER	Pcac251616_g1791	transcript	ANN=C|upstream_gene_variant|MODIFIER|g1791|g1791|transcript|g1791.t1|protein_coding||c.-4429A>C|||||4429|,C|downstream_gene_variant|MODIFIER|g1789|g1789|transcript|g1789.t1|protein_coding||c.*2006T>G|||||2006|,C|downstream_gene_variant|MODIFIER|g1790|g1790|transcript|g1790.t1|protein_coding||c.*2963T>G|||||2963|,C|intergenic_region|MODIFIER|g1788-g1789|g1788-g1789|intergenic_region|g1788-g1789|||…	GT:GQ:DP:AD:VAF:PL:PS	0|1:30:134:44,90:0.671642:37,0,31:985631	hypothetical protein PC110_g21765
contig_148	990092	G	A	44.1	PASS	upstream_gene_variant	MODIFIER	Pcac251616_g1791	transcript	ANN=A|upstream_gene_variant|MODIFIER|g1791|g1791|transcript|g1791.t1|protein_coding||c.-4416G>A|||||4416|,A|downstream_gene_variant|MODIFIER|g1789|g1789|transcript|g1789.t1|protein_coding||c.*1993C>T|||||1993|,A|downstream_gene_variant|MODIFIER|g1790|g1790|transcript|g1790.t1|protein_coding||c.*2950C>T|||||2950|,A|intergenic_region|MODIFIER|g1788-g1789|g1788-g1789|intergenic_region|g1788-g1789|||…	GT:GQ:DP:AD:VAF:PL:PS	0|1:39:136:44,92:0.676471:44,0,40:985631	hypothetical protein PC110_g21765
contig_148	990221	T	C	47.2	PASS	upstream_gene_variant	MODIFIER	Pcac251616_g1791	transcript	ANN=C|upstream_gene_variant|MODIFIER|g1791|g1791|transcript|g1791.t1|protein_coding||c.-4287T>C|||||4287|,C|downstream_gene_variant|MODIFIER|g1789|g1789|transcript|g1789.t1|protein_coding||c.*1864A>G|||||1864|,C|downstream_gene_variant|MODIFIER|g1790|g1790|transcript|g1790.t1|protein_coding||c.*2821A>G|||||2821|,C|intergenic_region|MODIFIER|g1788-g1789|g1788-g1789|intergenic_region|g1788-g1789|||…	GT:GQ:DP:AD:VAF:PL:PS	0|1:46:136:44,92:0.676471:47,0,50:985631	hypothetical protein PC110_g21765
contig_148	990227	G	A	49.4	PASS	upstream_gene_variant	MODIFIER	Pcac251616_g1791	transcript	ANN=A|upstream_gene_variant|MODIFIER|g1791|g1791|transcript|g1791.t1|protein_coding||c.-4281G>A|||||4281|,A|downstream_gene_variant|MODIFIER|g1789|g1789|transcript|g1789.t1|protein_coding||c.*1858C>T|||||1858|,A|downstream_gene_variant|MODIFIER|g1790|g1790|transcript|g1790.t1|protein_coding||c.*2815C>T|||||2815|,A|intergenic_region|MODIFIER|g1788-g1789|g1788-g1789|intergenic_region|g1788-g1789|||…	GT:GQ:DP:AD:VAF:PL:PS	0|1:45:134:43,90:0.671642:49,0,46:985631	hypothetical protein PC110_g21765
contig_148	990274	C	T	46.3	PASS	upstream_gene_variant	MODIFIER	Pcac251616_g1791	transcript	ANN=T|upstream_gene_variant|MODIFIER|g1791|g1791|transcript|g1791.t1|protein_coding||c.-4234C>T|||||4234|,T|downstream_gene_variant|MODIFIER|g1789|g1789|transcript|g1789.t1|protein_coding||c.*1811G>A|||||1811|,T|downstream_gene_variant|MODIFIER|g1790|g1790|transcript|g1790.t1|protein_coding||c.*2768G>A|||||2768|,T|intergenic_region|MODIFIER|g1788-g1789|g1788-g1789|intergenic_region|g1788-g1789|||…	GT:GQ:DP:AD:VAF:PL:PS	1|0:45:136:88,44:0.323529:46,0,51:985631	hypothetical protein PC110_g21765
contig_148	990435	C	T	50.6	PASS	upstream_gene_variant	MODIFIER	Pcac251616_g1791	transcript	ANN=T|upstream_gene_variant|MODIFIER|g1791|g1791|transcript|g1791.t1|protein_coding||c.-4073C>T|||||4073|,T|downstream_gene_variant|MODIFIER|g1789|g1789|transcript|g1789.t1|protein_coding||c.*1650G>A|||||1650|,T|downstream_gene_variant|MODIFIER|g1790|g1790|transcript|g1790.t1|protein_coding||c.*2607G>A|||||2607|,T|intergenic_region|MODIFIER|g1788-g1789|g1788-g1789|intergenic_region|g1788-g1789|||…	GT:GQ:DP:AD:VAF:PL:PS	0|1:47:136:44,92:0.676471:50,0,50:985631	hypothetical protein PC110_g21765
contig_148	990496	A	G	54.8	PASS	upstream_gene_variant	MODIFIER	Pcac251616_g1791	transcript	ANN=G|upstream_gene_variant|MODIFIER|g1791|g1791|transcript|g1791.t1|protein_coding||c.-4012A>G|||||4012|,G|downstream_gene_variant|MODIFIER|g1789|g1789|transcript|g1789.t1|protein_coding||c.*1589T>C|||||1589|,G|downstream_gene_variant|MODIFIER|g1790|g1790|transcript|g1790.t1|protein_coding||c.*2546T>C|||||2546|,G|intergenic_region|MODIFIER|g1788-g1789|g1788-g1789|intergenic_region|g1788-g1789|||…	GT:GQ:DP:AD:VAF:PL:PS	1|0:55:135:92,43:0.318519:54,0,68:985631	hypothetical protein PC110_g21765
contig_148	990514	A	G	50.5	PASS	upstream_gene_variant	MODIFIER	Pcac251616_g1791	transcript	ANN=G|upstream_gene_variant|MODIFIER|g1791|g1791|transcript|g1791.t1|protein_coding||c.-3994A>G|||||3994|,G|downstream_gene_variant|MODIFIER|g1789|g1789|transcript|g1789.t1|protein_coding||c.*1571T>C|||||1571|,G|downstream_gene_variant|MODIFIER|g1790|g1790|transcript|g1790.t1|protein_coding||c.*2528T>C|||||2528|,G|intergenic_region|MODIFIER|g1788-g1789|g1788-g1789|intergenic_region|g1788-g1789|||…	GT:GQ:DP:AD:VAF:PL:PS	1|0:50:134:90,42:0.313433:50,0,61:985631	hypothetical protein PC110_g21765
contig_148	990610	T	C	38	PASS	upstream_gene_variant	MODIFIER	Pcac251616_g1791	transcript	ANN=C|upstream_gene_variant|MODIFIER|g1791|g1791|transcript|g1791.t1|protein_coding||c.-3898T>C|||||3898|,C|downstream_gene_variant|MODIFIER|g1789|g1789|transcript|g1789.t1|protein_coding||c.*1475A>G|||||1475|,C|downstream_gene_variant|MODIFIER|g1790|g1790|transcript|g1790.t1|protein_coding||c.*2432A>G|||||2432|,C|intergenic_region|MODIFIER|g1788-g1789|g1788-g1789|intergenic_region|g1788-g1789|||…	GT:GQ:DP:AD:VAF:PL:PS	1|0:38:133:91,41:0.308271:37,0,58:985631	hypothetical protein PC110_g21765
contig_148	990803	A	G	34.1	PASS	upstream_gene_variant	MODIFIER	Pcac251616_g1791	transcript	ANN=G|upstream_gene_variant|MODIFIER|g1791|g1791|transcript|g1791.t1|protein_coding||c.-3705A>G|||||3705|,G|downstream_gene_variant|MODIFIER|g1789|g1789|transcript|g1789.t1|protein_coding||c.*1282T>C|||||1282|,G|downstream_gene_variant|MODIFIER|g1790|g1790|transcript|g1790.t1|protein_coding||c.*2239T>C|||||2239|,G|intergenic_region|MODIFIER|g1788-g1789|g1788-g1789|intergenic_region|g1788-g1789|||…	GT:GQ:DP:AD:VAF:PL:PS	1|0:34:132:91,41:0.310606:34,0,49:985631	hypothetical protein PC110_g21765
contig_148	990837	T	A	34.2	PASS	upstream_gene_variant	MODIFIER	Pcac251616_g1791	transcript	ANN=A|upstream_gene_variant|MODIFIER|g1791|g1791|transcript|g1791.t1|protein_coding||c.-3671T>A|||||3671|,A|downstream_gene_variant|MODIFIER|g1789|g1789|transcript|g1789.t1|protein_coding||c.*1248A>T|||||1248|,A|downstream_gene_variant|MODIFIER|g1790|g1790|transcript|g1790.t1|protein_coding||c.*2205A>T|||||2205|,A|intergenic_region|MODIFIER|g1788-g1789|g1788-g1789|intergenic_region|g1788-g1789|||…	GT:GQ:DP:AD:VAF:PL:PS	1|0:34:132:91,41:0.310606:34,0,48:985631	hypothetical protein PC110_g21765
contig_148	990901	T	G	25.8	PASS	upstream_gene_variant	MODIFIER	Pcac251616_g1791	transcript	ANN=G|upstream_gene_variant|MODIFIER|g1791|g1791|transcript|g1791.t1|protein_coding||c.-3607T>G|||||3607|,G|downstream_gene_variant|MODIFIER|g1789|g1789|transcript|g1789.t1|protein_coding||c.*1184A>C|||||1184|,G|downstream_gene_variant|MODIFIER|g1790|g1790|transcript|g1790.t1|protein_coding||c.*2141A>C|||||2141|,G|intergenic_region|MODIFIER|g1788-g1789|g1788-g1789|intergenic_region|g1788-g1789|||…	GT:GQ:DP:AD:VAF:PL:PS	1|0:26:132:91,41:0.310606:25,0,50:985631	hypothetical protein PC110_g21765
contig_148	990917	C	A	26.8	PASS	upstream_gene_variant	MODERATE	Pcac251616_g1791	transcript	ANN=A|upstream_gene_variant|MODIFIER|g1791|g1791|transcript|g1791.t1|protein_coding||c.-3591C>A|||||3591|,A|downstream_gene_variant|MODIFIER|g1789|g1789|transcript|g1789.t1|protein_coding||c.*1168G>T|||||1168|,A|downstream_gene_variant|MODIFIER|g1790|g1790|transcript|g1790.t1|protein_coding||c.*2125G>T|||||2125|,A|intergenic_region|MODIFIER|g1788-g1789|g1788-g1789|intergenic_region|g1788-g1789|||…	GT:GQ:DP:AD:VAF:PL:PS	1|0:27:132:91,41:0.310606:26,0,52:985631	hypothetical protein PC110_g21765
contig_148	991024	G	T	31.6	PASS	upstream_gene_variant	LOW	Pcac251616_g1791	transcript	ANN=T|upstream_gene_variant|MODIFIER|g1791|g1791|transcript|g1791.t1|protein_coding||c.-3484G>T|||||3484|,T|downstream_gene_variant|MODIFIER|g1789|g1789|transcript|g1789.t1|protein_coding||c.*1061C>A|||||1061|,T|downstream_gene_variant|MODIFIER|g1790|g1790|transcript|g1790.t1|protein_coding||c.*2018C>A|||||2018|,T|intergenic_region|MODIFIER|g1788-g1789|g1788-g1789|intergenic_region|g1788-g1789|||…	GT:GQ:DP:AD:VAF:PL:PS	1|0:31:129:88,41:0.317829:31,0,46:985631	hypothetical protein PC110_g21765
contig_148	1041679	G	A	59.2	PASS	upstream_gene_variant	MODIFIER	Pcac251616_g1802	transcript	ANN=A|upstream_gene_variant|MODIFIER|g1802|g1802|transcript|g1802.t1|protein_coding||c.-970C>T|||||970|,A|downstream_gene_variant|MODIFIER|g1801|g1801|transcript|g1801.t1|protein_coding||c.*3007G>A|||||3007|,A|downstream_gene_variant|MODIFIER|g1803|g1803|transcript|g1803.t1|protein_coding||c.*890C>T|||||890|,A|intergenic_region|MODIFIER|g1802-g1803|g1802-g1803|intergenic_region|g1802-g1803|||n.10…	GT:GQ:DP:AD:VAF:PL:PS	1|0:44:186:54,132:0.709677:59,0,44:1041679	Polyketide synthase, enoylreductase domain
contig_148	1042158	C	A	58.1	PASS	upstream_gene_variant	MODIFIER	Pcac251616_g1802	transcript	ANN=A|upstream_gene_variant|MODIFIER|g1802|g1802|transcript|g1802.t1|protein_coding||c.-1449G>T|||||1449|,A|downstream_gene_variant|MODIFIER|g1801|g1801|transcript|g1801.t1|protein_coding||c.*3486C>A|||||3486|,A|downstream_gene_variant|MODIFIER|g1803|g1803|transcript|g1803.t1|protein_coding||c.*411G>T|||||411|,A|intergenic_region|MODIFIER|g1802-g1803|g1802-g1803|intergenic_region|g1802-g1803|||n.…	GT:GQ:DP:AD:VAF:PL:PS	1|0:45:240:53,187:0.779167:58,0,44:1041679	Polyketide synthase, enoylreductase domain
contig_148	1043766	A	T	60.1	PASS	upstream_gene_variant	MODIFIER	Pcac251616_g1802	transcript	ANN=T|upstream_gene_variant|MODIFIER|g1802|g1802|transcript|g1802.t1|protein_coding||c.-3057T>A|||||3057|,T|upstream_gene_variant|MODIFIER|g1803|g1803|transcript|g1803.t1|protein_coding||c.-205T>A|||||205|,T|intergenic_region|MODIFIER|g1803-g1804|g1803-g1804|intergenic_region|g1803-g1804|||n.1043766A>T||||||	GT:GQ:DP:AD:VAF:PL:PS	1|0:49:244:108,136:0.557377:60,0,49:1041679	Polyketide synthase, enoylreductase domain
contig_148	1043911	T	G	31	PASS	upstream_gene_variant	MODIFIER	Pcac251616_g1802	transcript	ANN=G|upstream_gene_variant|MODIFIER|g1802|g1802|transcript|g1802.t1|protein_coding||c.-3202A>C|||||3202|,G|upstream_gene_variant|MODIFIER|g1803|g1803|transcript|g1803.t1|protein_coding||c.-350A>C|||||350|,G|intergenic_region|MODIFIER|g1803-g1804|g1803-g1804|intergenic_region|g1803-g1804|||n.1043911T>G||||||	GT:GQ:DP:AD:VAF:PL:PS	0|1:31:136:73,63:0.463235:30,0,54:1041679	Polyketide synthase, enoylreductase domain
contig_148	1044077	G	A	39.3	PASS	upstream_gene_variant	MODIFIER	Pcac251616_g1802	transcript	ANN=A|upstream_gene_variant|MODIFIER|g1802|g1802|transcript|g1802.t1|protein_coding||c.-3368C>T|||||3368|,A|upstream_gene_variant|MODIFIER|g1803|g1803|transcript|g1803.t1|protein_coding||c.-516C>T|||||516|,A|intergenic_region|MODIFIER|g1803-g1804|g1803-g1804|intergenic_region|g1803-g1804|||n.1044077G>A||||||	GT:GQ:DP:AD:VAF:PL:PS	0|1:39:139:74,65:0.467626:39,0,56:1041679	Polyketide synthase, enoylreductase domain
contig_148	1045658	G	C	31	PASS	upstream_gene_variant	MODIFIER	Pcac251616_g1802	transcript	ANN=C|upstream_gene_variant|MODIFIER|g1802|g1802|transcript|g1802.t1|protein_coding||c.-4949C>G|||||4949|,C|upstream_gene_variant|MODIFIER|g1803|g1803|transcript|g1803.t1|protein_coding||c.-2097C>G|||||2097|,C|intergenic_region|MODIFIER|g1803-g1804|g1803-g1804|intergenic_region|g1803-g1804|||n.1045658G>C||||||	GT:GQ:DP:AD:VAF:PL:PS	0|1:31:161:91,70:0.434783:30,0,44:1041679	Polyketide synthase, enoylreductase domain
contig_148	1045662	C	G	46	PASS	upstream_gene_variant	MODIFIER	Pcac251616_g1802	transcript	ANN=G|upstream_gene_variant|MODIFIER|g1802|g1802|transcript|g1802.t1|protein_coding||c.-4953G>C|||||4953|,G|upstream_gene_variant|MODIFIER|g1803|g1803|transcript|g1803.t1|protein_coding||c.-2101G>C|||||2101|,G|intergenic_region|MODIFIER|g1803-g1804|g1803-g1804|intergenic_region|g1803-g1804|||n.1045662C>G||||||	GT:GQ:DP:AD:VAF:PL:PS	1|0:46:161:70,91:0.565217:45,0,56:1041679	Polyketide synthase, enoylreductase domain
contig_148	1046749	A	G	47.6	PASS	upstream_gene_variant	MODIFIER	Pcac251616_g1803	transcript	ANN=G|upstream_gene_variant|MODIFIER|g1803|g1803|transcript|g1803.t1|protein_coding||c.-3188T>C|||||3188|,G|intergenic_region|MODIFIER|g1803-g1804|g1803-g1804|intergenic_region|g1803-g1804|||n.1046749A>G||||||	GT:GQ:DP:AD:VAF:PL:PS	1|0:47:154:75,76:0.493506:47,0,56:1041679	Polyketide synthase, enoylreductase domain
contig_148	1046862	G	T	49.3	PASS	upstream_gene_variant	MODIFIER	Pcac251616_g1803	transcript	ANN=T|upstream_gene_variant|MODIFIER|g1803|g1803|transcript|g1803.t1|protein_coding||c.-3301C>A|||||3301|,T|intergenic_region|MODIFIER|g1803-g1804|g1803-g1804|intergenic_region|g1803-g1804|||n.1046862G>T||||||	GT:GQ:DP:AD:VAF:PL:PS	1|0:49:156:76,80:0.512821:49,0,60:1041679	Polyketide synthase, enoylreductase domain
contig_148	1046938	A	G	53.7	PASS	upstream_gene_variant	MODIFIER	Pcac251616_g1803	transcript	ANN=G|upstream_gene_variant|MODIFIER|g1803|g1803|transcript|g1803.t1|protein_coding||c.-3377T>C|||||3377|,G|intergenic_region|MODIFIER|g1803-g1804|g1803-g1804|intergenic_region|g1803-g1804|||n.1046938A>G||||||	GT:GQ:DP:AD:VAF:PL:PS	1|0:53:155:76,79:0.509677:53,0,65:1041679	Polyketide synthase, enoylreductase domain
contig_148	1388090	A	G	31.9	PASS	upstream_gene_variant	MODIFIER	Pcac251616_g1897	transcript	ANN=G|upstream_gene_variant|MODIFIER|g1897|g1897|transcript|g1897.t1|protein_coding||c.-4751A>G|||||4751|,G|intergenic_region|MODIFIER|g1896-g1897|g1896-g1897|intergenic_region|g1896-g1897|||n.1388090A>G||||||	GT:GQ:DP:AD:VAF:PL:PS	1|0:32:61:35,26:0.42623:31,0,53:1381831	hypothetical protein PC110_g21035
contig_148	1388091	T	G	44.2	PASS	upstream_gene_variant	MODIFIER	Pcac251616_g1897	transcript	ANN=G|upstream_gene_variant|MODIFIER|g1897|g1897|transcript|g1897.t1|protein_coding||c.-4750T>G|||||4750|,G|intergenic_region|MODIFIER|g1896-g1897|g1896-g1897|intergenic_region|g1896-g1897|||n.1388091T>G||||||	GT:GQ:DP:AD:VAF:PL:PS	1|0:44:62:36,26:0.419355:44,0,61:1381831	hypothetical protein PC110_g21035
contig_148	1388355	G	A	34.2	PASS	upstream_gene_variant	MODIFIER	Pcac251616_g1897	transcript	ANN=A|upstream_gene_variant|MODIFIER|g1897|g1897|transcript|g1897.t1|protein_coding||c.-4486G>A|||||4486|,A|intergenic_region|MODIFIER|g1896-g1897|g1896-g1897|intergenic_region|g1896-g1897|||n.1388355G>A||||||	GT:GQ:DP:AD:VAF:PL:PS	1|0:34:62:37,25:0.403226:34,0,56:1381831	hypothetical protein PC110_g21035
contig_148	1406072	G	A	50.6	PASS	upstream_gene_variant	MODIFIER	Pcac251616_g1900	transcript	ANN=A|upstream_gene_variant|MODIFIER|g1900|g1900|transcript|g1900.t1|protein_coding||c.-4335G>A|||||4335|,A|downstream_gene_variant|MODIFIER|g1898|g1898|transcript|g1898.t1|protein_coding||c.*4873G>A|||||4873|,A|downstream_gene_variant|MODIFIER|g1899|g1899|transcript|g1899.t1|protein_coding||c.*1319C>T|||||1319|,A|intergenic_region|MODIFIER|g1898-g1899|g1898-g1899|intergenic_region|g1898-g1899|||…	GT:GQ:DP:AD:VAF:PL:PS	0|1:51:55:31,24:0.436364:50,0,69:1381831	putative Mannosyltransferase
contig_148	1406277	C	T	40.6	PASS	upstream_gene_variant	MODIFIER	Pcac251616_g1900	transcript	ANN=T|upstream_gene_variant|MODIFIER|g1900|g1900|transcript|g1900.t1|protein_coding||c.-4130C>T|||||4130|,T|downstream_gene_variant|MODIFIER|g1899|g1899|transcript|g1899.t1|protein_coding||c.*1114G>A|||||1114|,T|intergenic_region|MODIFIER|g1898-g1899|g1898-g1899|intergenic_region|g1898-g1899|||n.1406277C>T||||||	GT:GQ:DP:AD:VAF:PL:PS	0|1:41:55:31,24:0.436364:40,0,57:1381831	putative Mannosyltransferase
contig_148	1406625	G	A	53.4	PASS	upstream_gene_variant	MODIFIER	Pcac251616_g1900	transcript	ANN=A|upstream_gene_variant|MODIFIER|g1900|g1900|transcript|g1900.t1|protein_coding||c.-3782G>A|||||3782|,A|downstream_gene_variant|MODIFIER|g1899|g1899|transcript|g1899.t1|protein_coding||c.*766C>T|||||766|,A|intergenic_region|MODIFIER|g1898-g1899|g1898-g1899|intergenic_region|g1898-g1899|||n.1406625G>A||||||	GT:GQ:DP:AD:VAF:PL:PS	1|0:53:53:20,33:0.622642:53,0,62:1381831	putative Mannosyltransferase
contig_148	1406631	C	T	41.2	PASS	upstream_gene_variant	MODIFIER	Pcac251616_g1900	transcript	ANN=T|upstream_gene_variant|MODIFIER|g1900|g1900|transcript|g1900.t1|protein_coding||c.-3776C>T|||||3776|,T|downstream_gene_variant|MODIFIER|g1899|g1899|transcript|g1899.t1|protein_coding||c.*760G>A|||||760|,T|intergenic_region|MODIFIER|g1898-g1899|g1898-g1899|intergenic_region|g1898-g1899|||n.1406631C>T||||||	GT:GQ:DP:AD:VAF:PL:PS	0|1:41:53:33,20:0.377358:41,0,54:1381831	putative Mannosyltransferase
contig_148	1883330	T	G	23.9	PASS	upstream_gene_variant	MODIFIER	Pcac251616_g1999	transcript	ANN=G|upstream_gene_variant|MODIFIER|g1999|g1999|transcript|g1999.t1|protein_coding||c.-1943T>G|||||1943|,G|intergenic_region|MODIFIER|g1998-g1999|g1998-g1999|intergenic_region|g1998-g1999|||n.1883330T>G||||||	GT:GQ:DP:AD:VAF:PL:PS	0|1:8:56:18,38:0.678571:23,0,7:1881938	ATP-binding Cassette (ABC) Superfamily
contig_148	1884345	C	T	25.1	PASS	upstream_gene_variant	MODIFIER	Pcac251616_g1999	transcript	ANN=T|upstream_gene_variant|MODIFIER|g1999|g1999|transcript|g1999.t1|protein_coding||c.-928C>T|||||928|,T|intergenic_region|MODIFIER|g1998-g1999|g1998-g1999|intergenic_region|g1998-g1999|||n.1884345C>T||||||	GT:GQ:DP:AD:VAF:PL:PS	0|1:7:49:15,34:0.693878:24,0,5:1881938	ATP-binding Cassette (ABC) Superfamily
contig_148	1884549	C	T	23.4	PASS	upstream_gene_variant	MODIFIER	Pcac251616_g1999	transcript	ANN=T|upstream_gene_variant|MODIFIER|g1999|g1999|transcript|g1999.t1|protein_coding||c.-724C>T|||||724|,T|intergenic_region|MODIFIER|g1998-g1999|g1998-g1999|intergenic_region|g1998-g1999|||n.1884549C>T||||||	GT:GQ:DP:AD:VAF:PL:PS	0|1:8:46:15,31:0.673913:22,0,6:1881938	ATP-binding Cassette (ABC) Superfamily
contig_148	1886191	T	G	23.4	PASS	upstream_gene_variant	MODIFIER	Pcac251616_g2000	transcript	ANN=G|upstream_gene_variant|MODIFIER|g2000|g2000|transcript|g2000.t1|protein_coding||c.-3375T>G|||||3375|,G|intron_variant|MODIFIER|g1999|g1999|transcript|g1999.t1|protein_coding|2/2|c.498+227T>G||||||	GT:GQ:DP:AD:VAF:PL:PS	0|1:3:35:7,28:0.8:20,0,0:1881938	uncharacterized protein CGMCC3_g18061
contig_148	2419678	C	T	34.7	PASS	upstream_gene_variant	MODIFIER	Pcac251616_g2131	transcript	ANN=T|upstream_gene_variant|MODIFIER|g2131|g2131|transcript|g2131.t1|protein_coding||c.-3960G>A|||||3960|,T|downstream_gene_variant|MODIFIER|g2132|g2132|transcript|g2132.t1|protein_coding||c.*3705G>A|||||3705|,T|intergenic_region|MODIFIER|g2131-g2132|g2131-g2132|intergenic_region|g2131-g2132|||n.2419678C>T||||||	GT:GQ:DP:AD:VAF:PL:PS	1|0:34:61:33,28:0.459016:34,0,42:2419678	hypothetical protein PC110_g5712
contig_148	2419687	T	C	37.1	PASS	upstream_gene_variant	MODIFIER	Pcac251616_g2131	transcript	ANN=C|upstream_gene_variant|MODIFIER|g2131|g2131|transcript|g2131.t1|protein_coding||c.-3969A>G|||||3969|,C|downstream_gene_variant|MODIFIER|g2132|g2132|transcript|g2132.t1|protein_coding||c.*3696A>G|||||3696|,C|intergenic_region|MODIFIER|g2131-g2132|g2131-g2132|intergenic_region|g2131-g2132|||n.2419687T>C||||||	GT:GQ:DP:AD:VAF:PL:PS	1|0:37:61:33,28:0.459016:37,0,51:2419678	hypothetical protein PC110_g5712
contig_148	2419697	T	C	40.4	PASS	upstream_gene_variant	MODIFIER	Pcac251616_g2131	transcript	ANN=C|upstream_gene_variant|MODIFIER|g2131|g2131|transcript|g2131.t1|protein_coding||c.-3979A>G|||||3979|,C|downstream_gene_variant|MODIFIER|g2132|g2132|transcript|g2132.t1|protein_coding||c.*3686A>G|||||3686|,C|intergenic_region|MODIFIER|g2131-g2132|g2131-g2132|intergenic_region|g2131-g2132|||n.2419697T>C||||||	GT:GQ:DP:AD:VAF:PL:PS	1|0:40:61:33,28:0.459016:40,0,51:2419678	hypothetical protein PC110_g5712
contig_160	203855	T	C	48.8	PASS	upstream_gene_variant	MODIFIER	Pcac251616_g2231	transcript	ANN=C|upstream_gene_variant|MODIFIER|g2231|g2231|transcript|g2231.t1|protein_coding||c.-1996A>G|||||1996|,C|upstream_gene_variant|MODIFIER|g2233|g2233|transcript|g2233.t1|protein_coding||c.-2616T>C|||||2616|,C|downstream_gene_variant|MODIFIER|g2229|g2229|transcript|g2229.t1|protein_coding||c.*4807T>C|||||4807|,C|downstream_gene_variant|MODIFIER|g2230|g2230|transcript|g2230.t1|protein_coding||c.*3…	GT:GQ:DP:AD:VAF:PL:PS	0|1:49:78:35,42:0.538462:48,0,61:199603	triose-phosphate isomerase
contig_162	321573	A	T	50.1	PASS	upstream_gene_variant	MODIFIER	Pcac251616_g2371	transcript	ANN=T|upstream_gene_variant|MODIFIER|g2371|g2371|transcript|g2371.t1|protein_coding||c.-4237A>T|||||4237|,T|downstream_gene_variant|MODIFIER|g2367|g2367|transcript|g2367.t1|protein_coding||c.*4133A>T|||||4133|,T|downstream_gene_variant|MODIFIER|g2368|g2368|transcript|g2368.t1|protein_coding||c.*2793A>T|||||2793|,T|downstream_gene_variant|MODIFIER|g2369|g2369|transcript|g2369.t1|protein_coding||c.…	GT:GQ:DP:AD:VAF:PL:PS	0|1:50:63:40,23:0.365079:50,0,65:320532	CRN-like CRN5
contig_162	321636	T	A	51.4	PASS	upstream_gene_variant	MODIFIER	Pcac251616_g2371	transcript	ANN=A|upstream_gene_variant|MODIFIER|g2371|g2371|transcript|g2371.t1|protein_coding||c.-4174T>A|||||4174|,A|downstream_gene_variant|MODIFIER|g2367|g2367|transcript|g2367.t1|protein_coding||c.*4196T>A|||||4196|,A|downstream_gene_variant|MODIFIER|g2368|g2368|transcript|g2368.t1|protein_coding||c.*2856T>A|||||2856|,A|downstream_gene_variant|MODIFIER|g2369|g2369|transcript|g2369.t1|protein_coding||c.…	GT:GQ:DP:AD:VAF:PL:PS	0|1:51:63:40,23:0.365079:51,0,67:320532	CRN-like CRN5
contig_162	324633	T	C	48.5	PASS	upstream_gene_variant	MODIFIER	Pcac251616_g2370	transcript	ANN=C|upstream_gene_variant|MODIFIER|g2370|g2370|transcript|g2370.t1|protein_coding||c.-1749A>G|||||1749|,C|upstream_gene_variant|MODIFIER|g2371|g2371|transcript|g2371.t1|protein_coding||c.-1177T>C|||||1177|,C|downstream_gene_variant|MODIFIER|g2369|g2369|transcript|g2369.t1|protein_coding||c.*3260T>C|||||3260|,C|intergenic_region|MODIFIER|g2370-g2371|g2370-g2371|intergenic_region|g2370-g2371|||n.…	GT:GQ:DP:AD:VAF:PL:PS	1|0:46:81:33,48:0.592593:48,0,50:320532	Cysteine peptidase
contig_162	324712	C	A	42.5	PASS	upstream_gene_variant	MODIFIER	Pcac251616_g2370	transcript	ANN=A|upstream_gene_variant|MODIFIER|g2370|g2370|transcript|g2370.t1|protein_coding||c.-1828G>T|||||1828|,A|upstream_gene_variant|MODIFIER|g2371|g2371|transcript|g2371.t1|protein_coding||c.-1098C>A|||||1098|,A|downstream_gene_variant|MODIFIER|g2369|g2369|transcript|g2369.t1|protein_coding||c.*3339C>A|||||3339|,A|intergenic_region|MODIFIER|g2370-g2371|g2370-g2371|intergenic_region|g2370-g2371|||n.…	GT:GQ:DP:AD:VAF:PL:PS	1|0:42:81:32,49:0.604938:42,0,53:320532	Cysteine peptidase
contig_162	324901	T	C	60.9	PASS	upstream_gene_variant	MODIFIER	Pcac251616_g2370	transcript	ANN=C|upstream_gene_variant|MODIFIER|g2370|g2370|transcript|g2370.t1|protein_coding||c.-2017A>G|||||2017|,C|upstream_gene_variant|MODIFIER|g2371|g2371|transcript|g2371.t1|protein_coding||c.-909T>C|||||909|,C|downstream_gene_variant|MODIFIER|g2369|g2369|transcript|g2369.t1|protein_coding||c.*3528T>C|||||3528|,C|intergenic_region|MODIFIER|g2370-g2371|g2370-g2371|intergenic_region|g2370-g2371|||n.32…	GT:GQ:DP:AD:VAF:PL:PS	0|1:61:82:47,35:0.426829:60,0,75:320532	Cysteine peptidase
contig_162	326828	C	T	52.9	PASS	upstream_gene_variant	MODIFIER	Pcac251616_g2370	transcript	ANN=T|upstream_gene_variant|MODIFIER|g2370|g2370|transcript|g2370.t1|protein_coding||c.-3944G>A|||||3944|,T|downstream_gene_variant|MODIFIER|g2371|g2371|transcript|g2371.t1|protein_coding||c.*173C>T|||||173|,T|intergenic_region|MODIFIER|g2371-g2372|g2371-g2372|intergenic_region|g2371-g2372|||n.326828C>T||||||	GT:GQ:DP:AD:VAF:PL:PS	0|1:50:126:50,75:0.595238:52,0,53:320532	Cysteine peptidase
contig_162	326930	T	C	48.7	PASS	upstream_gene_variant	MODIFIER	Pcac251616_g2370	transcript	ANN=C|upstream_gene_variant|MODIFIER|g2370|g2370|transcript|g2370.t1|protein_coding||c.-4046A>G|||||4046|,C|downstream_gene_variant|MODIFIER|g2371|g2371|transcript|g2371.t1|protein_coding||c.*275T>C|||||275|,C|intergenic_region|MODIFIER|g2371-g2372|g2371-g2372|intergenic_region|g2371-g2372|||n.326930T>C||||||	GT:GQ:DP:AD:VAF:PL:PS	0|1:48:127:51,76:0.598425:48,0,57:320532	Cysteine peptidase
contig_162	327226	G	A	26.8	PASS	upstream_gene_variant	MODIFIER	Pcac251616_g2370	transcript	ANN=A|upstream_gene_variant|MODIFIER|g2370|g2370|transcript|g2370.t1|protein_coding||c.-4342C>T|||||4342|,A|downstream_gene_variant|MODIFIER|g2371|g2371|transcript|g2371.t1|protein_coding||c.*571G>A|||||571|,A|intergenic_region|MODIFIER|g2371-g2372|g2371-g2372|intergenic_region|g2371-g2372|||n.327226G>A||||||	GT:GQ:DP:AD:VAF:PL:PS	1|0:27:134:82,52:0.38806:26,0,51:320532	Cysteine peptidase
contig_162	327621	G	A	22.1	PASS	upstream_gene_variant	MODIFIER	Pcac251616_g2370	transcript	ANN=A|upstream_gene_variant|MODIFIER|g2370|g2370|transcript|g2370.t1|protein_coding||c.-4737C>T|||||4737|,A|downstream_gene_variant|MODIFIER|g2371|g2371|transcript|g2371.t1|protein_coding||c.*966G>A|||||966|,A|intergenic_region|MODIFIER|g2371-g2372|g2371-g2372|intergenic_region|g2371-g2372|||n.327621G>A||||||	GT:GQ:DP:AD:VAF:PL:PS	1|0:22:140:101,39:0.278571:22,0,43:320532	Cysteine peptidase
contig_162	342182	C	T	57.1	PASS	upstream_gene_variant	MODIFIER	Pcac251616_g2372	transcript	ANN=T|upstream_gene_variant|MODIFIER|g2372|g2372|transcript|g2372.t1|protein_coding||c.-4892C>T|||||4892|,T|intergenic_region|MODIFIER|g2371-g2372|g2371-g2372|intergenic_region|g2371-g2372|||n.342182C>T||||||	GT:GQ:DP:AD:VAF:PL:PS	0|1:56:175:61,111:0.634286:57,0,61:320532	Cysteine peptidase
contig_162	342235	C	G	36.6	PASS	upstream_gene_variant	MODIFIER	Pcac251616_g2372	transcript	ANN=G|upstream_gene_variant|MODIFIER|g2372|g2372|transcript|g2372.t1|protein_coding||c.-4839C>G|||||4839|,G|intergenic_region|MODIFIER|g2371-g2372|g2371-g2372|intergenic_region|g2371-g2372|||n.342235C>G||||||	GT:GQ:DP:AD:VAF:PL:PS	0|1:36:176:63,113:0.642045:36,0,51:320532	Cysteine peptidase
contig_162	342272	A	G	54.1	PASS	upstream_gene_variant	MODIFIER	Pcac251616_g2372	transcript	ANN=G|upstream_gene_variant|MODIFIER|g2372|g2372|transcript|g2372.t1|protein_coding||c.-4802A>G|||||4802|,G|intergenic_region|MODIFIER|g2371-g2372|g2371-g2372|intergenic_region|g2371-g2372|||n.342272A>G||||||	GT:GQ:DP:AD:VAF:PL:PS	0|1:54:175:63,112:0.64:54,0,66:320532	Cysteine peptidase
contig_162	342426	A	G	44.1	PASS	upstream_gene_variant	MODIFIER	Pcac251616_g2372	transcript	ANN=G|upstream_gene_variant|MODIFIER|g2372|g2372|transcript|g2372.t1|protein_coding||c.-4648A>G|||||4648|,G|intergenic_region|MODIFIER|g2371-g2372|g2371-g2372|intergenic_region|g2371-g2372|||n.342426A>G||||||	GT:GQ:DP:AD:VAF:PL:PS	0|1:44:175:62,113:0.645714:44,0,54:320532	Cysteine peptidase
contig_162	342523	A	G	39	PASS	upstream_gene_variant	MODIFIER	Pcac251616_g2372	transcript	ANN=G|upstream_gene_variant|MODIFIER|g2372|g2372|transcript|g2372.t1|protein_coding||c.-4551A>G|||||4551|,G|intergenic_region|MODIFIER|g2371-g2372|g2371-g2372|intergenic_region|g2371-g2372|||n.342523A>G||||||	GT:GQ:DP:AD:VAF:PL:PS	1|0:39:172:111,61:0.354651:38,0,60:320532	Cysteine peptidase
contig_162	343570	G	A	55.5	PASS	upstream_gene_variant	MODIFIER	Pcac251616_g2372	transcript	ANN=A|upstream_gene_variant|MODIFIER|g2372|g2372|transcript|g2372.t1|protein_coding||c.-3504G>A|||||3504|,A|intergenic_region|MODIFIER|g2371-g2372|g2371-g2372|intergenic_region|g2371-g2372|||n.343570G>A||||||	GT:GQ:DP:AD:VAF:PL:PS	0|1:55:171:65,106:0.619883:55,0,62:320532	Cysteine peptidase
contig_162	343896	G	A	57.1	PASS	upstream_gene_variant	MODIFIER	Pcac251616_g2372	transcript	ANN=A|upstream_gene_variant|MODIFIER|g2372|g2372|transcript|g2372.t1|protein_coding||c.-3178G>A|||||3178|,A|intergenic_region|MODIFIER|g2371-g2372|g2371-g2372|intergenic_region|g2371-g2372|||n.343896G>A||||||	GT:GQ:DP:AD:VAF:PL:PS	0|1:46:167:64,102:0.610778:57,0,46:320532	Cysteine peptidase
contig_162	343925	G	T	60.5	PASS	upstream_gene_variant	MODIFIER	Pcac251616_g2372	transcript	ANN=T|upstream_gene_variant|MODIFIER|g2372|g2372|transcript|g2372.t1|protein_coding||c.-3149G>T|||||3149|,T|intergenic_region|MODIFIER|g2371-g2372|g2371-g2372|intergenic_region|g2371-g2372|||n.343925G>T||||||	GT:GQ:DP:AD:VAF:PL:PS	0|1:60:168:64,104:0.619048:60,0,69:320532	Cysteine peptidase
contig_162	344291	A	G	36.4	PASS	upstream_gene_variant	MODIFIER	Pcac251616_g2372	transcript	ANN=G|upstream_gene_variant|MODIFIER|g2372|g2372|transcript|g2372.t1|protein_coding||c.-2783A>G|||||2783|,G|intergenic_region|MODIFIER|g2371-g2372|g2371-g2372|intergenic_region|g2371-g2372|||n.344291A>G||||||	GT:GQ:DP:AD:VAF:PL:PS	0|1:36:161:110,51:0.31677:36,0,54:320532	Cysteine peptidase
contig_162	344777	G	T	37.8	PASS	upstream_gene_variant	MODIFIER	Pcac251616_g2372	transcript	ANN=T|upstream_gene_variant|MODIFIER|g2372|g2372|transcript|g2372.t1|protein_coding||c.-2297G>T|||||2297|,T|intergenic_region|MODIFIER|g2371-g2372|g2371-g2372|intergenic_region|g2371-g2372|||n.344777G>T||||||	GT:GQ:DP:AD:VAF:PL:PS	1|0:26:158:46,112:0.708861:37,0,25:320532	Cysteine peptidase
contig_162	344840	G	C	24.7	PASS	upstream_gene_variant	MODIFIER	Pcac251616_g2372	transcript	ANN=C|upstream_gene_variant|MODIFIER|g2372|g2372|transcript|g2372.t1|protein_coding||c.-2234G>C|||||2234|,C|intergenic_region|MODIFIER|g2371-g2372|g2371-g2372|intergenic_region|g2371-g2372|||n.344840G>C||||||	GT:GQ:DP:AD:VAF:PL:PS	0|1:25:158:111,47:0.297468:24,0,51:320532	Cysteine peptidase
contig_162	345375	G	C	21.4	PASS	upstream_gene_variant	MODIFIER	Pcac251616_g2372	transcript	ANN=C|upstream_gene_variant|MODIFIER|g2372|g2372|transcript|g2372.t1|protein_coding||c.-1699G>C|||||1699|,C|downstream_gene_variant|MODIFIER|g2373|g2373|transcript|g2373.t1|protein_coding||c.*4835C>G|||||4835|,C|intergenic_region|MODIFIER|g2371-g2372|g2371-g2372|intergenic_region|g2371-g2372|||n.345375G>C||||||	GT:GQ:DP:AD:VAF:PL:PS	0|1:21:153:109,44:0.287582:21,0,49:320532	Cysteine peptidase
contig_162	488848	A	G	48.6	PASS	upstream_gene_variant	MODIFIER	Pcac251616_g2411	transcript	ANN=G|upstream_gene_variant|MODIFIER|g2411|g2411|transcript|g2411.t1|protein_coding||c.-2160T>C|||||2160|,G|intergenic_region|MODIFIER|g2411-g2412|g2411-g2412|intergenic_region|g2411-g2412|||n.488848A>G||||||	GT:GQ:DP:AD:VAF:PL:PS	0|1:34:33:19,14:0.424242:48,0,33:488848	hypothetical protein PC110_g15192
contig_162	488948	C	T	49.3	PASS	upstream_gene_variant	MODIFIER	Pcac251616_g2411	transcript	ANN=T|upstream_gene_variant|MODIFIER|g2411|g2411|transcript|g2411.t1|protein_coding||c.-2260G>A|||||2260|,T|intergenic_region|MODIFIER|g2411-g2412|g2411-g2412|intergenic_region|g2411-g2412|||n.488948C>T||||||	GT:GQ:DP:AD:VAF:PL:PS	1|0:49:33:14,19:0.575758:49,0,62:488848	hypothetical protein PC110_g15192
contig_162	493440	G	A	46	PASS	upstream_gene_variant	MODIFIER	Pcac251616_g2412	transcript	ANN=A|upstream_gene_variant|MODIFIER|g2412|g2412|transcript|g2412.t1|protein_coding||c.-521G>A|||||521|,A|intergenic_region|MODIFIER|g2411-g2412|g2411-g2412|intergenic_region|g2411-g2412|||n.493440G>A||||||	GT:GQ:DP:AD:VAF:PL:PS	0|1:46:41:28,13:0.317073:45,0,60:488848	hypothetical protein PF003_g38554
contig_162	493465	C	T	33	PASS	upstream_gene_variant	MODIFIER	Pcac251616_g2412	transcript	ANN=T|upstream_gene_variant|MODIFIER|g2412|g2412|transcript|g2412.t1|protein_coding||c.-496C>T|||||496|,T|intergenic_region|MODIFIER|g2411-g2412|g2411-g2412|intergenic_region|g2411-g2412|||n.493465C>T||||||	GT:GQ:DP:AD:VAF:PL:PS	0|1:33:40:26,14:0.35:32,0,57:488848	hypothetical protein PF003_g38554
contig_162	493470	C	A	27.5	PASS	upstream_gene_variant	MODIFIER	Pcac251616_g2412	transcript	ANN=A|upstream_gene_variant|MODIFIER|g2412|g2412|transcript|g2412.t1|protein_coding||c.-491C>A|||||491|,A|intergenic_region|MODIFIER|g2411-g2412|g2411-g2412|intergenic_region|g2411-g2412|||n.493470C>A||||||	GT:GQ:DP:AD:VAF:PL:PS	0|1:27:43:29,14:0.325581:27,0,55:488848	hypothetical protein PF003_g38554
contig_162	860648	G	A	46.1	PASS	upstream_gene_variant	MODIFIER	Pcac251616_g2513	transcript	ANN=A|upstream_gene_variant|MODIFIER|g2513|g2513|transcript|g2513.t1|protein_coding||c.-523C>T|||||523|,A|intergenic_region|MODIFIER|g2513-g2514|g2513-g2514|intergenic_region|g2513-g2514|||n.860648G>A||||||	GT:GQ:DP:AD:VAF:PL:PS	1|0:46:93:44,43:0.462366:46,0,60:859649	Retrovirus-related Gag-pol Polyprotein
contig_162	860785	G	T	57.9	PASS	upstream_gene_variant	MODIFIER	Pcac251616_g2513	transcript	ANN=T|upstream_gene_variant|MODIFIER|g2513|g2513|transcript|g2513.t1|protein_coding||c.-660C>A|||||660|,T|intergenic_region|MODIFIER|g2513-g2514|g2513-g2514|intergenic_region|g2513-g2514|||n.860785G>T||||||	GT:GQ:DP:AD:VAF:PL:PS	1|0:58:106:51,55:0.518868:57,0,69:859649	Retrovirus-related Gag-pol Polyprotein
contig_162	861209	G	A	53.4	PASS	upstream_gene_variant	MODIFIER	Pcac251616_g2513	transcript	ANN=A|upstream_gene_variant|MODIFIER|g2513|g2513|transcript|g2513.t1|protein_coding||c.-1084C>T|||||1084|,A|intergenic_region|MODIFIER|g2513-g2514|g2513-g2514|intergenic_region|g2513-g2514|||n.861209G>A||||||	GT:GQ:DP:AD:VAF:PL:PS	0|1:53:111:59,52:0.468468:53,0,75:859649	Retrovirus-related Gag-pol Polyprotein
contig_162	861722	G	A	50.9	PASS	upstream_gene_variant	MODIFIER	Pcac251616_g2513	transcript	ANN=A|upstream_gene_variant|MODIFIER|g2513|g2513|transcript|g2513.t1|protein_coding||c.-1597C>T|||||1597|,A|intergenic_region|MODIFIER|g2513-g2514|g2513-g2514|intergenic_region|g2513-g2514|||n.861722G>A||||||	GT:GQ:DP:AD:VAF:PL:PS	0|1:51:113:61,52:0.460177:50,0,71:859649	Retrovirus-related Gag-pol Polyprotein
contig_162	861787	G	A	29.4	PASS	upstream_gene_variant	MODIFIER	Pcac251616_g2513	transcript	ANN=A|upstream_gene_variant|MODIFIER|g2513|g2513|transcript|g2513.t1|protein_coding||c.-1662C>T|||||1662|,A|intergenic_region|MODIFIER|g2513-g2514|g2513-g2514|intergenic_region|g2513-g2514|||n.861787G>A||||||	GT:GQ:DP:AD:VAF:PL:PS	0|1:29:114:63,51:0.447368:29,0,53:859649	Retrovirus-related Gag-pol Polyprotein
contig_162	863052	A	G	27	PASS	upstream_gene_variant	MODIFIER	Pcac251616_g2513	transcript	ANN=G|upstream_gene_variant|MODIFIER|g2513|g2513|transcript|g2513.t1|protein_coding||c.-2927T>C|||||2927|,G|intergenic_region|MODIFIER|g2513-g2514|g2513-g2514|intergenic_region|g2513-g2514|||n.863052A>G||||||	GT:GQ:DP:AD:VAF:PL:PS	1|0:27:118:53,65:0.550847:26,0,40:859649	Retrovirus-related Gag-pol Polyprotein
contig_162	864009	C	T	42	PASS	upstream_gene_variant	MODIFIER	Pcac251616_g2513	transcript	ANN=T|upstream_gene_variant|MODIFIER|g2513|g2513|transcript|g2513.t1|protein_coding||c.-3884G>A|||||3884|,T|intergenic_region|MODIFIER|g2513-g2514|g2513-g2514|intergenic_region|g2513-g2514|||n.864009C>T||||||	GT:GQ:DP:AD:VAF:PL:PS	0|1:42:123:71,52:0.422764:41,0,59:859649	Retrovirus-related Gag-pol Polyprotein
contig_162	871419	G	T	61.8	PASS	upstream_gene_variant	MODIFIER	Pcac251616_g2514	transcript	ANN=T|upstream_gene_variant|MODIFIER|g2514|g2514|transcript|g2514.t1|protein_coding||c.-439C>A|||||439|,T|upstream_gene_variant|MODIFIER|g2516|g2516|transcript|g2516.t1|protein_coding||c.-2640G>T|||||2640|,T|downstream_gene_variant|MODIFIER|g2515|g2515|transcript|g2515.t1|protein_coding||c.*672C>A|||||672|,T|intergenic_region|MODIFIER|g2514-g2515|g2514-g2515|intergenic_region|g2514-g2515|||n.8714…	GT:GQ:DP:AD:VAF:PL:PS	0|1:51:99:30,68:0.686869:61,0,50:859649	Secreted RxLR effector peptide protein
contig_166	29387	A	G	20.4	PASS	upstream_gene_variant	MODIFIER	Pcac251616_g2788	transcript	ANN=G|upstream_gene_variant|MODIFIER|g2788|g2788|transcript|g2788.t1|protein_coding||c.-4677T>C|||||4677|,G|intergenic_region|MODIFIER|g2788-g2789|g2788-g2789|intergenic_region|g2788-g2789|||n.29387A>G||||||	GT:GQ:DP:AD:VAF:PL:PS	1|0:11:21:10,11:0.52381:20,0,11:22629	Integrase catalytic core protein
contig_166	188291	T	G	22.8	PASS	upstream_gene_variant	MODIFIER	Pcac251616_g2791	transcript	ANN=G|upstream_gene_variant|MODIFIER|g2791|g2791|transcript|g2791.t1|protein_coding||c.-773A>C|||||773|,G|downstream_gene_variant|MODIFIER|g2790|g2790|transcript|g2790.t1|protein_coding||c.*4749T>G|||||4749|,G|downstream_gene_variant|MODIFIER|g2792|g2792|transcript|g2792.t1|protein_coding||c.*3909A>C|||||3909|,G|intergenic_region|MODIFIER|g2791-g2792|g2791-g2792|intergenic_region|g2791-g2792|||n.…	GT:GQ:DP:AD:VAF:PL:PS	1|0:23:70:30,40:0.571429:22,0,45:163568	Clustered mitochondria
contig_166	188304	T	C	33.9	PASS	upstream_gene_variant	MODIFIER	Pcac251616_g2791	transcript	ANN=C|upstream_gene_variant|MODIFIER|g2791|g2791|transcript|g2791.t1|protein_coding||c.-786A>G|||||786|,C|downstream_gene_variant|MODIFIER|g2790|g2790|transcript|g2790.t1|protein_coding||c.*4762T>C|||||4762|,C|downstream_gene_variant|MODIFIER|g2792|g2792|transcript|g2792.t1|protein_coding||c.*3896A>G|||||3896|,C|intergenic_region|MODIFIER|g2791-g2792|g2791-g2792|intergenic_region|g2791-g2792|||n.…	GT:GQ:DP:AD:VAF:PL:PS	1|0:34:69:30,39:0.565217:33,0,53:163568	Clustered mitochondria
contig_166	188335	G	T	29.6	PASS	upstream_gene_variant	MODIFIER	Pcac251616_g2791	transcript	ANN=T|upstream_gene_variant|MODIFIER|g2791|g2791|transcript|g2791.t1|protein_coding||c.-817C>A|||||817|,T|downstream_gene_variant|MODIFIER|g2790|g2790|transcript|g2790.t1|protein_coding||c.*4793G>T|||||4793|,T|downstream_gene_variant|MODIFIER|g2792|g2792|transcript|g2792.t1|protein_coding||c.*3865C>A|||||3865|,T|intergenic_region|MODIFIER|g2791-g2792|g2791-g2792|intergenic_region|g2791-g2792|||n.…	GT:GQ:DP:AD:VAF:PL:PS	1|0:29:70:30,40:0.571429:29,0,45:163568	Clustered mitochondria
contig_166	188371	G	A	41.6	PASS	upstream_gene_variant	MODIFIER	Pcac251616_g2791	transcript	ANN=A|upstream_gene_variant|MODIFIER|g2791|g2791|transcript|g2791.t1|protein_coding||c.-853C>T|||||853|,A|downstream_gene_variant|MODIFIER|g2790|g2790|transcript|g2790.t1|protein_coding||c.*4829G>A|||||4829|,A|downstream_gene_variant|MODIFIER|g2792|g2792|transcript|g2792.t1|protein_coding||c.*3829C>T|||||3829|,A|intergenic_region|MODIFIER|g2791-g2792|g2791-g2792|intergenic_region|g2791-g2792|||n.…	GT:GQ:DP:AD:VAF:PL:PS	0|1:40:70:40,30:0.428571:41,0,44:163568	Clustered mitochondria
contig_166	188387	A	G	41.8	PASS	upstream_gene_variant	MODIFIER	Pcac251616_g2791	transcript	ANN=G|upstream_gene_variant|MODIFIER|g2791|g2791|transcript|g2791.t1|protein_coding||c.-869T>C|||||869|,G|downstream_gene_variant|MODIFIER|g2790|g2790|transcript|g2790.t1|protein_coding||c.*4845A>G|||||4845|,G|downstream_gene_variant|MODIFIER|g2792|g2792|transcript|g2792.t1|protein_coding||c.*3813T>C|||||3813|,G|intergenic_region|MODIFIER|g2791-g2792|g2791-g2792|intergenic_region|g2791-g2792|||n.…	GT:GQ:DP:AD:VAF:PL:PS	0|1:41:70:40,30:0.428571:41,0,52:163568	Clustered mitochondria
contig_166	188452	C	T	54.7	PASS	upstream_gene_variant	MODIFIER	Pcac251616_g2791	transcript	ANN=T|upstream_gene_variant|MODIFIER|g2791|g2791|transcript|g2791.t1|protein_coding||c.-934G>A|||||934|,T|downstream_gene_variant|MODIFIER|g2790|g2790|transcript|g2790.t1|protein_coding||c.*4910C>T|||||4910|,T|downstream_gene_variant|MODIFIER|g2792|g2792|transcript|g2792.t1|protein_coding||c.*3748G>A|||||3748|,T|intergenic_region|MODIFIER|g2791-g2792|g2791-g2792|intergenic_region|g2791-g2792|||n.…	GT:GQ:DP:AD:VAF:PL:PS	1|0:26:70:30,40:0.571429:54,0,26:163568	Clustered mitochondria
contig_166	188465	A	G	33.1	PASS	upstream_gene_variant	MODIFIER	Pcac251616_g2791	transcript	ANN=G|upstream_gene_variant|MODIFIER|g2791|g2791|transcript|g2791.t1|protein_coding||c.-947T>C|||||947|,G|downstream_gene_variant|MODIFIER|g2790|g2790|transcript|g2790.t1|protein_coding||c.*4923A>G|||||4923|,G|downstream_gene_variant|MODIFIER|g2792|g2792|transcript|g2792.t1|protein_coding||c.*3735T>C|||||3735|,G|intergenic_region|MODIFIER|g2791-g2792|g2791-g2792|intergenic_region|g2791-g2792|||n.…	GT:GQ:DP:AD:VAF:PL:PS	0|1:33:70:40,30:0.428571:33,0,59:163568	Clustered mitochondria
contig_166	188477	C	G	27.5	PASS	upstream_gene_variant	MODIFIER	Pcac251616_g2791	transcript	ANN=G|upstream_gene_variant|MODIFIER|g2791|g2791|transcript|g2791.t1|protein_coding||c.-959G>C|||||959|,G|downstream_gene_variant|MODIFIER|g2790|g2790|transcript|g2790.t1|protein_coding||c.*4935C>G|||||4935|,G|downstream_gene_variant|MODIFIER|g2792|g2792|transcript|g2792.t1|protein_coding||c.*3723G>C|||||3723|,G|intergenic_region|MODIFIER|g2791-g2792|g2791-g2792|intergenic_region|g2791-g2792|||n.…	GT:GQ:DP:AD:VAF:PL:PS	0|1:27:70:40,30:0.428571:27,0,58:163568	Clustered mitochondria
contig_166	613877	G	A	21.6	PASS	upstream_gene_variant	MODIFIER	Pcac251616_g2911	transcript	ANN=A|upstream_gene_variant|MODIFIER|g2911|g2911|transcript|g2911.t1|protein_coding||c.-4181C>T|||||4181|,A|downstream_gene_variant|MODIFIER|g2912|g2912|transcript|g2912.t1|protein_coding||c.*3223G>A|||||3223|,A|intron_variant|MODIFIER|g2913|g2913|transcript|g2913.t1|protein_coding|7/45|c.1213-74G>A||||||	GT:GQ:DP:AD:VAF:PL:PS	1|0:20:107:59,48:0.448598:21,0,24:613220	extracellular solute-binding protein
contig_166	613917	A	G	22.4	PASS	upstream_gene_variant	MODIFIER	Pcac251616_g2911	transcript	ANN=G|upstream_gene_variant|MODIFIER|g2911|g2911|transcript|g2911.t1|protein_coding||c.-4221T>C|||||4221|,G|downstream_gene_variant|MODIFIER|g2912|g2912|transcript|g2912.t1|protein_coding||c.*3263A>G|||||3263|,G|intron_variant|MODIFIER|g2913|g2913|transcript|g2913.t1|protein_coding|7/45|c.1213-34A>G||||||	GT:GQ:DP:AD:VAF:PL:PS	1|0:5:108:41,67:0.62037:20,0,3:613220	extracellular solute-binding protein
contig_166	1243433	G	C	21.1	PASS	upstream_gene_variant	MODIFIER	Pcac251616_g3100	transcript	ANN=C|upstream_gene_variant|MODIFIER|g3100|g3100|transcript|g3100.t1|protein_coding||c.-4908C>G|||||4908|,C|intergenic_region|MODIFIER|g3100-g3101|g3100-g3101|intergenic_region|g3100-g3101|||n.1243433G>C||||||	GT:GQ:DP:AD:VAF:PL:PS	1|0:8:39:18,21:0.538462:20,0,7:1230462	Ribonuclease H-like domain
contig_166	1243451	G	C	21.6	PASS	upstream_gene_variant	MODIFIER	Pcac251616_g3100	transcript	ANN=C|upstream_gene_variant|MODIFIER|g3100|g3100|transcript|g3100.t1|protein_coding||c.-4926C>G|||||4926|,C|intergenic_region|MODIFIER|g3100-g3101|g3100-g3101|intergenic_region|g3100-g3101|||n.1243451G>C||||||	GT:GQ:DP:AD:VAF:PL:PS	1|0:6:38:18,20:0.526316:20,0,4:1230462	Ribonuclease H-like domain
contig_169	128252	G	A	35.4	PASS	upstream_gene_variant	MODIFIER	Pcac251616_g3136	transcript	ANN=A|upstream_gene_variant|MODIFIER|g3136|g3136|transcript|g3136.t1|protein_coding||c.-3099C>T|||||3099|,A|upstream_gene_variant|MODIFIER|g3137|g3137|transcript|g3137.t1|protein_coding||c.-1627G>A|||||1627|,A|upstream_gene_variant|MODIFIER|g3138|g3138|transcript|g3138.t1|protein_coding||c.-3779G>A|||||3779|,A|downstream_gene_variant|MODIFIER|g3135|g3135|transcript|g3135.t1|protein_coding||c.*378…	GT:GQ:DP:AD:VAF:PL:PS	1|0:4:47:7,40:0.851064:33,0,1:128252	Complex 1 LYR protein
contig_169	128721	G	A	30.5	PASS	upstream_gene_variant	MODIFIER	Pcac251616_g3136	transcript	ANN=A|upstream_gene_variant|MODIFIER|g3136|g3136|transcript|g3136.t1|protein_coding||c.-3568C>T|||||3568|,A|upstream_gene_variant|MODIFIER|g3137|g3137|transcript|g3137.t1|protein_coding||c.-1158G>A|||||1158|,A|upstream_gene_variant|MODIFIER|g3138|g3138|transcript|g3138.t1|protein_coding||c.-3310G>A|||||3310|,A|downstream_gene_variant|MODIFIER|g3135|g3135|transcript|g3135.t1|protein_coding||c.*425…	GT:GQ:DP:AD:VAF:PL:PS	1|0:3:46:8,38:0.826087:27,0,0:128252	Complex 1 LYR protein
contig_169	128789	A	T	24.8	PASS	upstream_gene_variant	MODIFIER	Pcac251616_g3136	transcript	ANN=T|upstream_gene_variant|MODIFIER|g3136|g3136|transcript|g3136.t1|protein_coding||c.-3636T>A|||||3636|,T|upstream_gene_variant|MODIFIER|g3137|g3137|transcript|g3137.t1|protein_coding||c.-1090A>T|||||1090|,T|upstream_gene_variant|MODIFIER|g3138|g3138|transcript|g3138.t1|protein_coding||c.-3242A>T|||||3242|,T|downstream_gene_variant|MODIFIER|g3135|g3135|transcript|g3135.t1|protein_coding||c.*432…	GT:GQ:DP:AD:VAF:PL:PS	1|0:12:46:8,38:0.826087:24,0,12:128252	Complex 1 LYR protein
contig_169	129602	C	T	23.2	PASS	upstream_gene_variant	MODIFIER	Pcac251616_g3136	transcript	ANN=T|upstream_gene_variant|MODIFIER|g3136|g3136|transcript|g3136.t1|protein_coding||c.-4449G>A|||||4449|,T|upstream_gene_variant|MODIFIER|g3137|g3137|transcript|g3137.t1|protein_coding||c.-277C>T|||||277|,T|upstream_gene_variant|MODIFIER|g3138|g3138|transcript|g3138.t1|protein_coding||c.-2429C>T|||||2429|,T|intergenic_region|MODIFIER|g3136-g3137|g3136-g3137|intergenic_region|g3136-g3137|||n.1296…	GT:GQ:DP:AD:VAF:PL:PS	1|0:12:44:8,36:0.818182:22,0,11:128252	Complex 1 LYR protein
contig_169	129640	C	G	21.2	PASS	upstream_gene_variant	MODIFIER	Pcac251616_g3136	transcript	ANN=G|upstream_gene_variant|MODIFIER|g3136|g3136|transcript|g3136.t1|protein_coding||c.-4487G>C|||||4487|,G|upstream_gene_variant|MODIFIER|g3137|g3137|transcript|g3137.t1|protein_coding||c.-239C>G|||||239|,G|upstream_gene_variant|MODIFIER|g3138|g3138|transcript|g3138.t1|protein_coding||c.-2391C>G|||||2391|,G|intergenic_region|MODIFIER|g3136-g3137|g3136-g3137|intergenic_region|g3136-g3137|||n.1296…	GT:GQ:DP:AD:VAF:PL:PS	1|0:19:44:8,36:0.818182:21,0,21:128252	Complex 1 LYR protein
contig_169	129707	G	C	27	PASS	upstream_gene_variant	MODIFIER	Pcac251616_g3136	transcript	ANN=C|upstream_gene_variant|MODIFIER|g3136|g3136|transcript|g3136.t1|protein_coding||c.-4554C>G|||||4554|,C|upstream_gene_variant|MODIFIER|g3137|g3137|transcript|g3137.t1|protein_coding||c.-172G>C|||||172|,C|upstream_gene_variant|MODIFIER|g3138|g3138|transcript|g3138.t1|protein_coding||c.-2324G>C|||||2324|,C|intergenic_region|MODIFIER|g3136-g3137|g3136-g3137|intergenic_region|g3136-g3137|||n.1297…	GT:GQ:DP:AD:VAF:PL:PS	1|0:26:44:8,36:0.818182:27,0,34:128252	Complex 1 LYR protein
contig_169	129721	G	A	29.1	PASS	upstream_gene_variant	MODIFIER	Pcac251616_g3136	transcript	ANN=A|upstream_gene_variant|MODIFIER|g3136|g3136|transcript|g3136.t1|protein_coding||c.-4568C>T|||||4568|,A|upstream_gene_variant|MODIFIER|g3137|g3137|transcript|g3137.t1|protein_coding||c.-158G>A|||||158|,A|upstream_gene_variant|MODIFIER|g3138|g3138|transcript|g3138.t1|protein_coding||c.-2310G>A|||||2310|,A|intergenic_region|MODIFIER|g3136-g3137|g3136-g3137|intergenic_region|g3136-g3137|||n.1297…	GT:GQ:DP:AD:VAF:PL:PS	1|0:29:44:8,35:0.795455:29,0,38:128252	Complex 1 LYR protein
contig_169	129729	A	G	23.6	PASS	upstream_gene_variant	MODIFIER	Pcac251616_g3136	transcript	ANN=G|upstream_gene_variant|MODIFIER|g3136|g3136|transcript|g3136.t1|protein_coding||c.-4576T>C|||||4576|,G|upstream_gene_variant|MODIFIER|g3137|g3137|transcript|g3137.t1|protein_coding||c.-150A>G|||||150|,G|upstream_gene_variant|MODIFIER|g3138|g3138|transcript|g3138.t1|protein_coding||c.-2302A>G|||||2302|,G|intergenic_region|MODIFIER|g3136-g3137|g3136-g3137|intergenic_region|g3136-g3137|||n.1297…	GT:GQ:DP:AD:VAF:PL:PS	0|1:23:44:36,8:0.181818:23,0,31:128252	Complex 1 LYR protein
contig_169	129740	G	A	28.4	PASS	upstream_gene_variant	MODIFIER	Pcac251616_g3136	transcript	ANN=A|upstream_gene_variant|MODIFIER|g3136|g3136|transcript|g3136.t1|protein_coding||c.-4587C>T|||||4587|,A|upstream_gene_variant|MODIFIER|g3137|g3137|transcript|g3137.t1|protein_coding||c.-139G>A|||||139|,A|upstream_gene_variant|MODIFIER|g3138|g3138|transcript|g3138.t1|protein_coding||c.-2291G>A|||||2291|,A|intergenic_region|MODIFIER|g3136-g3137|g3136-g3137|intergenic_region|g3136-g3137|||n.1297…	GT:GQ:DP:AD:VAF:PL:PS	1|0:28:44:8,36:0.818182:28,0,40:128252	Complex 1 LYR protein
contig_169	129752	G	A	40.1	PASS	upstream_gene_variant	MODIFIER	Pcac251616_g3136	transcript	ANN=A|upstream_gene_variant|MODIFIER|g3136|g3136|transcript|g3136.t1|protein_coding||c.-4599C>T|||||4599|,A|upstream_gene_variant|MODIFIER|g3137|g3137|transcript|g3137.t1|protein_coding||c.-127G>A|||||127|,A|upstream_gene_variant|MODIFIER|g3138|g3138|transcript|g3138.t1|protein_coding||c.-2279G>A|||||2279|,A|intergenic_region|MODIFIER|g3136-g3137|g3136-g3137|intergenic_region|g3136-g3137|||n.1297…	GT:GQ:DP:AD:VAF:PL:PS	1|0:36:44:8,36:0.818182:40,0,38:128252	Complex 1 LYR protein
contig_169	129767	A	G	31	PASS	upstream_gene_variant	MODIFIER	Pcac251616_g3136	transcript	ANN=G|upstream_gene_variant|MODIFIER|g3136|g3136|transcript|g3136.t1|protein_coding||c.-4614T>C|||||4614|,G|upstream_gene_variant|MODIFIER|g3137|g3137|transcript|g3137.t1|protein_coding||c.-112A>G|||||112|,G|upstream_gene_variant|MODIFIER|g3138|g3138|transcript|g3138.t1|protein_coding||c.-2264A>G|||||2264|,G|intergenic_region|MODIFIER|g3136-g3137|g3136-g3137|intergenic_region|g3136-g3137|||n.1297…	GT:GQ:DP:AD:VAF:PL:PS	1|0:29:44:8,35:0.795455:31,0,32:128252	Complex 1 LYR protein
contig_169	129774	C	T	20.9	PASS	upstream_gene_variant	MODIFIER	Pcac251616_g3136	transcript	ANN=T|upstream_gene_variant|MODIFIER|g3136|g3136|transcript|g3136.t1|protein_coding||c.-4621G>A|||||4621|,T|upstream_gene_variant|MODIFIER|g3137|g3137|transcript|g3137.t1|protein_coding||c.-105C>T|||||105|,T|upstream_gene_variant|MODIFIER|g3138|g3138|transcript|g3138.t1|protein_coding||c.-2257C>T|||||2257|,T|intergenic_region|MODIFIER|g3136-g3137|g3136-g3137|intergenic_region|g3136-g3137|||n.1297…	GT:GQ:DP:AD:VAF:PL:PS	1|0:21:43:8,35:0.813953:20,0,31:128252	Complex 1 LYR protein
contig_169	129802	A	G	21.8	PASS	upstream_gene_variant	MODIFIER	Pcac251616_g3136	transcript	ANN=G|upstream_gene_variant|MODIFIER|g3136|g3136|transcript|g3136.t1|protein_coding||c.-4649T>C|||||4649|,G|upstream_gene_variant|MODIFIER|g3137|g3137|transcript|g3137.t1|protein_coding||c.-77A>G|||||77|,G|upstream_gene_variant|MODIFIER|g3138|g3138|transcript|g3138.t1|protein_coding||c.-2229A>G|||||2229|,G|intergenic_region|MODIFIER|g3136-g3137|g3136-g3137|intergenic_region|g3136-g3137|||n.129802…	GT:GQ:DP:AD:VAF:PL:PS	1|0:22:43:8,35:0.813953:21,0,35:128252	Complex 1 LYR protein
contig_169	129854	G	A	25.7	PASS	upstream_gene_variant	MODIFIER	Pcac251616_g3136	transcript	ANN=A|upstream_gene_variant|MODIFIER|g3136|g3136|transcript|g3136.t1|protein_coding||c.-4701C>T|||||4701|,A|upstream_gene_variant|MODIFIER|g3137|g3137|transcript|g3137.t1|protein_coding||c.-25G>A|||||25|,A|upstream_gene_variant|MODIFIER|g3138|g3138|transcript|g3138.t1|protein_coding||c.-2177G>A|||||2177|,A|intergenic_region|MODIFIER|g3136-g3137|g3136-g3137|intergenic_region|g3136-g3137|||n.129854…	GT:GQ:DP:AD:VAF:PL:PS	1|0:25:44:8,36:0.818182:25,0,33:128252	Complex 1 LYR protein
contig_169	129869	C	T	26.6	PASS	upstream_gene_variant	MODIFIER	Pcac251616_g3136	transcript	ANN=T|upstream_gene_variant|MODIFIER|g3136|g3136|transcript|g3136.t1|protein_coding||c.-4716G>A|||||4716|,T|upstream_gene_variant|MODIFIER|g3137|g3137|transcript|g3137.t1|protein_coding||c.-10C>T|||||10|,T|upstream_gene_variant|MODIFIER|g3138|g3138|transcript|g3138.t1|protein_coding||c.-2162C>T|||||2162|,T|intergenic_region|MODIFIER|g3136-g3137|g3136-g3137|intergenic_region|g3136-g3137|||n.129869…	GT:GQ:DP:AD:VAF:PL:PS	1|0:26:44:8,36:0.818182:26,0,35:128252	Complex 1 LYR protein
contig_169	129870	G	A	25.6	PASS	upstream_gene_variant	MODIFIER	Pcac251616_g3136	transcript	ANN=A|upstream_gene_variant|MODIFIER|g3136|g3136|transcript|g3136.t1|protein_coding||c.-4717C>T|||||4717|,A|upstream_gene_variant|MODIFIER|g3137|g3137|transcript|g3137.t1|protein_coding||c.-9G>A|||||9|,A|upstream_gene_variant|MODIFIER|g3138|g3138|transcript|g3138.t1|protein_coding||c.-2161G>A|||||2161|,A|intergenic_region|MODIFIER|g3136-g3137|g3136-g3137|intergenic_region|g3136-g3137|||n.129870G>…	GT:GQ:DP:AD:VAF:PL:PS	1|0:25:44:8,36:0.818182:25,0,34:128252	Complex 1 LYR protein
contig_169	254279	T	C	28.8	PASS	upstream_gene_variant	MODIFIER	Pcac251616_g3171	transcript	ANN=C|upstream_gene_variant|MODIFIER|g3171|g3171|transcript|g3171.t1|protein_coding||c.-2447A>G|||||2447|,C|intron_variant|MODIFIER|g3172|g3172|transcript|g3172.t1|protein_coding|50/52|c.4408+35A>G||||||	GT:GQ:DP:AD:VAF:PL:PS	0|1:28:132:79,53:0.401515:28,0,36:254279	hypothetical protein PC110_g2982
contig_169	255161	C	T	21.7	PASS	upstream_gene_variant	MODIFIER	Pcac251616_g3171	transcript	ANN=T|upstream_gene_variant|MODIFIER|g3171|g3171|transcript|g3171.t1|protein_coding||c.-3329G>A|||||3329|,T|intron_variant|MODIFIER|g3172|g3172|transcript|g3172.t1|protein_coding|47/52|c.4147+35G>A||||||	GT:GQ:DP:AD:VAF:PL:PS	1|0:9:151:18,133:0.880795:21,0,8:254279	hypothetical protein PC110_g2982
contig_169	256475	C	T	27.4	PASS	upstream_gene_variant	MODIFIER	Pcac251616_g3171	transcript	ANN=T|upstream_gene_variant|MODIFIER|g3171|g3171|transcript|g3171.t1|protein_coding||c.-4643G>A|||||4643|,T|intron_variant|MODIFIER|g3172|g3172|transcript|g3172.t1|protein_coding|44/52|c.3886+35G>A||||||	GT:GQ:DP:AD:VAF:PL:PS	1|0:6:154:19,135:0.876623:25,0,4:254279	hypothetical protein PC110_g2982
contig_178	190228	G	A	52.5	PASS	upstream_gene_variant	MODIFIER	Pcac251616_g3226	transcript	ANN=A|upstream_gene_variant|MODIFIER|g3226|g3226|transcript|g3226.t1|protein_coding||c.-4605C>T|||||4605|,A|upstream_gene_variant|MODIFIER|g3228|g3228|transcript|g3228.t1|protein_coding||c.-239C>T|||||239|,A|downstream_gene_variant|MODIFIER|g3227|g3227|transcript|g3227.t1|protein_coding||c.*1897G>A|||||1897|,A|intergenic_region|MODIFIER|g3228-g3229|g3228-g3229|intergenic_region|g3228-g3229|||n.19…	GT:GQ:DP:AD:VAF:PL:PS	1|0:43:114:60,54:0.473684:52,0,44:187836	Alpha/Beta hydrolase fold
contig_178	414869	A	C	49.1	PASS	upstream_gene_variant	MODIFIER	Pcac251616_g3266	transcript	ANN=C|upstream_gene_variant|MODIFIER|g3266|g3266|transcript|g3266.t1|protein_coding||c.-3038T>G|||||3038|,C|upstream_gene_variant|MODIFIER|g3268|g3268|transcript|g3268.t1|protein_coding||c.-1193A>C|||||1193|,C|upstream_gene_variant|MODIFIER|g3269|g3269|transcript|g3269.t1|protein_coding||c.-2834A>C|||||2834|,C|downstream_gene_variant|MODIFIER|g3265|g3265|transcript|g3265.t1|protein_coding||c.*408…	GT:GQ:DP:AD:VAF:PL:PS	0|1:49:59:32,27:0.457627:49,0,60:414869	hypothetical protein PC110_g14834
contig_178	414903	G	A	67.5	PASS	upstream_gene_variant	MODIFIER	Pcac251616_g3266	transcript	ANN=A|upstream_gene_variant|MODIFIER|g3266|g3266|transcript|g3266.t1|protein_coding||c.-3072C>T|||||3072|,A|upstream_gene_variant|MODIFIER|g3268|g3268|transcript|g3268.t1|protein_coding||c.-1159G>A|||||1159|,A|upstream_gene_variant|MODIFIER|g3269|g3269|transcript|g3269.t1|protein_coding||c.-2800G>A|||||2800|,A|downstream_gene_variant|MODIFIER|g3265|g3265|transcript|g3265.t1|protein_coding||c.*411…	GT:GQ:DP:AD:VAF:PL:PS	1|0:67:61:27,34:0.557377:66,0,99:414869	hypothetical protein PC110_g14834
contig_178	424445	C	T	44.8	PASS	upstream_gene_variant	MODIFIER	Pcac251616_g3270	transcript	ANN=T|upstream_gene_variant|MODIFIER|g3270|g3270|transcript|g3270.t1|protein_coding||c.-3672G>A|||||3672|,T|upstream_gene_variant|MODIFIER|g3272|g3272|transcript|g3272.t1|protein_coding||c.-2534G>A|||||2534|,T|upstream_gene_variant|MODIFIER|g3273|g3273|transcript|g3273.t1|protein_coding||c.-1159G>A|||||1159|,T|upstream_gene_variant|MODIFIER|g3275|g3275|transcript|g3275.t1|protein_coding||c.-1912C…	GT:GQ:DP:AD:VAF:PL:PS	0|1:44:44:32,12:0.272727:44,0,54:414869	PX domain-containing protein
contig_178	424479	T	G	47.2	PASS	upstream_gene_variant	MODIFIER	Pcac251616_g3270	transcript	ANN=G|upstream_gene_variant|MODIFIER|g3270|g3270|transcript|g3270.t1|protein_coding||c.-3706A>C|||||3706|,G|upstream_gene_variant|MODIFIER|g3272|g3272|transcript|g3272.t1|protein_coding||c.-2568A>C|||||2568|,G|upstream_gene_variant|MODIFIER|g3273|g3273|transcript|g3273.t1|protein_coding||c.-1193A>C|||||1193|,G|upstream_gene_variant|MODIFIER|g3275|g3275|transcript|g3275.t1|protein_coding||c.-1878T…	GT:GQ:DP:AD:VAF:PL:PS	1|0:45:42:12,30:0.714286:47,0,49:414869	PX domain-containing protein
contig_178	517439	G	A	47.5	PASS	upstream_gene_variant	MODIFIER	Pcac251616_g3294	transcript	ANN=A|upstream_gene_variant|MODIFIER|g3294|g3294|transcript|g3294.t1|protein_coding||c.-2831C>T|||||2831|,A|upstream_gene_variant|MODIFIER|g3295|g3295|transcript|g3295.t1|protein_coding||c.-36C>T|||||36|,A|upstream_gene_variant|MODIFIER|g3296|g3296|transcript|g3296.t1|protein_coding||c.-3778G>A|||||3778|,A|downstream_gene_variant|MODIFIER|g3293|g3293|transcript|g3293.t1|protein_coding||c.*3924G>A…	GT:GQ:DP:AD:VAF:PL:PS	0|1:47:78:27,51:0.653846:47,0,59:516544	Sulfatase protein
contig_181	67783	C	T	25.7	PASS	upstream_gene_variant	MODIFIER	Pcac251616_g3624	transcript	ANN=T|upstream_gene_variant|MODIFIER|g3624|g3624|transcript|g3624.t1|protein_coding||c.-3168G>A|||||3168|,T|intron_variant|MODIFIER|g3625|g3625|transcript|g3625.t1|protein_coding|17/19|c.4000+107G>A||||||	GT:GQ:DP:AD:VAF:PL:PS	0|1:9:66:26,40:0.606061:25,0,8:67783	26S proteasome non-ATPase regulatory subunit 3
contig_181	69560	C	T	27.5	PASS	upstream_gene_variant	MODIFIER	Pcac251616_g3624	transcript	ANN=T|upstream_gene_variant|MODIFIER|g3624|g3624|transcript|g3624.t1|protein_coding||c.-4945G>A|||||4945|,T|intron_variant|MODIFIER|g3625|g3625|transcript|g3625.t1|protein_coding|15/19|c.3526+356G>A||||||	GT:GQ:DP:AD:VAF:PL:PS	0|1:11:61:26,35:0.57377:27,0,10:67783	26S proteasome non-ATPase regulatory subunit 3
contig_187	57219	T	C	20.7	PASS	upstream_gene_variant	MODIFIER	Pcac251616_g4053	transcript	ANN=C|upstream_gene_variant|MODIFIER|g4053|g4053|transcript|g4053.t1|protein_coding||c.-1898A>G|||||1898|,C|upstream_gene_variant|MODIFIER|g4054|g4054|transcript|g4054.t1|protein_coding||c.-484A>G|||||484|,C|intergenic_region|MODIFIER|g4054-g4055|g4054-g4055|intergenic_region|g4054-g4055|||n.57219T>C||||||	GT:GQ:DP:AD:VAF:PL:PS	1|0:21:40:22,18:0.45:20,0,51:57219	Tripartite motif-containing protein 66
contig_187	57347	C	G	22	PASS	upstream_gene_variant	MODIFIER	Pcac251616_g4053	transcript	ANN=G|upstream_gene_variant|MODIFIER|g4053|g4053|transcript|g4053.t1|protein_coding||c.-2026G>C|||||2026|,G|upstream_gene_variant|MODIFIER|g4054|g4054|transcript|g4054.t1|protein_coding||c.-612G>C|||||612|,G|intergenic_region|MODIFIER|g4054-g4055|g4054-g4055|intergenic_region|g4054-g4055|||n.57347C>G||||||	GT:GQ:DP:AD:VAF:PL:PS	1|0:22:39:21,18:0.461538:21,0,54:57219	Tripartite motif-containing protein 66
contig_187	57374	T	C	22.2	PASS	upstream_gene_variant	MODIFIER	Pcac251616_g4053	transcript	ANN=C|upstream_gene_variant|MODIFIER|g4053|g4053|transcript|g4053.t1|protein_coding||c.-2053A>G|||||2053|,C|upstream_gene_variant|MODIFIER|g4054|g4054|transcript|g4054.t1|protein_coding||c.-639A>G|||||639|,C|intergenic_region|MODIFIER|g4054-g4055|g4054-g4055|intergenic_region|g4054-g4055|||n.57374T>C||||||	GT:GQ:DP:AD:VAF:PL:PS	1|0:22:39:21,18:0.461538:22,0,48:57219	Tripartite motif-containing protein 66
contig_187	57379	A	G	24.1	PASS	upstream_gene_variant	MODIFIER	Pcac251616_g4053	transcript	ANN=G|upstream_gene_variant|MODIFIER|g4053|g4053|transcript|g4053.t1|protein_coding||c.-2058T>C|||||2058|,G|upstream_gene_variant|MODIFIER|g4054|g4054|transcript|g4054.t1|protein_coding||c.-644T>C|||||644|,G|intergenic_region|MODIFIER|g4054-g4055|g4054-g4055|intergenic_region|g4054-g4055|||n.57379A>G||||||	GT:GQ:DP:AD:VAF:PL:PS	1|0:24:38:20,18:0.473684:24,0,58:57219	Tripartite motif-containing protein 66
contig_187	57448	G	T	37.3	PASS	upstream_gene_variant	MODIFIER	Pcac251616_g4053	transcript	ANN=T|upstream_gene_variant|MODIFIER|g4053|g4053|transcript|g4053.t1|protein_coding||c.-2127C>A|||||2127|,T|upstream_gene_variant|MODIFIER|g4054|g4054|transcript|g4054.t1|protein_coding||c.-713C>A|||||713|,T|intergenic_region|MODIFIER|g4054-g4055|g4054-g4055|intergenic_region|g4054-g4055|||n.57448G>T||||||	GT:GQ:DP:AD:VAF:PL:PS	0|1:12:38:17,21:0.552632:36,0,11:57219	Tripartite motif-containing protein 66
contig_187	57521	C	T	40.4	PASS	upstream_gene_variant	MODIFIER	Pcac251616_g4053	transcript	ANN=T|upstream_gene_variant|MODIFIER|g4053|g4053|transcript|g4053.t1|protein_coding||c.-2200G>A|||||2200|,T|upstream_gene_variant|MODIFIER|g4054|g4054|transcript|g4054.t1|protein_coding||c.-786G>A|||||786|,T|intergenic_region|MODIFIER|g4054-g4055|g4054-g4055|intergenic_region|g4054-g4055|||n.57521C>T||||||	GT:GQ:DP:AD:VAF:PL:PS	0|1:25:39:18,21:0.538462:40,0,24:57219	Tripartite motif-containing protein 66
contig_187	57651	T	A	49.1	PASS	upstream_gene_variant	MODIFIER	Pcac251616_g4053	transcript	ANN=A|upstream_gene_variant|MODIFIER|g4053|g4053|transcript|g4053.t1|protein_coding||c.-2330A>T|||||2330|,A|upstream_gene_variant|MODIFIER|g4054|g4054|transcript|g4054.t1|protein_coding||c.-916A>T|||||916|,A|intergenic_region|MODIFIER|g4054-g4055|g4054-g4055|intergenic_region|g4054-g4055|||n.57651T>A||||||	GT:GQ:DP:AD:VAF:PL:PS	1|0:49:39:21,18:0.461538:49,0,68:57219	Tripartite motif-containing protein 66
contig_187	57680	A	G	31.6	PASS	upstream_gene_variant	MODIFIER	Pcac251616_g4053	transcript	ANN=G|upstream_gene_variant|MODIFIER|g4053|g4053|transcript|g4053.t1|protein_coding||c.-2359T>C|||||2359|,G|upstream_gene_variant|MODIFIER|g4054|g4054|transcript|g4054.t1|protein_coding||c.-945T>C|||||945|,G|intergenic_region|MODIFIER|g4054-g4055|g4054-g4055|intergenic_region|g4054-g4055|||n.57680A>G||||||	GT:GQ:DP:AD:VAF:PL:PS	1|0:32:38:21,17:0.447368:31,0,61:57219	Tripartite motif-containing protein 66
contig_187	57697	G	A	45.3	PASS	upstream_gene_variant	MODIFIER	Pcac251616_g4053	transcript	ANN=A|upstream_gene_variant|MODIFIER|g4053|g4053|transcript|g4053.t1|protein_coding||c.-2376C>T|||||2376|,A|upstream_gene_variant|MODIFIER|g4054|g4054|transcript|g4054.t1|protein_coding||c.-962C>T|||||962|,A|intergenic_region|MODIFIER|g4054-g4055|g4054-g4055|intergenic_region|g4054-g4055|||n.57697G>A||||||	GT:GQ:DP:AD:VAF:PL:PS	1|0:45:38:21,17:0.447368:45,0,57:57219	Tripartite motif-containing protein 66
contig_187	57744	A	G	30.4	PASS	upstream_gene_variant	MODIFIER	Pcac251616_g4053	transcript	ANN=G|upstream_gene_variant|MODIFIER|g4053|g4053|transcript|g4053.t1|protein_coding||c.-2423T>C|||||2423|,G|upstream_gene_variant|MODIFIER|g4054|g4054|transcript|g4054.t1|protein_coding||c.-1009T>C|||||1009|,G|intergenic_region|MODIFIER|g4054-g4055|g4054-g4055|intergenic_region|g4054-g4055|||n.57744A>G||||||	GT:GQ:DP:AD:VAF:PL:PS	1|0:30:40:21,19:0.475:30,0,58:57219	Tripartite motif-containing protein 66
contig_187	57747	G	A	35.7	PASS	upstream_gene_variant	MODIFIER	Pcac251616_g4053	transcript	ANN=A|upstream_gene_variant|MODIFIER|g4053|g4053|transcript|g4053.t1|protein_coding||c.-2426C>T|||||2426|,A|upstream_gene_variant|MODIFIER|g4054|g4054|transcript|g4054.t1|protein_coding||c.-1012C>T|||||1012|,A|intergenic_region|MODIFIER|g4054-g4055|g4054-g4055|intergenic_region|g4054-g4055|||n.57747G>A||||||	GT:GQ:DP:AD:VAF:PL:PS	1|0:36:40:21,19:0.475:35,0,57:57219	Tripartite motif-containing protein 66
contig_187	57757	G	A	29.2	PASS	upstream_gene_variant	MODIFIER	Pcac251616_g4053	transcript	ANN=A|upstream_gene_variant|MODIFIER|g4053|g4053|transcript|g4053.t1|protein_coding||c.-2436C>T|||||2436|,A|upstream_gene_variant|MODIFIER|g4054|g4054|transcript|g4054.t1|protein_coding||c.-1022C>T|||||1022|,A|intergenic_region|MODIFIER|g4054-g4055|g4054-g4055|intergenic_region|g4054-g4055|||n.57757G>A||||||	GT:GQ:DP:AD:VAF:PL:PS	1|0:29:40:21,19:0.475:29,0,53:57219	Tripartite motif-containing protein 66
contig_187	57774	G	T	42.1	PASS	upstream_gene_variant	MODIFIER	Pcac251616_g4053	transcript	ANN=T|upstream_gene_variant|MODIFIER|g4053|g4053|transcript|g4053.t1|protein_coding||c.-2453C>A|||||2453|,T|upstream_gene_variant|MODIFIER|g4054|g4054|transcript|g4054.t1|protein_coding||c.-1039C>A|||||1039|,T|intergenic_region|MODIFIER|g4054-g4055|g4054-g4055|intergenic_region|g4054-g4055|||n.57774G>T||||||	GT:GQ:DP:AD:VAF:PL:PS	1|0:42:40:21,19:0.475:42,0,63:57219	Tripartite motif-containing protein 66
contig_187	57853	C	G	32.7	PASS	upstream_gene_variant	MODIFIER	Pcac251616_g4053	transcript	ANN=G|upstream_gene_variant|MODIFIER|g4053|g4053|transcript|g4053.t1|protein_coding||c.-2532G>C|||||2532|,G|upstream_gene_variant|MODIFIER|g4054|g4054|transcript|g4054.t1|protein_coding||c.-1118G>C|||||1118|,G|intergenic_region|MODIFIER|g4054-g4055|g4054-g4055|intergenic_region|g4054-g4055|||n.57853C>G||||||	GT:GQ:DP:AD:VAF:PL:PS	1|0:33:40:21,19:0.475:32,0,57:57219	Tripartite motif-containing protein 66
contig_187	57864	T	A	30.2	PASS	upstream_gene_variant	MODIFIER	Pcac251616_g4053	transcript	ANN=A|upstream_gene_variant|MODIFIER|g4053|g4053|transcript|g4053.t1|protein_coding||c.-2543A>T|||||2543|,A|upstream_gene_variant|MODIFIER|g4054|g4054|transcript|g4054.t1|protein_coding||c.-1129A>T|||||1129|,A|intergenic_region|MODIFIER|g4054-g4055|g4054-g4055|intergenic_region|g4054-g4055|||n.57864T>A||||||	GT:GQ:DP:AD:VAF:PL:PS	1|0:30:40:21,19:0.475:30,0,58:57219	Tripartite motif-containing protein 66
contig_187	57875	T	C	35.5	PASS	upstream_gene_variant	MODIFIER	Pcac251616_g4053	transcript	ANN=C|upstream_gene_variant|MODIFIER|g4053|g4053|transcript|g4053.t1|protein_coding||c.-2554A>G|||||2554|,C|upstream_gene_variant|MODIFIER|g4054|g4054|transcript|g4054.t1|protein_coding||c.-1140A>G|||||1140|,C|intergenic_region|MODIFIER|g4054-g4055|g4054-g4055|intergenic_region|g4054-g4055|||n.57875T>C||||||	GT:GQ:DP:AD:VAF:PL:PS	1|0:36:40:21,19:0.475:35,0,57:57219	Tripartite motif-containing protein 66
contig_187	57885	C	T	29.1	PASS	upstream_gene_variant	MODIFIER	Pcac251616_g4053	transcript	ANN=T|upstream_gene_variant|MODIFIER|g4053|g4053|transcript|g4053.t1|protein_coding||c.-2564G>A|||||2564|,T|upstream_gene_variant|MODIFIER|g4054|g4054|transcript|g4054.t1|protein_coding||c.-1150G>A|||||1150|,T|intergenic_region|MODIFIER|g4054-g4055|g4054-g4055|intergenic_region|g4054-g4055|||n.57885C>T||||||	GT:GQ:DP:AD:VAF:PL:PS	1|0:29:40:21,19:0.475:29,0,53:57219	Tripartite motif-containing protein 66
contig_187	57897	T	G	33.3	PASS	upstream_gene_variant	MODIFIER	Pcac251616_g4053	transcript	ANN=G|upstream_gene_variant|MODIFIER|g4053|g4053|transcript|g4053.t1|protein_coding||c.-2576A>C|||||2576|,G|upstream_gene_variant|MODIFIER|g4054|g4054|transcript|g4054.t1|protein_coding||c.-1162A>C|||||1162|,G|intergenic_region|MODIFIER|g4054-g4055|g4054-g4055|intergenic_region|g4054-g4055|||n.57897T>G||||||	GT:GQ:DP:AD:VAF:PL:PS	1|0:33:39:21,18:0.461538:33,0,58:57219	Tripartite motif-containing protein 66
contig_187	57898	C	A	27.2	PASS	upstream_gene_variant	MODIFIER	Pcac251616_g4053	transcript	ANN=A|upstream_gene_variant|MODIFIER|g4053|g4053|transcript|g4053.t1|protein_coding||c.-2577G>T|||||2577|,A|upstream_gene_variant|MODIFIER|g4054|g4054|transcript|g4054.t1|protein_coding||c.-1163G>T|||||1163|,A|intergenic_region|MODIFIER|g4054-g4055|g4054-g4055|intergenic_region|g4054-g4055|||n.57898C>A||||||	GT:GQ:DP:AD:VAF:PL:PS	1|0:27:40:21,19:0.475:27,0,57:57219	Tripartite motif-containing protein 66
contig_187	57963	C	T	21.6	PASS	upstream_gene_variant	MODIFIER	Pcac251616_g4053	transcript	ANN=T|upstream_gene_variant|MODIFIER|g4053|g4053|transcript|g4053.t1|protein_coding||c.-2642G>A|||||2642|,T|upstream_gene_variant|MODIFIER|g4054|g4054|transcript|g4054.t1|protein_coding||c.-1228G>A|||||1228|,T|intergenic_region|MODIFIER|g4054-g4055|g4054-g4055|intergenic_region|g4054-g4055|||n.57963C>T||||||	GT:GQ:DP:AD:VAF:PL:PS	1|0:22:40:21,19:0.475:21,0,53:57219	Tripartite motif-containing protein 66
contig_187	58113	A	C	22.3	PASS	upstream_gene_variant	MODIFIER	Pcac251616_g4053	transcript	ANN=C|upstream_gene_variant|MODIFIER|g4053|g4053|transcript|g4053.t1|protein_coding||c.-2792T>G|||||2792|,C|upstream_gene_variant|MODIFIER|g4054|g4054|transcript|g4054.t1|protein_coding||c.-1378T>G|||||1378|,C|intergenic_region|MODIFIER|g4054-g4055|g4054-g4055|intergenic_region|g4054-g4055|||n.58113A>C||||||	GT:GQ:DP:AD:VAF:PL:PS	1|0:22:40:21,19:0.475:22,0,46:57219	Tripartite motif-containing protein 66
contig_187	58281	G	A	29.7	PASS	upstream_gene_variant	MODIFIER	Pcac251616_g4053	transcript	ANN=A|upstream_gene_variant|MODIFIER|g4053|g4053|transcript|g4053.t1|protein_coding||c.-2960C>T|||||2960|,A|upstream_gene_variant|MODIFIER|g4054|g4054|transcript|g4054.t1|protein_coding||c.-1546C>T|||||1546|,A|intergenic_region|MODIFIER|g4054-g4055|g4054-g4055|intergenic_region|g4054-g4055|||n.58281G>A||||||	GT:GQ:DP:AD:VAF:PL:PS	0|1:4:39:20,19:0.487179:27,0,1:57219	Tripartite motif-containing protein 66
contig_187	58350	C	T	39	PASS	upstream_gene_variant	MODIFIER	Pcac251616_g4053	transcript	ANN=T|upstream_gene_variant|MODIFIER|g4053|g4053|transcript|g4053.t1|protein_coding||c.-3029G>A|||||3029|,T|upstream_gene_variant|MODIFIER|g4054|g4054|transcript|g4054.t1|protein_coding||c.-1615G>A|||||1615|,T|intergenic_region|MODIFIER|g4054-g4055|g4054-g4055|intergenic_region|g4054-g4055|||n.58350C>T||||||	GT:GQ:DP:AD:VAF:PL:PS	0|1:9:42:21,21:0.5:38,0,8:57219	Tripartite motif-containing protein 66
contig_187	58560	A	T	22.7	PASS	upstream_gene_variant	MODIFIER	Pcac251616_g4053	transcript	ANN=T|upstream_gene_variant|MODIFIER|g4053|g4053|transcript|g4053.t1|protein_coding||c.-3239T>A|||||3239|,T|upstream_gene_variant|MODIFIER|g4054|g4054|transcript|g4054.t1|protein_coding||c.-1825T>A|||||1825|,T|intergenic_region|MODIFIER|g4054-g4055|g4054-g4055|intergenic_region|g4054-g4055|||n.58560A>T||||||	GT:GQ:DP:AD:VAF:PL:PS	1|0:23:42:20,22:0.52381:22,0,48:57219	Tripartite motif-containing protein 66
contig_187	58611	G	T	22.5	PASS	upstream_gene_variant	MODIFIER	Pcac251616_g4053	transcript	ANN=T|upstream_gene_variant|MODIFIER|g4053|g4053|transcript|g4053.t1|protein_coding||c.-3290C>A|||||3290|,T|upstream_gene_variant|MODIFIER|g4054|g4054|transcript|g4054.t1|protein_coding||c.-1876C>A|||||1876|,T|intergenic_region|MODIFIER|g4054-g4055|g4054-g4055|intergenic_region|g4054-g4055|||n.58611G>T||||||	GT:GQ:DP:AD:VAF:PL:PS	1|0:23:43:21,22:0.511628:22,0,54:57219	Tripartite motif-containing protein 66
contig_187	58623	G	A	39.4	PASS	upstream_gene_variant	MODIFIER	Pcac251616_g4053	transcript	ANN=A|upstream_gene_variant|MODIFIER|g4053|g4053|transcript|g4053.t1|protein_coding||c.-3302C>T|||||3302|,A|upstream_gene_variant|MODIFIER|g4054|g4054|transcript|g4054.t1|protein_coding||c.-1888C>T|||||1888|,A|intergenic_region|MODIFIER|g4054-g4055|g4054-g4055|intergenic_region|g4054-g4055|||n.58623G>A||||||	GT:GQ:DP:AD:VAF:PL:PS	0|1:9:43:22,21:0.488372:38,0,8:57219	Tripartite motif-containing protein 66
contig_187	58632	G	T	21	PASS	upstream_gene_variant	MODIFIER	Pcac251616_g4053	transcript	ANN=T|upstream_gene_variant|MODIFIER|g4053|g4053|transcript|g4053.t1|protein_coding||c.-3311C>A|||||3311|,T|upstream_gene_variant|MODIFIER|g4054|g4054|transcript|g4054.t1|protein_coding||c.-1897C>A|||||1897|,T|intergenic_region|MODIFIER|g4054-g4055|g4054-g4055|intergenic_region|g4054-g4055|||n.58632G>T||||||	GT:GQ:DP:AD:VAF:PL:PS	1|0:21:42:20,22:0.52381:20,0,55:57219	Tripartite motif-containing protein 66
contig_187	58633	G	A	24.7	PASS	upstream_gene_variant	LOW	Pcac251616_g4053	transcript	ANN=A|upstream_gene_variant|MODIFIER|g4053|g4053|transcript|g4053.t1|protein_coding||c.-3312C>T|||||3312|,A|upstream_gene_variant|MODIFIER|g4054|g4054|transcript|g4054.t1|protein_coding||c.-1898C>T|||||1898|,A|intergenic_region|MODIFIER|g4054-g4055|g4054-g4055|intergenic_region|g4054-g4055|||n.58633G>A||||||	GT:GQ:DP:AD:VAF:PL:PS	1|0:25:42:20,22:0.52381:24,0,61:57219	Tripartite motif-containing protein 66
contig_187	58910	C	T	52.4	PASS	upstream_gene_variant	MODIFIER	Pcac251616_g4053	transcript	ANN=T|upstream_gene_variant|MODIFIER|g4053|g4053|transcript|g4053.t1|protein_coding||c.-3589G>A|||||3589|,T|upstream_gene_variant|MODIFIER|g4054|g4054|transcript|g4054.t1|protein_coding||c.-2175G>A|||||2175|,T|intergenic_region|MODIFIER|g4054-g4055|g4054-g4055|intergenic_region|g4054-g4055|||n.58910C>T||||||	GT:GQ:DP:AD:VAF:PL:PS	0|1:52:41:22,19:0.463415:52,0,68:57219	Tripartite motif-containing protein 66
contig_187	59047	C	A	44.4	PASS	upstream_gene_variant	MODIFIER	Pcac251616_g4053	transcript	ANN=A|upstream_gene_variant|MODIFIER|g4053|g4053|transcript|g4053.t1|protein_coding||c.-3726G>T|||||3726|,A|upstream_gene_variant|MODIFIER|g4054|g4054|transcript|g4054.t1|protein_coding||c.-2312G>T|||||2312|,A|intergenic_region|MODIFIER|g4054-g4055|g4054-g4055|intergenic_region|g4054-g4055|||n.59047C>A||||||	GT:GQ:DP:AD:VAF:PL:PS	0|1:44:41:22,19:0.463415:44,0,64:57219	Tripartite motif-containing protein 66
contig_187	59146	A	C	23.8	PASS	upstream_gene_variant	MODIFIER	Pcac251616_g4053	transcript	ANN=C|upstream_gene_variant|MODIFIER|g4053|g4053|transcript|g4053.t1|protein_coding||c.-3825T>G|||||3825|,C|upstream_gene_variant|MODIFIER|g4054|g4054|transcript|g4054.t1|protein_coding||c.-2411T>G|||||2411|,C|intergenic_region|MODIFIER|g4054-g4055|g4054-g4055|intergenic_region|g4054-g4055|||n.59146A>C||||||	GT:GQ:DP:AD:VAF:PL:PS	0|1:24:41:22,19:0.463415:23,0,60:57219	Tripartite motif-containing protein 66
contig_187	59149	T	A	26.3	PASS	upstream_gene_variant	HIGH	Pcac251616_g4053	transcript	ANN=A|upstream_gene_variant|MODIFIER|g4053|g4053|transcript|g4053.t1|protein_coding||c.-3828A>T|||||3828|,A|upstream_gene_variant|MODIFIER|g4054|g4054|transcript|g4054.t1|protein_coding||c.-2414A>T|||||2414|,A|intergenic_region|MODIFIER|g4054-g4055|g4054-g4055|intergenic_region|g4054-g4055|||n.59149T>A||||||	GT:GQ:DP:AD:VAF:PL:PS	0|1:26:41:22,19:0.463415:26,0,55:57219	Tripartite motif-containing protein 66
contig_187	59151	C	T	41.9	PASS	upstream_gene_variant	MODIFIER	Pcac251616_g4053	transcript	ANN=T|upstream_gene_variant|MODIFIER|g4053|g4053|transcript|g4053.t1|protein_coding||c.-3830G>A|||||3830|,T|upstream_gene_variant|MODIFIER|g4054|g4054|transcript|g4054.t1|protein_coding||c.-2416G>A|||||2416|,T|intergenic_region|MODIFIER|g4054-g4055|g4054-g4055|intergenic_region|g4054-g4055|||n.59151C>T||||||	GT:GQ:DP:AD:VAF:PL:PS	1|0:8:41:19,22:0.536585:41,0,6:57219	Tripartite motif-containing protein 66
contig_187	59152	C	T	24.7	PASS	upstream_gene_variant	MODIFIER	Pcac251616_g4053	transcript	ANN=T|upstream_gene_variant|MODIFIER|g4053|g4053|transcript|g4053.t1|protein_coding||c.-3831G>A|||||3831|,T|upstream_gene_variant|MODIFIER|g4054|g4054|transcript|g4054.t1|protein_coding||c.-2417G>A|||||2417|,T|intergenic_region|MODIFIER|g4054-g4055|g4054-g4055|intergenic_region|g4054-g4055|||n.59152C>T||||||	GT:GQ:DP:AD:VAF:PL:PS	0|1:25:41:22,19:0.463415:24,0,56:57219	Tripartite motif-containing protein 66
contig_187	59160	G	T	35.1	PASS	upstream_gene_variant	MODIFIER	Pcac251616_g4053	transcript	ANN=T|upstream_gene_variant|MODIFIER|g4053|g4053|transcript|g4053.t1|protein_coding||c.-3839C>A|||||3839|,T|upstream_gene_variant|MODIFIER|g4054|g4054|transcript|g4054.t1|protein_coding||c.-2425C>A|||||2425|,T|intergenic_region|MODIFIER|g4054-g4055|g4054-g4055|intergenic_region|g4054-g4055|||n.59160G>T||||||	GT:GQ:DP:AD:VAF:PL:PS	0|1:35:41:22,19:0.463415:35,0,54:57219	Tripartite motif-containing protein 66
contig_187	59173	T	G	20.6	PASS	upstream_gene_variant	MODIFIER	Pcac251616_g4053	transcript	ANN=G|upstream_gene_variant|MODIFIER|g4053|g4053|transcript|g4053.t1|protein_coding||c.-3852A>C|||||3852|,G|upstream_gene_variant|MODIFIER|g4054|g4054|transcript|g4054.t1|protein_coding||c.-2438A>C|||||2438|,G|intergenic_region|MODIFIER|g4054-g4055|g4054-g4055|intergenic_region|g4054-g4055|||n.59173T>G||||||	GT:GQ:DP:AD:VAF:PL:PS	0|1:21:41:22,19:0.463415:20,0,51:57219	Tripartite motif-containing protein 66
contig_187	59190	G	C	39	PASS	upstream_gene_variant	MODIFIER	Pcac251616_g4053	transcript	ANN=C|upstream_gene_variant|MODIFIER|g4053|g4053|transcript|g4053.t1|protein_coding||c.-3869C>G|||||3869|,C|upstream_gene_variant|MODIFIER|g4054|g4054|transcript|g4054.t1|protein_coding||c.-2455C>G|||||2455|,C|intergenic_region|MODIFIER|g4054-g4055|g4054-g4055|intergenic_region|g4054-g4055|||n.59190G>C||||||	GT:GQ:DP:AD:VAF:PL:PS	0|1:39:41:22,19:0.463415:38,0,58:57219	Tripartite motif-containing protein 66
contig_187	59193	C	T	34.4	PASS	upstream_gene_variant	MODIFIER	Pcac251616_g4053	transcript	ANN=T|upstream_gene_variant|MODIFIER|g4053|g4053|transcript|g4053.t1|protein_coding||c.-3872G>A|||||3872|,T|upstream_gene_variant|MODIFIER|g4054|g4054|transcript|g4054.t1|protein_coding||c.-2458G>A|||||2458|,T|intergenic_region|MODIFIER|g4054-g4055|g4054-g4055|intergenic_region|g4054-g4055|||n.59193C>T||||||	GT:GQ:DP:AD:VAF:PL:PS	0|1:34:41:22,19:0.463415:34,0,61:57219	Tripartite motif-containing protein 66
contig_187	59206	T	C	30.3	PASS	upstream_gene_variant	MODIFIER	Pcac251616_g4053	transcript	ANN=C|upstream_gene_variant|MODIFIER|g4053|g4053|transcript|g4053.t1|protein_coding||c.-3885A>G|||||3885|,C|upstream_gene_variant|MODIFIER|g4054|g4054|transcript|g4054.t1|protein_coding||c.-2471A>G|||||2471|,C|intergenic_region|MODIFIER|g4054-g4055|g4054-g4055|intergenic_region|g4054-g4055|||n.59206T>C||||||	GT:GQ:DP:AD:VAF:PL:PS	0|1:30:41:22,19:0.463415:30,0,55:57219	Tripartite motif-containing protein 66
contig_187	59210	T	A	32.6	PASS	upstream_gene_variant	MODIFIER	Pcac251616_g4053	transcript	ANN=A|upstream_gene_variant|MODIFIER|g4053|g4053|transcript|g4053.t1|protein_coding||c.-3889A>T|||||3889|,A|upstream_gene_variant|MODIFIER|g4054|g4054|transcript|g4054.t1|protein_coding||c.-2475A>T|||||2475|,A|intergenic_region|MODIFIER|g4054-g4055|g4054-g4055|intergenic_region|g4054-g4055|||n.59210T>A||||||	GT:GQ:DP:AD:VAF:PL:PS	0|1:33:41:22,19:0.463415:32,0,57:57219	Tripartite motif-containing protein 66
contig_187	59214	C	T	23.2	PASS	upstream_gene_variant	MODIFIER	Pcac251616_g4053	transcript	ANN=T|upstream_gene_variant|MODIFIER|g4053|g4053|transcript|g4053.t1|protein_coding||c.-3893G>A|||||3893|,T|upstream_gene_variant|MODIFIER|g4054|g4054|transcript|g4054.t1|protein_coding||c.-2479G>A|||||2479|,T|intergenic_region|MODIFIER|g4054-g4055|g4054-g4055|intergenic_region|g4054-g4055|||n.59214C>T||||||	GT:GQ:DP:AD:VAF:PL:PS	0|1:23:41:22,19:0.463415:23,0,51:57219	Tripartite motif-containing protein 66
contig_187	59220	A	C	20.4	PASS	upstream_gene_variant	MODIFIER	Pcac251616_g4053	transcript	ANN=C|upstream_gene_variant|MODIFIER|g4053|g4053|transcript|g4053.t1|protein_coding||c.-3899T>G|||||3899|,C|upstream_gene_variant|MODIFIER|g4054|g4054|transcript|g4054.t1|protein_coding||c.-2485T>G|||||2485|,C|intergenic_region|MODIFIER|g4054-g4055|g4054-g4055|intergenic_region|g4054-g4055|||n.59220A>C||||||	GT:GQ:DP:AD:VAF:PL:PS	0|1:20:41:21,19:0.463415:20,0,54:57219	Tripartite motif-containing protein 66
contig_187	59377	T	C	23.1	PASS	upstream_gene_variant	MODIFIER	Pcac251616_g4053	transcript	ANN=C|upstream_gene_variant|MODIFIER|g4053|g4053|transcript|g4053.t1|protein_coding||c.-4056A>G|||||4056|,C|upstream_gene_variant|MODIFIER|g4054|g4054|transcript|g4054.t1|protein_coding||c.-2642A>G|||||2642|,C|intergenic_region|MODIFIER|g4054-g4055|g4054-g4055|intergenic_region|g4054-g4055|||n.59377T>C||||||	GT:GQ:DP:AD:VAF:PL:PS	0|1:23:41:22,19:0.463415:23,0,55:57219	Tripartite motif-containing protein 66
contig_187	59380	C	T	28.5	PASS	upstream_gene_variant	MODIFIER	Pcac251616_g4053	transcript	ANN=T|upstream_gene_variant|MODIFIER|g4053|g4053|transcript|g4053.t1|protein_coding||c.-4059G>A|||||4059|,T|upstream_gene_variant|MODIFIER|g4054|g4054|transcript|g4054.t1|protein_coding||c.-2645G>A|||||2645|,T|intergenic_region|MODIFIER|g4054-g4055|g4054-g4055|intergenic_region|g4054-g4055|||n.59380C>T||||||	GT:GQ:DP:AD:VAF:PL:PS	0|1:29:41:22,19:0.463415:28,0,58:57219	Tripartite motif-containing protein 66
contig_187	59441	A	G	33.8	PASS	upstream_gene_variant	MODIFIER	Pcac251616_g4053	transcript	ANN=G|upstream_gene_variant|MODIFIER|g4053|g4053|transcript|g4053.t1|protein_coding||c.-4120T>C|||||4120|,G|upstream_gene_variant|MODIFIER|g4054|g4054|transcript|g4054.t1|protein_coding||c.-2706T>C|||||2706|,G|intergenic_region|MODIFIER|g4054-g4055|g4054-g4055|intergenic_region|g4054-g4055|||n.59441A>G||||||	GT:GQ:DP:AD:VAF:PL:PS	0|1:34:40:22,18:0.45:33,0,57:57219	Tripartite motif-containing protein 66
contig_187	59443	G	A	24.9	PASS	upstream_gene_variant	MODIFIER	Pcac251616_g4053	transcript	ANN=A|upstream_gene_variant|MODIFIER|g4053|g4053|transcript|g4053.t1|protein_coding||c.-4122C>T|||||4122|,A|upstream_gene_variant|MODIFIER|g4054|g4054|transcript|g4054.t1|protein_coding||c.-2708C>T|||||2708|,A|intergenic_region|MODIFIER|g4054-g4055|g4054-g4055|intergenic_region|g4054-g4055|||n.59443G>A||||||	GT:GQ:DP:AD:VAF:PL:PS	0|1:25:40:22,18:0.45:24,0,54:57219	Tripartite motif-containing protein 66
contig_187	59450	T	C	37.5	PASS	upstream_gene_variant	MODIFIER	Pcac251616_g4053	transcript	ANN=C|upstream_gene_variant|MODIFIER|g4053|g4053|transcript|g4053.t1|protein_coding||c.-4129A>G|||||4129|,C|upstream_gene_variant|MODIFIER|g4054|g4054|transcript|g4054.t1|protein_coding||c.-2715A>G|||||2715|,C|intergenic_region|MODIFIER|g4054-g4055|g4054-g4055|intergenic_region|g4054-g4055|||n.59450T>C||||||	GT:GQ:DP:AD:VAF:PL:PS	0|1:37:39:22,17:0.435897:37,0,56:57219	Tripartite motif-containing protein 66
contig_187	59451	T	C	29.8	PASS	upstream_gene_variant	MODIFIER	Pcac251616_g4053	transcript	ANN=C|upstream_gene_variant|MODIFIER|g4053|g4053|transcript|g4053.t1|protein_coding||c.-4130A>G|||||4130|,C|upstream_gene_variant|MODIFIER|g4054|g4054|transcript|g4054.t1|protein_coding||c.-2716A>G|||||2716|,C|intergenic_region|MODIFIER|g4054-g4055|g4054-g4055|intergenic_region|g4054-g4055|||n.59451T>C||||||	GT:GQ:DP:AD:VAF:PL:PS	0|1:30:40:22,18:0.45:29,0,56:57219	Tripartite motif-containing protein 66
contig_187	59452	T	C	27.4	PASS	upstream_gene_variant	MODIFIER	Pcac251616_g4053	transcript	ANN=C|upstream_gene_variant|MODIFIER|g4053|g4053|transcript|g4053.t1|protein_coding||c.-4131A>G|||||4131|,C|upstream_gene_variant|MODIFIER|g4054|g4054|transcript|g4054.t1|protein_coding||c.-2717A>G|||||2717|,C|intergenic_region|MODIFIER|g4054-g4055|g4054-g4055|intergenic_region|g4054-g4055|||n.59452T>C||||||	GT:GQ:DP:AD:VAF:PL:PS	0|1:27:40:22,18:0.45:27,0,54:57219	Tripartite motif-containing protein 66
contig_187	59455	G	A	26.7	PASS	upstream_gene_variant	MODIFIER	Pcac251616_g4053	transcript	ANN=A|upstream_gene_variant|MODIFIER|g4053|g4053|transcript|g4053.t1|protein_coding||c.-4134C>T|||||4134|,A|upstream_gene_variant|MODIFIER|g4054|g4054|transcript|g4054.t1|protein_coding||c.-2720C>T|||||2720|,A|intergenic_region|MODIFIER|g4054-g4055|g4054-g4055|intergenic_region|g4054-g4055|||n.59455G>A||||||	GT:GQ:DP:AD:VAF:PL:PS	0|1:27:39:21,17:0.435897:26,0,54:57219	Tripartite motif-containing protein 66
contig_187	59477	A	G	40.8	PASS	upstream_gene_variant	MODIFIER	Pcac251616_g4053	transcript	ANN=G|upstream_gene_variant|MODIFIER|g4053|g4053|transcript|g4053.t1|protein_coding||c.-4156T>C|||||4156|,G|upstream_gene_variant|MODIFIER|g4054|g4054|transcript|g4054.t1|protein_coding||c.-2742T>C|||||2742|,G|intergenic_region|MODIFIER|g4054-g4055|g4054-g4055|intergenic_region|g4054-g4055|||n.59477A>G||||||	GT:GQ:DP:AD:VAF:PL:PS	0|1:41:39:21,18:0.461538:40,0,64:57219	Tripartite motif-containing protein 66
contig_187	59489	C	G	26.6	PASS	upstream_gene_variant	MODIFIER	Pcac251616_g4053	transcript	ANN=G|upstream_gene_variant|MODIFIER|g4053|g4053|transcript|g4053.t1|protein_coding||c.-4168G>C|||||4168|,G|upstream_gene_variant|MODIFIER|g4054|g4054|transcript|g4054.t1|protein_coding||c.-2754G>C|||||2754|,G|intergenic_region|MODIFIER|g4054-g4055|g4054-g4055|intergenic_region|g4054-g4055|||n.59489C>G||||||	GT:GQ:DP:AD:VAF:PL:PS	0|1:27:38:21,17:0.447368:26,0,57:57219	Tripartite motif-containing protein 66
contig_187	59827	C	T	53.7	PASS	upstream_gene_variant	MODIFIER	Pcac251616_g4053	transcript	ANN=T|upstream_gene_variant|MODIFIER|g4053|g4053|transcript|g4053.t1|protein_coding||c.-4506G>A|||||4506|,T|upstream_gene_variant|MODIFIER|g4054|g4054|transcript|g4054.t1|protein_coding||c.-3092G>A|||||3092|,T|intergenic_region|MODIFIER|g4054-g4055|g4054-g4055|intergenic_region|g4054-g4055|||n.59827C>T||||||	GT:GQ:DP:AD:VAF:PL:PS	0|1:54:41:23,18:0.439024:53,0,71:57219	Tripartite motif-containing protein 66
contig_187	59858	C	A	54.1	PASS	upstream_gene_variant	MODIFIER	Pcac251616_g4053	transcript	ANN=A|upstream_gene_variant|MODIFIER|g4053|g4053|transcript|g4053.t1|protein_coding||c.-4537G>T|||||4537|,A|upstream_gene_variant|MODIFIER|g4054|g4054|transcript|g4054.t1|protein_coding||c.-3123G>T|||||3123|,A|intergenic_region|MODIFIER|g4054-g4055|g4054-g4055|intergenic_region|g4054-g4055|||n.59858C>A||||||	GT:GQ:DP:AD:VAF:PL:PS	0|1:54:39:23,16:0.410256:54,0,99:57219	Tripartite motif-containing protein 66
contig_187	60097	G	A	49.6	PASS	upstream_gene_variant	MODIFIER	Pcac251616_g4053	transcript	ANN=A|upstream_gene_variant|MODIFIER|g4053|g4053|transcript|g4053.t1|protein_coding||c.-4776C>T|||||4776|,A|upstream_gene_variant|MODIFIER|g4054|g4054|transcript|g4054.t1|protein_coding||c.-3362C>T|||||3362|,A|intergenic_region|MODIFIER|g4054-g4055|g4054-g4055|intergenic_region|g4054-g4055|||n.60097G>A||||||	GT:GQ:DP:AD:VAF:PL:PS	0|1:50:42:24,18:0.428571:49,0,66:57219	Tripartite motif-containing protein 66
contig_187	60250	C	G	41.8	PASS	upstream_gene_variant	MODIFIER	Pcac251616_g4053	transcript	ANN=G|upstream_gene_variant|MODIFIER|g4053|g4053|transcript|g4053.t1|protein_coding||c.-4929G>C|||||4929|,G|upstream_gene_variant|MODIFIER|g4054|g4054|transcript|g4054.t1|protein_coding||c.-3515G>C|||||3515|,G|intergenic_region|MODIFIER|g4054-g4055|g4054-g4055|intergenic_region|g4054-g4055|||n.60250C>G||||||	GT:GQ:DP:AD:VAF:PL:PS	0|1:42:43:25,18:0.418605:41,0,55:57219	Tripartite motif-containing protein 66
contig_187	60252	T	G	45.2	PASS	upstream_gene_variant	MODIFIER	Pcac251616_g4053	transcript	ANN=G|upstream_gene_variant|MODIFIER|g4053|g4053|transcript|g4053.t1|protein_coding||c.-4931A>C|||||4931|,G|upstream_gene_variant|MODIFIER|g4054|g4054|transcript|g4054.t1|protein_coding||c.-3517A>C|||||3517|,G|intergenic_region|MODIFIER|g4054-g4055|g4054-g4055|intergenic_region|g4054-g4055|||n.60252T>G||||||	GT:GQ:DP:AD:VAF:PL:PS	0|1:45:43:25,18:0.418605:45,0,59:57219	Tripartite motif-containing protein 66
contig_187	60254	A	C	45.9	PASS	upstream_gene_variant	MODIFIER	Pcac251616_g4053	transcript	ANN=C|upstream_gene_variant|MODIFIER|g4053|g4053|transcript|g4053.t1|protein_coding||c.-4933T>G|||||4933|,C|upstream_gene_variant|MODIFIER|g4054|g4054|transcript|g4054.t1|protein_coding||c.-3519T>G|||||3519|,C|intergenic_region|MODIFIER|g4054-g4055|g4054-g4055|intergenic_region|g4054-g4055|||n.60254A>C||||||	GT:GQ:DP:AD:VAF:PL:PS	0|1:46:43:25,18:0.418605:45,0,62:57219	Tripartite motif-containing protein 66
contig_187	60256	G	A	47.4	PASS	upstream_gene_variant	MODIFIER	Pcac251616_g4053	transcript	ANN=A|upstream_gene_variant|MODIFIER|g4053|g4053|transcript|g4053.t1|protein_coding||c.-4935C>T|||||4935|,A|upstream_gene_variant|MODIFIER|g4054|g4054|transcript|g4054.t1|protein_coding||c.-3521C>T|||||3521|,A|intergenic_region|MODIFIER|g4054-g4055|g4054-g4055|intergenic_region|g4054-g4055|||n.60256G>A||||||	GT:GQ:DP:AD:VAF:PL:PS	0|1:47:43:25,18:0.418605:47,0,63:57219	Tripartite motif-containing protein 66
contig_187	60260	C	T	44	PASS	upstream_gene_variant	MODIFIER	Pcac251616_g4053	transcript	ANN=T|upstream_gene_variant|MODIFIER|g4053|g4053|transcript|g4053.t1|protein_coding||c.-4939G>A|||||4939|,T|upstream_gene_variant|MODIFIER|g4054|g4054|transcript|g4054.t1|protein_coding||c.-3525G>A|||||3525|,T|intergenic_region|MODIFIER|g4054-g4055|g4054-g4055|intergenic_region|g4054-g4055|||n.60260C>T||||||	GT:GQ:DP:AD:VAF:PL:PS	0|1:44:42:25,17:0.404762:44,0,59:57219	Tripartite motif-containing protein 66
contig_187	60272	T	A	45.7	PASS	upstream_gene_variant	MODIFIER	Pcac251616_g4053	transcript	ANN=A|upstream_gene_variant|MODIFIER|g4053|g4053|transcript|g4053.t1|protein_coding||c.-4951A>T|||||4951|,A|upstream_gene_variant|MODIFIER|g4054|g4054|transcript|g4054.t1|protein_coding||c.-3537A>T|||||3537|,A|intergenic_region|MODIFIER|g4054-g4055|g4054-g4055|intergenic_region|g4054-g4055|||n.60272T>A||||||	GT:GQ:DP:AD:VAF:PL:PS	0|1:46:43:25,18:0.418605:45,0,61:57219	Tripartite motif-containing protein 66
contig_187	60450	C	T	55.4	PASS	upstream_gene_variant	MODIFIER	Pcac251616_g4054	transcript	ANN=T|upstream_gene_variant|MODIFIER|g4054|g4054|transcript|g4054.t1|protein_coding||c.-3715G>A|||||3715|,T|intergenic_region|MODIFIER|g4054-g4055|g4054-g4055|intergenic_region|g4054-g4055|||n.60450C>T||||||	GT:GQ:DP:AD:VAF:PL:PS	1|0:55:44:18,26:0.590909:55,0,69:57219	hypothetical protein PC110_g21710
contig_187	60507	A	C	58.3	PASS	upstream_gene_variant	MODIFIER	Pcac251616_g4054	transcript	ANN=C|upstream_gene_variant|MODIFIER|g4054|g4054|transcript|g4054.t1|protein_coding||c.-3772T>G|||||3772|,C|intergenic_region|MODIFIER|g4054-g4055|g4054-g4055|intergenic_region|g4054-g4055|||n.60507A>C||||||	GT:GQ:DP:AD:VAF:PL:PS	1|0:58:42:17,25:0.595238:58,0,71:57219	hypothetical protein PC110_g21710
contig_187	60620	A	G	54.6	PASS	upstream_gene_variant	MODIFIER	Pcac251616_g4054	transcript	ANN=G|upstream_gene_variant|MODIFIER|g4054|g4054|transcript|g4054.t1|protein_coding||c.-3885T>C|||||3885|,G|intergenic_region|MODIFIER|g4054-g4055|g4054-g4055|intergenic_region|g4054-g4055|||n.60620A>G||||||	GT:GQ:DP:AD:VAF:PL:PS	1|0:54:43:17,26:0.604651:54,0,65:57219	hypothetical protein PC110_g21710
contig_187	60659	C	T	50.4	PASS	upstream_gene_variant	MODIFIER	Pcac251616_g4054	transcript	ANN=T|upstream_gene_variant|MODIFIER|g4054|g4054|transcript|g4054.t1|protein_coding||c.-3924G>A|||||3924|,T|intergenic_region|MODIFIER|g4054-g4055|g4054-g4055|intergenic_region|g4054-g4055|||n.60659C>T||||||	GT:GQ:DP:AD:VAF:PL:PS	1|0:50:43:17,26:0.604651:50,0,63:57219	hypothetical protein PC110_g21710
contig_187	60716	A	G	38.6	PASS	upstream_gene_variant	MODIFIER	Pcac251616_g4054	transcript	ANN=G|upstream_gene_variant|MODIFIER|g4054|g4054|transcript|g4054.t1|protein_coding||c.-3981T>C|||||3981|,G|intergenic_region|MODIFIER|g4054-g4055|g4054-g4055|intergenic_region|g4054-g4055|||n.60716A>G||||||	GT:GQ:DP:AD:VAF:PL:PS	1|0:39:43:17,26:0.604651:38,0,63:57219	hypothetical protein PC110_g21710
contig_187	60776	T	C	42.3	PASS	upstream_gene_variant	MODIFIER	Pcac251616_g4054	transcript	ANN=C|upstream_gene_variant|MODIFIER|g4054|g4054|transcript|g4054.t1|protein_coding||c.-4041A>G|||||4041|,C|intergenic_region|MODIFIER|g4054-g4055|g4054-g4055|intergenic_region|g4054-g4055|||n.60776T>C||||||	GT:GQ:DP:AD:VAF:PL:PS	1|0:42:43:17,26:0.604651:42,0,58:57219	hypothetical protein PC110_g21710
contig_187	60785	C	T	42	PASS	upstream_gene_variant	MODIFIER	Pcac251616_g4054	transcript	ANN=T|upstream_gene_variant|MODIFIER|g4054|g4054|transcript|g4054.t1|protein_coding||c.-4050G>A|||||4050|,T|intergenic_region|MODIFIER|g4054-g4055|g4054-g4055|intergenic_region|g4054-g4055|||n.60785C>T||||||	GT:GQ:DP:AD:VAF:PL:PS	1|0:42:43:17,26:0.604651:42,0,53:57219	hypothetical protein PC110_g21710
contig_187	60790	A	G	44.9	PASS	upstream_gene_variant	MODIFIER	Pcac251616_g4054	transcript	ANN=G|upstream_gene_variant|MODIFIER|g4054|g4054|transcript|g4054.t1|protein_coding||c.-4055T>C|||||4055|,G|intergenic_region|MODIFIER|g4054-g4055|g4054-g4055|intergenic_region|g4054-g4055|||n.60790A>G||||||	GT:GQ:DP:AD:VAF:PL:PS	1|0:44:43:17,26:0.604651:44,0,53:57219	hypothetical protein PC110_g21710
contig_187	60793	A	G	43	PASS	upstream_gene_variant	MODIFIER	Pcac251616_g4054	transcript	ANN=G|upstream_gene_variant|MODIFIER|g4054|g4054|transcript|g4054.t1|protein_coding||c.-4058T>C|||||4058|,G|intergenic_region|MODIFIER|g4054-g4055|g4054-g4055|intergenic_region|g4054-g4055|||n.60793A>G||||||	GT:GQ:DP:AD:VAF:PL:PS	1|0:43:43:17,26:0.604651:43,0,51:57219	hypothetical protein PC110_g21710
contig_187	60812	A	G	36.6	PASS	upstream_gene_variant	MODIFIER	Pcac251616_g4054	transcript	ANN=G|upstream_gene_variant|MODIFIER|g4054|g4054|transcript|g4054.t1|protein_coding||c.-4077T>C|||||4077|,G|intergenic_region|MODIFIER|g4054-g4055|g4054-g4055|intergenic_region|g4054-g4055|||n.60812A>G||||||	GT:GQ:DP:AD:VAF:PL:PS	1|0:37:43:17,26:0.604651:36,0,55:57219	hypothetical protein PC110_g21710
contig_187	60817	T	A	40.2	PASS	upstream_gene_variant	MODIFIER	Pcac251616_g4054	transcript	ANN=A|upstream_gene_variant|MODIFIER|g4054|g4054|transcript|g4054.t1|protein_coding||c.-4082A>T|||||4082|,A|intergenic_region|MODIFIER|g4054-g4055|g4054-g4055|intergenic_region|g4054-g4055|||n.60817T>A||||||	GT:GQ:DP:AD:VAF:PL:PS	1|0:40:43:17,26:0.604651:40,0,61:57219	hypothetical protein PC110_g21710
contig_187	60822	C	G	41.8	PASS	upstream_gene_variant	MODIFIER	Pcac251616_g4054	transcript	ANN=G|upstream_gene_variant|MODIFIER|g4054|g4054|transcript|g4054.t1|protein_coding||c.-4087G>C|||||4087|,G|intergenic_region|MODIFIER|g4054-g4055|g4054-g4055|intergenic_region|g4054-g4055|||n.60822C>G||||||	GT:GQ:DP:AD:VAF:PL:PS	1|0:42:42:16,26:0.619048:41,0,57:57219	hypothetical protein PC110_g21710
contig_187	60834	A	G	44.3	PASS	upstream_gene_variant	MODIFIER	Pcac251616_g4054	transcript	ANN=G|upstream_gene_variant|MODIFIER|g4054|g4054|transcript|g4054.t1|protein_coding||c.-4099T>C|||||4099|,G|intergenic_region|MODIFIER|g4054-g4055|g4054-g4055|intergenic_region|g4054-g4055|||n.60834A>G||||||	GT:GQ:DP:AD:VAF:PL:PS	1|0:44:42:16,26:0.619048:44,0,62:57219	hypothetical protein PC110_g21710
contig_187	60865	T	G	33.8	PASS	upstream_gene_variant	MODIFIER	Pcac251616_g4054	transcript	ANN=G|upstream_gene_variant|MODIFIER|g4054|g4054|transcript|g4054.t1|protein_coding||c.-4130A>C|||||4130|,G|intergenic_region|MODIFIER|g4054-g4055|g4054-g4055|intergenic_region|g4054-g4055|||n.60865T>G||||||	GT:GQ:DP:AD:VAF:PL:PS	0|1:23:42:25,17:0.404762:33,0,23:57219	hypothetical protein PC110_g21710
contig_187	60944	T	G	30.7	PASS	upstream_gene_variant	MODIFIER	Pcac251616_g4054	transcript	ANN=G|upstream_gene_variant|MODIFIER|g4054|g4054|transcript|g4054.t1|protein_coding||c.-4209A>C|||||4209|,G|intergenic_region|MODIFIER|g4054-g4055|g4054-g4055|intergenic_region|g4054-g4055|||n.60944T>G||||||	GT:GQ:DP:AD:VAF:PL:PS	0|1:31:44:27,17:0.386364:30,0,63:57219	hypothetical protein PC110_g21710
contig_187	60953	A	G	35.8	PASS	upstream_gene_variant	MODIFIER	Pcac251616_g4054	transcript	ANN=G|upstream_gene_variant|MODIFIER|g4054|g4054|transcript|g4054.t1|protein_coding||c.-4218T>C|||||4218|,G|intergenic_region|MODIFIER|g4054-g4055|g4054-g4055|intergenic_region|g4054-g4055|||n.60953A>G||||||	GT:GQ:DP:AD:VAF:PL:PS	0|1:36:44:27,17:0.386364:35,0,64:57219	hypothetical protein PC110_g21710
contig_187	60957	T	A	38.4	PASS	upstream_gene_variant	MODIFIER	Pcac251616_g4054	transcript	ANN=A|upstream_gene_variant|MODIFIER|g4054|g4054|transcript|g4054.t1|protein_coding||c.-4222A>T|||||4222|,A|intergenic_region|MODIFIER|g4054-g4055|g4054-g4055|intergenic_region|g4054-g4055|||n.60957T>A||||||	GT:GQ:DP:AD:VAF:PL:PS	0|1:38:44:27,17:0.386364:38,0,61:57219	hypothetical protein PC110_g21710
contig_187	60965	T	C	33.9	PASS	upstream_gene_variant	MODIFIER	Pcac251616_g4054	transcript	ANN=C|upstream_gene_variant|MODIFIER|g4054|g4054|transcript|g4054.t1|protein_coding||c.-4230A>G|||||4230|,C|intergenic_region|MODIFIER|g4054-g4055|g4054-g4055|intergenic_region|g4054-g4055|||n.60965T>C||||||	GT:GQ:DP:AD:VAF:PL:PS	0|1:34:44:27,17:0.386364:33,0,59:57219	hypothetical protein PC110_g21710
contig_187	61032	C	T	32.7	PASS	upstream_gene_variant	MODIFIER	Pcac251616_g4054	transcript	ANN=T|upstream_gene_variant|MODIFIER|g4054|g4054|transcript|g4054.t1|protein_coding||c.-4297G>A|||||4297|,T|intergenic_region|MODIFIER|g4054-g4055|g4054-g4055|intergenic_region|g4054-g4055|||n.61032C>T||||||	GT:GQ:DP:AD:VAF:PL:PS	1|0:4:45:17,28:0.622222:30,0,0:57219	hypothetical protein PC110_g21710
contig_187	61146	G	A	35.1	PASS	upstream_gene_variant	MODIFIER	Pcac251616_g4054	transcript	ANN=A|upstream_gene_variant|MODIFIER|g4054|g4054|transcript|g4054.t1|protein_coding||c.-4411C>T|||||4411|,A|intergenic_region|MODIFIER|g4054-g4055|g4054-g4055|intergenic_region|g4054-g4055|||n.61146G>A||||||	GT:GQ:DP:AD:VAF:PL:PS	0|1:35:43:28,15:0.348837:35,0,57:57219	hypothetical protein PC110_g21710
contig_187	61195	G	C	21.9	PASS	upstream_gene_variant	LOW	Pcac251616_g4054	transcript	ANN=C|upstream_gene_variant|MODIFIER|g4054|g4054|transcript|g4054.t1|protein_coding||c.-4460C>G|||||4460|,C|intergenic_region|MODIFIER|g4054-g4055|g4054-g4055|intergenic_region|g4054-g4055|||n.61195G>C||||||	GT:GQ:DP:AD:VAF:PL:PS	0|1:22:42:28,14:0.333333:21,0,55:57219	hypothetical protein PC110_g21710
contig_187	61213	G	A	44.7	PASS	upstream_gene_variant	MODERATE	Pcac251616_g4054	transcript	ANN=A|upstream_gene_variant|MODIFIER|g4054|g4054|transcript|g4054.t1|protein_coding||c.-4478C>T|||||4478|,A|intergenic_region|MODIFIER|g4054-g4055|g4054-g4055|intergenic_region|g4054-g4055|||n.61213G>A||||||	GT:GQ:DP:AD:VAF:PL:PS	1|0:7:43:15,28:0.651163:43,0,6:57219	hypothetical protein PC110_g21710
contig_187	328136	T	G	61.5	PASS	upstream_gene_variant	MODIFIER	Pcac251616_g4144	transcript	ANN=G|upstream_gene_variant|MODIFIER|g4144|g4144|transcript|g4144.t1|protein_coding||c.-680A>C|||||680|,G|downstream_gene_variant|MODIFIER|g4142|g4142|transcript|g4142.t1|protein_coding||c.*1836T>G|||||1836|,G|downstream_gene_variant|MODIFIER|g4143|g4143|transcript|g4143.t1|protein_coding||c.*1541T>G|||||1541|,G|intergenic_region|MODIFIER|g4144-g4145|g4144-g4145|intergenic_region|g4144-g4145|||n.…	GT:GQ:DP:AD:VAF:PL:PS	1|0:61:62:18,44:0.709677:61,0,68:328136	Leucine Rich repeats (2 copies)
contig_187	329477	A	G	37.7	PASS	upstream_gene_variant	MODIFIER	Pcac251616_g4144	transcript	ANN=G|upstream_gene_variant|MODIFIER|g4144|g4144|transcript|g4144.t1|protein_coding||c.-2021T>C|||||2021|,G|downstream_gene_variant|MODIFIER|g4142|g4142|transcript|g4142.t1|protein_coding||c.*3177A>G|||||3177|,G|downstream_gene_variant|MODIFIER|g4143|g4143|transcript|g4143.t1|protein_coding||c.*2882A>G|||||2882|,G|downstream_gene_variant|MODIFIER|g4145|g4145|transcript|g4145.t1|protein_coding||c.…	GT:GQ:DP:AD:VAF:PL:PS	0|1:38:63:42,21:0.333333:37,0,59:328136	Leucine Rich repeats (2 copies)
contig_188	480106	A	G	38.5	PASS	upstream_gene_variant	MODIFIER	Pcac251616_g4651	transcript	ANN=G|upstream_gene_variant|MODIFIER|g4651|g4651|transcript|g4651.t1|protein_coding||c.-3649T>C|||||3649|,G|downstream_gene_variant|MODIFIER|g4650|g4650|transcript|g4650.t1|protein_coding||c.*4681A>G|||||4681|,G|downstream_gene_variant|MODIFIER|g4652|g4652|transcript|g4652.t1|protein_coding||c.*2800A>G|||||2800|,G|intergenic_region|MODIFIER|g4652-g4653|g4652-g4653|intergenic_region|g4652-g4653|||…	GT:GQ:DP:AD:VAF:PL:PS	0|1:38:58:43,13:0.224138:38,0,47:479956	hypothetical protein PC110_g15825
contig_188	480107	C	T	44.9	PASS	upstream_gene_variant	MODIFIER	Pcac251616_g4651	transcript	ANN=T|upstream_gene_variant|MODIFIER|g4651|g4651|transcript|g4651.t1|protein_coding||c.-3650G>A|||||3650|,T|downstream_gene_variant|MODIFIER|g4650|g4650|transcript|g4650.t1|protein_coding||c.*4682C>T|||||4682|,T|downstream_gene_variant|MODIFIER|g4652|g4652|transcript|g4652.t1|protein_coding||c.*2801C>T|||||2801|,T|intergenic_region|MODIFIER|g4652-g4653|g4652-g4653|intergenic_region|g4652-g4653|||…	GT:GQ:DP:AD:VAF:PL:PS	1|0:44:58:13,45:0.775862:44,0,49:479956	hypothetical protein PC110_g15825
contig_188	480117	A	G	38.4	PASS	upstream_gene_variant	MODIFIER	Pcac251616_g4651	transcript	ANN=G|upstream_gene_variant|MODIFIER|g4651|g4651|transcript|g4651.t1|protein_coding||c.-3660T>C|||||3660|,G|downstream_gene_variant|MODIFIER|g4650|g4650|transcript|g4650.t1|protein_coding||c.*4692A>G|||||4692|,G|downstream_gene_variant|MODIFIER|g4652|g4652|transcript|g4652.t1|protein_coding||c.*2811A>G|||||2811|,G|intergenic_region|MODIFIER|g4652-g4653|g4652-g4653|intergenic_region|g4652-g4653|||…	GT:GQ:DP:AD:VAF:PL:PS	0|1:38:59:46,13:0.220339:38,0,53:479956	hypothetical protein PC110_g15825
contig_188	480129	T	A	49.3	PASS	upstream_gene_variant	MODIFIER	Pcac251616_g4651	transcript	ANN=A|upstream_gene_variant|MODIFIER|g4651|g4651|transcript|g4651.t1|protein_coding||c.-3672A>T|||||3672|,A|downstream_gene_variant|MODIFIER|g4650|g4650|transcript|g4650.t1|protein_coding||c.*4704T>A|||||4704|,A|downstream_gene_variant|MODIFIER|g4652|g4652|transcript|g4652.t1|protein_coding||c.*2823T>A|||||2823|,A|intergenic_region|MODIFIER|g4652-g4653|g4652-g4653|intergenic_region|g4652-g4653|||…	GT:GQ:DP:AD:VAF:PL:PS	1|0:47:59:13,46:0.779661:49,0,50:479956	hypothetical protein PC110_g15825
contig_188	480246	G	T	29.2	PASS	upstream_gene_variant	MODIFIER	Pcac251616_g4651	transcript	ANN=T|upstream_gene_variant|MODIFIER|g4651|g4651|transcript|g4651.t1|protein_coding||c.-3789C>A|||||3789|,T|downstream_gene_variant|MODIFIER|g4650|g4650|transcript|g4650.t1|protein_coding||c.*4821G>T|||||4821|,T|downstream_gene_variant|MODIFIER|g4652|g4652|transcript|g4652.t1|protein_coding||c.*2940G>T|||||2940|,T|intergenic_region|MODIFIER|g4652-g4653|g4652-g4653|intergenic_region|g4652-g4653|||…	GT:GQ:DP:AD:VAF:PL:PS	0|1:29:61:45,15:0.245902:29,0,56:479956	hypothetical protein PC110_g15825
contig_188	488429	C	T	23.7	PASS	upstream_gene_variant	MODIFIER	Pcac251616_g4653	transcript	ANN=T|upstream_gene_variant|MODIFIER|g4653|g4653|transcript|g4653.t1|protein_coding||c.-2206C>T|||||2206|,T|downstream_gene_variant|MODIFIER|g4654|g4654|transcript|g4654.t1|protein_coding||c.*4146G>A|||||4146|,T|intergenic_region|MODIFIER|g4652-g4653|g4652-g4653|intergenic_region|g4652-g4653|||n.488429C>T||||||	GT:GQ:DP:AD:VAF:PL:PS	1|0:24:49:38,11:0.22449:23,0,49:479956	Homoserine O-acetyltransferase
contig_188	493079	G	A	56.1	PASS	upstream_gene_variant	MODIFIER	Pcac251616_g4654	transcript	ANN=A|upstream_gene_variant|MODIFIER|g4654|g4654|transcript|g4654.t1|protein_coding||c.-229C>T|||||229|,A|upstream_gene_variant|MODIFIER|g4655|g4655|transcript|g4655.t1|protein_coding||c.-617G>A|||||617|,A|downstream_gene_variant|MODIFIER|g4653|g4653|transcript|g4653.t1|protein_coding||c.*1736G>A|||||1736|,A|intergenic_region|MODIFIER|g4654-g4655|g4654-g4655|intergenic_region|g4654-g4655|||n.4930…	GT:GQ:DP:AD:VAF:PL:PS	0|1:44:43:8,35:0.813953:56,0,44:479956	hypothetical protein GQ600_25633
contig_188	499773	C	T	29	PASS	upstream_gene_variant	MODIFIER	Pcac251616_g4656	transcript	ANN=T|upstream_gene_variant|MODIFIER|g4656|g4656|transcript|g4656.t1|protein_coding||c.-2950C>T|||||2950|,T|intergenic_region|MODIFIER|g4655-g4656|g4655-g4656|intergenic_region|g4655-g4656|||n.499773C>T||||||	GT:GQ:DP:AD:VAF:PL:PS	0|1:29:45:34,11:0.244444:29,0,53:479956	hypothetical protein PC110_g18213
contig_188	501262	C	A	59	PASS	upstream_gene_variant	MODIFIER	Pcac251616_g4656	transcript	ANN=A|upstream_gene_variant|MODIFIER|g4656|g4656|transcript|g4656.t1|protein_coding||c.-1461C>A|||||1461|,A|downstream_gene_variant|MODIFIER|g4657|g4657|transcript|g4657.t1|protein_coding||c.*4659G>T|||||4659|,A|intergenic_region|MODIFIER|g4655-g4656|g4655-g4656|intergenic_region|g4655-g4656|||n.501262C>A||||||	GT:GQ:DP:AD:VAF:PL:PS	1|0:54:47:8,39:0.829787:59,0,55:479956	hypothetical protein PC110_g18213
contig_188	501391	T	C	51.8	PASS	upstream_gene_variant	MODIFIER	Pcac251616_g4656	transcript	ANN=C|upstream_gene_variant|MODIFIER|g4656|g4656|transcript|g4656.t1|protein_coding||c.-1332T>C|||||1332|,C|downstream_gene_variant|MODIFIER|g4657|g4657|transcript|g4657.t1|protein_coding||c.*4530A>G|||||4530|,C|intergenic_region|MODIFIER|g4655-g4656|g4655-g4656|intergenic_region|g4655-g4656|||n.501391T>C||||||	GT:GQ:DP:AD:VAF:PL:PS	1|0:46:48:9,39:0.8125:51,0,46:479956	hypothetical protein PC110_g18213
contig_188	501401	G	A	26.4	PASS	upstream_gene_variant	MODIFIER	Pcac251616_g4656	transcript	ANN=A|upstream_gene_variant|MODIFIER|g4656|g4656|transcript|g4656.t1|protein_coding||c.-1322G>A|||||1322|,A|downstream_gene_variant|MODIFIER|g4657|g4657|transcript|g4657.t1|protein_coding||c.*4520C>T|||||4520|,A|intergenic_region|MODIFIER|g4655-g4656|g4655-g4656|intergenic_region|g4655-g4656|||n.501401G>A||||||	GT:GQ:DP:AD:VAF:PL:PS	0|1:26:48:38,9:0.1875:26,0,51:479956	hypothetical protein PC110_g18213
contig_188	501402	T	C	51	PASS	upstream_gene_variant	MODIFIER	Pcac251616_g4656	transcript	ANN=C|upstream_gene_variant|MODIFIER|g4656|g4656|transcript|g4656.t1|protein_coding||c.-1321T>C|||||1321|,C|downstream_gene_variant|MODIFIER|g4657|g4657|transcript|g4657.t1|protein_coding||c.*4519A>G|||||4519|,C|intergenic_region|MODIFIER|g4655-g4656|g4655-g4656|intergenic_region|g4655-g4656|||n.501402T>C||||||	GT:GQ:DP:AD:VAF:PL:PS	1|0:43:48:10,38:0.791667:51,0,44:479956	hypothetical protein PC110_g18213
contig_188	501549	A	T	36.1	PASS	upstream_gene_variant	MODIFIER	Pcac251616_g4656	transcript	ANN=T|upstream_gene_variant|MODIFIER|g4656|g4656|transcript|g4656.t1|protein_coding||c.-1174A>T|||||1174|,T|downstream_gene_variant|MODIFIER|g4657|g4657|transcript|g4657.t1|protein_coding||c.*4372T>A|||||4372|,T|intergenic_region|MODIFIER|g4655-g4656|g4655-g4656|intergenic_region|g4655-g4656|||n.501549A>T||||||	GT:GQ:DP:AD:VAF:PL:PS	1|0:36:47:9,38:0.808511:36,0,51:479956	hypothetical protein PC110_g18213
contig_188	501551	A	C	28.4	PASS	upstream_gene_variant	MODIFIER	Pcac251616_g4656	transcript	ANN=C|upstream_gene_variant|MODIFIER|g4656|g4656|transcript|g4656.t1|protein_coding||c.-1172A>C|||||1172|,C|downstream_gene_variant|MODIFIER|g4657|g4657|transcript|g4657.t1|protein_coding||c.*4370T>G|||||4370|,C|intergenic_region|MODIFIER|g4655-g4656|g4655-g4656|intergenic_region|g4655-g4656|||n.501551A>C||||||	GT:GQ:DP:AD:VAF:PL:PS	1|0:28:48:9,39:0.8125:28,0,45:479956	hypothetical protein PC110_g18213
contig_188	501552	G	A	38.4	PASS	upstream_gene_variant	MODIFIER	Pcac251616_g4656	transcript	ANN=A|upstream_gene_variant|MODIFIER|g4656|g4656|transcript|g4656.t1|protein_coding||c.-1171G>A|||||1171|,A|downstream_gene_variant|MODIFIER|g4657|g4657|transcript|g4657.t1|protein_coding||c.*4369C>T|||||4369|,A|intergenic_region|MODIFIER|g4655-g4656|g4655-g4656|intergenic_region|g4655-g4656|||n.501552G>A||||||	GT:GQ:DP:AD:VAF:PL:PS	1|0:38:46:9,37:0.804348:38,0,55:479956	hypothetical protein PC110_g18213
contig_188	501568	G	C	36.1	PASS	upstream_gene_variant	MODIFIER	Pcac251616_g4656	transcript	ANN=C|upstream_gene_variant|MODIFIER|g4656|g4656|transcript|g4656.t1|protein_coding||c.-1155G>C|||||1155|,C|downstream_gene_variant|MODIFIER|g4657|g4657|transcript|g4657.t1|protein_coding||c.*4353C>G|||||4353|,C|intergenic_region|MODIFIER|g4655-g4656|g4655-g4656|intergenic_region|g4655-g4656|||n.501568G>C||||||	GT:GQ:DP:AD:VAF:PL:PS	1|0:36:48:9,39:0.8125:36,0,49:479956	hypothetical protein PC110_g18213
contig_188	501616	G	T	37.7	PASS	upstream_gene_variant	MODIFIER	Pcac251616_g4656	transcript	ANN=T|upstream_gene_variant|MODIFIER|g4656|g4656|transcript|g4656.t1|protein_coding||c.-1107G>T|||||1107|,T|downstream_gene_variant|MODIFIER|g4657|g4657|transcript|g4657.t1|protein_coding||c.*4305C>A|||||4305|,T|intergenic_region|MODIFIER|g4655-g4656|g4655-g4656|intergenic_region|g4655-g4656|||n.501616G>T||||||	GT:GQ:DP:AD:VAF:PL:PS	0|1:9:48:39,9:0.1875:37,0,8:479956	hypothetical protein PC110_g18213
contig_188	501633	T	A	21.1	PASS	upstream_gene_variant	MODIFIER	Pcac251616_g4656	transcript	ANN=A|upstream_gene_variant|MODIFIER|g4656|g4656|transcript|g4656.t1|protein_coding||c.-1090T>A|||||1090|,A|downstream_gene_variant|MODIFIER|g4657|g4657|transcript|g4657.t1|protein_coding||c.*4288A>T|||||4288|,A|intergenic_region|MODIFIER|g4655-g4656|g4655-g4656|intergenic_region|g4655-g4656|||n.501633T>A||||||	GT:GQ:DP:AD:VAF:PL:PS	1|0:20:48:9,39:0.8125:21,0,27:479956	hypothetical protein PC110_g18213
contig_188	501667	C	A	24	PASS	upstream_gene_variant	MODIFIER	Pcac251616_g4656	transcript	ANN=A|upstream_gene_variant|MODIFIER|g4656|g4656|transcript|g4656.t1|protein_coding||c.-1056C>A|||||1056|,A|downstream_gene_variant|MODIFIER|g4657|g4657|transcript|g4657.t1|protein_coding||c.*4254G>T|||||4254|,A|intergenic_region|MODIFIER|g4655-g4656|g4655-g4656|intergenic_region|g4655-g4656|||n.501667C>A||||||	GT:GQ:DP:AD:VAF:PL:PS	1|0:23:49:9,40:0.816327:23,0,31:479956	hypothetical protein PC110_g18213
contig_188	501683	C	G	25.5	PASS	upstream_gene_variant	MODIFIER	Pcac251616_g4656	transcript	ANN=G|upstream_gene_variant|MODIFIER|g4656|g4656|transcript|g4656.t1|protein_coding||c.-1040C>G|||||1040|,G|downstream_gene_variant|MODIFIER|g4657|g4657|transcript|g4657.t1|protein_coding||c.*4238G>C|||||4238|,G|intergenic_region|MODIFIER|g4655-g4656|g4655-g4656|intergenic_region|g4655-g4656|||n.501683C>G||||||	GT:GQ:DP:AD:VAF:PL:PS	1|0:21:49:9,40:0.816327:25,0,23:479956	hypothetical protein PC110_g18213
contig_188	501691	A	G	23.1	PASS	upstream_gene_variant	MODIFIER	Pcac251616_g4656	transcript	ANN=G|upstream_gene_variant|MODIFIER|g4656|g4656|transcript|g4656.t1|protein_coding||c.-1032A>G|||||1032|,G|downstream_gene_variant|MODIFIER|g4657|g4657|transcript|g4657.t1|protein_coding||c.*4230T>C|||||4230|,G|downstream_gene_variant|MODIFIER|g4658|g4658|transcript|g4658.t1|protein_coding||c.*4996T>C|||||4996|,G|intergenic_region|MODIFIER|g4655-g4656|g4655-g4656|intergenic_region|g4655-g4656|||…	GT:GQ:DP:AD:VAF:PL:PS	1|0:9:49:9,40:0.816327:22,0,9:479956	hypothetical protein PC110_g18213
contig_188	1721276	A	T	39.8	PASS	upstream_gene_variant	MODIFIER	Pcac251616_g5053	transcript	ANN=T|upstream_gene_variant|MODIFIER|g5053|g5053|transcript|g5053.t1|protein_coding||c.-4478A>T|||||4478|,T|intergenic_region|MODIFIER|g5052-g5053|g5052-g5053|intergenic_region|g5052-g5053|||n.1721276A>T||||||	GT:GQ:DP:AD:VAF:PL:PS	0|1:40:47:28,18:0.382979:39,0,62:1716980	Zinc (Zn2)-Iron (Fe2) Permease (ZIP) Family
contig_188	1721440	C	A	41.2	PASS	upstream_gene_variant	MODIFIER	Pcac251616_g5053	transcript	ANN=A|upstream_gene_variant|MODIFIER|g5053|g5053|transcript|g5053.t1|protein_coding||c.-4314C>A|||||4314|,A|intergenic_region|MODIFIER|g5052-g5053|g5052-g5053|intergenic_region|g5052-g5053|||n.1721440C>A||||||	GT:GQ:DP:AD:VAF:PL:PS	0|1:41:47:30,17:0.361702:41,0,57:1716980	Zinc (Zn2)-Iron (Fe2) Permease (ZIP) Family
contig_188	1721441	T	G	42.4	PASS	upstream_gene_variant	MODIFIER	Pcac251616_g5053	transcript	ANN=G|upstream_gene_variant|MODIFIER|g5053|g5053|transcript|g5053.t1|protein_coding||c.-4313T>G|||||4313|,G|intergenic_region|MODIFIER|g5052-g5053|g5052-g5053|intergenic_region|g5052-g5053|||n.1721441T>G||||||	GT:GQ:DP:AD:VAF:PL:PS	0|1:42:49:30,17:0.346939:42,0,59:1716980	Zinc (Zn2)-Iron (Fe2) Permease (ZIP) Family
contig_188	1721442	C	A	41.9	PASS	upstream_gene_variant	MODIFIER	Pcac251616_g5053	transcript	ANN=A|upstream_gene_variant|MODIFIER|g5053|g5053|transcript|g5053.t1|protein_coding||c.-4312C>A|||||4312|,A|intergenic_region|MODIFIER|g5052-g5053|g5052-g5053|intergenic_region|g5052-g5053|||n.1721442C>A||||||	GT:GQ:DP:AD:VAF:PL:PS	0|1:42:49:30,17:0.346939:41,0,58:1716980	Zinc (Zn2)-Iron (Fe2) Permease (ZIP) Family
contig_188	1721604	C	T	38.2	PASS	upstream_gene_variant	MODIFIER	Pcac251616_g5053	transcript	ANN=T|upstream_gene_variant|MODIFIER|g5053|g5053|transcript|g5053.t1|protein_coding||c.-4150C>T|||||4150|,T|intergenic_region|MODIFIER|g5052-g5053|g5052-g5053|intergenic_region|g5052-g5053|||n.1721604C>T||||||	GT:GQ:DP:AD:VAF:PL:PS	0|1:38:49:31,18:0.367347:38,0,57:1716980	Zinc (Zn2)-Iron (Fe2) Permease (ZIP) Family
contig_188	1721715	C	G	52.5	PASS	upstream_gene_variant	MODIFIER	Pcac251616_g5053	transcript	ANN=G|upstream_gene_variant|MODIFIER|g5053|g5053|transcript|g5053.t1|protein_coding||c.-4039C>G|||||4039|,G|intergenic_region|MODIFIER|g5052-g5053|g5052-g5053|intergenic_region|g5052-g5053|||n.1721715C>G||||||	GT:GQ:DP:AD:VAF:PL:PS	1|0:52:49:18,31:0.632653:52,0,60:1716980	Zinc (Zn2)-Iron (Fe2) Permease (ZIP) Family
contig_188	1721938	A	G	22.6	PASS	upstream_gene_variant	MODIFIER	Pcac251616_g5053	transcript	ANN=G|upstream_gene_variant|MODIFIER|g5053|g5053|transcript|g5053.t1|protein_coding||c.-3816A>G|||||3816|,G|intergenic_region|MODIFIER|g5052-g5053|g5052-g5053|intergenic_region|g5052-g5053|||n.1721938A>G||||||	GT:GQ:DP:AD:VAF:PL:PS	0|1:23:50:32,18:0.36:22,0,49:1716980	Zinc (Zn2)-Iron (Fe2) Permease (ZIP) Family
contig_20	139553	G	A	28	PASS	upstream_gene_variant	MODIFIER	Pcac251616_g5095	transcript	ANN=A|upstream_gene_variant|MODIFIER|g5095|g5095|transcript|g5095.t1|protein_coding||c.-2240C>T|||||2240|,A|intergenic_region|MODIFIER|g5095-CHR_END|g5095-CHR_END|intergenic_region|g5095-CHR_END|||n.139553G>A||||||	GT:GQ:DP:AD:VAF:PL:PS	1|0:5:109:28,81:0.743119:26,0,3:129809	Integrase catalytic core protein
contig_20	139674	T	C	21.9	PASS	upstream_gene_variant	MODIFIER	Pcac251616_g5095	transcript	ANN=C|upstream_gene_variant|MODIFIER|g5095|g5095|transcript|g5095.t1|protein_coding||c.-2361A>G|||||2361|,C|intergenic_region|MODIFIER|g5095-CHR_END|g5095-CHR_END|intergenic_region|g5095-CHR_END|||n.139674T>C||||||	GT:GQ:DP:AD:VAF:PL:PS	0|1:22:108:72,35:0.324074:21,0,47:129809	Integrase catalytic core protein
contig_20	140337	G	A	25.7	PASS	upstream_gene_variant	MODIFIER	Pcac251616_g5095	transcript	ANN=A|upstream_gene_variant|MODIFIER|g5095|g5095|transcript|g5095.t1|protein_coding||c.-3024C>T|||||3024|,A|intergenic_region|MODIFIER|g5095-CHR_END|g5095-CHR_END|intergenic_region|g5095-CHR_END|||n.140337G>A||||||	GT:GQ:DP:AD:VAF:PL:PS	1|0:12:9:6,3:0.333333:25,0,12:129809	Integrase catalytic core protein
contig_201	232419	G	T	45.5	PASS	upstream_gene_variant	MODIFIER	Pcac251616_g5239	transcript	ANN=T|upstream_gene_variant|MODIFIER|g5239|g5239|transcript|g5239.t1|protein_coding||c.-3401C>A|||||3401|,T|downstream_gene_variant|MODIFIER|g5240|g5240|transcript|g5240.t1|protein_coding||c.*2139G>T|||||2139|,T|intergenic_region|MODIFIER|g5240-g5241|g5240-g5241|intergenic_region|g5240-g5241|||n.232419G>T||||||	GT:GQ:DP:AD:VAF:PL:PS	0|1:35:32:8,24:0.75:45,0,35:232419	Phosphatidylinositol-4-phosphate 5-kinase, N-terminal domain
contig_201	232635	G	T	28.9	PASS	upstream_gene_variant	MODIFIER	Pcac251616_g5239	transcript	ANN=T|upstream_gene_variant|MODIFIER|g5239|g5239|transcript|g5239.t1|protein_coding||c.-3617C>A|||||3617|,T|downstream_gene_variant|MODIFIER|g5240|g5240|transcript|g5240.t1|protein_coding||c.*2355G>T|||||2355|,T|intergenic_region|MODIFIER|g5240-g5241|g5240-g5241|intergenic_region|g5240-g5241|||n.232635G>T||||||	GT:GQ:DP:AD:VAF:PL:PS	0|1:4:31:4,27:0.870968:26,0,2:232419	Phosphatidylinositol-4-phosphate 5-kinase, N-terminal domain
contig_201	233067	G	T	45.5	PASS	upstream_gene_variant	MODIFIER	Pcac251616_g5239	transcript	ANN=T|upstream_gene_variant|MODIFIER|g5239|g5239|transcript|g5239.t1|protein_coding||c.-4049C>A|||||4049|,T|downstream_gene_variant|MODIFIER|g5240|g5240|transcript|g5240.t1|protein_coding||c.*2787G>T|||||2787|,T|intergenic_region|MODIFIER|g5240-g5241|g5240-g5241|intergenic_region|g5240-g5241|||n.233067G>T||||||	GT:GQ:DP:AD:VAF:PL:PS	0|1:35:32:7,25:0.78125:45,0,35:232419	Phosphatidylinositol-4-phosphate 5-kinase, N-terminal domain
contig_201	233283	G	T	39	PASS	upstream_gene_variant	MODIFIER	Pcac251616_g5239	transcript	ANN=T|upstream_gene_variant|MODIFIER|g5239|g5239|transcript|g5239.t1|protein_coding||c.-4265C>A|||||4265|,T|downstream_gene_variant|MODIFIER|g5240|g5240|transcript|g5240.t1|protein_coding||c.*3003G>T|||||3003|,T|intergenic_region|MODIFIER|g5240-g5241|g5240-g5241|intergenic_region|g5240-g5241|||n.233283G>T||||||	GT:GQ:DP:AD:VAF:PL:PS	0|1:22:32:4,28:0.875:38,0,21:232419	Phosphatidylinositol-4-phosphate 5-kinase, N-terminal domain
contig_206	419969	G	A	57.9	PASS	upstream_gene_variant	MODIFIER	Pcac251616_g5520	transcript	ANN=A|upstream_gene_variant|MODIFIER|g5520|g5520|transcript|g5520.t1|protein_coding||c.-1114C>T|||||1114|,A|upstream_gene_variant|MODIFIER|g5523|g5523|transcript|g5523.t1|protein_coding||c.-3331G>A|||||3331|,A|downstream_gene_variant|MODIFIER|g5522|g5522|transcript|g5522.t1|protein_coding||c.*1422C>T|||||1422|,A|downstream_gene_variant|MODIFIER|g5524|g5524|transcript|g5524.t1|protein_coding||c.*4…	GT:GQ:DP:AD:VAF:PL:PS	1|0:58:103:45,58:0.563107:57,0,69:419442	NAD(P)-binding domain
contig_206	420691	T	A	47.5	PASS	upstream_gene_variant	MODIFIER	Pcac251616_g5520	transcript	ANN=A|upstream_gene_variant|MODIFIER|g5520|g5520|transcript|g5520.t1|protein_coding||c.-1836A>T|||||1836|,A|upstream_gene_variant|MODIFIER|g5521|g5521|transcript|g5521.t1|protein_coding||c.-140A>T|||||140|,A|upstream_gene_variant|MODIFIER|g5523|g5523|transcript|g5523.t1|protein_coding||c.-2609T>A|||||2609|,A|downstream_gene_variant|MODIFIER|g5522|g5522|transcript|g5522.t1|protein_coding||c.*700A>…	GT:GQ:DP:AD:VAF:PL:PS	0|1:47:98:58,40:0.408163:47,0,59:419442	NAD(P)-binding domain
contig_206	420804	T	G	49.5	PASS	upstream_gene_variant	MODIFIER	Pcac251616_g5520	transcript	ANN=G|upstream_gene_variant|MODIFIER|g5520|g5520|transcript|g5520.t1|protein_coding||c.-1949A>C|||||1949|,G|upstream_gene_variant|MODIFIER|g5521|g5521|transcript|g5521.t1|protein_coding||c.-253A>C|||||253|,G|upstream_gene_variant|MODIFIER|g5523|g5523|transcript|g5523.t1|protein_coding||c.-2496T>G|||||2496|,G|downstream_gene_variant|MODIFIER|g5522|g5522|transcript|g5522.t1|protein_coding||c.*587A>…	GT:GQ:DP:AD:VAF:PL:PS	0|1:49:98:58,40:0.408163:49,0,65:419442	NAD(P)-binding domain
contig_206	420825	A	C	21.1	PASS	upstream_gene_variant	MODIFIER	Pcac251616_g5520	transcript	ANN=C|upstream_gene_variant|MODIFIER|g5520|g5520|transcript|g5520.t1|protein_coding||c.-1970T>G|||||1970|,C|upstream_gene_variant|MODIFIER|g5521|g5521|transcript|g5521.t1|protein_coding||c.-274T>G|||||274|,C|upstream_gene_variant|MODIFIER|g5523|g5523|transcript|g5523.t1|protein_coding||c.-2475A>C|||||2475|,C|downstream_gene_variant|MODIFIER|g5522|g5522|transcript|g5522.t1|protein_coding||c.*566T>…	GT:GQ:DP:AD:VAF:PL:PS	0|1:21:98:58,40:0.408163:21,0,52:419442	NAD(P)-binding domain
contig_206	420832	C	A	39.6	PASS	upstream_gene_variant	MODIFIER	Pcac251616_g5520	transcript	ANN=A|upstream_gene_variant|MODIFIER|g5520|g5520|transcript|g5520.t1|protein_coding||c.-1977G>T|||||1977|,A|upstream_gene_variant|MODIFIER|g5521|g5521|transcript|g5521.t1|protein_coding||c.-281G>T|||||281|,A|upstream_gene_variant|MODIFIER|g5523|g5523|transcript|g5523.t1|protein_coding||c.-2468C>A|||||2468|,A|downstream_gene_variant|MODIFIER|g5522|g5522|transcript|g5522.t1|protein_coding||c.*559G>…	GT:GQ:DP:AD:VAF:PL:PS	1|0:37:96:40,56:0.583333:39,0,41:419442	NAD(P)-binding domain
contig_206	420833	G	C	32.5	PASS	upstream_gene_variant	MODIFIER	Pcac251616_g5520	transcript	ANN=C|upstream_gene_variant|MODIFIER|g5520|g5520|transcript|g5520.t1|protein_coding||c.-1978C>G|||||1978|,C|upstream_gene_variant|MODIFIER|g5521|g5521|transcript|g5521.t1|protein_coding||c.-282C>G|||||282|,C|upstream_gene_variant|MODIFIER|g5523|g5523|transcript|g5523.t1|protein_coding||c.-2467G>C|||||2467|,C|downstream_gene_variant|MODIFIER|g5522|g5522|transcript|g5522.t1|protein_coding||c.*558C>…	GT:GQ:DP:AD:VAF:PL:PS	1|0:27:97:40,57:0.587629:32,0,29:419442	NAD(P)-binding domain
contig_206	420835	A	G	33.3	PASS	upstream_gene_variant	MODIFIER	Pcac251616_g5520	transcript	ANN=G|upstream_gene_variant|MODIFIER|g5520|g5520|transcript|g5520.t1|protein_coding||c.-1980T>C|||||1980|,G|upstream_gene_variant|MODIFIER|g5521|g5521|transcript|g5521.t1|protein_coding||c.-284T>C|||||284|,G|upstream_gene_variant|MODIFIER|g5523|g5523|transcript|g5523.t1|protein_coding||c.-2465A>G|||||2465|,G|downstream_gene_variant|MODIFIER|g5522|g5522|transcript|g5522.t1|protein_coding||c.*556T>…	GT:GQ:DP:AD:VAF:PL:PS	1|0:29:98:40,58:0.591837:33,0,30:419442	NAD(P)-binding domain
contig_206	420840	G	T	36.9	PASS	upstream_gene_variant	MODIFIER	Pcac251616_g5520	transcript	ANN=T|upstream_gene_variant|MODIFIER|g5520|g5520|transcript|g5520.t1|protein_coding||c.-1985C>A|||||1985|,T|upstream_gene_variant|MODIFIER|g5521|g5521|transcript|g5521.t1|protein_coding||c.-289C>A|||||289|,T|upstream_gene_variant|MODIFIER|g5523|g5523|transcript|g5523.t1|protein_coding||c.-2460G>T|||||2460|,T|downstream_gene_variant|MODIFIER|g5522|g5522|transcript|g5522.t1|protein_coding||c.*551C>…	GT:GQ:DP:AD:VAF:PL:PS	1|0:31:98:40,58:0.591837:36,0,32:419442	NAD(P)-binding domain
contig_206	420845	G	A	41.6	PASS	upstream_gene_variant	MODIFIER	Pcac251616_g5520	transcript	ANN=A|upstream_gene_variant|MODIFIER|g5520|g5520|transcript|g5520.t1|protein_coding||c.-1990C>T|||||1990|,A|upstream_gene_variant|MODIFIER|g5521|g5521|transcript|g5521.t1|protein_coding||c.-294C>T|||||294|,A|upstream_gene_variant|MODIFIER|g5523|g5523|transcript|g5523.t1|protein_coding||c.-2455G>A|||||2455|,A|downstream_gene_variant|MODIFIER|g5522|g5522|transcript|g5522.t1|protein_coding||c.*546C>…	GT:GQ:DP:AD:VAF:PL:PS	1|0:40:98:39,58:0.591837:41,0,43:419442	NAD(P)-binding domain
contig_206	420856	A	G	41.6	PASS	upstream_gene_variant	MODIFIER	Pcac251616_g5520	transcript	ANN=G|upstream_gene_variant|MODIFIER|g5520|g5520|transcript|g5520.t1|protein_coding||c.-2001T>C|||||2001|,G|upstream_gene_variant|MODIFIER|g5521|g5521|transcript|g5521.t1|protein_coding||c.-305T>C|||||305|,G|upstream_gene_variant|MODIFIER|g5523|g5523|transcript|g5523.t1|protein_coding||c.-2444A>G|||||2444|,G|downstream_gene_variant|MODIFIER|g5522|g5522|transcript|g5522.t1|protein_coding||c.*535T>…	GT:GQ:DP:AD:VAF:PL:PS	1|0:34:98:39,58:0.591837:41,0,35:419442	NAD(P)-binding domain
contig_206	420866	G	C	31.7	PASS	upstream_gene_variant	MODIFIER	Pcac251616_g5520	transcript	ANN=C|upstream_gene_variant|MODIFIER|g5520|g5520|transcript|g5520.t1|protein_coding||c.-2011C>G|||||2011|,C|upstream_gene_variant|MODIFIER|g5521|g5521|transcript|g5521.t1|protein_coding||c.-315C>G|||||315|,C|upstream_gene_variant|MODIFIER|g5523|g5523|transcript|g5523.t1|protein_coding||c.-2434G>C|||||2434|,C|downstream_gene_variant|MODIFIER|g5522|g5522|transcript|g5522.t1|protein_coding||c.*525C>…	GT:GQ:DP:AD:VAF:PL:PS	1|0:23:97:40,57:0.587629:31,0,24:419442	NAD(P)-binding domain
contig_206	420868	G	T	31.6	PASS	upstream_gene_variant	MODIFIER	Pcac251616_g5520	transcript	ANN=T|upstream_gene_variant|MODIFIER|g5520|g5520|transcript|g5520.t1|protein_coding||c.-2013C>A|||||2013|,T|upstream_gene_variant|MODIFIER|g5521|g5521|transcript|g5521.t1|protein_coding||c.-317C>A|||||317|,T|upstream_gene_variant|MODIFIER|g5523|g5523|transcript|g5523.t1|protein_coding||c.-2432G>T|||||2432|,T|downstream_gene_variant|MODIFIER|g5522|g5522|transcript|g5522.t1|protein_coding||c.*523C>…	GT:GQ:DP:AD:VAF:PL:PS	1|0:28:97:38,58:0.597938:31,0,31:419442	NAD(P)-binding domain
contig_206	575372	C	T	22.7	PASS	upstream_gene_variant	MODIFIER	Pcac251616_g5549	transcript	ANN=T|upstream_gene_variant|MODIFIER|g5549|g5549|transcript|g5549.t1|protein_coding||c.-4621C>T|||||4621|,T|downstream_gene_variant|MODIFIER|g5547|g5547|transcript|g5547.t1|protein_coding||c.*3292C>T|||||3292|,T|downstream_gene_variant|MODIFIER|g5548|g5548|transcript|g5548.t1|protein_coding||c.*2412G>A|||||2412|,T|intergenic_region|MODIFIER|g5547-g5548|g5547-g5548|intergenic_region|g5547-g5548|||…	GT:GQ:DP:AD:VAF:PL:PS	0|1:23:44:30,14:0.318182:22,0,44:575372	JmjC domain
contig_206	575976	C	T	26.4	PASS	upstream_gene_variant	MODIFIER	Pcac251616_g5549	transcript	ANN=T|upstream_gene_variant|MODIFIER|g5549|g5549|transcript|g5549.t1|protein_coding||c.-4017C>T|||||4017|,T|downstream_gene_variant|MODIFIER|g5547|g5547|transcript|g5547.t1|protein_coding||c.*3896C>T|||||3896|,T|downstream_gene_variant|MODIFIER|g5548|g5548|transcript|g5548.t1|protein_coding||c.*1808G>A|||||1808|,T|intergenic_region|MODIFIER|g5547-g5548|g5547-g5548|intergenic_region|g5547-g5548|||…	GT:GQ:DP:AD:VAF:PL:PS	1|0:26:47:19,28:0.595745:26,0,38:575372	JmjC domain
contig_206	576127	C	G	29.1	PASS	upstream_gene_variant	MODIFIER	Pcac251616_g5549	transcript	ANN=G|upstream_gene_variant|MODIFIER|g5549|g5549|transcript|g5549.t1|protein_coding||c.-3866C>G|||||3866|,G|downstream_gene_variant|MODIFIER|g5547|g5547|transcript|g5547.t1|protein_coding||c.*4047C>G|||||4047|,G|downstream_gene_variant|MODIFIER|g5548|g5548|transcript|g5548.t1|protein_coding||c.*1657G>C|||||1657|,G|intergenic_region|MODIFIER|g5547-g5548|g5547-g5548|intergenic_region|g5547-g5548|||…	GT:GQ:DP:AD:VAF:PL:PS	1|0:29:48:20,28:0.583333:29,0,40:575372	JmjC domain
contig_206	596939	G	C	48.2	PASS	upstream_gene_variant	MODIFIER	Pcac251616_g5554	transcript	ANN=C|upstream_gene_variant|MODIFIER|g5554|g5554|transcript|g5554.t1|protein_coding||c.-3866C>G|||||3866|,C|downstream_gene_variant|MODIFIER|g5555|g5555|transcript|g5555.t1|protein_coding||c.*1657G>C|||||1657|,C|intergenic_region|MODIFIER|g5555-g5556|g5555-g5556|intergenic_region|g5555-g5556|||n.596939G>C||||||	GT:GQ:DP:AD:VAF:PL:PS	0|1:48:32:20,12:0.375:48,0,66:596939	JmjC domain
contig_206	597090	G	A	45	PASS	upstream_gene_variant	MODIFIER	Pcac251616_g5554	transcript	ANN=A|upstream_gene_variant|MODIFIER|g5554|g5554|transcript|g5554.t1|protein_coding||c.-4017C>T|||||4017|,A|downstream_gene_variant|MODIFIER|g5555|g5555|transcript|g5555.t1|protein_coding||c.*1808G>A|||||1808|,A|intergenic_region|MODIFIER|g5555-g5556|g5555-g5556|intergenic_region|g5555-g5556|||n.597090G>A||||||	GT:GQ:DP:AD:VAF:PL:PS	0|1:45:33:22,11:0.333333:44,0,63:596939	JmjC domain
contig_206	597694	G	A	58.9	PASS	upstream_gene_variant	MODIFIER	Pcac251616_g5554	transcript	ANN=A|upstream_gene_variant|MODIFIER|g5554|g5554|transcript|g5554.t1|protein_coding||c.-4621C>T|||||4621|,A|downstream_gene_variant|MODIFIER|g5555|g5555|transcript|g5555.t1|protein_coding||c.*2412G>A|||||2412|,A|intergenic_region|MODIFIER|g5555-g5556|g5555-g5556|intergenic_region|g5555-g5556|||n.597694G>A||||||	GT:GQ:DP:AD:VAF:PL:PS	1|0:58:35:10,25:0.714286:58,0,65:596939	JmjC domain
contig_21	19887	T	C	47.6	PASS	upstream_gene_variant	MODIFIER	Pcac251616_g5578	transcript	ANN=C|upstream_gene_variant|MODIFIER|g5578|g5578|transcript|g5578.t1|protein_coding||c.-2265A>G|||||2265|,C|upstream_gene_variant|MODIFIER|g5579|g5579|transcript|g5579.t1|protein_coding||c.-2359T>C|||||2359|,C|intergenic_region|MODIFIER|g5578-g5579|g5578-g5579|intergenic_region|g5578-g5579|||n.19887T>C||||||	GT:GQ:DP:AD:VAF:PL:PS	1|0:45:47:22,25:0.531915:47,0,48:18835	Integrase catalytic core protein
contig_21	19891	A	G	36.6	PASS	upstream_gene_variant	MODIFIER	Pcac251616_g5578	transcript	ANN=G|upstream_gene_variant|MODIFIER|g5578|g5578|transcript|g5578.t1|protein_coding||c.-2269T>C|||||2269|,G|upstream_gene_variant|MODIFIER|g5579|g5579|transcript|g5579.t1|protein_coding||c.-2355A>G|||||2355|,G|intergenic_region|MODIFIER|g5578-g5579|g5578-g5579|intergenic_region|g5578-g5579|||n.19891A>G||||||	GT:GQ:DP:AD:VAF:PL:PS	0|1:37:47:28,19:0.404255:36,0,59:18835	Integrase catalytic core protein
contig_21	20012	C	T	48.8	PASS	upstream_gene_variant	MODIFIER	Pcac251616_g5578	transcript	ANN=T|upstream_gene_variant|MODIFIER|g5578|g5578|transcript|g5578.t1|protein_coding||c.-2390G>A|||||2390|,T|upstream_gene_variant|MODIFIER|g5579|g5579|transcript|g5579.t1|protein_coding||c.-2234C>T|||||2234|,T|intergenic_region|MODIFIER|g5578-g5579|g5578-g5579|intergenic_region|g5578-g5579|||n.20012C>T||||||	GT:GQ:DP:AD:VAF:PL:PS	1|0:38:47:10,37:0.787234:48,0,37:18835	Integrase catalytic core protein
contig_21	130183	T	A	44.9	PASS	upstream_gene_variant	MODIFIER	Pcac251616_g5596	transcript	ANN=A|upstream_gene_variant|MODIFIER|g5596|g5596|transcript|g5596.t1|protein_coding||c.-4527A>T|||||4527|,A|downstream_gene_variant|MODIFIER|g5597|g5597|transcript|g5597.t1|protein_coding||c.*2043T>A|||||2043|,A|downstream_gene_variant|MODIFIER|g5598|g5598|transcript|g5598.t1|protein_coding||c.*461A>T|||||461|,A|intergenic_region|MODIFIER|g5597-g5598|g5597-g5598|intergenic_region|g5597-g5598|||n.…	GT:GQ:DP:AD:VAF:PL:PS	0|1:44:53:15,38:0.716981:44,0,52:95111	Tetratricopeptide repeat
contig_21	130186	G	T	44.2	PASS	upstream_gene_variant	MODIFIER	Pcac251616_g5596	transcript	ANN=T|upstream_gene_variant|MODIFIER|g5596|g5596|transcript|g5596.t1|protein_coding||c.-4530C>A|||||4530|,T|downstream_gene_variant|MODIFIER|g5597|g5597|transcript|g5597.t1|protein_coding||c.*2046G>T|||||2046|,T|downstream_gene_variant|MODIFIER|g5598|g5598|transcript|g5598.t1|protein_coding||c.*458C>A|||||458|,T|intergenic_region|MODIFIER|g5597-g5598|g5597-g5598|intergenic_region|g5597-g5598|||n.…	GT:GQ:DP:AD:VAF:PL:PS	0|1:44:53:15,38:0.716981:44,0,54:95111	Tetratricopeptide repeat
contig_21	130213	A	T	35.4	PASS	upstream_gene_variant	MODIFIER	Pcac251616_g5596	transcript	ANN=T|upstream_gene_variant|MODIFIER|g5596|g5596|transcript|g5596.t1|protein_coding||c.-4557T>A|||||4557|,T|downstream_gene_variant|MODIFIER|g5597|g5597|transcript|g5597.t1|protein_coding||c.*2073A>T|||||2073|,T|downstream_gene_variant|MODIFIER|g5598|g5598|transcript|g5598.t1|protein_coding||c.*431T>A|||||431|,T|intergenic_region|MODIFIER|g5597-g5598|g5597-g5598|intergenic_region|g5597-g5598|||n.…	GT:GQ:DP:AD:VAF:PL:PS	0|1:35:52:15,37:0.711538:35,0,54:95111	Tetratricopeptide repeat
contig_212	504396	C	T	25.6	PASS	upstream_gene_variant	MODIFIER	Pcac251616_g5783	transcript	ANN=T|upstream_gene_variant|MODIFIER|g5783|g5783|transcript|g5783.t1|protein_coding||c.-2343C>T|||||2343|,T|upstream_gene_variant|MODIFIER|g5784|g5784|transcript|g5784.t1|protein_coding||c.-3858C>T|||||3858|,T|upstream_gene_variant|MODIFIER|g5785|g5785|transcript|g5785.t1|protein_coding||c.-4938C>T|||||4938|,T|intergenic_region|MODIFIER|g5782-g5783|g5782-g5783|intergenic_region|g5782-g5783|||n.50…	GT:GQ:DP:AD:VAF:PL:PS	0|1:19:37:27,10:0.27027:25,0,19:495753	P-loop containing nucleoside triphosphate hydrolase
contig_212	504397	A	G	26	PASS	upstream_gene_variant	MODERATE	Pcac251616_g5783	transcript	ANN=G|upstream_gene_variant|MODIFIER|g5783|g5783|transcript|g5783.t1|protein_coding||c.-2342A>G|||||2342|,G|upstream_gene_variant|MODIFIER|g5784|g5784|transcript|g5784.t1|protein_coding||c.-3857A>G|||||3857|,G|upstream_gene_variant|MODIFIER|g5785|g5785|transcript|g5785.t1|protein_coding||c.-4937A>G|||||4937|,G|intergenic_region|MODIFIER|g5782-g5783|g5782-g5783|intergenic_region|g5782-g5783|||n.50…	GT:GQ:DP:AD:VAF:PL:PS	0|1:23:36:27,9:0.25:25,0,26:495753	P-loop containing nucleoside triphosphate hydrolase
contig_212	629192	G	A	45.3	PASS	upstream_gene_variant	MODIFIER	Pcac251616_g5815	transcript	ANN=A|upstream_gene_variant|MODIFIER|g5815|g5815|transcript|g5815.t1|protein_coding||c.-4910G>A|||||4910|,A|downstream_gene_variant|MODIFIER|g5814|g5814|transcript|g5814.t1|protein_coding||c.*4680G>A|||||4680|,A|intergenic_region|MODIFIER|g5814-g5815|g5814-g5815|intergenic_region|g5814-g5815|||n.629192G>A||||||	GT:GQ:DP:AD:VAF:PL:PS	0|1:45:51:22,29:0.568627:45,0,67:606922	TKL protein kinase, variant 2
contig_212	629481	G	A	43.3	PASS	upstream_gene_variant	MODIFIER	Pcac251616_g5815	transcript	ANN=A|upstream_gene_variant|MODIFIER|g5815|g5815|transcript|g5815.t1|protein_coding||c.-4621G>A|||||4621|,A|downstream_gene_variant|MODIFIER|g5814|g5814|transcript|g5814.t1|protein_coding||c.*4969G>A|||||4969|,A|intergenic_region|MODIFIER|g5814-g5815|g5814-g5815|intergenic_region|g5814-g5815|||n.629481G>A||||||	GT:GQ:DP:AD:VAF:PL:PS	0|1:43:52:22,30:0.576923:43,0,59:606922	TKL protein kinase, variant 2
contig_212	629496	G	A	56.5	PASS	upstream_gene_variant	LOW	Pcac251616_g5815	transcript	ANN=A|upstream_gene_variant|MODIFIER|g5815|g5815|transcript|g5815.t1|protein_coding||c.-4606G>A|||||4606|,A|downstream_gene_variant|MODIFIER|g5814|g5814|transcript|g5814.t1|protein_coding||c.*4984G>A|||||4984|,A|intergenic_region|MODIFIER|g5814-g5815|g5814-g5815|intergenic_region|g5814-g5815|||n.629496G>A||||||	GT:GQ:DP:AD:VAF:PL:PS	1|0:56:50:29,21:0.42:56,0,67:606922	TKL protein kinase, variant 2
contig_212	629799	T	G	53.5	PASS	upstream_gene_variant	MODERATE	Pcac251616_g5815	transcript	ANN=G|upstream_gene_variant|MODIFIER|g5815|g5815|transcript|g5815.t1|protein_coding||c.-4303T>G|||||4303|,G|intergenic_region|MODIFIER|g5814-g5815|g5814-g5815|intergenic_region|g5814-g5815|||n.629799T>G||||||	GT:GQ:DP:AD:VAF:PL:PS	1|0:53:51:27,23:0.45098:53,0,63:606922	TKL protein kinase, variant 2
contig_212	629813	T	G	54.9	PASS	upstream_gene_variant	MODERATE	Pcac251616_g5815	transcript	ANN=G|upstream_gene_variant|MODIFIER|g5815|g5815|transcript|g5815.t1|protein_coding||c.-4289T>G|||||4289|,G|intergenic_region|MODIFIER|g5814-g5815|g5814-g5815|intergenic_region|g5814-g5815|||n.629813T>G||||||	GT:GQ:DP:AD:VAF:PL:PS	1|0:55:51:28,23:0.45098:54,0,68:606922	TKL protein kinase, variant 2
contig_212	629938	T	C	49	PASS	upstream_gene_variant	MODERATE	Pcac251616_g5815	transcript	ANN=C|upstream_gene_variant|MODIFIER|g5815|g5815|transcript|g5815.t1|protein_coding||c.-4164T>C|||||4164|,C|intergenic_region|MODIFIER|g5814-g5815|g5814-g5815|intergenic_region|g5814-g5815|||n.629938T>C||||||	GT:GQ:DP:AD:VAF:PL:PS	1|0:49:49:27,21:0.428571:49,0,60:606922	TKL protein kinase, variant 2
contig_212	632169	C	T	48.1	PASS	upstream_gene_variant	MODERATE	Pcac251616_g5815	transcript	ANN=T|upstream_gene_variant|MODIFIER|g5815|g5815|transcript|g5815.t1|protein_coding||c.-1933C>T|||||1933|,T|upstream_gene_variant|MODIFIER|g5816|g5816|transcript|g5816.t1|protein_coding||c.-4431C>T|||||4431|,T|intergenic_region|MODIFIER|g5814-g5815|g5814-g5815|intergenic_region|g5814-g5815|||n.632169C>T||||||	GT:GQ:DP:AD:VAF:PL:PS	1|0:48:52:23,29:0.557692:48,0,57:606922	TKL protein kinase, variant 2
contig_212	632593	G	A	42.5	PASS	upstream_gene_variant	MODERATE	Pcac251616_g5815	transcript	ANN=A|upstream_gene_variant|MODIFIER|g5815|g5815|transcript|g5815.t1|protein_coding||c.-1509G>A|||||1509|,A|upstream_gene_variant|MODIFIER|g5816|g5816|transcript|g5816.t1|protein_coding||c.-4007G>A|||||4007|,A|intergenic_region|MODIFIER|g5814-g5815|g5814-g5815|intergenic_region|g5814-g5815|||n.632593G>A||||||	GT:GQ:DP:AD:VAF:PL:PS	0|1:42:49:30,19:0.387755:42,0,60:606922	TKL protein kinase, variant 2
contig_212	632598	G	A	44.1	PASS	upstream_gene_variant	MODIFIER	Pcac251616_g5815	transcript	ANN=A|upstream_gene_variant|MODIFIER|g5815|g5815|transcript|g5815.t1|protein_coding||c.-1504G>A|||||1504|,A|upstream_gene_variant|MODIFIER|g5816|g5816|transcript|g5816.t1|protein_coding||c.-4002G>A|||||4002|,A|intergenic_region|MODIFIER|g5814-g5815|g5814-g5815|intergenic_region|g5814-g5815|||n.632598G>A||||||	GT:GQ:DP:AD:VAF:PL:PS	0|1:44:48:29,19:0.395833:44,0,59:606922	TKL protein kinase, variant 2
contig_212	632987	T	C	28.1	PASS	upstream_gene_variant	MODIFIER	Pcac251616_g5815	transcript	ANN=C|upstream_gene_variant|MODIFIER|g5815|g5815|transcript|g5815.t1|protein_coding||c.-1115T>C|||||1115|,C|upstream_gene_variant|MODIFIER|g5816|g5816|transcript|g5816.t1|protein_coding||c.-3613T>C|||||3613|,C|intergenic_region|MODIFIER|g5814-g5815|g5814-g5815|intergenic_region|g5814-g5815|||n.632987T>C||||||	GT:GQ:DP:AD:VAF:PL:PS	0|1:28:47:30,17:0.361702:28,0,56:606922	TKL protein kinase, variant 2
contig_212	632998	G	T	32.6	PASS	upstream_gene_variant	MODIFIER	Pcac251616_g5815	transcript	ANN=T|upstream_gene_variant|MODIFIER|g5815|g5815|transcript|g5815.t1|protein_coding||c.-1104G>T|||||1104|,T|upstream_gene_variant|MODIFIER|g5816|g5816|transcript|g5816.t1|protein_coding||c.-3602G>T|||||3602|,T|intergenic_region|MODIFIER|g5814-g5815|g5814-g5815|intergenic_region|g5814-g5815|||n.632998G>T||||||	GT:GQ:DP:AD:VAF:PL:PS	0|1:33:47:30,17:0.361702:32,0,56:606922	TKL protein kinase, variant 2
contig_212	633361	A	G	38.3	PASS	upstream_gene_variant	MODIFIER	Pcac251616_g5815	transcript	ANN=G|upstream_gene_variant|MODIFIER|g5815|g5815|transcript|g5815.t1|protein_coding||c.-741A>G|||||741|,G|upstream_gene_variant|MODIFIER|g5816|g5816|transcript|g5816.t1|protein_coding||c.-3239A>G|||||3239|,G|intergenic_region|MODIFIER|g5814-g5815|g5814-g5815|intergenic_region|g5814-g5815|||n.633361A>G||||||	GT:GQ:DP:AD:VAF:PL:PS	0|1:38:49:33,16:0.326531:38,0,57:606922	TKL protein kinase, variant 2
contig_212	1429905	C	T	31.2	PASS	upstream_gene_variant	MODIFIER	Pcac251616_g6054	transcript	ANN=T|upstream_gene_variant|MODIFIER|g6054|g6054|transcript|g6054.t1|protein_coding||c.-272G>A|||||272|,T|upstream_gene_variant|MODIFIER|g6055|g6055|transcript|g6055.t1|protein_coding||c.-2911C>T|||||2911|,T|downstream_gene_variant|MODIFIER|g6056|g6056|transcript|g6056.t1|protein_coding||c.*4297G>A|||||4297|,T|intergenic_region|MODIFIER|g6054-g6055|g6054-g6055|intergenic_region|g6054-g6055|||n.14…	GT:GQ:DP:AD:VAF:PL:PS	0|1:31:71:41,30:0.422535:31,0,63:1429905	hypothetical protein PC110_g23478, partial
contig_212	1429991	G	A	22.7	PASS	upstream_gene_variant	MODIFIER	Pcac251616_g6054	transcript	ANN=A|upstream_gene_variant|MODIFIER|g6054|g6054|transcript|g6054.t1|protein_coding||c.-358C>T|||||358|,A|upstream_gene_variant|MODIFIER|g6055|g6055|transcript|g6055.t1|protein_coding||c.-2825G>A|||||2825|,A|downstream_gene_variant|MODIFIER|g6056|g6056|transcript|g6056.t1|protein_coding||c.*4211C>T|||||4211|,A|intergenic_region|MODIFIER|g6054-g6055|g6054-g6055|intergenic_region|g6054-g6055|||n.14…	GT:GQ:DP:AD:VAF:PL:PS	0|1:23:71:41,30:0.422535:22,0,55:1429905	hypothetical protein PC110_g23478, partial
contig_212	1430067	C	G	21.9	PASS	upstream_gene_variant	MODIFIER	Pcac251616_g6054	transcript	ANN=G|upstream_gene_variant|MODIFIER|g6054|g6054|transcript|g6054.t1|protein_coding||c.-434G>C|||||434|,G|upstream_gene_variant|MODIFIER|g6055|g6055|transcript|g6055.t1|protein_coding||c.-2749C>G|||||2749|,G|downstream_gene_variant|MODIFIER|g6056|g6056|transcript|g6056.t1|protein_coding||c.*4135G>C|||||4135|,G|intergenic_region|MODIFIER|g6054-g6055|g6054-g6055|intergenic_region|g6054-g6055|||n.14…	GT:GQ:DP:AD:VAF:PL:PS	0|1:22:71:41,30:0.422535:21,0,55:1429905	hypothetical protein PC110_g23478, partial
contig_212	1430091	T	G	20.2	PASS	upstream_gene_variant	MODIFIER	Pcac251616_g6054	transcript	ANN=G|upstream_gene_variant|MODIFIER|g6054|g6054|transcript|g6054.t1|protein_coding||c.-458A>C|||||458|,G|upstream_gene_variant|MODIFIER|g6055|g6055|transcript|g6055.t1|protein_coding||c.-2725T>G|||||2725|,G|downstream_gene_variant|MODIFIER|g6056|g6056|transcript|g6056.t1|protein_coding||c.*4111A>C|||||4111|,G|intergenic_region|MODIFIER|g6054-g6055|g6054-g6055|intergenic_region|g6054-g6055|||n.14…	GT:GQ:DP:AD:VAF:PL:PS	0|1:20:71:41,30:0.422535:20,0,55:1429905	hypothetical protein PC110_g23478, partial
contig_212	1430945	C	T	48.3	PASS	upstream_gene_variant	MODIFIER	Pcac251616_g6054	transcript	ANN=T|upstream_gene_variant|MODIFIER|g6054|g6054|transcript|g6054.t1|protein_coding||c.-1312G>A|||||1312|,T|upstream_gene_variant|MODIFIER|g6055|g6055|transcript|g6055.t1|protein_coding||c.-1871C>T|||||1871|,T|downstream_gene_variant|MODIFIER|g6056|g6056|transcript|g6056.t1|protein_coding||c.*3257G>A|||||3257|,T|intergenic_region|MODIFIER|g6054-g6055|g6054-g6055|intergenic_region|g6054-g6055|||n.…	GT:GQ:DP:AD:VAF:PL:PS	0|1:48:70:37,33:0.471429:48,0,62:1429905	hypothetical protein PC110_g23478, partial
contig_212	1431873	G	A	42.9	PASS	upstream_gene_variant	MODIFIER	Pcac251616_g6054	transcript	ANN=A|upstream_gene_variant|MODIFIER|g6054|g6054|transcript|g6054.t1|protein_coding||c.-2240C>T|||||2240|,A|upstream_gene_variant|MODIFIER|g6055|g6055|transcript|g6055.t1|protein_coding||c.-943G>A|||||943|,A|downstream_gene_variant|MODIFIER|g6056|g6056|transcript|g6056.t1|protein_coding||c.*2329C>T|||||2329|,A|intergenic_region|MODIFIER|g6054-g6055|g6054-g6055|intergenic_region|g6054-g6055|||n.14…	GT:GQ:DP:AD:VAF:PL:PS	0|1:43:64:31,33:0.515625:42,0,56:1429905	hypothetical protein PC110_g23478, partial
contig_212	1432224	C	T	51.7	PASS	upstream_gene_variant	MODIFIER	Pcac251616_g6054	transcript	ANN=T|upstream_gene_variant|MODIFIER|g6054|g6054|transcript|g6054.t1|protein_coding||c.-2591G>A|||||2591|,T|upstream_gene_variant|MODIFIER|g6055|g6055|transcript|g6055.t1|protein_coding||c.-592C>T|||||592|,T|downstream_gene_variant|MODIFIER|g6056|g6056|transcript|g6056.t1|protein_coding||c.*1978G>A|||||1978|,T|intergenic_region|MODIFIER|g6054-g6055|g6054-g6055|intergenic_region|g6054-g6055|||n.14…	GT:GQ:DP:AD:VAF:PL:PS	1|0:51:67:36,31:0.462687:51,0,65:1429905	hypothetical protein PC110_g23478, partial
contig_212	1432252	A	C	43.7	PASS	upstream_gene_variant	MODIFIER	Pcac251616_g6054	transcript	ANN=C|upstream_gene_variant|MODIFIER|g6054|g6054|transcript|g6054.t1|protein_coding||c.-2619T>G|||||2619|,C|upstream_gene_variant|MODIFIER|g6055|g6055|transcript|g6055.t1|protein_coding||c.-564A>C|||||564|,C|downstream_gene_variant|MODIFIER|g6056|g6056|transcript|g6056.t1|protein_coding||c.*1950T>G|||||1950|,C|intergenic_region|MODIFIER|g6054-g6055|g6054-g6055|intergenic_region|g6054-g6055|||n.14…	GT:GQ:DP:AD:VAF:PL:PS	1|0:44:66:35,31:0.469697:43,0,73:1429905	hypothetical protein PC110_g23478, partial
contig_214	15559	G	A	20.7	PASS	upstream_gene_variant	MODIFIER	Pcac251616_g6074	transcript	ANN=A|upstream_gene_variant|MODIFIER|g6074|g6074|transcript|g6074.t1|protein_coding||c.-4319G>A|||||4319|,A|intergenic_region|MODIFIER|CHR_START-g6074|CHR_START-g6074|intergenic_region|CHR_START-g6074|||n.15559G>A||||||	GT:GQ:DP:AD:VAF:PL:PS	0|1:14:282:67,215:0.762411:20,0,15:157	Ribonuclease H-like domain
contig_214	15959	C	T	25.9	PASS	upstream_gene_variant	MODIFIER	Pcac251616_g6074	transcript	ANN=T|upstream_gene_variant|MODIFIER|g6074|g6074|transcript|g6074.t1|protein_coding||c.-3919C>T|||||3919|,T|intergenic_region|MODIFIER|CHR_START-g6074|CHR_START-g6074|intergenic_region|CHR_START-g6074|||n.15959C>T||||||	GT:GQ:DP:AD:VAF:PL:PS	1|0:25:263:143,120:0.456274:25,0,30:157	Ribonuclease H-like domain
contig_214	16139	G	A	20.6	PASS	upstream_gene_variant	MODIFIER	Pcac251616_g6074	transcript	ANN=A|upstream_gene_variant|MODIFIER|g6074|g6074|transcript|g6074.t1|protein_coding||c.-3739G>A|||||3739|,A|intergenic_region|MODIFIER|CHR_START-g6074|CHR_START-g6074|intergenic_region|CHR_START-g6074|||n.16139G>A||||||	GT:GQ:DP:AD:VAF:PL:PS	1|0:15:254:75,179:0.704724:20,0,16:157	Ribonuclease H-like domain
contig_214	16539	C	T	24.9	PASS	upstream_gene_variant	MODIFIER	Pcac251616_g6074	transcript	ANN=T|upstream_gene_variant|MODIFIER|g6074|g6074|transcript|g6074.t1|protein_coding||c.-3339C>T|||||3339|,T|intergenic_region|MODIFIER|CHR_START-g6074|CHR_START-g6074|intergenic_region|CHR_START-g6074|||n.16539C>T||||||	GT:GQ:DP:AD:VAF:PL:PS	1|0:24:239:123,116:0.485356:24,0,33:157	Ribonuclease H-like domain
contig_214	17036	C	T	24.9	PASS	upstream_gene_variant	MODIFIER	Pcac251616_g6074	transcript	ANN=T|upstream_gene_variant|MODIFIER|g6074|g6074|transcript|g6074.t1|protein_coding||c.-2842C>T|||||2842|,T|intergenic_region|MODIFIER|CHR_START-g6074|CHR_START-g6074|intergenic_region|CHR_START-g6074|||n.17036C>T||||||	GT:GQ:DP:AD:VAF:PL:PS	1|0:24:205:104,101:0.492683:24,0,29:157	Ribonuclease H-like domain
contig_214	17492	T	C	27.5	PASS	upstream_gene_variant	MODIFIER	Pcac251616_g6074	transcript	ANN=C|upstream_gene_variant|MODIFIER|g6074|g6074|transcript|g6074.t1|protein_coding||c.-2386T>C|||||2386|,C|intergenic_region|MODIFIER|CHR_START-g6074|CHR_START-g6074|intergenic_region|CHR_START-g6074|||n.17492T>C||||||	GT:GQ:DP:AD:VAF:PL:PS	1|0:17:170:52,106:0.623529:27,0,17:157	Ribonuclease H-like domain
contig_214	17533	C	T	23.9	PASS	upstream_gene_variant	MODIFIER	Pcac251616_g6074	transcript	ANN=T|upstream_gene_variant|MODIFIER|g6074|g6074|transcript|g6074.t1|protein_coding||c.-2345C>T|||||2345|,T|intergenic_region|MODIFIER|CHR_START-g6074|CHR_START-g6074|intergenic_region|CHR_START-g6074|||n.17533C>T||||||	GT:GQ:DP:AD:VAF:PL:PS	1|0:21:162:71,91:0.561728:23,0,24:157	Ribonuclease H-like domain
contig_214	17713	A	G	25.5	PASS	upstream_gene_variant	LOW	Pcac251616_g6074	transcript	ANN=G|upstream_gene_variant|MODIFIER|g6074|g6074|transcript|g6074.t1|protein_coding||c.-2165A>G|||||2165|,G|intergenic_region|MODIFIER|CHR_START-g6074|CHR_START-g6074|intergenic_region|CHR_START-g6074|||n.17713A>G||||||	GT:GQ:DP:AD:VAF:PL:PS	1|0:18:143:58,85:0.594406:25,0,18:157	Ribonuclease H-like domain
contig_214	33145	C	A	20.1	PASS	upstream_gene_variant	MODIFIER	Pcac251616_g6076	transcript	ANN=A|upstream_gene_variant|MODIFIER|g6076|g6076|transcript|g6076.t1|protein_coding||c.-582C>A|||||582|,A|intergenic_region|MODIFIER|g6075-g6076|g6075-g6076|intergenic_region|g6075-g6076|||n.33145C>A||||||	GT:GQ:DP:AD:VAF:PL:PS	1|0:9:21:6,13:0.619048:19,0,9:157	Exonuclease, RNase T/DNA polymerase III
contig_226	255820	C	T	21.7	PASS	upstream_gene_variant	MODIFIER	Pcac251616_g6263	transcript	ANN=T|upstream_gene_variant|MODIFIER|g6263|g6263|transcript|g6263.t1|protein_coding||c.-4332G>A|||||4332|,T|upstream_gene_variant|MODIFIER|g6264|g6264|transcript|g6264.t1|protein_coding||c.-1189G>A|||||1189|,T|downstream_gene_variant|MODIFIER|g6265|g6265|transcript|g6265.t1|protein_coding||c.*845G>A|||||845|,T|downstream_gene_variant|MODIFIER|g6266|g6266|transcript|g6266.t1|protein_coding||c.*398…	GT:GQ:DP:AD:VAF:PL:PS	1|0:11:48:18,30:0.625:21,0,11:251111	Pectin lyase fold
contig_227	475684	G	A	23.2	PASS	upstream_gene_variant	MODIFIER	Pcac251616_g6394	transcript	ANN=A|upstream_gene_variant|MODIFIER|g6394|g6394|transcript|g6394.t1|protein_coding||c.-4928G>A|||||4928|,A|downstream_gene_variant|MODIFIER|g6393|g6393|transcript|g6393.t1|protein_coding||c.*2826C>T|||||2826|,A|intergenic_region|MODIFIER|g6392-g6393|g6392-g6393|intergenic_region|g6392-g6393|||n.475684G>A||||||	GT:GQ:DP:AD:VAF:PL:PS	1|0:23:203:139,62:0.305419:23,0,33:471240	peptidase S8
contig_227	475687	G	A	21.9	PASS	upstream_gene_variant	MODERATE	Pcac251616_g6394	transcript	ANN=A|upstream_gene_variant|MODIFIER|g6394|g6394|transcript|g6394.t1|protein_coding||c.-4925G>A|||||4925|,A|downstream_gene_variant|MODIFIER|g6393|g6393|transcript|g6393.t1|protein_coding||c.*2823C>T|||||2823|,A|intergenic_region|MODIFIER|g6392-g6393|g6392-g6393|intergenic_region|g6392-g6393|||n.475687G>A||||||	GT:GQ:DP:AD:VAF:PL:PS	1|0:21:204:140,64:0.313726:21,0,30:471240	peptidase S8
contig_227	475697	A	C	24.5	PASS	upstream_gene_variant	MODERATE	Pcac251616_g6394	transcript	ANN=C|upstream_gene_variant|MODIFIER|g6394|g6394|transcript|g6394.t1|protein_coding||c.-4915A>C|||||4915|,C|downstream_gene_variant|MODIFIER|g6393|g6393|transcript|g6393.t1|protein_coding||c.*2813T>G|||||2813|,C|intergenic_region|MODIFIER|g6392-g6393|g6392-g6393|intergenic_region|g6392-g6393|||n.475697A>C||||||	GT:GQ:DP:AD:VAF:PL:PS	1|0:24:204:140,63:0.308824:24,0,38:471240	peptidase S8
contig_227	475715	T	C	21	PASS	upstream_gene_variant	MODIFIER	Pcac251616_g6394	transcript	ANN=C|upstream_gene_variant|MODIFIER|g6394|g6394|transcript|g6394.t1|protein_coding||c.-4897T>C|||||4897|,C|downstream_gene_variant|MODIFIER|g6393|g6393|transcript|g6393.t1|protein_coding||c.*2795A>G|||||2795|,C|intergenic_region|MODIFIER|g6392-g6393|g6392-g6393|intergenic_region|g6392-g6393|||n.475715T>C||||||	GT:GQ:DP:AD:VAF:PL:PS	0|1:9:204:66,137:0.671569:20,0,8:471240	peptidase S8
contig_227	475721	T	C	24.4	PASS	upstream_gene_variant	MODIFIER	Pcac251616_g6394	transcript	ANN=C|upstream_gene_variant|MODIFIER|g6394|g6394|transcript|g6394.t1|protein_coding||c.-4891T>C|||||4891|,C|downstream_gene_variant|MODIFIER|g6393|g6393|transcript|g6393.t1|protein_coding||c.*2789A>G|||||2789|,C|intergenic_region|MODIFIER|g6392-g6393|g6392-g6393|intergenic_region|g6392-g6393|||n.475721T>C||||||	GT:GQ:DP:AD:VAF:PL:PS	1|0:24:203:140,63:0.310345:24,0,39:471240	peptidase S8
contig_227	475802	G	A	26.3	PASS	upstream_gene_variant	MODIFIER	Pcac251616_g6394	transcript	ANN=A|upstream_gene_variant|MODIFIER|g6394|g6394|transcript|g6394.t1|protein_coding||c.-4810G>A|||||4810|,A|downstream_gene_variant|MODIFIER|g6393|g6393|transcript|g6393.t1|protein_coding||c.*2708C>T|||||2708|,A|intergenic_region|MODIFIER|g6392-g6393|g6392-g6393|intergenic_region|g6392-g6393|||n.475802G>A||||||	GT:GQ:DP:AD:VAF:PL:PS	0|1:22:204:65,139:0.681373:26,0,23:471240	peptidase S8
contig_227	476243	T	C	23.6	PASS	upstream_gene_variant	MODIFIER	Pcac251616_g6394	transcript	ANN=C|upstream_gene_variant|MODIFIER|g6394|g6394|transcript|g6394.t1|protein_coding||c.-4369T>C|||||4369|,C|downstream_gene_variant|MODIFIER|g6393|g6393|transcript|g6393.t1|protein_coding||c.*2267A>G|||||2267|,C|intergenic_region|MODIFIER|g6392-g6393|g6392-g6393|intergenic_region|g6392-g6393|||n.476243T>C||||||	GT:GQ:DP:AD:VAF:PL:PS	0|1:9:215:62,153:0.711628:23,0,8:471240	peptidase S8
contig_227	476628	A	C	22.4	PASS	upstream_gene_variant	MODIFIER	Pcac251616_g6394	transcript	ANN=C|upstream_gene_variant|MODIFIER|g6394|g6394|transcript|g6394.t1|protein_coding||c.-3984A>C|||||3984|,C|downstream_gene_variant|MODIFIER|g6393|g6393|transcript|g6393.t1|protein_coding||c.*1882T>G|||||1882|,C|intergenic_region|MODIFIER|g6392-g6393|g6392-g6393|intergenic_region|g6392-g6393|||n.476628A>C||||||	GT:GQ:DP:AD:VAF:PL:PS	0|1:20:219:60,159:0.726027:22,0,24:471240	peptidase S8
contig_227	476684	C	T	20.3	PASS	upstream_gene_variant	MODIFIER	Pcac251616_g6394	transcript	ANN=T|upstream_gene_variant|MODIFIER|g6394|g6394|transcript|g6394.t1|protein_coding||c.-3928C>T|||||3928|,T|downstream_gene_variant|MODIFIER|g6393|g6393|transcript|g6393.t1|protein_coding||c.*1826G>A|||||1826|,T|intergenic_region|MODIFIER|g6392-g6393|g6392-g6393|intergenic_region|g6392-g6393|||n.476684C>T||||||	GT:GQ:DP:AD:VAF:PL:PS	0|1:19:221:60,160:0.723982:20,0,26:471240	peptidase S8
contig_227	476889	A	T	21.4	PASS	upstream_gene_variant	MODIFIER	Pcac251616_g6394	transcript	ANN=T|upstream_gene_variant|MODIFIER|g6394|g6394|transcript|g6394.t1|protein_coding||c.-3723A>T|||||3723|,T|downstream_gene_variant|MODIFIER|g6393|g6393|transcript|g6393.t1|protein_coding||c.*1621T>A|||||1621|,T|intergenic_region|MODIFIER|g6392-g6393|g6392-g6393|intergenic_region|g6392-g6393|||n.476889A>T||||||	GT:GQ:DP:AD:VAF:PL:PS	0|1:19:220:62,158:0.718182:21,0,23:471240	peptidase S8
contig_227	478783	G	A	29.7	PASS	upstream_gene_variant	MODIFIER	Pcac251616_g6394	transcript	ANN=A|upstream_gene_variant|MODIFIER|g6394|g6394|transcript|g6394.t1|protein_coding||c.-1829G>A|||||1829|,A|intron_variant|MODIFIER|g6393|g6393|transcript|g6393.t1|protein_coding|3/3|c.515-56C>T||||||	GT:GQ:DP:AD:VAF:PL:PS	0|1:24:220:58,162:0.736364:29,0,26:471240	peptidase S8
contig_227	479299	T	A	24.8	PASS	upstream_gene_variant	MODIFIER	Pcac251616_g6394	transcript	ANN=A|upstream_gene_variant|MODIFIER|g6394|g6394|transcript|g6394.t1|protein_coding||c.-1313T>A|||||1313|,A|intron_variant|MODIFIER|g6393|g6393|transcript|g6393.t1|protein_coding|2/3|c.348-17A>T||||||	GT:GQ:DP:AD:VAF:PL:PS	0|1:24:220:59,161:0.731818:24,0,33:471240	peptidase S8
contig_227	479301	C	T	21.2	PASS	upstream_gene_variant	MODIFIER	Pcac251616_g6394	transcript	ANN=T|upstream_gene_variant|MODIFIER|g6394|g6394|transcript|g6394.t1|protein_coding||c.-1311C>T|||||1311|,T|intron_variant|MODIFIER|g6393|g6393|transcript|g6393.t1|protein_coding|2/3|c.348-19G>A||||||	GT:GQ:DP:AD:VAF:PL:PS	0|1:21:221:58,162:0.733032:21,0,34:471240	peptidase S8
contig_227	479335	G	T	23.2	PASS	upstream_gene_variant	MODIFIER	Pcac251616_g6394	transcript	ANN=T|upstream_gene_variant|MODIFIER|g6394|g6394|transcript|g6394.t1|protein_coding||c.-1277G>T|||||1277|,T|intron_variant|MODIFIER|g6393|g6393|transcript|g6393.t1|protein_coding|2/3|c.348-53C>A||||||	GT:GQ:DP:AD:VAF:PL:PS	0|1:22:217:52,156:0.718894:23,0,30:471240	peptidase S8
contig_227	479337	T	G	23.7	PASS	upstream_gene_variant	MODIFIER	Pcac251616_g6394	transcript	ANN=G|upstream_gene_variant|MODIFIER|g6394|g6394|transcript|g6394.t1|protein_coding||c.-1275T>G|||||1275|,G|intron_variant|MODIFIER|g6393|g6393|transcript|g6393.t1|protein_coding|2/3|c.348-55A>C||||||	GT:GQ:DP:AD:VAF:PL:PS	0|1:23:214:76,138:0.64486:23,0,35:471240	peptidase S8
contig_227	480430	A	G	22.1	PASS	upstream_gene_variant	MODIFIER	Pcac251616_g6393	transcript	ANN=G|upstream_gene_variant|MODIFIER|g6393|g6393|transcript|g6393.t1|protein_coding||c.-366T>C|||||366|,G|upstream_gene_variant|MODIFIER|g6394|g6394|transcript|g6394.t1|protein_coding||c.-182A>G|||||182|,G|intergenic_region|MODIFIER|g6393-g6394|g6393-g6394|intergenic_region|g6393-g6394|||n.480430A>G||||||	GT:GQ:DP:AD:VAF:PL:PS	0|1:21:213:55,156:0.732394:22,0,27:471240	Winged helix-turn helix
contig_227	480546	A	T	22.2	PASS	upstream_gene_variant	MODIFIER	Pcac251616_g6393	transcript	ANN=T|upstream_gene_variant|MODIFIER|g6393|g6393|transcript|g6393.t1|protein_coding||c.-482T>A|||||482|,T|upstream_gene_variant|MODIFIER|g6394|g6394|transcript|g6394.t1|protein_coding||c.-66A>T|||||66|,T|intergenic_region|MODIFIER|g6393-g6394|g6393-g6394|intergenic_region|g6393-g6394|||n.480546A>T||||||	GT:GQ:DP:AD:VAF:PL:PS	0|1:22:213:64,148:0.694836:22,0,34:471240	Winged helix-turn helix
contig_227	481343	C	T	36.3	PASS	upstream_gene_variant	MODIFIER	Pcac251616_g6393	transcript	ANN=T|upstream_gene_variant|MODIFIER|g6393|g6393|transcript|g6393.t1|protein_coding||c.-1279G>A|||||1279|,T|downstream_gene_variant|MODIFIER|g6394|g6394|transcript|g6394.t1|protein_coding||c.*256C>T|||||256|,T|downstream_gene_variant|MODIFIER|g6395|g6395|transcript|g6395.t1|protein_coding||c.*4628G>A|||||4628|,T|intergenic_region|MODIFIER|g6394-g6395|g6394-g6395|intergenic_region|g6394-g6395|||n.…	GT:GQ:DP:AD:VAF:PL:PS	0|1:36:215:55,160:0.744186:36,0,43:471240	Winged helix-turn helix
contig_227	481344	G	T	34.7	PASS	upstream_gene_variant	MODIFIER	Pcac251616_g6393	transcript	ANN=T|upstream_gene_variant|MODIFIER|g6393|g6393|transcript|g6393.t1|protein_coding||c.-1280C>A|||||1280|,T|downstream_gene_variant|MODIFIER|g6394|g6394|transcript|g6394.t1|protein_coding||c.*257G>T|||||257|,T|downstream_gene_variant|MODIFIER|g6395|g6395|transcript|g6395.t1|protein_coding||c.*4627C>A|||||4627|,T|intergenic_region|MODIFIER|g6394-g6395|g6394-g6395|intergenic_region|g6394-g6395|||n.…	GT:GQ:DP:AD:VAF:PL:PS	0|1:34:213:54,159:0.746479:34,0,40:471240	Winged helix-turn helix
contig_227	481466	G	A	22.5	PASS	upstream_gene_variant	MODIFIER	Pcac251616_g6393	transcript	ANN=A|upstream_gene_variant|MODIFIER|g6393|g6393|transcript|g6393.t1|protein_coding||c.-1402C>T|||||1402|,A|downstream_gene_variant|MODIFIER|g6394|g6394|transcript|g6394.t1|protein_coding||c.*379G>A|||||379|,A|downstream_gene_variant|MODIFIER|g6395|g6395|transcript|g6395.t1|protein_coding||c.*4505C>T|||||4505|,A|intergenic_region|MODIFIER|g6394-g6395|g6394-g6395|intergenic_region|g6394-g6395|||n.…	GT:GQ:DP:AD:VAF:PL:PS	0|1:22:215:54,161:0.748837:22,0,34:471240	Winged helix-turn helix
contig_227	481476	T	G	22.2	PASS	upstream_gene_variant	MODIFIER	Pcac251616_g6393	transcript	ANN=G|upstream_gene_variant|MODIFIER|g6393|g6393|transcript|g6393.t1|protein_coding||c.-1412A>C|||||1412|,G|downstream_gene_variant|MODIFIER|g6394|g6394|transcript|g6394.t1|protein_coding||c.*389T>G|||||389|,G|downstream_gene_variant|MODIFIER|g6395|g6395|transcript|g6395.t1|protein_coding||c.*4495A>C|||||4495|,G|intergenic_region|MODIFIER|g6394-g6395|g6394-g6395|intergenic_region|g6394-g6395|||n.…	GT:GQ:DP:AD:VAF:PL:PS	0|1:22:214:54,160:0.747664:22,0,42:471240	Winged helix-turn helix
contig_227	481498	T	A	21.6	PASS	upstream_gene_variant	MODIFIER	Pcac251616_g6393	transcript	ANN=A|upstream_gene_variant|MODIFIER|g6393|g6393|transcript|g6393.t1|protein_coding||c.-1434A>T|||||1434|,A|downstream_gene_variant|MODIFIER|g6394|g6394|transcript|g6394.t1|protein_coding||c.*411T>A|||||411|,A|downstream_gene_variant|MODIFIER|g6395|g6395|transcript|g6395.t1|protein_coding||c.*4473A>T|||||4473|,A|intergenic_region|MODIFIER|g6394-g6395|g6394-g6395|intergenic_region|g6394-g6395|||n.…	GT:GQ:DP:AD:VAF:PL:PS	0|1:21:216:56,160:0.740741:21,0,26:471240	Winged helix-turn helix
contig_227	481750	T	G	24.8	PASS	upstream_gene_variant	MODIFIER	Pcac251616_g6393	transcript	ANN=G|upstream_gene_variant|MODIFIER|g6393|g6393|transcript|g6393.t1|protein_coding||c.-1686A>C|||||1686|,G|downstream_gene_variant|MODIFIER|g6394|g6394|transcript|g6394.t1|protein_coding||c.*663T>G|||||663|,G|downstream_gene_variant|MODIFIER|g6395|g6395|transcript|g6395.t1|protein_coding||c.*4221A>C|||||4221|,G|intergenic_region|MODIFIER|g6394-g6395|g6394-g6395|intergenic_region|g6394-g6395|||n.…	GT:GQ:DP:AD:VAF:PL:PS	0|1:22:215:54,161:0.748837:24,0,25:471240	Winged helix-turn helix
contig_227	482086	T	A	25.8	PASS	upstream_gene_variant	MODIFIER	Pcac251616_g6393	transcript	ANN=A|upstream_gene_variant|MODIFIER|g6393|g6393|transcript|g6393.t1|protein_coding||c.-2022A>T|||||2022|,A|downstream_gene_variant|MODIFIER|g6394|g6394|transcript|g6394.t1|protein_coding||c.*999T>A|||||999|,A|downstream_gene_variant|MODIFIER|g6395|g6395|transcript|g6395.t1|protein_coding||c.*3885A>T|||||3885|,A|intergenic_region|MODIFIER|g6394-g6395|g6394-g6395|intergenic_region|g6394-g6395|||n.…	GT:GQ:DP:AD:VAF:PL:PS	0|1:24:214:54,160:0.747664:25,0,27:471240	Winged helix-turn helix
contig_227	482093	G	T	22	PASS	upstream_gene_variant	MODIFIER	Pcac251616_g6393	transcript	ANN=T|upstream_gene_variant|MODIFIER|g6393|g6393|transcript|g6393.t1|protein_coding||c.-2029C>A|||||2029|,T|downstream_gene_variant|MODIFIER|g6394|g6394|transcript|g6394.t1|protein_coding||c.*1006G>T|||||1006|,T|downstream_gene_variant|MODIFIER|g6395|g6395|transcript|g6395.t1|protein_coding||c.*3878C>A|||||3878|,T|intergenic_region|MODIFIER|g6394-g6395|g6394-g6395|intergenic_region|g6394-g6395|||…	GT:GQ:DP:AD:VAF:PL:PS	0|1:21:214:52,161:0.752336:21,0,25:471240	Winged helix-turn helix
contig_227	482120	C	G	27.1	PASS	upstream_gene_variant	MODIFIER	Pcac251616_g6393	transcript	ANN=G|upstream_gene_variant|MODIFIER|g6393|g6393|transcript|g6393.t1|protein_coding||c.-2056G>C|||||2056|,G|downstream_gene_variant|MODIFIER|g6394|g6394|transcript|g6394.t1|protein_coding||c.*1033C>G|||||1033|,G|downstream_gene_variant|MODIFIER|g6395|g6395|transcript|g6395.t1|protein_coding||c.*3851G>C|||||3851|,G|intergenic_region|MODIFIER|g6394-g6395|g6394-g6395|intergenic_region|g6394-g6395|||…	GT:GQ:DP:AD:VAF:PL:PS	0|1:26:216:54,161:0.74537:27,0,31:471240	Winged helix-turn helix
contig_227	482270	A	G	29.4	PASS	upstream_gene_variant	MODIFIER	Pcac251616_g6393	transcript	ANN=G|upstream_gene_variant|MODIFIER|g6393|g6393|transcript|g6393.t1|protein_coding||c.-2206T>C|||||2206|,G|downstream_gene_variant|MODIFIER|g6394|g6394|transcript|g6394.t1|protein_coding||c.*1183A>G|||||1183|,G|downstream_gene_variant|MODIFIER|g6395|g6395|transcript|g6395.t1|protein_coding||c.*3701T>C|||||3701|,G|intergenic_region|MODIFIER|g6394-g6395|g6394-g6395|intergenic_region|g6394-g6395|||…	GT:GQ:DP:AD:VAF:PL:PS	0|1:27:195:54,141:0.723077:29,0,31:471240	Winged helix-turn helix
contig_227	482281	T	A	30.3	PASS	upstream_gene_variant	MODIFIER	Pcac251616_g6393	transcript	ANN=A|upstream_gene_variant|MODIFIER|g6393|g6393|transcript|g6393.t1|protein_coding||c.-2217A>T|||||2217|,A|downstream_gene_variant|MODIFIER|g6394|g6394|transcript|g6394.t1|protein_coding||c.*1194T>A|||||1194|,A|downstream_gene_variant|MODIFIER|g6395|g6395|transcript|g6395.t1|protein_coding||c.*3690A>T|||||3690|,A|intergenic_region|MODIFIER|g6394-g6395|g6394-g6395|intergenic_region|g6394-g6395|||…	GT:GQ:DP:AD:VAF:PL:PS	0|1:29:192:55,136:0.708333:30,0,34:471240	Winged helix-turn helix
contig_227	482353	A	T	32.5	PASS	upstream_gene_variant	MODIFIER	Pcac251616_g6393	transcript	ANN=T|upstream_gene_variant|MODIFIER|g6393|g6393|transcript|g6393.t1|protein_coding||c.-2289T>A|||||2289|,T|downstream_gene_variant|MODIFIER|g6394|g6394|transcript|g6394.t1|protein_coding||c.*1266A>T|||||1266|,T|downstream_gene_variant|MODIFIER|g6395|g6395|transcript|g6395.t1|protein_coding||c.*3618T>A|||||3618|,T|intergenic_region|MODIFIER|g6394-g6395|g6394-g6395|intergenic_region|g6394-g6395|||…	GT:GQ:DP:AD:VAF:PL:PS	0|1:32:194:53,141:0.726804:32,0,40:471240	Winged helix-turn helix
contig_227	482430	G	C	25.6	PASS	upstream_gene_variant	MODIFIER	Pcac251616_g6393	transcript	ANN=C|upstream_gene_variant|MODIFIER|g6393|g6393|transcript|g6393.t1|protein_coding||c.-2366C>G|||||2366|,C|downstream_gene_variant|MODIFIER|g6394|g6394|transcript|g6394.t1|protein_coding||c.*1343G>C|||||1343|,C|downstream_gene_variant|MODIFIER|g6395|g6395|transcript|g6395.t1|protein_coding||c.*3541C>G|||||3541|,C|intergenic_region|MODIFIER|g6394-g6395|g6394-g6395|intergenic_region|g6394-g6395|||…	GT:GQ:DP:AD:VAF:PL:PS	0|1:25:193:53,140:0.725389:25,0,41:471240	Winged helix-turn helix
contig_227	482472	T	G	25	PASS	upstream_gene_variant	MODIFIER	Pcac251616_g6393	transcript	ANN=G|upstream_gene_variant|MODIFIER|g6393|g6393|transcript|g6393.t1|protein_coding||c.-2408A>C|||||2408|,G|downstream_gene_variant|MODIFIER|g6394|g6394|transcript|g6394.t1|protein_coding||c.*1385T>G|||||1385|,G|downstream_gene_variant|MODIFIER|g6395|g6395|transcript|g6395.t1|protein_coding||c.*3499A>C|||||3499|,G|intergenic_region|MODIFIER|g6394-g6395|g6394-g6395|intergenic_region|g6394-g6395|||…	GT:GQ:DP:AD:VAF:PL:PS	0|1:24:194:54,140:0.721649:25,0,31:471240	Winged helix-turn helix
contig_227	482603	A	C	28.5	PASS	upstream_gene_variant	MODIFIER	Pcac251616_g6393	transcript	ANN=C|upstream_gene_variant|MODIFIER|g6393|g6393|transcript|g6393.t1|protein_coding||c.-2539T>G|||||2539|,C|downstream_gene_variant|MODIFIER|g6394|g6394|transcript|g6394.t1|protein_coding||c.*1516A>C|||||1516|,C|downstream_gene_variant|MODIFIER|g6395|g6395|transcript|g6395.t1|protein_coding||c.*3368T>G|||||3368|,C|intergenic_region|MODIFIER|g6394-g6395|g6394-g6395|intergenic_region|g6394-g6395|||…	GT:GQ:DP:AD:VAF:PL:PS	0|1:27:192:54,138:0.71875:28,0,31:471240	Winged helix-turn helix
contig_227	482636	C	T	28.1	PASS	upstream_gene_variant	MODIFIER	Pcac251616_g6393	transcript	ANN=T|upstream_gene_variant|MODIFIER|g6393|g6393|transcript|g6393.t1|protein_coding||c.-2572G>A|||||2572|,T|downstream_gene_variant|MODIFIER|g6394|g6394|transcript|g6394.t1|protein_coding||c.*1549C>T|||||1549|,T|downstream_gene_variant|MODIFIER|g6395|g6395|transcript|g6395.t1|protein_coding||c.*3335G>A|||||3335|,T|intergenic_region|MODIFIER|g6394-g6395|g6394-g6395|intergenic_region|g6394-g6395|||…	GT:GQ:DP:AD:VAF:PL:PS	0|1:27:192:56,136:0.708333:28,0,34:471240	Winged helix-turn helix
contig_227	482756	A	G	21	PASS	upstream_gene_variant	MODIFIER	Pcac251616_g6393	transcript	ANN=G|upstream_gene_variant|MODIFIER|g6393|g6393|transcript|g6393.t1|protein_coding||c.-2692T>C|||||2692|,G|downstream_gene_variant|MODIFIER|g6394|g6394|transcript|g6394.t1|protein_coding||c.*1669A>G|||||1669|,G|downstream_gene_variant|MODIFIER|g6395|g6395|transcript|g6395.t1|protein_coding||c.*3215T>C|||||3215|,G|intergenic_region|MODIFIER|g6394-g6395|g6394-g6395|intergenic_region|g6394-g6395|||…	GT:GQ:DP:AD:VAF:PL:PS	0|1:21:191:54,137:0.717277:21,0,38:471240	Winged helix-turn helix
contig_227	482803	T	C	25.5	PASS	upstream_gene_variant	MODIFIER	Pcac251616_g6393	transcript	ANN=C|upstream_gene_variant|MODIFIER|g6393|g6393|transcript|g6393.t1|protein_coding||c.-2739A>G|||||2739|,C|downstream_gene_variant|MODIFIER|g6394|g6394|transcript|g6394.t1|protein_coding||c.*1716T>C|||||1716|,C|downstream_gene_variant|MODIFIER|g6395|g6395|transcript|g6395.t1|protein_coding||c.*3168A>G|||||3168|,C|intergenic_region|MODIFIER|g6394-g6395|g6394-g6395|intergenic_region|g6394-g6395|||…	GT:GQ:DP:AD:VAF:PL:PS	0|1:25:192:54,138:0.71875:25,0,32:471240	Winged helix-turn helix
contig_227	482978	C	T	28.9	PASS	upstream_gene_variant	MODIFIER	Pcac251616_g6393	transcript	ANN=T|upstream_gene_variant|MODIFIER|g6393|g6393|transcript|g6393.t1|protein_coding||c.-2914G>A|||||2914|,T|downstream_gene_variant|MODIFIER|g6394|g6394|transcript|g6394.t1|protein_coding||c.*1891C>T|||||1891|,T|downstream_gene_variant|MODIFIER|g6395|g6395|transcript|g6395.t1|protein_coding||c.*2993G>A|||||2993|,T|intergenic_region|MODIFIER|g6394-g6395|g6394-g6395|intergenic_region|g6394-g6395|||…	GT:GQ:DP:AD:VAF:PL:PS	0|1:27:192:54,138:0.71875:28,0,30:471240	Winged helix-turn helix
contig_227	483079	G	C	30	PASS	upstream_gene_variant	MODIFIER	Pcac251616_g6393	transcript	ANN=C|upstream_gene_variant|MODIFIER|g6393|g6393|transcript|g6393.t1|protein_coding||c.-3015C>G|||||3015|,C|downstream_gene_variant|MODIFIER|g6394|g6394|transcript|g6394.t1|protein_coding||c.*1992G>C|||||1992|,C|downstream_gene_variant|MODIFIER|g6395|g6395|transcript|g6395.t1|protein_coding||c.*2892C>G|||||2892|,C|intergenic_region|MODIFIER|g6394-g6395|g6394-g6395|intergenic_region|g6394-g6395|||…	GT:GQ:DP:AD:VAF:PL:PS	0|1:30:191:53,138:0.722513:29,0,43:471240	Winged helix-turn helix
contig_227	483098	T	C	31.9	PASS	upstream_gene_variant	MODIFIER	Pcac251616_g6393	transcript	ANN=C|upstream_gene_variant|MODIFIER|g6393|g6393|transcript|g6393.t1|protein_coding||c.-3034A>G|||||3034|,C|downstream_gene_variant|MODIFIER|g6394|g6394|transcript|g6394.t1|protein_coding||c.*2011T>C|||||2011|,C|downstream_gene_variant|MODIFIER|g6395|g6395|transcript|g6395.t1|protein_coding||c.*2873A>G|||||2873|,C|intergenic_region|MODIFIER|g6394-g6395|g6394-g6395|intergenic_region|g6394-g6395|||…	GT:GQ:DP:AD:VAF:PL:PS	0|1:30:193:55,138:0.715026:31,0,35:471240	Winged helix-turn helix
contig_227	483136	A	G	29.6	PASS	upstream_gene_variant	MODIFIER	Pcac251616_g6393	transcript	ANN=G|upstream_gene_variant|MODIFIER|g6393|g6393|transcript|g6393.t1|protein_coding||c.-3072T>C|||||3072|,G|downstream_gene_variant|MODIFIER|g6394|g6394|transcript|g6394.t1|protein_coding||c.*2049A>G|||||2049|,G|downstream_gene_variant|MODIFIER|g6395|g6395|transcript|g6395.t1|protein_coding||c.*2835T>C|||||2835|,G|intergenic_region|MODIFIER|g6394-g6395|g6394-g6395|intergenic_region|g6394-g6395|||…	GT:GQ:DP:AD:VAF:PL:PS	0|1:29:193:55,138:0.715026:29,0,40:471240	Winged helix-turn helix
contig_227	483375	C	G	44.8	PASS	upstream_gene_variant	MODIFIER	Pcac251616_g6393	transcript	ANN=G|upstream_gene_variant|MODIFIER|g6393|g6393|transcript|g6393.t1|protein_coding||c.-3311G>C|||||3311|,G|downstream_gene_variant|MODIFIER|g6394|g6394|transcript|g6394.t1|protein_coding||c.*2288C>G|||||2288|,G|downstream_gene_variant|MODIFIER|g6395|g6395|transcript|g6395.t1|protein_coding||c.*2596G>C|||||2596|,G|intergenic_region|MODIFIER|g6394-g6395|g6394-g6395|intergenic_region|g6394-g6395|||…	GT:GQ:DP:AD:VAF:PL:PS	0|1:45:100:53,47:0.47:44,0,99:471240	Winged helix-turn helix
contig_227	483540	G	T	32.3	PASS	upstream_gene_variant	MODIFIER	Pcac251616_g6393	transcript	ANN=T|upstream_gene_variant|MODIFIER|g6393|g6393|transcript|g6393.t1|protein_coding||c.-3476C>A|||||3476|,T|downstream_gene_variant|MODIFIER|g6394|g6394|transcript|g6394.t1|protein_coding||c.*2453G>T|||||2453|,T|downstream_gene_variant|MODIFIER|g6395|g6395|transcript|g6395.t1|protein_coding||c.*2431C>A|||||2431|,T|intergenic_region|MODIFIER|g6394-g6395|g6394-g6395|intergenic_region|g6394-g6395|||…	GT:GQ:DP:AD:VAF:PL:PS	0|1:32:100:53,47:0.47:32,0,47:471240	Winged helix-turn helix
contig_227	483584	C	T	32.1	PASS	upstream_gene_variant	MODIFIER	Pcac251616_g6393	transcript	ANN=T|upstream_gene_variant|MODIFIER|g6393|g6393|transcript|g6393.t1|protein_coding||c.-3520G>A|||||3520|,T|downstream_gene_variant|MODIFIER|g6394|g6394|transcript|g6394.t1|protein_coding||c.*2497C>T|||||2497|,T|downstream_gene_variant|MODIFIER|g6395|g6395|transcript|g6395.t1|protein_coding||c.*2387G>A|||||2387|,T|intergenic_region|MODIFIER|g6394-g6395|g6394-g6395|intergenic_region|g6394-g6395|||…	GT:GQ:DP:AD:VAF:PL:PS	0|1:32:99:52,47:0.474747:32,0,53:471240	Winged helix-turn helix
contig_227	483612	A	C	45.9	PASS	upstream_gene_variant	MODIFIER	Pcac251616_g6393	transcript	ANN=C|upstream_gene_variant|MODIFIER|g6393|g6393|transcript|g6393.t1|protein_coding||c.-3548T>G|||||3548|,C|downstream_gene_variant|MODIFIER|g6394|g6394|transcript|g6394.t1|protein_coding||c.*2525A>C|||||2525|,C|downstream_gene_variant|MODIFIER|g6395|g6395|transcript|g6395.t1|protein_coding||c.*2359T>G|||||2359|,C|intergenic_region|MODIFIER|g6394-g6395|g6394-g6395|intergenic_region|g6394-g6395|||…	GT:GQ:DP:AD:VAF:PL:PS	0|1:45:99:52,47:0.474747:45,0,55:471240	Winged helix-turn helix
contig_227	483616	C	T	37.2	PASS	upstream_gene_variant	MODIFIER	Pcac251616_g6393	transcript	ANN=T|upstream_gene_variant|MODIFIER|g6393|g6393|transcript|g6393.t1|protein_coding||c.-3552G>A|||||3552|,T|downstream_gene_variant|MODIFIER|g6394|g6394|transcript|g6394.t1|protein_coding||c.*2529C>T|||||2529|,T|downstream_gene_variant|MODIFIER|g6395|g6395|transcript|g6395.t1|protein_coding||c.*2355G>A|||||2355|,T|intergenic_region|MODIFIER|g6394-g6395|g6394-g6395|intergenic_region|g6394-g6395|||…	GT:GQ:DP:AD:VAF:PL:PS	0|1:37:98:51,47:0.479592:37,0,58:471240	Winged helix-turn helix
contig_227	483629	T	C	39.5	PASS	upstream_gene_variant	MODIFIER	Pcac251616_g6393	transcript	ANN=C|upstream_gene_variant|MODIFIER|g6393|g6393|transcript|g6393.t1|protein_coding||c.-3565A>G|||||3565|,C|downstream_gene_variant|MODIFIER|g6394|g6394|transcript|g6394.t1|protein_coding||c.*2542T>C|||||2542|,C|downstream_gene_variant|MODIFIER|g6395|g6395|transcript|g6395.t1|protein_coding||c.*2342A>G|||||2342|,C|intergenic_region|MODIFIER|g6394-g6395|g6394-g6395|intergenic_region|g6394-g6395|||…	GT:GQ:DP:AD:VAF:PL:PS	0|1:39:100:53,47:0.47:39,0,57:471240	Winged helix-turn helix
contig_227	483664	G	A	33.9	PASS	upstream_gene_variant	MODIFIER	Pcac251616_g6393	transcript	ANN=A|upstream_gene_variant|MODIFIER|g6393|g6393|transcript|g6393.t1|protein_coding||c.-3600C>T|||||3600|,A|downstream_gene_variant|MODIFIER|g6394|g6394|transcript|g6394.t1|protein_coding||c.*2577G>A|||||2577|,A|downstream_gene_variant|MODIFIER|g6395|g6395|transcript|g6395.t1|protein_coding||c.*2307C>T|||||2307|,A|intergenic_region|MODIFIER|g6394-g6395|g6394-g6395|intergenic_region|g6394-g6395|||…	GT:GQ:DP:AD:VAF:PL:PS	0|1:34:100:53,47:0.47:33,0,59:471240	Winged helix-turn helix
contig_227	483867	C	T	25.1	PASS	upstream_gene_variant	MODIFIER	Pcac251616_g6393	transcript	ANN=T|upstream_gene_variant|MODIFIER|g6393|g6393|transcript|g6393.t1|protein_coding||c.-3803G>A|||||3803|,T|downstream_gene_variant|MODIFIER|g6394|g6394|transcript|g6394.t1|protein_coding||c.*2780C>T|||||2780|,T|downstream_gene_variant|MODIFIER|g6395|g6395|transcript|g6395.t1|protein_coding||c.*2104G>A|||||2104|,T|intergenic_region|MODIFIER|g6394-g6395|g6394-g6395|intergenic_region|g6394-g6395|||…	GT:GQ:DP:AD:VAF:PL:PS	0|1:25:101:54,47:0.465347:25,0,46:471240	Winged helix-turn helix
contig_227	487122	A	T	51	PASS	upstream_gene_variant	MODIFIER	Pcac251616_g6395	transcript	ANN=T|upstream_gene_variant|MODIFIER|g6395|g6395|transcript|g6395.t1|protein_coding||c.-446T>A|||||446|,T|intergenic_region|MODIFIER|g6395-g6396|g6395-g6396|intergenic_region|g6395-g6396|||n.487122A>T||||||	GT:GQ:DP:AD:VAF:PL:PS	1|0:38:78:24,54:0.692308:51,0,37:471240	M96 mating-specific protein family
contig_227	487780	T	C	33.3	PASS	upstream_gene_variant	MODERATE	Pcac251616_g6395	transcript	ANN=C|upstream_gene_variant|MODIFIER|g6395|g6395|transcript|g6395.t1|protein_coding||c.-1104A>G|||||1104|,C|intergenic_region|MODIFIER|g6395-g6396|g6395-g6396|intergenic_region|g6395-g6396|||n.487780T>C||||||	GT:GQ:DP:AD:VAF:PL:PS	0|1:33:81:57,24:0.296296:33,0,59:471240	M96 mating-specific protein family
contig_227	487859	A	G	54.9	PASS	upstream_gene_variant	MODERATE	Pcac251616_g6395	transcript	ANN=G|upstream_gene_variant|MODIFIER|g6395|g6395|transcript|g6395.t1|protein_coding||c.-1183T>C|||||1183|,G|intergenic_region|MODIFIER|g6395-g6396|g6395-g6396|intergenic_region|g6395-g6396|||n.487859A>G||||||	GT:GQ:DP:AD:VAF:PL:PS	1|0:46:81:24,57:0.703704:54,0,47:471240	M96 mating-specific protein family
contig_227	487874	G	A	26.9	PASS	upstream_gene_variant	MODERATE	Pcac251616_g6395	transcript	ANN=A|upstream_gene_variant|MODIFIER|g6395|g6395|transcript|g6395.t1|protein_coding||c.-1198C>T|||||1198|,A|intergenic_region|MODIFIER|g6395-g6396|g6395-g6396|intergenic_region|g6395-g6396|||n.487874G>A||||||	GT:GQ:DP:AD:VAF:PL:PS	0|1:27:80:54,24:0.3:26,0,55:471240	M96 mating-specific protein family
contig_227	487893	C	T	30.7	PASS	upstream_gene_variant	MODIFIER	Pcac251616_g6395	transcript	ANN=T|upstream_gene_variant|MODIFIER|g6395|g6395|transcript|g6395.t1|protein_coding||c.-1217G>A|||||1217|,T|intergenic_region|MODIFIER|g6395-g6396|g6395-g6396|intergenic_region|g6395-g6396|||n.487893C>T||||||	GT:GQ:DP:AD:VAF:PL:PS	0|1:31:80:55,24:0.3:30,0,52:471240	M96 mating-specific protein family
contig_227	487899	C	T	28.2	PASS	upstream_gene_variant	MODERATE	Pcac251616_g6395	transcript	ANN=T|upstream_gene_variant|MODIFIER|g6395|g6395|transcript|g6395.t1|protein_coding||c.-1223G>A|||||1223|,T|intergenic_region|MODIFIER|g6395-g6396|g6395-g6396|intergenic_region|g6395-g6396|||n.487899C>T||||||	GT:GQ:DP:AD:VAF:PL:PS	0|1:28:80:56,24:0.3:28,0,54:471240	M96 mating-specific protein family
contig_227	487940	G	A	36.1	PASS	upstream_gene_variant	MODERATE	Pcac251616_g6395	transcript	ANN=A|upstream_gene_variant|MODIFIER|g6395|g6395|transcript|g6395.t1|protein_coding||c.-1264C>T|||||1264|,A|intergenic_region|MODIFIER|g6395-g6396|g6395-g6396|intergenic_region|g6395-g6396|||n.487940G>A||||||	GT:GQ:DP:AD:VAF:PL:PS	1|0:32:80:24,56:0.7:36,0,34:471240	M96 mating-specific protein family
contig_227	488732	T	C	20	PASS	upstream_gene_variant	MODIFIER	Pcac251616_g6395	transcript	ANN=C|upstream_gene_variant|MODIFIER|g6395|g6395|transcript|g6395.t1|protein_coding||c.-2056A>G|||||2056|,C|intergenic_region|MODIFIER|g6395-g6396|g6395-g6396|intergenic_region|g6395-g6396|||n.488732T>C||||||	GT:GQ:DP:AD:VAF:PL:PS	0|1:20:79:55,24:0.303797:19,0,42:471240	M96 mating-specific protein family
contig_227	489474	A	G	23.5	PASS	upstream_gene_variant	MODIFIER	Pcac251616_g6395	transcript	ANN=G|upstream_gene_variant|MODIFIER|g6395|g6395|transcript|g6395.t1|protein_coding||c.-2798T>C|||||2798|,G|intergenic_region|MODIFIER|g6395-g6396|g6395-g6396|intergenic_region|g6395-g6396|||n.489474A>G||||||	GT:GQ:DP:AD:VAF:PL:PS	0|1:23:80:59,21:0.2625:23,0,50:471240	M96 mating-specific protein family
contig_227	693802	C	T	48.4	PASS	upstream_gene_variant	MODIFIER	Pcac251616_g6442	transcript	ANN=T|upstream_gene_variant|MODIFIER|g6442|g6442|transcript|g6442.t1|protein_coding||c.-2606G>A|||||2606|,T|upstream_gene_variant|MODIFIER|g6444|g6444|transcript|g6444.t1|protein_coding||c.-1035G>A|||||1035|,T|downstream_gene_variant|MODIFIER|g6441|g6441|transcript|g6441.t1|protein_coding||c.*3800C>T|||||3800|,T|downstream_gene_variant|MODIFIER|g6443|g6443|transcript|g6443.t1|protein_coding||c.*1…	GT:GQ:DP:AD:VAF:PL:PS	0|1:42:59:20,39:0.661017:48,0,42:693791	hypothetical protein PC110_g15364
contig_227	694616	G	A	56.3	PASS	upstream_gene_variant	MODIFIER	Pcac251616_g6442	transcript	ANN=A|upstream_gene_variant|MODIFIER|g6442|g6442|transcript|g6442.t1|protein_coding||c.-3420C>T|||||3420|,A|upstream_gene_variant|MODIFIER|g6444|g6444|transcript|g6444.t1|protein_coding||c.-1849C>T|||||1849|,A|upstream_gene_variant|MODIFIER|g6445|g6445|transcript|g6445.t1|protein_coding||c.-272C>T|||||272|,A|downstream_gene_variant|MODIFIER|g6441|g6441|transcript|g6441.t1|protein_coding||c.*4614G…	GT:GQ:DP:AD:VAF:PL:PS	1|0:54:60:39,21:0.35:56,0,58:693791	hypothetical protein PC110_g15364
contig_227	694653	G	A	44.8	PASS	upstream_gene_variant	MODIFIER	Pcac251616_g6442	transcript	ANN=A|upstream_gene_variant|MODIFIER|g6442|g6442|transcript|g6442.t1|protein_coding||c.-3457C>T|||||3457|,A|upstream_gene_variant|MODIFIER|g6444|g6444|transcript|g6444.t1|protein_coding||c.-1886C>T|||||1886|,A|upstream_gene_variant|MODIFIER|g6445|g6445|transcript|g6445.t1|protein_coding||c.-309C>T|||||309|,A|downstream_gene_variant|MODIFIER|g6441|g6441|transcript|g6441.t1|protein_coding||c.*4651G…	GT:GQ:DP:AD:VAF:PL:PS	0|1:44:60:21,39:0.65:44,0,49:693791	hypothetical protein PC110_g15364
contig_227	694654	C	T	47.2	PASS	upstream_gene_variant	MODIFIER	Pcac251616_g6442	transcript	ANN=T|upstream_gene_variant|MODIFIER|g6442|g6442|transcript|g6442.t1|protein_coding||c.-3458G>A|||||3458|,T|upstream_gene_variant|MODIFIER|g6444|g6444|transcript|g6444.t1|protein_coding||c.-1887G>A|||||1887|,T|upstream_gene_variant|MODIFIER|g6445|g6445|transcript|g6445.t1|protein_coding||c.-310G>A|||||310|,T|downstream_gene_variant|MODIFIER|g6441|g6441|transcript|g6441.t1|protein_coding||c.*4652C…	GT:GQ:DP:AD:VAF:PL:PS	0|1:45:60:21,39:0.65:47,0,50:693791	hypothetical protein PC110_g15364
contig_227	694677	C	T	30.4	PASS	upstream_gene_variant	MODIFIER	Pcac251616_g6442	transcript	ANN=T|upstream_gene_variant|MODIFIER|g6442|g6442|transcript|g6442.t1|protein_coding||c.-3481G>A|||||3481|,T|upstream_gene_variant|MODIFIER|g6444|g6444|transcript|g6444.t1|protein_coding||c.-1910G>A|||||1910|,T|upstream_gene_variant|MODIFIER|g6445|g6445|transcript|g6445.t1|protein_coding||c.-333G>A|||||333|,T|downstream_gene_variant|MODIFIER|g6441|g6441|transcript|g6441.t1|protein_coding||c.*4675C…	GT:GQ:DP:AD:VAF:PL:PS	0|1:30:60:21,39:0.65:30,0,53:693791	hypothetical protein PC110_g15364
contig_227	721281	A	G	53.5	PASS	upstream_gene_variant	MODIFIER	Pcac251616_g6446	transcript	ANN=G|upstream_gene_variant|MODIFIER|g6446|g6446|transcript|g6446.t1|protein_coding||c.-333A>G|||||333|,G|upstream_gene_variant|MODIFIER|g6448|g6448|transcript|g6448.t1|protein_coding||c.-2794A>G|||||2794|,G|downstream_gene_variant|MODIFIER|g6447|g6447|transcript|g6447.t1|protein_coding||c.*1771T>C|||||1771|,G|downstream_gene_variant|MODIFIER|g6449|g6449|transcript|g6449.t1|protein_coding||c.*471…	GT:GQ:DP:AD:VAF:PL:PS	0|1:53:72:40,32:0.444444:53,0,64:721281	Avirulence (Avh) protein
contig_227	721304	A	G	50.7	PASS	upstream_gene_variant	MODIFIER	Pcac251616_g6446	transcript	ANN=G|upstream_gene_variant|MODIFIER|g6446|g6446|transcript|g6446.t1|protein_coding||c.-310A>G|||||310|,G|upstream_gene_variant|MODIFIER|g6448|g6448|transcript|g6448.t1|protein_coding||c.-2771A>G|||||2771|,G|downstream_gene_variant|MODIFIER|g6447|g6447|transcript|g6447.t1|protein_coding||c.*1748T>C|||||1748|,G|downstream_gene_variant|MODIFIER|g6449|g6449|transcript|g6449.t1|protein_coding||c.*468…	GT:GQ:DP:AD:VAF:PL:PS	0|1:51:71:38,33:0.464789:50,0,69:721281	Avirulence (Avh) protein
contig_227	721305	T	C	57.1	PASS	upstream_gene_variant	MODIFIER	Pcac251616_g6446	transcript	ANN=C|upstream_gene_variant|MODIFIER|g6446|g6446|transcript|g6446.t1|protein_coding||c.-309T>C|||||309|,C|upstream_gene_variant|MODIFIER|g6448|g6448|transcript|g6448.t1|protein_coding||c.-2770T>C|||||2770|,C|downstream_gene_variant|MODIFIER|g6447|g6447|transcript|g6447.t1|protein_coding||c.*1747A>G|||||1747|,C|downstream_gene_variant|MODIFIER|g6449|g6449|transcript|g6449.t1|protein_coding||c.*468…	GT:GQ:DP:AD:VAF:PL:PS	0|1:57:72:39,33:0.458333:57,0,70:721281	Avirulence (Avh) protein
contig_227	721342	C	T	45.7	PASS	upstream_gene_variant	MODIFIER	Pcac251616_g6446	transcript	ANN=T|upstream_gene_variant|MODIFIER|g6446|g6446|transcript|g6446.t1|protein_coding||c.-272C>T|||||272|,T|upstream_gene_variant|MODIFIER|g6448|g6448|transcript|g6448.t1|protein_coding||c.-2733C>T|||||2733|,T|downstream_gene_variant|MODIFIER|g6447|g6447|transcript|g6447.t1|protein_coding||c.*1710G>A|||||1710|,T|downstream_gene_variant|MODIFIER|g6449|g6449|transcript|g6449.t1|protein_coding||c.*465…	GT:GQ:DP:AD:VAF:PL:PS	0|1:46:72:39,33:0.458333:45,0,67:721281	Avirulence (Avh) protein
contig_227	722156	G	A	29.1	PASS	upstream_gene_variant	MODIFIER	Pcac251616_g6448	transcript	ANN=A|upstream_gene_variant|MODIFIER|g6448|g6448|transcript|g6448.t1|protein_coding||c.-1919G>A|||||1919|,A|downstream_gene_variant|MODIFIER|g6446|g6446|transcript|g6446.t1|protein_coding||c.*96G>A|||||96|,A|downstream_gene_variant|MODIFIER|g6447|g6447|transcript|g6447.t1|protein_coding||c.*896C>T|||||896|,A|downstream_gene_variant|MODIFIER|g6449|g6449|transcript|g6449.t1|protein_coding||c.*3836C…	GT:GQ:DP:AD:VAF:PL:PS	1|0:29:73:37,36:0.493151:29,0,69:721281	homoserine O-acetyltransferase
contig_227	722167	G	A	65.6	PASS	upstream_gene_variant	MODIFIER	Pcac251616_g6448	transcript	ANN=A|upstream_gene_variant|MODIFIER|g6448|g6448|transcript|g6448.t1|protein_coding||c.-1908G>A|||||1908|,A|downstream_gene_variant|MODIFIER|g6446|g6446|transcript|g6446.t1|protein_coding||c.*107G>A|||||107|,A|downstream_gene_variant|MODIFIER|g6447|g6447|transcript|g6447.t1|protein_coding||c.*885C>T|||||885|,A|downstream_gene_variant|MODIFIER|g6449|g6449|transcript|g6449.t1|protein_coding||c.*382…	GT:GQ:DP:AD:VAF:PL:PS	0|1:63:72:35,37:0.513889:65,0,65:721281	homoserine O-acetyltransferase
contig_227	748756	G	A	21.8	PASS	upstream_gene_variant	MODERATE	Pcac251616_g6453	transcript	ANN=A|upstream_gene_variant|MODIFIER|g6453|g6453|transcript|g6453.t1|protein_coding||c.-475C>T|||||475|,A|upstream_gene_variant|MODIFIER|g6454|g6454|transcript|g6454.t1|protein_coding||c.-2736G>A|||||2736|,A|upstream_gene_variant|MODIFIER|g6455|g6455|transcript|g6455.t1|protein_coding||c.-3118G>A|||||3118|,A|downstream_gene_variant|MODIFIER|g6452|g6452|transcript|g6452.t1|protein_coding||c.*3065G…	GT:GQ:DP:AD:VAF:PL:PS	0|1:22:80:52,27:0.3375:21,0,45:748735	putative peroxisomal acyl-coenzyme A oxidase 1.2
contig_227	752169	G	A	23.1	PASS	upstream_gene_variant	MODIFIER	Pcac251616_g6453	transcript	ANN=A|upstream_gene_variant|MODIFIER|g6453|g6453|transcript|g6453.t1|protein_coding||c.-3888C>T|||||3888|,A|downstream_gene_variant|MODIFIER|g6454|g6454|transcript|g6454.t1|protein_coding||c.*324G>A|||||324|,A|intron_variant|MODIFIER|g6455|g6455|transcript|g6455.t1|protein_coding|1/4|c.92+204G>A||||||	GT:GQ:DP:AD:VAF:PL:PS	0|1:23:84:55,28:0.333333:23,0,42:748735	putative peroxisomal acyl-coenzyme A oxidase 1.2
contig_227	753063	G	T	35.9	PASS	upstream_gene_variant	MODIFIER	Pcac251616_g6453	transcript	ANN=T|upstream_gene_variant|MODIFIER|g6453|g6453|transcript|g6453.t1|protein_coding||c.-4782C>A|||||4782|,T|upstream_gene_variant|MODIFIER|g6456|g6456|transcript|g6456.t1|protein_coding||c.-4750G>T|||||4750|,T|downstream_gene_variant|MODIFIER|g6454|g6454|transcript|g6454.t1|protein_coding||c.*1218G>T|||||1218|,T|intron_variant|MODIFIER|g6455|g6455|transcript|g6455.t1|protein_coding|2/4|c.343-20G>…	GT:GQ:DP:AD:VAF:PL:PS	1|0:21:81:25,56:0.691358:35,0,21:748735	putative peroxisomal acyl-coenzyme A oxidase 1.2
contig_227	807128	G	A	38.8	PASS	upstream_gene_variant	MODIFIER	Pcac251616_g6466	transcript	ANN=A|upstream_gene_variant|MODIFIER|g6466|g6466|transcript|g6466.t1|protein_coding||c.-62G>A|||||62|,A|downstream_gene_variant|MODIFIER|g6467|g6467|transcript|g6467.t1|protein_coding||c.*1881C>T|||||1881|,A|intergenic_region|MODIFIER|g6465-g6466|g6465-g6466|intergenic_region|g6465-g6466|||n.807128G>A||||||	GT:GQ:DP:AD:VAF:PL:PS	1|0:36:48:13,35:0.729167:38,0,39:806503	NmrA-like family
contig_227	807169	G	A	40.9	PASS	upstream_gene_variant	MODIFIER	Pcac251616_g6466	transcript	ANN=A|upstream_gene_variant|MODIFIER|g6466|g6466|transcript|g6466.t1|protein_coding||c.-21G>A|||||21|,A|downstream_gene_variant|MODIFIER|g6467|g6467|transcript|g6467.t1|protein_coding||c.*1840C>T|||||1840|,A|intergenic_region|MODIFIER|g6465-g6466|g6465-g6466|intergenic_region|g6465-g6466|||n.807169G>A||||||	GT:GQ:DP:AD:VAF:PL:PS	1|0:38:49:13,36:0.734694:40,0,41:806503	NmrA-like family
contig_227	1664263	G	C	22.1	PASS	upstream_gene_variant	MODIFIER	Pcac251616_g6707	transcript	ANN=C|upstream_gene_variant|MODIFIER|g6707|g6707|transcript|g6707.t1|protein_coding||c.-3177C>G|||||3177|,C|downstream_gene_variant|MODIFIER|g6706|g6706|transcript|g6706.t1|protein_coding||c.*4707G>C|||||4707|,C|intergenic_region|MODIFIER|g6707-CHR_END|g6707-CHR_END|intergenic_region|g6707-CHR_END|||n.1664263G>C||||||	GT:GQ:DP:AD:VAF:PL:PS	0|1:8:67:12,55:0.820895:21,0,6:1662130	hypothetical protein PC110_g16486
contig_227	1665329	T	A	25.3	PASS	upstream_gene_variant	MODIFIER	Pcac251616_g6707	transcript	ANN=A|upstream_gene_variant|MODIFIER|g6707|g6707|transcript|g6707.t1|protein_coding||c.-4243A>T|||||4243|,A|intergenic_region|MODIFIER|g6707-CHR_END|g6707-CHR_END|intergenic_region|g6707-CHR_END|||n.1665329T>A||||||	GT:GQ:DP:AD:VAF:PL:PS	0|1:6:67:12,55:0.820895:24,0,5:1662130	hypothetical protein PC110_g16486
contig_227	1665913	C	T	28.7	PASS	upstream_gene_variant	MODIFIER	Pcac251616_g6707	transcript	ANN=T|upstream_gene_variant|MODIFIER|g6707|g6707|transcript|g6707.t1|protein_coding||c.-4827G>A|||||4827|,T|intergenic_region|MODIFIER|g6707-CHR_END|g6707-CHR_END|intergenic_region|g6707-CHR_END|||n.1665913C>T||||||	GT:GQ:DP:AD:VAF:PL:PS	0|1:19:68:12,56:0.823529:28,0,19:1662130	hypothetical protein PC110_g16486
contig_227	1665933	G	C	21.1	PASS	upstream_gene_variant	MODIFIER	Pcac251616_g6707	transcript	ANN=C|upstream_gene_variant|MODIFIER|g6707|g6707|transcript|g6707.t1|protein_coding||c.-4847C>G|||||4847|,C|intergenic_region|MODIFIER|g6707-CHR_END|g6707-CHR_END|intergenic_region|g6707-CHR_END|||n.1665933G>C||||||	GT:GQ:DP:AD:VAF:PL:PS	0|1:6:69:12,57:0.826087:19,0,4:1662130	hypothetical protein PC110_g16486
contig_227	1665943	C	T	23.6	PASS	upstream_gene_variant	MODIFIER	Pcac251616_g6707	transcript	ANN=T|upstream_gene_variant|MODIFIER|g6707|g6707|transcript|g6707.t1|protein_coding||c.-4857G>A|||||4857|,T|intergenic_region|MODIFIER|g6707-CHR_END|g6707-CHR_END|intergenic_region|g6707-CHR_END|||n.1665943C>T||||||	GT:GQ:DP:AD:VAF:PL:PS	0|1:10:69:12,57:0.826087:23,0,9:1662130	hypothetical protein PC110_g16486
contig_230	285985	C	T	52.3	PASS	upstream_gene_variant	MODIFIER	Pcac251616_g6792	transcript	ANN=T|upstream_gene_variant|MODIFIER|g6792|g6792|transcript|g6792.t1|protein_coding||c.-3943G>A|||||3943|,T|intron_variant|MODIFIER|g6793|g6793|transcript|g6793.t1|protein_coding|2/3|c.684-22C>T||||||	GT:GQ:DP:AD:VAF:PL:PS	1|0:52:41:18,23:0.560976:52,0,70:269677	5'-nucleotidase domain-containing protein
contig_230	286699	C	T	54.3	PASS	upstream_gene_variant	MODIFIER	Pcac251616_g6792	transcript	ANN=T|upstream_gene_variant|MODIFIER|g6792|g6792|transcript|g6792.t1|protein_coding||c.-4657G>A|||||4657|,T|downstream_gene_variant|MODIFIER|g6793|g6793|transcript|g6793.t1|protein_coding||c.*190C>T|||||190|,T|intergenic_region|MODIFIER|g6793-g6794|g6793-g6794|intergenic_region|g6793-g6794|||n.286699C>T||||||	GT:GQ:DP:AD:VAF:PL:PS	1|0:54:46:18,28:0.608696:54,0,61:269677	5'-nucleotidase domain-containing protein
contig_230	286805	G	A	52.1	PASS	upstream_gene_variant	MODIFIER	Pcac251616_g6792	transcript	ANN=A|upstream_gene_variant|MODIFIER|g6792|g6792|transcript|g6792.t1|protein_coding||c.-4763C>T|||||4763|,A|downstream_gene_variant|MODIFIER|g6793|g6793|transcript|g6793.t1|protein_coding||c.*296G>A|||||296|,A|intergenic_region|MODIFIER|g6793-g6794|g6793-g6794|intergenic_region|g6793-g6794|||n.286805G>A||||||	GT:GQ:DP:AD:VAF:PL:PS	0|1:52:46:28,18:0.391304:52,0,67:269677	5'-nucleotidase domain-containing protein
contig_230	286813	G	A	43.9	PASS	upstream_gene_variant	MODIFIER	Pcac251616_g6792	transcript	ANN=A|upstream_gene_variant|MODIFIER|g6792|g6792|transcript|g6792.t1|protein_coding||c.-4771C>T|||||4771|,A|downstream_gene_variant|MODIFIER|g6793|g6793|transcript|g6793.t1|protein_coding||c.*304G>A|||||304|,A|intergenic_region|MODIFIER|g6793-g6794|g6793-g6794|intergenic_region|g6793-g6794|||n.286813G>A||||||	GT:GQ:DP:AD:VAF:PL:PS	0|1:44:47:29,18:0.382979:43,0,63:269677	5'-nucleotidase domain-containing protein
contig_233	32353	C	T	54.7	PASS	upstream_gene_variant	MODIFIER	Pcac251616_g6963	transcript	ANN=T|upstream_gene_variant|MODIFIER|g6963|g6963|transcript|g6963.t1|protein_coding||c.-4903G>A|||||4903|,T|upstream_gene_variant|MODIFIER|g6964|g6964|transcript|g6964.t1|protein_coding||c.-1517G>A|||||1517|,T|intergenic_region|MODIFIER|g6964-g6965|g6964-g6965|intergenic_region|g6964-g6965|||n.32353C>T||||||	GT:GQ:DP:AD:VAF:PL:PS	1|0:55:52:24,28:0.538462:54,0,72:32353	P-loop containing nucleoside triphosphate hydrolase
contig_233	32764	T	C	43.3	PASS	upstream_gene_variant	MODIFIER	Pcac251616_g6964	transcript	ANN=C|upstream_gene_variant|MODIFIER|g6964|g6964|transcript|g6964.t1|protein_coding||c.-1928A>G|||||1928|,C|intergenic_region|MODIFIER|g6964-g6965|g6964-g6965|intergenic_region|g6964-g6965|||n.32764T>C||||||	GT:GQ:DP:AD:VAF:PL:PS	0|1:42:54:27,27:0.5:43,0,49:32353	Elongation factor-like GTPase 1
contig_233	34715	G	A	31.7	PASS	upstream_gene_variant	MODIFIER	Pcac251616_g6964	transcript	ANN=A|upstream_gene_variant|MODIFIER|g6964|g6964|transcript|g6964.t1|protein_coding||c.-3879C>T|||||3879|,A|downstream_gene_variant|MODIFIER|g6965|g6965|transcript|g6965.t1|protein_coding||c.*4108C>T|||||4108|,A|intergenic_region|MODIFIER|g6964-g6965|g6964-g6965|intergenic_region|g6964-g6965|||n.34715G>A||||||	GT:GQ:DP:AD:VAF:PL:PS	1|0:25:54:36,18:0.333333:31,0,26:32353	Elongation factor-like GTPase 1
contig_24	13993	T	C	21.1	PASS	upstream_gene_variant	MODIFIER	Pcac251616_g7077	transcript	ANN=C|upstream_gene_variant|MODIFIER|g7077|g7077|transcript|g7077.t1|protein_coding||c.-4376T>C|||||4376|,C|intergenic_region|MODIFIER|CHR_START-g7077|CHR_START-g7077|intergenic_region|CHR_START-g7077|||n.13993T>C||||||	GT:GQ:DP:AD:VAF:PL:PS	1|0:9:154:54,99:0.642857:20,0,9:589	hypothetical protein PC110_g10877
contig_24	13996	A	G	22.1	PASS	upstream_gene_variant	MODIFIER	Pcac251616_g7077	transcript	ANN=G|upstream_gene_variant|MODIFIER|g7077|g7077|transcript|g7077.t1|protein_coding||c.-4373A>G|||||4373|,G|intergenic_region|MODIFIER|CHR_START-g7077|CHR_START-g7077|intergenic_region|CHR_START-g7077|||n.13996A>G||||||	GT:GQ:DP:AD:VAF:PL:PS	1|0:12:150:55,95:0.633333:21,0,11:589	hypothetical protein PC110_g10877
contig_24	15605	G	A	20.8	PASS	upstream_gene_variant	MODIFIER	Pcac251616_g7077	transcript	ANN=A|upstream_gene_variant|MODIFIER|g7077|g7077|transcript|g7077.t1|protein_coding||c.-2764G>A|||||2764|,A|intergenic_region|MODIFIER|CHR_START-g7077|CHR_START-g7077|intergenic_region|CHR_START-g7077|||n.15605G>A||||||	GT:GQ:DP:AD:VAF:PL:PS	0|1:10:93:27,66:0.709677:20,0,9:589	hypothetical protein PC110_g10877
contig_24	15744	T	C	22	PASS	upstream_gene_variant	MODIFIER	Pcac251616_g7077	transcript	ANN=C|upstream_gene_variant|MODIFIER|g7077|g7077|transcript|g7077.t1|protein_coding||c.-2625T>C|||||2625|,C|intergenic_region|MODIFIER|CHR_START-g7077|CHR_START-g7077|intergenic_region|CHR_START-g7077|||n.15744T>C||||||	GT:GQ:DP:AD:VAF:PL:PS	0|1:8:90:24,66:0.733333:21,0,7:589	hypothetical protein PC110_g10877
contig_24	15747	A	G	23.1	PASS	upstream_gene_variant	MODIFIER	Pcac251616_g7077	transcript	ANN=G|upstream_gene_variant|MODIFIER|g7077|g7077|transcript|g7077.t1|protein_coding||c.-2622A>G|||||2622|,G|intergenic_region|MODIFIER|CHR_START-g7077|CHR_START-g7077|intergenic_region|CHR_START-g7077|||n.15747A>G||||||	GT:GQ:DP:AD:VAF:PL:PS	0|1:9:90:25,65:0.722222:22,0,8:589	hypothetical protein PC110_g10877
contig_24	117654	A	G	23.3	PASS	upstream_gene_variant	MODIFIER	Pcac251616_g7104	transcript	ANN=G|upstream_gene_variant|MODIFIER|g7104|g7104|transcript|g7104.t1|protein_coding||c.-2082T>C|||||2082|,G|downstream_gene_variant|MODIFIER|g7105|g7105|transcript|g7105.t1|protein_coding||c.*1537T>C|||||1537|,G|intergenic_region|MODIFIER|g7104-g7105|g7104-g7105|intergenic_region|g7104-g7105|||n.117654A>G||||||	GT:GQ:DP:AD:VAF:PL:PS	0|1:23:69:50,19:0.275362:23,0,47:117654	polyphosphate kinase 2
contig_24	117908	G	A	23.7	PASS	upstream_gene_variant	MODIFIER	Pcac251616_g7104	transcript	ANN=A|upstream_gene_variant|MODIFIER|g7104|g7104|transcript|g7104.t1|protein_coding||c.-2336C>T|||||2336|,A|upstream_gene_variant|MODIFIER|g7106|g7106|transcript|g7106.t1|protein_coding||c.-4831G>A|||||4831|,A|downstream_gene_variant|MODIFIER|g7105|g7105|transcript|g7105.t1|protein_coding||c.*1283C>T|||||1283|,A|intergenic_region|MODIFIER|g7104-g7105|g7104-g7105|intergenic_region|g7104-g7105|||n.…	GT:GQ:DP:AD:VAF:PL:PS	0|1:24:67:48,19:0.283582:23,0,46:117654	polyphosphate kinase 2
contig_24	117979	A	C	29.8	PASS	upstream_gene_variant	MODIFIER	Pcac251616_g7104	transcript	ANN=C|upstream_gene_variant|MODIFIER|g7104|g7104|transcript|g7104.t1|protein_coding||c.-2407T>G|||||2407|,C|upstream_gene_variant|MODIFIER|g7106|g7106|transcript|g7106.t1|protein_coding||c.-4760A>C|||||4760|,C|downstream_gene_variant|MODIFIER|g7105|g7105|transcript|g7105.t1|protein_coding||c.*1212T>G|||||1212|,C|intergenic_region|MODIFIER|g7104-g7105|g7104-g7105|intergenic_region|g7104-g7105|||n.…	GT:GQ:DP:AD:VAF:PL:PS	0|1:30:70:49,21:0.3:29,0,53:117654	polyphosphate kinase 2
contig_24	118045	A	G	32.1	PASS	upstream_gene_variant	MODIFIER	Pcac251616_g7104	transcript	ANN=G|upstream_gene_variant|MODIFIER|g7104|g7104|transcript|g7104.t1|protein_coding||c.-2473T>C|||||2473|,G|upstream_gene_variant|MODIFIER|g7106|g7106|transcript|g7106.t1|protein_coding||c.-4694A>G|||||4694|,G|downstream_gene_variant|MODIFIER|g7105|g7105|transcript|g7105.t1|protein_coding||c.*1146T>C|||||1146|,G|intergenic_region|MODIFIER|g7104-g7105|g7104-g7105|intergenic_region|g7104-g7105|||n.…	GT:GQ:DP:AD:VAF:PL:PS	0|1:32:72:49,22:0.305556:32,0,58:117654	polyphosphate kinase 2
contig_24	118394	A	G	28.6	PASS	upstream_gene_variant	MODIFIER	Pcac251616_g7104	transcript	ANN=G|upstream_gene_variant|MODIFIER|g7104|g7104|transcript|g7104.t1|protein_coding||c.-2822T>C|||||2822|,G|upstream_gene_variant|MODIFIER|g7106|g7106|transcript|g7106.t1|protein_coding||c.-4345A>G|||||4345|,G|downstream_gene_variant|MODIFIER|g7105|g7105|transcript|g7105.t1|protein_coding||c.*797T>C|||||797|,G|intergenic_region|MODIFIER|g7104-g7105|g7104-g7105|intergenic_region|g7104-g7105|||n.11…	GT:GQ:DP:AD:VAF:PL:PS	0|1:29:72:50,22:0.305556:28,0,49:117654	polyphosphate kinase 2
contig_24	118467	T	C	29.7	PASS	upstream_gene_variant	MODIFIER	Pcac251616_g7104	transcript	ANN=C|upstream_gene_variant|MODIFIER|g7104|g7104|transcript|g7104.t1|protein_coding||c.-2895A>G|||||2895|,C|upstream_gene_variant|MODIFIER|g7106|g7106|transcript|g7106.t1|protein_coding||c.-4272T>C|||||4272|,C|downstream_gene_variant|MODIFIER|g7105|g7105|transcript|g7105.t1|protein_coding||c.*724A>G|||||724|,C|intergenic_region|MODIFIER|g7104-g7105|g7104-g7105|intergenic_region|g7104-g7105|||n.11…	GT:GQ:DP:AD:VAF:PL:PS	0|1:30:70:48,22:0.314286:29,0,56:117654	polyphosphate kinase 2
contig_24	118520	G	A	21	PASS	upstream_gene_variant	MODIFIER	Pcac251616_g7104	transcript	ANN=A|upstream_gene_variant|MODIFIER|g7104|g7104|transcript|g7104.t1|protein_coding||c.-2948C>T|||||2948|,A|upstream_gene_variant|MODIFIER|g7106|g7106|transcript|g7106.t1|protein_coding||c.-4219G>A|||||4219|,A|downstream_gene_variant|MODIFIER|g7105|g7105|transcript|g7105.t1|protein_coding||c.*671C>T|||||671|,A|intergenic_region|MODIFIER|g7104-g7105|g7104-g7105|intergenic_region|g7104-g7105|||n.11…	GT:GQ:DP:AD:VAF:PL:PS	0|1:21:73:51,22:0.30137:20,0,51:117654	polyphosphate kinase 2
contig_24	118663	G	A	24.9	PASS	upstream_gene_variant	MODIFIER	Pcac251616_g7104	transcript	ANN=A|upstream_gene_variant|MODIFIER|g7104|g7104|transcript|g7104.t1|protein_coding||c.-3091C>T|||||3091|,A|upstream_gene_variant|MODIFIER|g7106|g7106|transcript|g7106.t1|protein_coding||c.-4076G>A|||||4076|,A|downstream_gene_variant|MODIFIER|g7105|g7105|transcript|g7105.t1|protein_coding||c.*528C>T|||||528|,A|intergenic_region|MODIFIER|g7104-g7105|g7104-g7105|intergenic_region|g7104-g7105|||n.11…	GT:GQ:DP:AD:VAF:PL:PS	0|1:25:72:50,22:0.305556:24,0,49:117654	polyphosphate kinase 2
contig_24	119123	A	G	20.4	PASS	upstream_gene_variant	MODIFIER	Pcac251616_g7104	transcript	ANN=G|upstream_gene_variant|MODIFIER|g7104|g7104|transcript|g7104.t1|protein_coding||c.-3551T>C|||||3551|,G|upstream_gene_variant|MODIFIER|g7106|g7106|transcript|g7106.t1|protein_coding||c.-3616A>G|||||3616|,G|downstream_gene_variant|MODIFIER|g7105|g7105|transcript|g7105.t1|protein_coding||c.*68T>C|||||68|,G|intergenic_region|MODIFIER|g7104-g7105|g7104-g7105|intergenic_region|g7104-g7105|||n.1191…	GT:GQ:DP:AD:VAF:PL:PS	0|1:20:75:53,22:0.293333:20,0,45:117654	polyphosphate kinase 2
contig_24	120511	A	G	25.4	PASS	upstream_gene_variant	MODIFIER	Pcac251616_g7104	transcript	ANN=G|upstream_gene_variant|MODIFIER|g7104|g7104|transcript|g7104.t1|protein_coding||c.-4939T>C|||||4939|,G|upstream_gene_variant|MODIFIER|g7105|g7105|transcript|g7105.t1|protein_coding||c.-175T>C|||||175|,G|upstream_gene_variant|MODIFIER|g7106|g7106|transcript|g7106.t1|protein_coding||c.-2228A>G|||||2228|,G|intergenic_region|MODIFIER|g7105-g7106|g7105-g7106|intergenic_region|g7105-g7106|||n.1205…	GT:GQ:DP:AD:VAF:PL:PS	0|1:25:71:51,20:0.28169:25,0,48:117654	polyphosphate kinase 2
contig_24	120616	C	G	28.9	PASS	upstream_gene_variant	MODIFIER	Pcac251616_g7105	transcript	ANN=G|upstream_gene_variant|MODIFIER|g7105|g7105|transcript|g7105.t1|protein_coding||c.-280G>C|||||280|,G|upstream_gene_variant|MODIFIER|g7106|g7106|transcript|g7106.t1|protein_coding||c.-2123C>G|||||2123|,G|intergenic_region|MODIFIER|g7105-g7106|g7105-g7106|intergenic_region|g7105-g7106|||n.120616C>G||||||	GT:GQ:DP:AD:VAF:PL:PS	0|1:29:72:52,20:0.277778:28,0,51:117654	chlorophyll synthesis pathway protein BchC
contig_24	120670	C	A	20.9	PASS	upstream_gene_variant	MODIFIER	Pcac251616_g7105	transcript	ANN=A|upstream_gene_variant|MODIFIER|g7105|g7105|transcript|g7105.t1|protein_coding||c.-334G>T|||||334|,A|upstream_gene_variant|MODIFIER|g7106|g7106|transcript|g7106.t1|protein_coding||c.-2069C>A|||||2069|,A|intergenic_region|MODIFIER|g7105-g7106|g7105-g7106|intergenic_region|g7105-g7106|||n.120670C>A||||||	GT:GQ:DP:AD:VAF:PL:PS	0|1:21:72:52,20:0.277778:20,0,47:117654	chlorophyll synthesis pathway protein BchC
contig_24	120750	G	A	30.9	PASS	upstream_gene_variant	MODIFIER	Pcac251616_g7105	transcript	ANN=A|upstream_gene_variant|MODIFIER|g7105|g7105|transcript|g7105.t1|protein_coding||c.-414C>T|||||414|,A|upstream_gene_variant|MODIFIER|g7106|g7106|transcript|g7106.t1|protein_coding||c.-1989G>A|||||1989|,A|intergenic_region|MODIFIER|g7105-g7106|g7105-g7106|intergenic_region|g7105-g7106|||n.120750G>A||||||	GT:GQ:DP:AD:VAF:PL:PS	0|1:31:71:52,19:0.267606:30,0,49:117654	chlorophyll synthesis pathway protein BchC
contig_24	120763	A	G	33.9	PASS	upstream_gene_variant	MODIFIER	Pcac251616_g7105	transcript	ANN=G|upstream_gene_variant|MODIFIER|g7105|g7105|transcript|g7105.t1|protein_coding||c.-427T>C|||||427|,G|upstream_gene_variant|MODIFIER|g7106|g7106|transcript|g7106.t1|protein_coding||c.-1976A>G|||||1976|,G|intergenic_region|MODIFIER|g7105-g7106|g7105-g7106|intergenic_region|g7105-g7106|||n.120763A>G||||||	GT:GQ:DP:AD:VAF:PL:PS	0|1:34:68:52,15:0.220588:33,0,50:117654	chlorophyll synthesis pathway protein BchC
contig_24	120820	A	G	22	PASS	upstream_gene_variant	MODIFIER	Pcac251616_g7105	transcript	ANN=G|upstream_gene_variant|MODIFIER|g7105|g7105|transcript|g7105.t1|protein_coding||c.-484T>C|||||484|,G|upstream_gene_variant|MODIFIER|g7106|g7106|transcript|g7106.t1|protein_coding||c.-1919A>G|||||1919|,G|intergenic_region|MODIFIER|g7105-g7106|g7105-g7106|intergenic_region|g7105-g7106|||n.120820A>G||||||	GT:GQ:DP:AD:VAF:PL:PS	0|1:22:71:52,19:0.267606:21,0,51:117654	chlorophyll synthesis pathway protein BchC
contig_244	389618	C	T	32.8	PASS	upstream_gene_variant	MODIFIER	Pcac251616_g7302	transcript	ANN=T|upstream_gene_variant|MODIFIER|g7302|g7302|transcript|g7302.t1|protein_coding||c.-3152C>T|||||3152|,T|downstream_gene_variant|MODIFIER|g7301|g7301|transcript|g7301.t1|protein_coding||c.*304C>T|||||304|,T|intergenic_region|MODIFIER|g7301-g7302|g7301-g7302|intergenic_region|g7301-g7302|||n.389618C>T||||||	GT:GQ:DP:AD:VAF:PL:PS	1|0:30:55:42,13:0.236364:32,0,33:389618	hypothetical protein PC110_g13735
contig_244	390135	C	T	33	PASS	upstream_gene_variant	MODIFIER	Pcac251616_g7302	transcript	ANN=T|upstream_gene_variant|MODIFIER|g7302|g7302|transcript|g7302.t1|protein_coding||c.-2635C>T|||||2635|,T|upstream_gene_variant|MODIFIER|g7303|g7303|transcript|g7303.t1|protein_coding||c.-4702C>T|||||4702|,T|downstream_gene_variant|MODIFIER|g7301|g7301|transcript|g7301.t1|protein_coding||c.*821C>T|||||821|,T|intergenic_region|MODIFIER|g7301-g7302|g7301-g7302|intergenic_region|g7301-g7302|||n.39…	GT:GQ:DP:AD:VAF:PL:PS	1|0:33:55:42,13:0.236364:33,0,54:389618	hypothetical protein PC110_g13735
contig_248	233250	G	T	32.7	PASS	upstream_gene_variant	MODIFIER	Pcac251616_g7806	transcript	ANN=T|upstream_gene_variant|MODIFIER|g7806|g7806|transcript|g7806.t1|protein_coding||c.-669C>A|||||669|,T|upstream_gene_variant|MODIFIER|g7808|g7808|transcript|g7808.t1|protein_coding||c.-3715G>T|||||3715|,T|downstream_gene_variant|MODIFIER|g7805|g7805|transcript|g7805.t1|protein_coding||c.*4848G>T|||||4848|,T|downstream_gene_variant|MODIFIER|g7807|g7807|transcript|g7807.t1|protein_coding||c.*195…	GT:GQ:DP:AD:VAF:PL:PS	1|0:32:36:7,29:0.805556:32,0,43:230319	Bzip transcription factor
contig_248	233275	A	G	21.1	PASS	upstream_gene_variant	MODIFIER	Pcac251616_g7806	transcript	ANN=G|upstream_gene_variant|MODIFIER|g7806|g7806|transcript|g7806.t1|protein_coding||c.-694T>C|||||694|,G|upstream_gene_variant|MODIFIER|g7808|g7808|transcript|g7808.t1|protein_coding||c.-3690A>G|||||3690|,G|downstream_gene_variant|MODIFIER|g7805|g7805|transcript|g7805.t1|protein_coding||c.*4873A>G|||||4873|,G|downstream_gene_variant|MODIFIER|g7807|g7807|transcript|g7807.t1|protein_coding||c.*192…	GT:GQ:DP:AD:VAF:PL:PS	1|0:21:37:7,30:0.810811:21,0,36:230319	Bzip transcription factor
contig_248	233278	G	C	23.2	PASS	upstream_gene_variant	MODIFIER	Pcac251616_g7806	transcript	ANN=C|upstream_gene_variant|MODIFIER|g7806|g7806|transcript|g7806.t1|protein_coding||c.-697C>G|||||697|,C|upstream_gene_variant|MODIFIER|g7808|g7808|transcript|g7808.t1|protein_coding||c.-3687G>C|||||3687|,C|downstream_gene_variant|MODIFIER|g7805|g7805|transcript|g7805.t1|protein_coding||c.*4876G>C|||||4876|,C|downstream_gene_variant|MODIFIER|g7807|g7807|transcript|g7807.t1|protein_coding||c.*192…	GT:GQ:DP:AD:VAF:PL:PS	1|0:23:37:7,30:0.810811:23,0,38:230319	Bzip transcription factor
contig_248	233373	T	G	31.4	PASS	upstream_gene_variant	MODIFIER	Pcac251616_g7806	transcript	ANN=G|upstream_gene_variant|MODIFIER|g7806|g7806|transcript|g7806.t1|protein_coding||c.-792A>C|||||792|,G|upstream_gene_variant|MODIFIER|g7808|g7808|transcript|g7808.t1|protein_coding||c.-3592T>G|||||3592|,G|downstream_gene_variant|MODIFIER|g7805|g7805|transcript|g7805.t1|protein_coding||c.*4971T>G|||||4971|,G|downstream_gene_variant|MODIFIER|g7807|g7807|transcript|g7807.t1|protein_coding||c.*182…	GT:GQ:DP:AD:VAF:PL:PS	1|0:29:36:7,29:0.805556:31,0,32:230319	Bzip transcription factor
contig_248	233375	C	T	31	PASS	upstream_gene_variant	MODIFIER	Pcac251616_g7806	transcript	ANN=T|upstream_gene_variant|MODIFIER|g7806|g7806|transcript|g7806.t1|protein_coding||c.-794G>A|||||794|,T|upstream_gene_variant|MODIFIER|g7808|g7808|transcript|g7808.t1|protein_coding||c.-3590C>T|||||3590|,T|downstream_gene_variant|MODIFIER|g7805|g7805|transcript|g7805.t1|protein_coding||c.*4973C>T|||||4973|,T|downstream_gene_variant|MODIFIER|g7807|g7807|transcript|g7807.t1|protein_coding||c.*182…	GT:GQ:DP:AD:VAF:PL:PS	1|0:30:37:7,30:0.810811:30,0,34:230319	Bzip transcription factor
contig_248	233501	G	C	43.8	PASS	upstream_gene_variant	MODIFIER	Pcac251616_g7806	transcript	ANN=C|upstream_gene_variant|MODIFIER|g7806|g7806|transcript|g7806.t1|protein_coding||c.-920C>G|||||920|,C|upstream_gene_variant|MODIFIER|g7808|g7808|transcript|g7808.t1|protein_coding||c.-3464G>C|||||3464|,C|downstream_gene_variant|MODIFIER|g7807|g7807|transcript|g7807.t1|protein_coding||c.*1700C>G|||||1700|,C|intergenic_region|MODIFIER|g7806-g7807|g7806-g7807|intergenic_region|g7806-g7807|||n.23…	GT:GQ:DP:AD:VAF:PL:PS	1|0:44:36:7,29:0.805556:43,0,57:230319	Bzip transcription factor
contig_248	233505	G	T	54.6	PASS	upstream_gene_variant	MODIFIER	Pcac251616_g7806	transcript	ANN=T|upstream_gene_variant|MODIFIER|g7806|g7806|transcript|g7806.t1|protein_coding||c.-924C>A|||||924|,T|upstream_gene_variant|MODIFIER|g7808|g7808|transcript|g7808.t1|protein_coding||c.-3460G>T|||||3460|,T|downstream_gene_variant|MODIFIER|g7807|g7807|transcript|g7807.t1|protein_coding||c.*1696C>A|||||1696|,T|intergenic_region|MODIFIER|g7806-g7807|g7806-g7807|intergenic_region|g7806-g7807|||n.23…	GT:GQ:DP:AD:VAF:PL:PS	1|0:54:36:7,29:0.805556:54,0,60:230319	Bzip transcription factor
contig_248	233522	C	T	53.8	PASS	upstream_gene_variant	MODIFIER	Pcac251616_g7806	transcript	ANN=T|upstream_gene_variant|MODIFIER|g7806|g7806|transcript|g7806.t1|protein_coding||c.-941G>A|||||941|,T|upstream_gene_variant|MODIFIER|g7808|g7808|transcript|g7808.t1|protein_coding||c.-3443C>T|||||3443|,T|downstream_gene_variant|MODIFIER|g7807|g7807|transcript|g7807.t1|protein_coding||c.*1679G>A|||||1679|,T|intergenic_region|MODIFIER|g7806-g7807|g7806-g7807|intergenic_region|g7806-g7807|||n.23…	GT:GQ:DP:AD:VAF:PL:PS	1|0:51:36:7,29:0.805556:53,0,54:230319	Bzip transcription factor
contig_248	233610	G	A	37.2	PASS	upstream_gene_variant	MODIFIER	Pcac251616_g7806	transcript	ANN=A|upstream_gene_variant|MODIFIER|g7806|g7806|transcript|g7806.t1|protein_coding||c.-1029C>T|||||1029|,A|upstream_gene_variant|MODIFIER|g7808|g7808|transcript|g7808.t1|protein_coding||c.-3355G>A|||||3355|,A|downstream_gene_variant|MODIFIER|g7807|g7807|transcript|g7807.t1|protein_coding||c.*1591C>T|||||1591|,A|intergenic_region|MODIFIER|g7806-g7807|g7806-g7807|intergenic_region|g7806-g7807|||n.…	GT:GQ:DP:AD:VAF:PL:PS	1|0:37:33:7,26:0.787879:37,0,54:230319	Bzip transcription factor
contig_248	233635	G	A	50.2	PASS	upstream_gene_variant	MODIFIER	Pcac251616_g7806	transcript	ANN=A|upstream_gene_variant|MODIFIER|g7806|g7806|transcript|g7806.t1|protein_coding||c.-1054C>T|||||1054|,A|upstream_gene_variant|MODIFIER|g7808|g7808|transcript|g7808.t1|protein_coding||c.-3330G>A|||||3330|,A|downstream_gene_variant|MODIFIER|g7807|g7807|transcript|g7807.t1|protein_coding||c.*1566C>T|||||1566|,A|intergenic_region|MODIFIER|g7806-g7807|g7806-g7807|intergenic_region|g7806-g7807|||n.…	GT:GQ:DP:AD:VAF:PL:PS	1|0:46:36:7,29:0.805556:50,0,48:230319	Bzip transcription factor
contig_248	233647	C	T	24.4	PASS	upstream_gene_variant	MODIFIER	Pcac251616_g7806	transcript	ANN=T|upstream_gene_variant|MODIFIER|g7806|g7806|transcript|g7806.t1|protein_coding||c.-1066G>A|||||1066|,T|upstream_gene_variant|MODIFIER|g7808|g7808|transcript|g7808.t1|protein_coding||c.-3318C>T|||||3318|,T|downstream_gene_variant|MODIFIER|g7807|g7807|transcript|g7807.t1|protein_coding||c.*1554G>A|||||1554|,T|intergenic_region|MODIFIER|g7806-g7807|g7806-g7807|intergenic_region|g7806-g7807|||n.…	GT:GQ:DP:AD:VAF:PL:PS	1|0:24:23:7,16:0.695652:24,0,38:230319	Bzip transcription factor
contig_248	233858	T	C	53.6	PASS	upstream_gene_variant	MODIFIER	Pcac251616_g7806	transcript	ANN=C|upstream_gene_variant|MODIFIER|g7806|g7806|transcript|g7806.t1|protein_coding||c.-1277A>G|||||1277|,C|upstream_gene_variant|MODIFIER|g7808|g7808|transcript|g7808.t1|protein_coding||c.-3107T>C|||||3107|,C|downstream_gene_variant|MODIFIER|g7807|g7807|transcript|g7807.t1|protein_coding||c.*1343A>G|||||1343|,C|intergenic_region|MODIFIER|g7806-g7807|g7806-g7807|intergenic_region|g7806-g7807|||n.…	GT:GQ:DP:AD:VAF:PL:PS	1|0:53:24:7,17:0.708333:53,0,67:230319	Bzip transcription factor
contig_248	584831	C	T	20.3	PASS	upstream_gene_variant	MODIFIER	Pcac251616_g7891	transcript	ANN=T|upstream_gene_variant|MODIFIER|g7891|g7891|transcript|g7891.t1|protein_coding||c.-1738G>A|||||1738|,T|downstream_gene_variant|MODIFIER|g7892|g7892|transcript|g7892.t1|protein_coding||c.*53G>A|||||53|,T|downstream_gene_variant|MODIFIER|g7893|g7893|transcript|g7893.t1|protein_coding||c.*2468G>A|||||2468|,T|intergenic_region|MODIFIER|g7891-g7892|g7891-g7892|intergenic_region|g7891-g7892|||n.58…	GT:GQ:DP:AD:VAF:PL:PS	0|1:18:55:43,12:0.218182:20,0,22:584809	Glycosyl hydrolases family 28
contig_248	584841	C	G	22.6	PASS	upstream_gene_variant	MODIFIER	Pcac251616_g7891	transcript	ANN=G|upstream_gene_variant|MODIFIER|g7891|g7891|transcript|g7891.t1|protein_coding||c.-1748G>C|||||1748|,G|downstream_gene_variant|MODIFIER|g7892|g7892|transcript|g7892.t1|protein_coding||c.*43G>C|||||43|,G|downstream_gene_variant|MODIFIER|g7893|g7893|transcript|g7893.t1|protein_coding||c.*2458G>C|||||2458|,G|intergenic_region|MODIFIER|g7891-g7892|g7891-g7892|intergenic_region|g7891-g7892|||n.58…	GT:GQ:DP:AD:VAF:PL:PS	0|1:22:55:43,12:0.218182:22,0,32:584809	Glycosyl hydrolases family 28
contig_256	181654	A	G	34.6	PASS	upstream_gene_variant	MODIFIER	Pcac251616_g8032	transcript	ANN=G|upstream_gene_variant|MODIFIER|g8032|g8032|transcript|g8032.t1|protein_coding||c.-1736T>C|||||1736|,G|intergenic_region|MODIFIER|g8032-g8033|g8032-g8033|intergenic_region|g8032-g8033|||n.181654A>G||||||	GT:GQ:DP:AD:VAF:PL:PS	1|0:12:56:13,43:0.767857:34,0,11:179209	methyl-accepting chemotaxis protein
contig_256	183605	G	T	34.6	PASS	upstream_gene_variant	MODIFIER	Pcac251616_g8032	transcript	ANN=T|upstream_gene_variant|MODIFIER|g8032|g8032|transcript|g8032.t1|protein_coding||c.-3687C>A|||||3687|,T|intergenic_region|MODIFIER|g8032-g8033|g8032-g8033|intergenic_region|g8032-g8033|||n.183605G>T||||||	GT:GQ:DP:AD:VAF:PL:PS	1|0:29:58:14,44:0.758621:34,0,29:179209	methyl-accepting chemotaxis protein
contig_260	68663	A	G	25.5	PASS	upstream_gene_variant	MODIFIER	Pcac251616_g8420	transcript	ANN=G|upstream_gene_variant|MODIFIER|g8420|g8420|transcript|g8420.t1|protein_coding||c.-1878T>C|||||1878|,G|downstream_gene_variant|MODIFIER|g8421|g8421|transcript|g8421.t1|protein_coding||c.*119A>G|||||119|,G|intergenic_region|MODIFIER|g8421-g8422|g8421-g8422|intergenic_region|g8421-g8422|||n.68663A>G||||||	GT:GQ:DP:AD:VAF:PL:PS	0|1:5:66:22,44:0.666667:23,0,3:65837	Crinkler (CRN) family protein
contig_260	69552	T	A	22.6	PASS	upstream_gene_variant	MODIFIER	Pcac251616_g8420	transcript	ANN=A|upstream_gene_variant|MODIFIER|g8420|g8420|transcript|g8420.t1|protein_coding||c.-2767A>T|||||2767|,A|downstream_gene_variant|MODIFIER|g8421|g8421|transcript|g8421.t1|protein_coding||c.*1008T>A|||||1008|,A|intergenic_region|MODIFIER|g8421-g8422|g8421-g8422|intergenic_region|g8421-g8422|||n.69552T>A||||||	GT:GQ:DP:AD:VAF:PL:PS	0|1:12:64:25,39:0.609375:22,0,12:65837	Crinkler (CRN) family protein
contig_260	70866	T	A	26.1	PASS	upstream_gene_variant	MODERATE	Pcac251616_g8420	transcript	ANN=A|upstream_gene_variant|MODIFIER|g8420|g8420|transcript|g8420.t1|protein_coding||c.-4081A>T|||||4081|,A|downstream_gene_variant|MODIFIER|g8421|g8421|transcript|g8421.t1|protein_coding||c.*2322T>A|||||2322|,A|intergenic_region|MODIFIER|g8421-g8422|g8421-g8422|intergenic_region|g8421-g8422|||n.70866T>A||||||	GT:GQ:DP:AD:VAF:PL:PS	0|1:12:67:31,36:0.537313:25,0,11:65837	Crinkler (CRN) family protein
contig_260	71144	C	T	23.8	PASS	upstream_gene_variant	MODIFIER	Pcac251616_g8420	transcript	ANN=T|upstream_gene_variant|MODIFIER|g8420|g8420|transcript|g8420.t1|protein_coding||c.-4359G>A|||||4359|,T|downstream_gene_variant|MODIFIER|g8421|g8421|transcript|g8421.t1|protein_coding||c.*2600C>T|||||2600|,T|intergenic_region|MODIFIER|g8421-g8422|g8421-g8422|intergenic_region|g8421-g8422|||n.71144C>T||||||	GT:GQ:DP:AD:VAF:PL:PS	1|0:4:67:36,31:0.462687:21,0,2:65837	Crinkler (CRN) family protein
contig_260	71257	C	A	25.5	PASS	upstream_gene_variant	MODIFIER	Pcac251616_g8420	transcript	ANN=A|upstream_gene_variant|MODIFIER|g8420|g8420|transcript|g8420.t1|protein_coding||c.-4472G>T|||||4472|,A|downstream_gene_variant|MODIFIER|g8421|g8421|transcript|g8421.t1|protein_coding||c.*2713C>A|||||2713|,A|intergenic_region|MODIFIER|g8421-g8422|g8421-g8422|intergenic_region|g8421-g8422|||n.71257C>A||||||	GT:GQ:DP:AD:VAF:PL:PS	0|1:24:67:32,35:0.522388:25,0,29:65837	Crinkler (CRN) family protein
contig_260	71299	G	A	21.2	PASS	upstream_gene_variant	MODIFIER	Pcac251616_g8420	transcript	ANN=A|upstream_gene_variant|MODIFIER|g8420|g8420|transcript|g8420.t1|protein_coding||c.-4514C>T|||||4514|,A|downstream_gene_variant|MODIFIER|g8421|g8421|transcript|g8421.t1|protein_coding||c.*2755G>A|||||2755|,A|intergenic_region|MODIFIER|g8421-g8422|g8421-g8422|intergenic_region|g8421-g8422|||n.71299G>A||||||	GT:GQ:DP:AD:VAF:PL:PS	0|1:21:66:32,34:0.515152:21,0,36:65837	Crinkler (CRN) family protein
contig_260	71749	T	G	21.7	PASS	upstream_gene_variant	MODIFIER	Pcac251616_g8420	transcript	ANN=G|upstream_gene_variant|MODIFIER|g8420|g8420|transcript|g8420.t1|protein_coding||c.-4964A>C|||||4964|,G|downstream_gene_variant|MODIFIER|g8421|g8421|transcript|g8421.t1|protein_coding||c.*3205T>G|||||3205|,G|intergenic_region|MODIFIER|g8421-g8422|g8421-g8422|intergenic_region|g8421-g8422|||n.71749T>G||||||	GT:GQ:DP:AD:VAF:PL:PS	1|0:21:63:29,33:0.52381:21,0,33:65837	Crinkler (CRN) family protein
contig_27	501589	C	T	50.5	PASS	upstream_gene_variant	MODIFIER	Pcac251616_g8782	transcript	ANN=T|upstream_gene_variant|MODIFIER|g8782|g8782|transcript|g8782.t1|protein_coding||c.-142G>A|||||142|,T|upstream_gene_variant|MODIFIER|g8784|g8784|transcript|g8784.t1|protein_coding||c.-3325C>T|||||3325|,T|downstream_gene_variant|MODIFIER|g8783|g8783|transcript|g8783.t1|protein_coding||c.*2285G>A|||||2285|,T|intergenic_region|MODIFIER|g8782-g8783|g8782-g8783|intergenic_region|g8782-g8783|||n.50…	GT:GQ:DP:AD:VAF:PL:PS	0|1:50:40:19,21:0.525:50,0,58:495769	hypothetical protein PC110_g19947, partial
contig_27	504772	G	A	63.5	PASS	upstream_gene_variant	MODIFIER	Pcac251616_g8782	transcript	ANN=A|upstream_gene_variant|MODIFIER|g8782|g8782|transcript|g8782.t1|protein_coding||c.-3325C>T|||||3325|,A|upstream_gene_variant|MODIFIER|g8783|g8783|transcript|g8783.t1|protein_coding||c.-557C>T|||||557|,A|upstream_gene_variant|MODIFIER|g8784|g8784|transcript|g8784.t1|protein_coding||c.-142G>A|||||142|,A|intergenic_region|MODIFIER|g8783-g8784|g8783-g8784|intergenic_region|g8783-g8784|||n.504772…	GT:GQ:DP:AD:VAF:PL:PS	1|0:63:37:19,16:0.432432:63,0,70:495769	hypothetical protein PC110_g19947, partial
contig_27	508523	A	G	37.6	PASS	upstream_gene_variant	MODIFIER	Pcac251616_g8783	transcript	ANN=G|upstream_gene_variant|MODIFIER|g8783|g8783|transcript|g8783.t1|protein_coding||c.-4308T>C|||||4308|,G|upstream_gene_variant|MODIFIER|g8785|g8785|transcript|g8785.t1|protein_coding||c.-4260A>G|||||4260|,G|downstream_gene_variant|MODIFIER|g8784|g8784|transcript|g8784.t1|protein_coding||c.*3271A>G|||||3271|,G|intergenic_region|MODIFIER|g8784-g8785|g8784-g8785|intergenic_region|g8784-g8785|||n.…	GT:GQ:DP:AD:VAF:PL:PS	1|0:37:45:14,30:0.666667:37,0,50:495769	hypothetical protein PC110_g22322, partial
contig_27	508524	G	A	40.8	PASS	upstream_gene_variant	MODIFIER	Pcac251616_g8783	transcript	ANN=A|upstream_gene_variant|MODIFIER|g8783|g8783|transcript|g8783.t1|protein_coding||c.-4309C>T|||||4309|,A|upstream_gene_variant|MODIFIER|g8785|g8785|transcript|g8785.t1|protein_coding||c.-4259G>A|||||4259|,A|downstream_gene_variant|MODIFIER|g8784|g8784|transcript|g8784.t1|protein_coding||c.*3272G>A|||||3272|,A|intergenic_region|MODIFIER|g8784-g8785|g8784-g8785|intergenic_region|g8784-g8785|||n.…	GT:GQ:DP:AD:VAF:PL:PS	1|0:40:44:14,30:0.681818:40,0,47:495769	hypothetical protein PC110_g22322, partial
contig_27	508525	C	T	36.7	PASS	upstream_gene_variant	MODIFIER	Pcac251616_g8783	transcript	ANN=T|upstream_gene_variant|MODIFIER|g8783|g8783|transcript|g8783.t1|protein_coding||c.-4310G>A|||||4310|,T|upstream_gene_variant|MODIFIER|g8785|g8785|transcript|g8785.t1|protein_coding||c.-4258C>T|||||4258|,T|downstream_gene_variant|MODIFIER|g8784|g8784|transcript|g8784.t1|protein_coding||c.*3273C>T|||||3273|,T|intergenic_region|MODIFIER|g8784-g8785|g8784-g8785|intergenic_region|g8784-g8785|||n.…	GT:GQ:DP:AD:VAF:PL:PS	1|0:36:45:14,31:0.688889:36,0,46:495769	hypothetical protein PC110_g22322, partial
contig_27	508531	C	A	31.7	PASS	upstream_gene_variant	MODIFIER	Pcac251616_g8783	transcript	ANN=A|upstream_gene_variant|MODIFIER|g8783|g8783|transcript|g8783.t1|protein_coding||c.-4316G>T|||||4316|,A|upstream_gene_variant|MODIFIER|g8785|g8785|transcript|g8785.t1|protein_coding||c.-4252C>A|||||4252|,A|downstream_gene_variant|MODIFIER|g8784|g8784|transcript|g8784.t1|protein_coding||c.*3279C>A|||||3279|,A|intergenic_region|MODIFIER|g8784-g8785|g8784-g8785|intergenic_region|g8784-g8785|||n.…	GT:GQ:DP:AD:VAF:PL:PS	1|0:32:44:14,30:0.681818:31,0,47:495769	hypothetical protein PC110_g22322, partial
contig_27	508544	G	A	38.8	PASS	upstream_gene_variant	MODIFIER	Pcac251616_g8783	transcript	ANN=A|upstream_gene_variant|MODIFIER|g8783|g8783|transcript|g8783.t1|protein_coding||c.-4329C>T|||||4329|,A|upstream_gene_variant|MODIFIER|g8785|g8785|transcript|g8785.t1|protein_coding||c.-4239G>A|||||4239|,A|downstream_gene_variant|MODIFIER|g8784|g8784|transcript|g8784.t1|protein_coding||c.*3292G>A|||||3292|,A|intergenic_region|MODIFIER|g8784-g8785|g8784-g8785|intergenic_region|g8784-g8785|||n.…	GT:GQ:DP:AD:VAF:PL:PS	1|0:38:43:14,29:0.674419:38,0,47:495769	hypothetical protein PC110_g22322, partial
contig_27	508547	T	C	25.4	PASS	upstream_gene_variant	MODIFIER	Pcac251616_g8783	transcript	ANN=C|upstream_gene_variant|MODIFIER|g8783|g8783|transcript|g8783.t1|protein_coding||c.-4332A>G|||||4332|,C|upstream_gene_variant|MODIFIER|g8785|g8785|transcript|g8785.t1|protein_coding||c.-4236T>C|||||4236|,C|downstream_gene_variant|MODIFIER|g8784|g8784|transcript|g8784.t1|protein_coding||c.*3295T>C|||||3295|,C|intergenic_region|MODIFIER|g8784-g8785|g8784-g8785|intergenic_region|g8784-g8785|||n.…	GT:GQ:DP:AD:VAF:PL:PS	1|0:25:44:13,30:0.681818:25,0,43:495769	hypothetical protein PC110_g22322, partial
contig_27	508550	T	C	20.9	PASS	upstream_gene_variant	MODIFIER	Pcac251616_g8783	transcript	ANN=C|upstream_gene_variant|MODIFIER|g8783|g8783|transcript|g8783.t1|protein_coding||c.-4335A>G|||||4335|,C|upstream_gene_variant|MODIFIER|g8785|g8785|transcript|g8785.t1|protein_coding||c.-4233T>C|||||4233|,C|downstream_gene_variant|MODIFIER|g8784|g8784|transcript|g8784.t1|protein_coding||c.*3298T>C|||||3298|,C|intergenic_region|MODIFIER|g8784-g8785|g8784-g8785|intergenic_region|g8784-g8785|||n.…	GT:GQ:DP:AD:VAF:PL:PS	1|0:21:45:13,32:0.711111:20,0,43:495769	hypothetical protein PC110_g22322, partial
contig_27	508559	A	G	24.4	PASS	upstream_gene_variant	MODIFIER	Pcac251616_g8783	transcript	ANN=G|upstream_gene_variant|MODIFIER|g8783|g8783|transcript|g8783.t1|protein_coding||c.-4344T>C|||||4344|,G|upstream_gene_variant|MODIFIER|g8785|g8785|transcript|g8785.t1|protein_coding||c.-4224A>G|||||4224|,G|downstream_gene_variant|MODIFIER|g8784|g8784|transcript|g8784.t1|protein_coding||c.*3307A>G|||||3307|,G|intergenic_region|MODIFIER|g8784-g8785|g8784-g8785|intergenic_region|g8784-g8785|||n.…	GT:GQ:DP:AD:VAF:PL:PS	1|0:24:45:13,32:0.711111:24,0,45:495769	hypothetical protein PC110_g22322, partial
contig_27	510358	T	G	50.9	PASS	upstream_gene_variant	MODIFIER	Pcac251616_g8785	transcript	ANN=G|upstream_gene_variant|MODIFIER|g8785|g8785|transcript|g8785.t1|protein_coding||c.-2425T>G|||||2425|,G|intergenic_region|MODIFIER|g8784-g8785|g8784-g8785|intergenic_region|g8784-g8785|||n.510358T>G||||||	GT:GQ:DP:AD:VAF:PL:PS	1|0:49:44:9,35:0.795455:50,0,53:495769	hypothetical protein PC110_g20612
contig_27	510592	C	T	54.6	PASS	upstream_gene_variant	MODIFIER	Pcac251616_g8785	transcript	ANN=T|upstream_gene_variant|MODIFIER|g8785|g8785|transcript|g8785.t1|protein_coding||c.-2191C>T|||||2191|,T|downstream_gene_variant|MODIFIER|g8786|g8786|transcript|g8786.t1|protein_coding||c.*4883G>A|||||4883|,T|intergenic_region|MODIFIER|g8784-g8785|g8784-g8785|intergenic_region|g8784-g8785|||n.510592C>T||||||	GT:GQ:DP:AD:VAF:PL:PS	1|0:50:46:8,36:0.782609:54,0,52:495769	hypothetical protein PC110_g20612
contig_27	512049	C	T	47.9	PASS	upstream_gene_variant	MODIFIER	Pcac251616_g8785	transcript	ANN=T|upstream_gene_variant|MODIFIER|g8785|g8785|transcript|g8785.t1|protein_coding||c.-734C>T|||||734|,T|downstream_gene_variant|MODIFIER|g8786|g8786|transcript|g8786.t1|protein_coding||c.*3426G>A|||||3426|,T|intergenic_region|MODIFIER|g8784-g8785|g8784-g8785|intergenic_region|g8784-g8785|||n.512049C>T||||||	GT:GQ:DP:AD:VAF:PL:PS	1|0:26:53:9,44:0.830189:47,0,25:495769	hypothetical protein PC110_g20612
contig_271	130181	G	A	23.5	PASS	upstream_gene_variant	MODIFIER	Pcac251616_g8872	transcript	ANN=A|upstream_gene_variant|MODIFIER|g8872|g8872|transcript|g8872.t1|protein_coding||c.-2797C>T|||||2797|,A|upstream_gene_variant|MODIFIER|g8873|g8873|transcript|g8873.t1|protein_coding||c.-3307G>A|||||3307|,A|intergenic_region|MODIFIER|g8872-g8873|g8872-g8873|intergenic_region|g8872-g8873|||n.130181G>A||||||	GT:GQ:DP:AD:VAF:PL:PS	0|1:10:74:23,51:0.689189:23,0,9:130041	hypothetical protein PC110_g23462
contig_271	131671	C	A	36	PASS	upstream_gene_variant	MODIFIER	Pcac251616_g8872	transcript	ANN=A|upstream_gene_variant|MODIFIER|g8872|g8872|transcript|g8872.t1|protein_coding||c.-4287G>T|||||4287|,A|upstream_gene_variant|MODIFIER|g8873|g8873|transcript|g8873.t1|protein_coding||c.-1817C>A|||||1817|,A|intergenic_region|MODIFIER|g8872-g8873|g8872-g8873|intergenic_region|g8872-g8873|||n.131671C>A||||||	GT:GQ:DP:AD:VAF:PL:PS	0|1:31:82:24,58:0.707317:36,0,33:130041	hypothetical protein PC110_g23462
contig_277	560173	T	C	20.7	PASS	upstream_gene_variant	MODIFIER	Pcac251616_g9320	transcript	ANN=C|upstream_gene_variant|MODIFIER|g9320|g9320|transcript|g9320.t1|protein_coding||c.-2253A>G|||||2253|,C|intergenic_region|MODIFIER|g9320-g9321|g9320-g9321|intergenic_region|g9320-g9321|||n.560173T>C||||||	GT:GQ:DP:AD:VAF:PL:PS	1|0:9:90:40,50:0.555556:20,0,8:560173	Glycoside hydrolase
contig_277	560489	G	A	24.6	PASS	upstream_gene_variant	MODIFIER	Pcac251616_g9320	transcript	ANN=A|upstream_gene_variant|MODIFIER|g9320|g9320|transcript|g9320.t1|protein_coding||c.-2569C>T|||||2569|,A|intergenic_region|MODIFIER|g9320-g9321|g9320-g9321|intergenic_region|g9320-g9321|||n.560489G>A||||||	GT:GQ:DP:AD:VAF:PL:PS	1|0:5:92:43,49:0.532609:22,0,2:560173	Glycoside hydrolase
contig_277	560492	C	T	27.8	PASS	upstream_gene_variant	MODERATE	Pcac251616_g9320	transcript	ANN=T|upstream_gene_variant|MODIFIER|g9320|g9320|transcript|g9320.t1|protein_coding||c.-2572G>A|||||2572|,T|intergenic_region|MODIFIER|g9320-g9321|g9320-g9321|intergenic_region|g9320-g9321|||n.560492C>T||||||	GT:GQ:DP:AD:VAF:PL:PS	1|0:9:93:43,50:0.537634:27,0,8:560173	Glycoside hydrolase
contig_277	560502	G	A	25.3	PASS	upstream_gene_variant	MODERATE	Pcac251616_g9320	transcript	ANN=A|upstream_gene_variant|MODIFIER|g9320|g9320|transcript|g9320.t1|protein_coding||c.-2582C>T|||||2582|,A|intergenic_region|MODIFIER|g9320-g9321|g9320-g9321|intergenic_region|g9320-g9321|||n.560502G>A||||||	GT:GQ:DP:AD:VAF:PL:PS	1|0:14:93:43,50:0.537634:25,0,14:560173	Glycoside hydrolase
contig_277	561953	C	T	27.7	PASS	upstream_gene_variant	MODIFIER	Pcac251616_g9320	transcript	ANN=T|upstream_gene_variant|MODIFIER|g9320|g9320|transcript|g9320.t1|protein_coding||c.-4033G>A|||||4033|,T|intergenic_region|MODIFIER|g9320-g9321|g9320-g9321|intergenic_region|g9320-g9321|||n.561953C>T||||||	GT:GQ:DP:AD:VAF:PL:PS	1|0:9:85:40,45:0.529412:27,0,7:560173	Glycoside hydrolase
contig_280	562987	T	C	49.8	PASS	upstream_gene_variant	MODIFIER	Pcac251616_g9670	transcript	ANN=C|upstream_gene_variant|MODIFIER|g9670|g9670|transcript|g9670.t1|protein_coding||c.-1799A>G|||||1799|,C|upstream_gene_variant|MODIFIER|g9671|g9671|transcript|g9671.t1|protein_coding||c.-1071A>G|||||1071|,C|downstream_gene_variant|MODIFIER|g9669|g9669|transcript|g9669.t1|protein_coding||c.*2413T>C|||||2413|,C|intergenic_region|MODIFIER|g9671-g9672|g9671-g9672|intergenic_region|g9671-g9672|||n.…	GT:GQ:DP:AD:VAF:PL:PS	1|0:49:73:35,38:0.520548:49,0,54:562987	Transmembrane protein 18
contig_280	564294	T	A	54.1	PASS	upstream_gene_variant	MODIFIER	Pcac251616_g9670	transcript	ANN=A|upstream_gene_variant|MODIFIER|g9670|g9670|transcript|g9670.t1|protein_coding||c.-3106A>T|||||3106|,A|upstream_gene_variant|MODIFIER|g9671|g9671|transcript|g9671.t1|protein_coding||c.-2378A>T|||||2378|,A|downstream_gene_variant|MODIFIER|g9669|g9669|transcript|g9669.t1|protein_coding||c.*3720T>A|||||3720|,A|intergenic_region|MODIFIER|g9671-g9672|g9671-g9672|intergenic_region|g9671-g9672|||n.…	GT:GQ:DP:AD:VAF:PL:PS	1|0:54:70:38,32:0.457143:54,0,77:562987	Transmembrane protein 18
contig_280	564295	C	G	50.2	PASS	upstream_gene_variant	MODIFIER	Pcac251616_g9670	transcript	ANN=G|upstream_gene_variant|MODIFIER|g9670|g9670|transcript|g9670.t1|protein_coding||c.-3107G>C|||||3107|,G|upstream_gene_variant|MODIFIER|g9671|g9671|transcript|g9671.t1|protein_coding||c.-2379G>C|||||2379|,G|downstream_gene_variant|MODIFIER|g9669|g9669|transcript|g9669.t1|protein_coding||c.*3721C>G|||||3721|,G|intergenic_region|MODIFIER|g9671-g9672|g9671-g9672|intergenic_region|g9671-g9672|||n.…	GT:GQ:DP:AD:VAF:PL:PS	1|0:50:70:38,32:0.457143:50,0,68:562987	Transmembrane protein 18
contig_280	564297	G	T	54	PASS	upstream_gene_variant	MODIFIER	Pcac251616_g9670	transcript	ANN=T|upstream_gene_variant|MODIFIER|g9670|g9670|transcript|g9670.t1|protein_coding||c.-3109C>A|||||3109|,T|upstream_gene_variant|MODIFIER|g9671|g9671|transcript|g9671.t1|protein_coding||c.-2381C>A|||||2381|,T|downstream_gene_variant|MODIFIER|g9669|g9669|transcript|g9669.t1|protein_coding||c.*3723G>T|||||3723|,T|intergenic_region|MODIFIER|g9671-g9672|g9671-g9672|intergenic_region|g9671-g9672|||n.…	GT:GQ:DP:AD:VAF:PL:PS	1|0:54:70:38,32:0.457143:54,0,68:562987	Transmembrane protein 18
contig_280	564315	A	T	54.6	PASS	upstream_gene_variant	MODIFIER	Pcac251616_g9670	transcript	ANN=T|upstream_gene_variant|MODIFIER|g9670|g9670|transcript|g9670.t1|protein_coding||c.-3127T>A|||||3127|,T|upstream_gene_variant|MODIFIER|g9671|g9671|transcript|g9671.t1|protein_coding||c.-2399T>A|||||2399|,T|downstream_gene_variant|MODIFIER|g9669|g9669|transcript|g9669.t1|protein_coding||c.*3741A>T|||||3741|,T|intergenic_region|MODIFIER|g9671-g9672|g9671-g9672|intergenic_region|g9671-g9672|||n.…	GT:GQ:DP:AD:VAF:PL:PS	1|0:54:70:38,32:0.457143:54,0,68:562987	Transmembrane protein 18
contig_280	564330	A	G	60.8	PASS	upstream_gene_variant	MODIFIER	Pcac251616_g9670	transcript	ANN=G|upstream_gene_variant|MODIFIER|g9670|g9670|transcript|g9670.t1|protein_coding||c.-3142T>C|||||3142|,G|upstream_gene_variant|MODIFIER|g9671|g9671|transcript|g9671.t1|protein_coding||c.-2414T>C|||||2414|,G|downstream_gene_variant|MODIFIER|g9669|g9669|transcript|g9669.t1|protein_coding||c.*3756A>G|||||3756|,G|intergenic_region|MODIFIER|g9671-g9672|g9671-g9672|intergenic_region|g9671-g9672|||n.…	GT:GQ:DP:AD:VAF:PL:PS	1|0:61:70:38,32:0.457143:60,0,87:562987	Transmembrane protein 18
contig_280	564428	T	G	36.3	PASS	upstream_gene_variant	MODIFIER	Pcac251616_g9670	transcript	ANN=G|upstream_gene_variant|MODIFIER|g9670|g9670|transcript|g9670.t1|protein_coding||c.-3240A>C|||||3240|,G|upstream_gene_variant|MODIFIER|g9671|g9671|transcript|g9671.t1|protein_coding||c.-2512A>C|||||2512|,G|downstream_gene_variant|MODIFIER|g9669|g9669|transcript|g9669.t1|protein_coding||c.*3854T>G|||||3854|,G|intergenic_region|MODIFIER|g9671-g9672|g9671-g9672|intergenic_region|g9671-g9672|||n.…	GT:GQ:DP:AD:VAF:PL:PS	1|0:36:70:38,32:0.457143:36,0,61:562987	Transmembrane protein 18
contig_280	564442	G	A	44.6	PASS	upstream_gene_variant	MODIFIER	Pcac251616_g9670	transcript	ANN=A|upstream_gene_variant|MODIFIER|g9670|g9670|transcript|g9670.t1|protein_coding||c.-3254C>T|||||3254|,A|upstream_gene_variant|MODIFIER|g9671|g9671|transcript|g9671.t1|protein_coding||c.-2526C>T|||||2526|,A|downstream_gene_variant|MODIFIER|g9669|g9669|transcript|g9669.t1|protein_coding||c.*3868G>A|||||3868|,A|intergenic_region|MODIFIER|g9671-g9672|g9671-g9672|intergenic_region|g9671-g9672|||n.…	GT:GQ:DP:AD:VAF:PL:PS	1|0:44:69:37,32:0.463768:44,0,58:562987	Transmembrane protein 18
contig_280	564455	G	A	38.9	PASS	upstream_gene_variant	MODIFIER	Pcac251616_g9670	transcript	ANN=A|upstream_gene_variant|MODIFIER|g9670|g9670|transcript|g9670.t1|protein_coding||c.-3267C>T|||||3267|,A|upstream_gene_variant|MODIFIER|g9671|g9671|transcript|g9671.t1|protein_coding||c.-2539C>T|||||2539|,A|downstream_gene_variant|MODIFIER|g9669|g9669|transcript|g9669.t1|protein_coding||c.*3881G>A|||||3881|,A|intergenic_region|MODIFIER|g9671-g9672|g9671-g9672|intergenic_region|g9671-g9672|||n.…	GT:GQ:DP:AD:VAF:PL:PS	1|0:39:70:38,32:0.457143:38,0,53:562987	Transmembrane protein 18
contig_280	921831	A	C	46.4	PASS	upstream_gene_variant	MODIFIER	Pcac251616_g9770	transcript	ANN=C|upstream_gene_variant|MODIFIER|g9770|g9770|transcript|g9770.t1|protein_coding||c.-2885T>G|||||2885|,C|upstream_gene_variant|MODIFIER|g9771|g9771|transcript|g9771.t1|protein_coding||c.-783T>G|||||783|,C|upstream_gene_variant|MODIFIER|g9772|g9772|transcript|g9772.t1|protein_coding||c.-167T>G|||||167|,C|upstream_gene_variant|MODIFIER|g9774|g9774|transcript|g9774.t1|protein_coding||c.-2304A>C||…	GT:GQ:DP:AD:VAF:PL:PS	1|0:40:55:16,39:0.709091:46,0,41:921831	3'-5' exonuclease
contig_280	931561	T	C	28.3	PASS	upstream_gene_variant	MODIFIER	Pcac251616_g9777	transcript	ANN=C|upstream_gene_variant|MODIFIER|g9777|g9777|transcript|g9777.t1|protein_coding||c.-277T>C|||||277|,C|upstream_gene_variant|MODIFIER|g9778|g9778|transcript|g9778.t1|protein_coding||c.-1420T>C|||||1420|,C|upstream_gene_variant|MODIFIER|g9779|g9779|transcript|g9779.t1|protein_coding||c.-2563T>C|||||2563|,C|upstream_gene_variant|MODIFIER|g9780|g9780|transcript|g9780.t1|protein_coding||c.-3706T>C…	GT:GQ:DP:AD:VAF:PL:PS	0|1:28:46:22,24:0.521739:28,0,44:921831	SET domain
contig_286	464084	G	A	43.2	PASS	upstream_gene_variant	MODIFIER	Pcac251616_g10109	transcript	ANN=A|upstream_gene_variant|MODIFIER|g10109|g10109|transcript|g10109.t1|protein_coding||c.-2932C>T|||||2932|,A|downstream_gene_variant|MODIFIER|g10110|g10110|transcript|g10110.t1|protein_coding||c.*581G>A|||||581|,A|downstream_gene_variant|MODIFIER|g10111|g10111|transcript|g10111.t1|protein_coding||c.*462C>T|||||462|,A|intergenic_region|MODIFIER|g10110-g10111|g10110-g10111|intergenic_region|g1011…	GT:GQ:DP:AD:VAF:PL:PS	1|0:17:47:5,42:0.893617:43,0,16:458660	Pyoverdine biosynthesis
contig_286	595774	A	T	20.8	PASS	upstream_gene_variant	MODIFIER	Pcac251616_g10142	transcript	ANN=T|upstream_gene_variant|MODIFIER|g10142|g10142|transcript|g10142.t1|protein_coding||c.-1290A>T|||||1290|,T|downstream_gene_variant|MODIFIER|g10141|g10141|transcript|g10141.t1|protein_coding||c.*1552A>T|||||1552|,T|downstream_gene_variant|MODIFIER|g10143|g10143|transcript|g10143.t1|protein_coding||c.*2711T>A|||||2711|,T|intergenic_region|MODIFIER|g10141-g10142|g10141-g10142|intergenic_region|g…	GT:GQ:DP:AD:VAF:PL:PS	1|0:21:34:22,10:0.294118:20,0,45:595774	secreted RxLR effector peptide protein, putative
contig_286	595781	C	T	31.4	PASS	upstream_gene_variant	MODIFIER	Pcac251616_g10142	transcript	ANN=T|upstream_gene_variant|MODIFIER|g10142|g10142|transcript|g10142.t1|protein_coding||c.-1283C>T|||||1283|,T|downstream_gene_variant|MODIFIER|g10141|g10141|transcript|g10141.t1|protein_coding||c.*1559C>T|||||1559|,T|downstream_gene_variant|MODIFIER|g10143|g10143|transcript|g10143.t1|protein_coding||c.*2704G>A|||||2704|,T|intergenic_region|MODIFIER|g10141-g10142|g10141-g10142|intergenic_region|g…	GT:GQ:DP:AD:VAF:PL:PS	1|0:31:34:19,15:0.441176:31,0,41:595774	secreted RxLR effector peptide protein, putative
contig_286	598036	G	T	24.7	PASS	upstream_gene_variant	MODIFIER	Pcac251616_g10144	transcript	ANN=T|upstream_gene_variant|MODIFIER|g10144|g10144|transcript|g10144.t1|protein_coding||c.-4887G>T|||||4887|,T|downstream_gene_variant|MODIFIER|g10141|g10141|transcript|g10141.t1|protein_coding||c.*3814G>T|||||3814|,T|downstream_gene_variant|MODIFIER|g10142|g10142|transcript|g10142.t1|protein_coding||c.*571G>T|||||571|,T|downstream_gene_variant|MODIFIER|g10143|g10143|transcript|g10143.t1|protein_…	GT:GQ:DP:AD:VAF:PL:PS	0|1:24:45:15,30:0.666667:24,0,36:595774	TlpA family protein disulfide reductase
contig_286	602263	C	T	35.7	PASS	upstream_gene_variant	MODIFIER	Pcac251616_g10143	transcript	ANN=T|upstream_gene_variant|MODIFIER|g10143|g10143|transcript|g10143.t1|protein_coding||c.-2058G>A|||||2058|,T|upstream_gene_variant|MODIFIER|g10144|g10144|transcript|g10144.t1|protein_coding||c.-660C>T|||||660|,T|upstream_gene_variant|MODIFIER|g10145|g10145|transcript|g10145.t1|protein_coding||c.-1888C>T|||||1888|,T|downstream_gene_variant|MODIFIER|g10142|g10142|transcript|g10142.t1|protein_codi…	GT:GQ:DP:AD:VAF:PL:PS	0|1:35:54:15,39:0.722222:35,0,40:595774	Ribonuclease H-like domain
contig_286	602473	G	A	29.4	PASS	upstream_gene_variant	MODIFIER	Pcac251616_g10143	transcript	ANN=A|upstream_gene_variant|MODIFIER|g10143|g10143|transcript|g10143.t1|protein_coding||c.-2268C>T|||||2268|,A|upstream_gene_variant|MODIFIER|g10144|g10144|transcript|g10144.t1|protein_coding||c.-450G>A|||||450|,A|upstream_gene_variant|MODIFIER|g10145|g10145|transcript|g10145.t1|protein_coding||c.-1678G>A|||||1678|,A|intergenic_region|MODIFIER|g10143-g10144|g10143-g10144|intergenic_region|g10143-…	GT:GQ:DP:AD:VAF:PL:PS	0|1:8:41:0,41:1:21,0,6:595774	Ribonuclease H-like domain
contig_286	621709	C	A	50.1	PASS	upstream_gene_variant	MODIFIER	Pcac251616_g10146	transcript	ANN=A|upstream_gene_variant|MODIFIER|g10146|g10146|transcript|g10146.t1|protein_coding||c.-4888G>T|||||4888|,A|downstream_gene_variant|MODIFIER|g10147|g10147|transcript|g10147.t1|protein_coding||c.*275C>A|||||275|,A|downstream_gene_variant|MODIFIER|g10148|g10148|transcript|g10148.t1|protein_coding||c.*572G>T|||||572|,A|intergenic_region|MODIFIER|g10147-g10148|g10147-g10148|intergenic_region|g1014…	GT:GQ:DP:AD:VAF:PL:PS	1|0:50:31:17,14:0.451613:50,0,63:595774	hypothetical protein PC110_g19634
contig_286	1028295	G	A	38.3	PASS	upstream_gene_variant	MODIFIER	Pcac251616_g10237	transcript	ANN=A|upstream_gene_variant|MODIFIER|g10237|g10237|transcript|g10237.t1|protein_coding||c.-364C>T|||||364|,A|intergenic_region|MODIFIER|g10237-g10238|g10237-g10238|intergenic_region|g10237-g10238|||n.1028295G>A||||||	GT:GQ:DP:AD:VAF:PL:PS	1|0:38:74:43,31:0.418919:38,0,60:1028142	hypothetical protein GQ600_2506
contig_286	1028369	G	A	45.5	PASS	upstream_gene_variant	MODIFIER	Pcac251616_g10237	transcript	ANN=A|upstream_gene_variant|MODIFIER|g10237|g10237|transcript|g10237.t1|protein_coding||c.-438C>T|||||438|,A|intergenic_region|MODIFIER|g10237-g10238|g10237-g10238|intergenic_region|g10237-g10238|||n.1028369G>A||||||	GT:GQ:DP:AD:VAF:PL:PS	0|1:44:73:33,40:0.547945:45,0,50:1028142	hypothetical protein GQ600_2506
contig_286	1028370	T	A	42.1	PASS	upstream_gene_variant	MODIFIER	Pcac251616_g10237	transcript	ANN=A|upstream_gene_variant|MODIFIER|g10237|g10237|transcript|g10237.t1|protein_coding||c.-439A>T|||||439|,A|intergenic_region|MODIFIER|g10237-g10238|g10237-g10238|intergenic_region|g10237-g10238|||n.1028370T>A||||||	GT:GQ:DP:AD:VAF:PL:PS	0|1:41:76:33,43:0.565789:42,0,46:1028142	hypothetical protein GQ600_2506
contig_286	1028449	A	G	46.2	PASS	upstream_gene_variant	MODIFIER	Pcac251616_g10237	transcript	ANN=G|upstream_gene_variant|MODIFIER|g10237|g10237|transcript|g10237.t1|protein_coding||c.-518T>C|||||518|,G|intergenic_region|MODIFIER|g10237-g10238|g10237-g10238|intergenic_region|g10237-g10238|||n.1028449A>G||||||	GT:GQ:DP:AD:VAF:PL:PS	1|0:46:77:43,34:0.441558:46,0,59:1028142	hypothetical protein GQ600_2506
contig_286	1028480	T	C	32.8	PASS	upstream_gene_variant	MODIFIER	Pcac251616_g10237	transcript	ANN=C|upstream_gene_variant|MODIFIER|g10237|g10237|transcript|g10237.t1|protein_coding||c.-549A>G|||||549|,C|intergenic_region|MODIFIER|g10237-g10238|g10237-g10238|intergenic_region|g10237-g10238|||n.1028480T>C||||||	GT:GQ:DP:AD:VAF:PL:PS	1|0:33:78:44,34:0.435897:32,0,58:1028142	hypothetical protein GQ600_2506
contig_286	1029141	T	A	25.6	PASS	upstream_gene_variant	MODIFIER	Pcac251616_g10237	transcript	ANN=A|upstream_gene_variant|MODIFIER|g10237|g10237|transcript|g10237.t1|protein_coding||c.-1210A>T|||||1210|,A|intergenic_region|MODIFIER|g10237-g10238|g10237-g10238|intergenic_region|g10237-g10238|||n.1029141T>A||||||	GT:GQ:DP:AD:VAF:PL:PS	1|0:26:81:44,37:0.45679:25,0,46:1028142	hypothetical protein GQ600_2506
contig_286	1029173	T	C	35.6	PASS	upstream_gene_variant	MODIFIER	Pcac251616_g10237	transcript	ANN=C|upstream_gene_variant|MODIFIER|g10237|g10237|transcript|g10237.t1|protein_coding||c.-1242A>G|||||1242|,C|intergenic_region|MODIFIER|g10237-g10238|g10237-g10238|intergenic_region|g10237-g10238|||n.1029173T>C||||||	GT:GQ:DP:AD:VAF:PL:PS	1|0:36:81:41,36:0.444444:35,0,58:1028142	hypothetical protein GQ600_2506
contig_286	1029267	T	G	58.2	PASS	upstream_gene_variant	MODIFIER	Pcac251616_g10237	transcript	ANN=G|upstream_gene_variant|MODIFIER|g10237|g10237|transcript|g10237.t1|protein_coding||c.-1336A>C|||||1336|,G|intergenic_region|MODIFIER|g10237-g10238|g10237-g10238|intergenic_region|g10237-g10238|||n.1029267T>G||||||	GT:GQ:DP:AD:VAF:PL:PS	0|1:58:79:37,42:0.531646:58,0,66:1028142	hypothetical protein GQ600_2506
contig_286	1029555	A	G	38.6	PASS	upstream_gene_variant	MODIFIER	Pcac251616_g10237	transcript	ANN=G|upstream_gene_variant|MODIFIER|g10237|g10237|transcript|g10237.t1|protein_coding||c.-1624T>C|||||1624|,G|intergenic_region|MODIFIER|g10237-g10238|g10237-g10238|intergenic_region|g10237-g10238|||n.1029555A>G||||||	GT:GQ:DP:AD:VAF:PL:PS	1|0:39:86:47,39:0.453488:38,0,54:1028142	hypothetical protein GQ600_2506
contig_286	1029623	A	G	54	PASS	upstream_gene_variant	MODIFIER	Pcac251616_g10237	transcript	ANN=G|upstream_gene_variant|MODIFIER|g10237|g10237|transcript|g10237.t1|protein_coding||c.-1692T>C|||||1692|,G|intergenic_region|MODIFIER|g10237-g10238|g10237-g10238|intergenic_region|g10237-g10238|||n.1029623A>G||||||	GT:GQ:DP:AD:VAF:PL:PS	0|1:53:87:39,48:0.551724:54,0,58:1028142	hypothetical protein GQ600_2506
contig_286	1029727	T	G	30.4	PASS	upstream_gene_variant	MODIFIER	Pcac251616_g10237	transcript	ANN=G|upstream_gene_variant|MODIFIER|g10237|g10237|transcript|g10237.t1|protein_coding||c.-1796A>C|||||1796|,G|intergenic_region|MODIFIER|g10237-g10238|g10237-g10238|intergenic_region|g10237-g10238|||n.1029727T>G||||||	GT:GQ:DP:AD:VAF:PL:PS	1|0:30:86:47,39:0.453488:30,0,44:1028142	hypothetical protein GQ600_2506
contig_286	1029741	A	G	39.9	PASS	upstream_gene_variant	MODIFIER	Pcac251616_g10237	transcript	ANN=G|upstream_gene_variant|MODIFIER|g10237|g10237|transcript|g10237.t1|protein_coding||c.-1810T>C|||||1810|,G|intergenic_region|MODIFIER|g10237-g10238|g10237-g10238|intergenic_region|g10237-g10238|||n.1029741A>G||||||	GT:GQ:DP:AD:VAF:PL:PS	1|0:39:88:49,39:0.443182:39,0,47:1028142	hypothetical protein GQ600_2506
contig_286	1029760	T	C	34.3	PASS	upstream_gene_variant	MODIFIER	Pcac251616_g10237	transcript	ANN=C|upstream_gene_variant|MODIFIER|g10237|g10237|transcript|g10237.t1|protein_coding||c.-1829A>G|||||1829|,C|intergenic_region|MODIFIER|g10237-g10238|g10237-g10238|intergenic_region|g10237-g10238|||n.1029760T>C||||||	GT:GQ:DP:AD:VAF:PL:PS	1|0:34:88:49,39:0.443182:34,0,47:1028142	hypothetical protein GQ600_2506
contig_286	1029792	G	A	29.4	PASS	upstream_gene_variant	MODIFIER	Pcac251616_g10237	transcript	ANN=A|upstream_gene_variant|MODIFIER|g10237|g10237|transcript|g10237.t1|protein_coding||c.-1861C>T|||||1861|,A|intergenic_region|MODIFIER|g10237-g10238|g10237-g10238|intergenic_region|g10237-g10238|||n.1029792G>A||||||	GT:GQ:DP:AD:VAF:PL:PS	1|0:29:87:49,37:0.425287:29,0,52:1028142	hypothetical protein GQ600_2506
contig_286	1029861	C	T	26.6	PASS	upstream_gene_variant	MODIFIER	Pcac251616_g10237	transcript	ANN=T|upstream_gene_variant|MODIFIER|g10237|g10237|transcript|g10237.t1|protein_coding||c.-1930G>A|||||1930|,T|intergenic_region|MODIFIER|g10237-g10238|g10237-g10238|intergenic_region|g10237-g10238|||n.1029861C>T||||||	GT:GQ:DP:AD:VAF:PL:PS	1|0:27:88:47,39:0.443182:26,0,50:1028142	hypothetical protein GQ600_2506
contig_286	1029882	G	A	58.5	PASS	upstream_gene_variant	MODIFIER	Pcac251616_g10237	transcript	ANN=A|upstream_gene_variant|MODIFIER|g10237|g10237|transcript|g10237.t1|protein_coding||c.-1951C>T|||||1951|,A|intergenic_region|MODIFIER|g10237-g10238|g10237-g10238|intergenic_region|g10237-g10238|||n.1029882G>A||||||	GT:GQ:DP:AD:VAF:PL:PS	0|1:57:87:40,47:0.54023:58,0,62:1028142	hypothetical protein GQ600_2506
contig_286	1029941	A	C	26.5	PASS	upstream_gene_variant	MODIFIER	Pcac251616_g10237	transcript	ANN=C|upstream_gene_variant|MODIFIER|g10237|g10237|transcript|g10237.t1|protein_coding||c.-2010T>G|||||2010|,C|intergenic_region|MODIFIER|g10237-g10238|g10237-g10238|intergenic_region|g10237-g10238|||n.1029941A>C||||||	GT:GQ:DP:AD:VAF:PL:PS	1|0:26:86:48,38:0.44186:26,0,48:1028142	hypothetical protein GQ600_2506
contig_286	1030019	G	A	31	PASS	upstream_gene_variant	MODIFIER	Pcac251616_g10237	transcript	ANN=A|upstream_gene_variant|MODIFIER|g10237|g10237|transcript|g10237.t1|protein_coding||c.-2088C>T|||||2088|,A|intergenic_region|MODIFIER|g10237-g10238|g10237-g10238|intergenic_region|g10237-g10238|||n.1030019G>A||||||	GT:GQ:DP:AD:VAF:PL:PS	1|0:31:88:48,40:0.454545:30,0,49:1028142	hypothetical protein GQ600_2506
contig_286	1030076	A	G	31.5	PASS	upstream_gene_variant	MODIFIER	Pcac251616_g10237	transcript	ANN=G|upstream_gene_variant|MODIFIER|g10237|g10237|transcript|g10237.t1|protein_coding||c.-2145T>C|||||2145|,G|intergenic_region|MODIFIER|g10237-g10238|g10237-g10238|intergenic_region|g10237-g10238|||n.1030076A>G||||||	GT:GQ:DP:AD:VAF:PL:PS	1|0:31:90:50,40:0.444444:31,0,50:1028142	hypothetical protein GQ600_2506
contig_286	1030084	A	T	31.4	PASS	upstream_gene_variant	MODIFIER	Pcac251616_g10237	transcript	ANN=T|upstream_gene_variant|MODIFIER|g10237|g10237|transcript|g10237.t1|protein_coding||c.-2153T>A|||||2153|,T|intergenic_region|MODIFIER|g10237-g10238|g10237-g10238|intergenic_region|g10237-g10238|||n.1030084A>T||||||	GT:GQ:DP:AD:VAF:PL:PS	1|0:31:87:50,37:0.425287:31,0,50:1028142	hypothetical protein GQ600_2506
contig_286	1030186	C	T	27	PASS	upstream_gene_variant	MODIFIER	Pcac251616_g10237	transcript	ANN=T|upstream_gene_variant|MODIFIER|g10237|g10237|transcript|g10237.t1|protein_coding||c.-2255G>A|||||2255|,T|intergenic_region|MODIFIER|g10237-g10238|g10237-g10238|intergenic_region|g10237-g10238|||n.1030186C>T||||||	GT:GQ:DP:AD:VAF:PL:PS	1|0:27:89:49,40:0.449438:26,0,52:1028142	hypothetical protein GQ600_2506
contig_286	1030345	A	G	26.3	PASS	upstream_gene_variant	MODIFIER	Pcac251616_g10237	transcript	ANN=G|upstream_gene_variant|MODIFIER|g10237|g10237|transcript|g10237.t1|protein_coding||c.-2414T>C|||||2414|,G|intergenic_region|MODIFIER|g10237-g10238|g10237-g10238|intergenic_region|g10237-g10238|||n.1030345A>G||||||	GT:GQ:DP:AD:VAF:PL:PS	1|0:25:86:48,38:0.44186:26,0,32:1028142	hypothetical protein GQ600_2506
contig_286	1030429	C	T	35.7	PASS	upstream_gene_variant	MODIFIER	Pcac251616_g10237	transcript	ANN=T|upstream_gene_variant|MODIFIER|g10237|g10237|transcript|g10237.t1|protein_coding||c.-2498G>A|||||2498|,T|intergenic_region|MODIFIER|g10237-g10238|g10237-g10238|intergenic_region|g10237-g10238|||n.1030429C>T||||||	GT:GQ:DP:AD:VAF:PL:PS	1|0:36:87:48,39:0.448276:35,0,53:1028142	hypothetical protein GQ600_2506
contig_286	1030552	A	G	27.9	PASS	upstream_gene_variant	MODIFIER	Pcac251616_g10237	transcript	ANN=G|upstream_gene_variant|MODIFIER|g10237|g10237|transcript|g10237.t1|protein_coding||c.-2621T>C|||||2621|,G|intergenic_region|MODIFIER|g10237-g10238|g10237-g10238|intergenic_region|g10237-g10238|||n.1030552A>G||||||	GT:GQ:DP:AD:VAF:PL:PS	1|0:28:89:48,41:0.460674:27,0,50:1028142	hypothetical protein GQ600_2506
contig_286	1030570	G	T	40.1	PASS	upstream_gene_variant	MODIFIER	Pcac251616_g10237	transcript	ANN=T|upstream_gene_variant|MODIFIER|g10237|g10237|transcript|g10237.t1|protein_coding||c.-2639C>A|||||2639|,T|intergenic_region|MODIFIER|g10237-g10238|g10237-g10238|intergenic_region|g10237-g10238|||n.1030570G>T||||||	GT:GQ:DP:AD:VAF:PL:PS	1|0:39:90:48,42:0.466667:40,0,45:1028142	hypothetical protein GQ600_2506
contig_286	1030601	G	A	54.9	PASS	upstream_gene_variant	MODIFIER	Pcac251616_g10237	transcript	ANN=A|upstream_gene_variant|MODIFIER|g10237|g10237|transcript|g10237.t1|protein_coding||c.-2670C>T|||||2670|,A|intergenic_region|MODIFIER|g10237-g10238|g10237-g10238|intergenic_region|g10237-g10238|||n.1030601G>A||||||	GT:GQ:DP:AD:VAF:PL:PS	0|1:47:90:42,47:0.522222:54,0,47:1028142	hypothetical protein GQ600_2506
contig_286	1030630	G	T	25.3	PASS	upstream_gene_variant	MODIFIER	Pcac251616_g10237	transcript	ANN=T|upstream_gene_variant|MODIFIER|g10237|g10237|transcript|g10237.t1|protein_coding||c.-2699C>A|||||2699|,T|intergenic_region|MODIFIER|g10237-g10238|g10237-g10238|intergenic_region|g10237-g10238|||n.1030630G>T||||||	GT:GQ:DP:AD:VAF:PL:PS	1|0:25:90:48,42:0.466667:25,0,54:1028142	hypothetical protein GQ600_2506
contig_286	1030691	T	C	39.9	PASS	upstream_gene_variant	MODIFIER	Pcac251616_g10237	transcript	ANN=C|upstream_gene_variant|MODIFIER|g10237|g10237|transcript|g10237.t1|protein_coding||c.-2760A>G|||||2760|,C|intergenic_region|MODIFIER|g10237-g10238|g10237-g10238|intergenic_region|g10237-g10238|||n.1030691T>C||||||	GT:GQ:DP:AD:VAF:PL:PS	1|0:40:88:46,42:0.477273:39,0,55:1028142	hypothetical protein GQ600_2506
contig_286	1030821	A	C	34.1	PASS	upstream_gene_variant	MODIFIER	Pcac251616_g10237	transcript	ANN=C|upstream_gene_variant|MODIFIER|g10237|g10237|transcript|g10237.t1|protein_coding||c.-2890T>G|||||2890|,C|intergenic_region|MODIFIER|g10237-g10238|g10237-g10238|intergenic_region|g10237-g10238|||n.1030821A>C||||||	GT:GQ:DP:AD:VAF:PL:PS	1|0:34:89:46,43:0.483146:34,0,51:1028142	hypothetical protein GQ600_2506
contig_286	1031041	A	G	44	PASS	upstream_gene_variant	MODIFIER	Pcac251616_g10237	transcript	ANN=G|upstream_gene_variant|MODIFIER|g10237|g10237|transcript|g10237.t1|protein_coding||c.-3110T>C|||||3110|,G|intergenic_region|MODIFIER|g10237-g10238|g10237-g10238|intergenic_region|g10237-g10238|||n.1031041A>G||||||	GT:GQ:DP:AD:VAF:PL:PS	1|0:43:93:49,44:0.473118:43,0,52:1028142	hypothetical protein GQ600_2506
contig_286	1031150	G	A	31.5	PASS	upstream_gene_variant	MODIFIER	Pcac251616_g10237	transcript	ANN=A|upstream_gene_variant|MODIFIER|g10237|g10237|transcript|g10237.t1|protein_coding||c.-3219C>T|||||3219|,A|intergenic_region|MODIFIER|g10237-g10238|g10237-g10238|intergenic_region|g10237-g10238|||n.1031150G>A||||||	GT:GQ:DP:AD:VAF:PL:PS	1|0:31:94:49,45:0.478723:31,0,49:1028142	hypothetical protein GQ600_2506
contig_286	1031809	G	C	43.3	PASS	upstream_gene_variant	MODIFIER	Pcac251616_g10237	transcript	ANN=C|upstream_gene_variant|MODIFIER|g10237|g10237|transcript|g10237.t1|protein_coding||c.-3878C>G|||||3878|,C|intergenic_region|MODIFIER|g10237-g10238|g10237-g10238|intergenic_region|g10237-g10238|||n.1031809G>C||||||	GT:GQ:DP:AD:VAF:PL:PS	1|0:43:101:52,48:0.475248:43,0,52:1028142	hypothetical protein GQ600_2506
contig_286	1031948	C	T	39.9	PASS	upstream_gene_variant	MODIFIER	Pcac251616_g10237	transcript	ANN=T|upstream_gene_variant|MODIFIER|g10237|g10237|transcript|g10237.t1|protein_coding||c.-4017G>A|||||4017|,T|intergenic_region|MODIFIER|g10237-g10238|g10237-g10238|intergenic_region|g10237-g10238|||n.1031948C>T||||||	GT:GQ:DP:AD:VAF:PL:PS	1|0:40:101:52,49:0.485149:39,0,53:1028142	hypothetical protein GQ600_2506
contig_286	1032128	T	G	39.6	PASS	upstream_gene_variant	MODIFIER	Pcac251616_g10237	transcript	ANN=G|upstream_gene_variant|MODIFIER|g10237|g10237|transcript|g10237.t1|protein_coding||c.-4197A>C|||||4197|,G|intergenic_region|MODIFIER|g10237-g10238|g10237-g10238|intergenic_region|g10237-g10238|||n.1032128T>G||||||	GT:GQ:DP:AD:VAF:PL:PS	1|0:39:99:51,48:0.484848:39,0,49:1028142	hypothetical protein GQ600_2506
contig_286	1032824	G	C	26.3	PASS	upstream_gene_variant	MODIFIER	Pcac251616_g10237	transcript	ANN=C|upstream_gene_variant|MODIFIER|g10237|g10237|transcript|g10237.t1|protein_coding||c.-4893C>G|||||4893|,C|intergenic_region|MODIFIER|g10237-g10238|g10237-g10238|intergenic_region|g10237-g10238|||n.1032824G>C||||||	GT:GQ:DP:AD:VAF:PL:PS	1|0:26:100:49,51:0.51:26,0,47:1028142	hypothetical protein GQ600_2506
contig_286	1032853	G	A	47.3	PASS	upstream_gene_variant	MODIFIER	Pcac251616_g10237	transcript	ANN=A|upstream_gene_variant|MODIFIER|g10237|g10237|transcript|g10237.t1|protein_coding||c.-4922C>T|||||4922|,A|intergenic_region|MODIFIER|g10237-g10238|g10237-g10238|intergenic_region|g10237-g10238|||n.1032853G>A||||||	GT:GQ:DP:AD:VAF:PL:PS	1|0:47:100:48,51:0.51:47,0,59:1028142	hypothetical protein GQ600_2506
contig_286	1032890	G	A	52.6	PASS	upstream_gene_variant	MODIFIER	Pcac251616_g10237	transcript	ANN=A|upstream_gene_variant|MODIFIER|g10237|g10237|transcript|g10237.t1|protein_coding||c.-4959C>T|||||4959|,A|intergenic_region|MODIFIER|g10237-g10238|g10237-g10238|intergenic_region|g10237-g10238|||n.1032890G>A||||||	GT:GQ:DP:AD:VAF:PL:PS	0|1:40:100:52,48:0.48:52,0,39:1028142	hypothetical protein GQ600_2506
contig_286	1037382	G	A	43	PASS	upstream_gene_variant	MODIFIER	Pcac251616_g10238	transcript	ANN=A|upstream_gene_variant|MODIFIER|g10238|g10238|transcript|g10238.t1|protein_coding||c.-4802G>A|||||4802|,A|intergenic_region|MODIFIER|g10237-g10238|g10237-g10238|intergenic_region|g10237-g10238|||n.1037382G>A||||||	GT:GQ:DP:AD:VAF:PL:PS	0|1:42:144:92,52:0.361111:42,0,51:1028142	hypothetical protein PC110_g23417, partial
contig_286	1037635	A	T	35.2	PASS	upstream_gene_variant	MODIFIER	Pcac251616_g10238	transcript	ANN=T|upstream_gene_variant|MODIFIER|g10238|g10238|transcript|g10238.t1|protein_coding||c.-4549A>T|||||4549|,T|intergenic_region|MODIFIER|g10237-g10238|g10237-g10238|intergenic_region|g10237-g10238|||n.1037635A>T||||||	GT:GQ:DP:AD:VAF:PL:PS	0|1:35:145:93,52:0.358621:35,0,43:1028142	hypothetical protein PC110_g23417, partial
contig_286	1037713	G	A	46.7	PASS	upstream_gene_variant	MODIFIER	Pcac251616_g10238	transcript	ANN=A|upstream_gene_variant|MODIFIER|g10238|g10238|transcript|g10238.t1|protein_coding||c.-4471G>A|||||4471|,A|intergenic_region|MODIFIER|g10237-g10238|g10237-g10238|intergenic_region|g10237-g10238|||n.1037713G>A||||||	GT:GQ:DP:AD:VAF:PL:PS	1|0:46:145:88,57:0.393103:46,0,56:1028142	hypothetical protein PC110_g23417, partial
contig_286	1037761	G	A	42.5	PASS	upstream_gene_variant	MODIFIER	Pcac251616_g10238	transcript	ANN=A|upstream_gene_variant|MODIFIER|g10238|g10238|transcript|g10238.t1|protein_coding||c.-4423G>A|||||4423|,A|intergenic_region|MODIFIER|g10237-g10238|g10237-g10238|intergenic_region|g10237-g10238|||n.1037761G>A||||||	GT:GQ:DP:AD:VAF:PL:PS	0|1:41:144:93,51:0.354167:42,0,47:1028142	hypothetical protein PC110_g23417, partial
contig_286	1037998	T	C	56	PASS	upstream_gene_variant	MODIFIER	Pcac251616_g10238	transcript	ANN=C|upstream_gene_variant|MODIFIER|g10238|g10238|transcript|g10238.t1|protein_coding||c.-4186T>C|||||4186|,C|intergenic_region|MODIFIER|g10237-g10238|g10237-g10238|intergenic_region|g10237-g10238|||n.1037998T>C||||||	GT:GQ:DP:AD:VAF:PL:PS	0|1:51:146:56,90:0.616438:56,0,53:1028142	hypothetical protein PC110_g23417, partial
contig_286	1038095	G	A	43.4	PASS	upstream_gene_variant	MODIFIER	Pcac251616_g10238	transcript	ANN=A|upstream_gene_variant|MODIFIER|g10238|g10238|transcript|g10238.t1|protein_coding||c.-4089G>A|||||4089|,A|intergenic_region|MODIFIER|g10237-g10238|g10237-g10238|intergenic_region|g10237-g10238|||n.1038095G>A||||||	GT:GQ:DP:AD:VAF:PL:PS	1|0:43:146:91,55:0.376712:43,0,57:1028142	hypothetical protein PC110_g23417, partial
contig_286	1038122	G	A	24.8	PASS	upstream_gene_variant	MODIFIER	Pcac251616_g10238	transcript	ANN=A|upstream_gene_variant|MODIFIER|g10238|g10238|transcript|g10238.t1|protein_coding||c.-4062G>A|||||4062|,A|intergenic_region|MODIFIER|g10237-g10238|g10237-g10238|intergenic_region|g10237-g10238|||n.1038122G>A||||||	GT:GQ:DP:AD:VAF:PL:PS	1|0:25:147:55,56:0.380952:24,0,51:1028142	hypothetical protein PC110_g23417, partial
contig_286	1038190	C	T	52.2	PASS	upstream_gene_variant	MODIFIER	Pcac251616_g10238	transcript	ANN=T|upstream_gene_variant|MODIFIER|g10238|g10238|transcript|g10238.t1|protein_coding||c.-3994C>T|||||3994|,T|intergenic_region|MODIFIER|g10237-g10238|g10237-g10238|intergenic_region|g10237-g10238|||n.1038190C>T||||||	GT:GQ:DP:AD:VAF:PL:PS	0|1:45:146:55,91:0.623288:52,0,46:1028142	hypothetical protein PC110_g23417, partial
contig_286	1038316	T	C	47.7	PASS	upstream_gene_variant	MODIFIER	Pcac251616_g10238	transcript	ANN=C|upstream_gene_variant|MODIFIER|g10238|g10238|transcript|g10238.t1|protein_coding||c.-3868T>C|||||3868|,C|intergenic_region|MODIFIER|g10237-g10238|g10237-g10238|intergenic_region|g10237-g10238|||n.1038316T>C||||||	GT:GQ:DP:AD:VAF:PL:PS	0|1:45:147:54,93:0.632653:47,0,47:1028142	hypothetical protein PC110_g23417, partial
contig_286	1038389	C	T	44.2	PASS	upstream_gene_variant	MODIFIER	Pcac251616_g10238	transcript	ANN=T|upstream_gene_variant|MODIFIER|g10238|g10238|transcript|g10238.t1|protein_coding||c.-3795C>T|||||3795|,T|intergenic_region|MODIFIER|g10237-g10238|g10237-g10238|intergenic_region|g10237-g10238|||n.1038389C>T||||||	GT:GQ:DP:AD:VAF:PL:PS	0|1:44:147:53,94:0.639456:44,0,52:1028142	hypothetical protein PC110_g23417, partial
contig_286	1038391	G	A	41.6	PASS	upstream_gene_variant	MODIFIER	Pcac251616_g10238	transcript	ANN=A|upstream_gene_variant|MODIFIER|g10238|g10238|transcript|g10238.t1|protein_coding||c.-3793G>A|||||3793|,A|intergenic_region|MODIFIER|g10237-g10238|g10237-g10238|intergenic_region|g10237-g10238|||n.1038391G>A||||||	GT:GQ:DP:AD:VAF:PL:PS	0|1:41:148:54,94:0.635135:41,0,54:1028142	hypothetical protein PC110_g23417, partial
contig_286	1038421	C	T	52.1	PASS	upstream_gene_variant	MODIFIER	Pcac251616_g10238	transcript	ANN=T|upstream_gene_variant|MODIFIER|g10238|g10238|transcript|g10238.t1|protein_coding||c.-3763C>T|||||3763|,T|intergenic_region|MODIFIER|g10237-g10238|g10237-g10238|intergenic_region|g10237-g10238|||n.1038421C>T||||||	GT:GQ:DP:AD:VAF:PL:PS	1|0:42:148:94,54:0.364865:52,0,41:1028142	hypothetical protein PC110_g23417, partial
contig_286	1038425	G	T	33.7	PASS	upstream_gene_variant	MODIFIER	Pcac251616_g10238	transcript	ANN=T|upstream_gene_variant|MODIFIER|g10238|g10238|transcript|g10238.t1|protein_coding||c.-3759G>T|||||3759|,T|intergenic_region|MODIFIER|g10237-g10238|g10237-g10238|intergenic_region|g10237-g10238|||n.1038425G>T||||||	GT:GQ:DP:AD:VAF:PL:PS	0|1:34:147:54,93:0.632653:33,0,51:1028142	hypothetical protein PC110_g23417, partial
contig_286	1038574	C	T	46.9	PASS	upstream_gene_variant	MODIFIER	Pcac251616_g10238	transcript	ANN=T|upstream_gene_variant|MODIFIER|g10238|g10238|transcript|g10238.t1|protein_coding||c.-3610C>T|||||3610|,T|intergenic_region|MODIFIER|g10237-g10238|g10237-g10238|intergenic_region|g10237-g10238|||n.1038574C>T||||||	GT:GQ:DP:AD:VAF:PL:PS	0|1:43:148:56,92:0.621622:46,0,45:1028142	hypothetical protein PC110_g23417, partial
contig_286	1038576	A	G	52.2	PASS	upstream_gene_variant	MODIFIER	Pcac251616_g10238	transcript	ANN=G|upstream_gene_variant|MODIFIER|g10238|g10238|transcript|g10238.t1|protein_coding||c.-3608A>G|||||3608|,G|intergenic_region|MODIFIER|g10237-g10238|g10237-g10238|intergenic_region|g10237-g10238|||n.1038576A>G||||||	GT:GQ:DP:AD:VAF:PL:PS	0|1:48:147:54,93:0.632653:52,0,50:1028142	hypothetical protein PC110_g23417, partial
contig_286	1038691	T	C	40.4	PASS	upstream_gene_variant	MODIFIER	Pcac251616_g10238	transcript	ANN=C|upstream_gene_variant|MODIFIER|g10238|g10238|transcript|g10238.t1|protein_coding||c.-3493T>C|||||3493|,C|intergenic_region|MODIFIER|g10237-g10238|g10237-g10238|intergenic_region|g10237-g10238|||n.1038691T>C||||||	GT:GQ:DP:AD:VAF:PL:PS	0|1:38:149:56,93:0.624161:40,0,41:1028142	hypothetical protein PC110_g23417, partial
contig_286	1038695	C	T	39.4	PASS	upstream_gene_variant	MODIFIER	Pcac251616_g10238	transcript	ANN=T|upstream_gene_variant|MODIFIER|g10238|g10238|transcript|g10238.t1|protein_coding||c.-3489C>T|||||3489|,T|intergenic_region|MODIFIER|g10237-g10238|g10237-g10238|intergenic_region|g10237-g10238|||n.1038695C>T||||||	GT:GQ:DP:AD:VAF:PL:PS	0|1:39:150:54,96:0.64:39,0,50:1028142	hypothetical protein PC110_g23417, partial
contig_286	1038701	G	A	20.2	PASS	upstream_gene_variant	MODIFIER	Pcac251616_g10238	transcript	ANN=A|upstream_gene_variant|MODIFIER|g10238|g10238|transcript|g10238.t1|protein_coding||c.-3483G>A|||||3483|,A|intergenic_region|MODIFIER|g10237-g10238|g10237-g10238|intergenic_region|g10237-g10238|||n.1038701G>A||||||	GT:GQ:DP:AD:VAF:PL:PS	0|1:20:150:54,96:0.64:20,0,37:1028142	hypothetical protein PC110_g23417, partial
contig_286	1038792	T	C	21.8	PASS	upstream_gene_variant	MODIFIER	Pcac251616_g10238	transcript	ANN=C|upstream_gene_variant|MODIFIER|g10238|g10238|transcript|g10238.t1|protein_coding||c.-3392T>C|||||3392|,C|intergenic_region|MODIFIER|g10237-g10238|g10237-g10238|intergenic_region|g10237-g10238|||n.1038792T>C||||||	GT:GQ:DP:AD:VAF:PL:PS	0|1:22:152:54,97:0.638158:21,0,51:1028142	hypothetical protein PC110_g23417, partial
contig_286	1038794	A	G	29.7	PASS	upstream_gene_variant	MODIFIER	Pcac251616_g10238	transcript	ANN=G|upstream_gene_variant|MODIFIER|g10238|g10238|transcript|g10238.t1|protein_coding||c.-3390A>G|||||3390|,G|intergenic_region|MODIFIER|g10237-g10238|g10237-g10238|intergenic_region|g10237-g10238|||n.1038794A>G||||||	GT:GQ:DP:AD:VAF:PL:PS	0|1:30:152:55,97:0.638158:29,0,54:1028142	hypothetical protein PC110_g23417, partial
contig_286	1038839	A	G	47.1	PASS	upstream_gene_variant	MODIFIER	Pcac251616_g10238	transcript	ANN=G|upstream_gene_variant|MODIFIER|g10238|g10238|transcript|g10238.t1|protein_coding||c.-3345A>G|||||3345|,G|intergenic_region|MODIFIER|g10237-g10238|g10237-g10238|intergenic_region|g10237-g10238|||n.1038839A>G||||||	GT:GQ:DP:AD:VAF:PL:PS	0|1:47:151:54,97:0.642384:47,0,57:1028142	hypothetical protein PC110_g23417, partial
contig_286	1038976	G	A	32.7	PASS	upstream_gene_variant	MODIFIER	Pcac251616_g10238	transcript	ANN=A|upstream_gene_variant|MODIFIER|g10238|g10238|transcript|g10238.t1|protein_coding||c.-3208G>A|||||3208|,A|intergenic_region|MODIFIER|g10237-g10238|g10237-g10238|intergenic_region|g10237-g10238|||n.1038976G>A||||||	GT:GQ:DP:AD:VAF:PL:PS	1|0:33:152:98,54:0.355263:32,0,55:1028142	hypothetical protein PC110_g23417, partial
contig_286	1039043	G	A	53.2	PASS	upstream_gene_variant	MODIFIER	Pcac251616_g10238	transcript	ANN=A|upstream_gene_variant|MODIFIER|g10238|g10238|transcript|g10238.t1|protein_coding||c.-3141G>A|||||3141|,A|intergenic_region|MODIFIER|g10237-g10238|g10237-g10238|intergenic_region|g10237-g10238|||n.1039043G>A||||||	GT:GQ:DP:AD:VAF:PL:PS	0|1:52:151:54,96:0.635762:53,0,57:1028142	hypothetical protein PC110_g23417, partial
contig_286	1039083	C	T	32.3	PASS	upstream_gene_variant	MODIFIER	Pcac251616_g10238	transcript	ANN=T|upstream_gene_variant|MODIFIER|g10238|g10238|transcript|g10238.t1|protein_coding||c.-3101C>T|||||3101|,T|intergenic_region|MODIFIER|g10237-g10238|g10237-g10238|intergenic_region|g10237-g10238|||n.1039083C>T||||||	GT:GQ:DP:AD:VAF:PL:PS	0|1:32:150:91,58:0.386667:32,0,51:1028142	hypothetical protein PC110_g23417, partial
contig_286	1039160	G	A	25.2	PASS	upstream_gene_variant	MODIFIER	Pcac251616_g10238	transcript	ANN=A|upstream_gene_variant|MODIFIER|g10238|g10238|transcript|g10238.t1|protein_coding||c.-3024G>A|||||3024|,A|intergenic_region|MODIFIER|g10237-g10238|g10237-g10238|intergenic_region|g10237-g10238|||n.1039160G>A||||||	GT:GQ:DP:AD:VAF:PL:PS	0|1:25:153:52,59:0.385621:25,0,53:1028142	hypothetical protein PC110_g23417, partial
contig_286	1039201	T	A	24.7	PASS	upstream_gene_variant	MODIFIER	Pcac251616_g10238	transcript	ANN=A|upstream_gene_variant|MODIFIER|g10238|g10238|transcript|g10238.t1|protein_coding||c.-2983T>A|||||2983|,A|intergenic_region|MODIFIER|g10237-g10238|g10237-g10238|intergenic_region|g10237-g10238|||n.1039201T>A||||||	GT:GQ:DP:AD:VAF:PL:PS	0|1:25:154:95,59:0.383117:24,0,45:1028142	hypothetical protein PC110_g23417, partial
contig_286	1039398	A	G	38.9	PASS	upstream_gene_variant	MODIFIER	Pcac251616_g10238	transcript	ANN=G|upstream_gene_variant|MODIFIER|g10238|g10238|transcript|g10238.t1|protein_coding||c.-2786A>G|||||2786|,G|intergenic_region|MODIFIER|g10237-g10238|g10237-g10238|intergenic_region|g10237-g10238|||n.1039398A>G||||||	GT:GQ:DP:AD:VAF:PL:PS	0|1:14:157:55,101:0.643312:38,0,13:1028142	hypothetical protein PC110_g23417, partial
contig_286	1039583	T	C	29.1	PASS	upstream_gene_variant	MODIFIER	Pcac251616_g10238	transcript	ANN=C|upstream_gene_variant|MODIFIER|g10238|g10238|transcript|g10238.t1|protein_coding||c.-2601T>C|||||2601|,C|intergenic_region|MODIFIER|g10237-g10238|g10237-g10238|intergenic_region|g10237-g10238|||n.1039583T>C||||||	GT:GQ:DP:AD:VAF:PL:PS	0|1:27:158:54,104:0.658228:29,0,30:1028142	hypothetical protein PC110_g23417, partial
contig_286	1039648	C	T	39.4	PASS	upstream_gene_variant	MODIFIER	Pcac251616_g10238	transcript	ANN=T|upstream_gene_variant|MODIFIER|g10238|g10238|transcript|g10238.t1|protein_coding||c.-2536C>T|||||2536|,T|intergenic_region|MODIFIER|g10237-g10238|g10237-g10238|intergenic_region|g10237-g10238|||n.1039648C>T||||||	GT:GQ:DP:AD:VAF:PL:PS	1|0:35:157:103,54:0.343949:39,0,36:1028142	hypothetical protein PC110_g23417, partial
contig_286	1039684	T	C	42.2	PASS	upstream_gene_variant	MODIFIER	Pcac251616_g10238	transcript	ANN=C|upstream_gene_variant|MODIFIER|g10238|g10238|transcript|g10238.t1|protein_coding||c.-2500T>C|||||2500|,C|intergenic_region|MODIFIER|g10237-g10238|g10237-g10238|intergenic_region|g10237-g10238|||n.1039684T>C||||||	GT:GQ:DP:AD:VAF:PL:PS	0|1:38:154:54,100:0.649351:42,0,40:1028142	hypothetical protein PC110_g23417, partial
contig_286	1039696	C	T	23.5	PASS	upstream_gene_variant	MODIFIER	Pcac251616_g10238	transcript	ANN=T|upstream_gene_variant|MODIFIER|g10238|g10238|transcript|g10238.t1|protein_coding||c.-2488C>T|||||2488|,T|intergenic_region|MODIFIER|g10237-g10238|g10237-g10238|intergenic_region|g10237-g10238|||n.1039696C>T||||||	GT:GQ:DP:AD:VAF:PL:PS	1|0:24:156:102,54:0.346154:23,0,48:1028142	hypothetical protein PC110_g23417, partial
contig_286	1039844	G	A	36.2	PASS	upstream_gene_variant	MODIFIER	Pcac251616_g10238	transcript	ANN=A|upstream_gene_variant|MODIFIER|g10238|g10238|transcript|g10238.t1|protein_coding||c.-2340G>A|||||2340|,A|intergenic_region|MODIFIER|g10237-g10238|g10237-g10238|intergenic_region|g10237-g10238|||n.1039844G>A||||||	GT:GQ:DP:AD:VAF:PL:PS	0|1:36:157:100,57:0.363057:36,0,48:1028142	hypothetical protein PC110_g23417, partial
contig_286	1039929	A	G	22.8	PASS	upstream_gene_variant	MODIFIER	Pcac251616_g10238	transcript	ANN=G|upstream_gene_variant|MODIFIER|g10238|g10238|transcript|g10238.t1|protein_coding||c.-2255A>G|||||2255|,G|intergenic_region|MODIFIER|g10237-g10238|g10237-g10238|intergenic_region|g10237-g10238|||n.1039929A>G||||||	GT:GQ:DP:AD:VAF:PL:PS	0|1:23:160:101,58:0.3625:22,0,51:1028142	hypothetical protein PC110_g23417, partial
contig_286	1040123	G	A	36.9	PASS	upstream_gene_variant	MODIFIER	Pcac251616_g10238	transcript	ANN=A|upstream_gene_variant|MODIFIER|g10238|g10238|transcript|g10238.t1|protein_coding||c.-2061G>A|||||2061|,A|intergenic_region|MODIFIER|g10237-g10238|g10237-g10238|intergenic_region|g10237-g10238|||n.1040123G>A||||||	GT:GQ:DP:AD:VAF:PL:PS	0|1:37:162:104,58:0.358025:36,0,53:1028142	hypothetical protein PC110_g23417, partial
contig_286	1040449	A	G	37.8	PASS	upstream_gene_variant	MODIFIER	Pcac251616_g10238	transcript	ANN=G|upstream_gene_variant|MODIFIER|g10238|g10238|transcript|g10238.t1|protein_coding||c.-1735A>G|||||1735|,G|intergenic_region|MODIFIER|g10237-g10238|g10237-g10238|intergenic_region|g10237-g10238|||n.1040449A>G||||||	GT:GQ:DP:AD:VAF:PL:PS	0|1:38:160:57,103:0.64375:37,0,53:1028142	hypothetical protein PC110_g23417, partial
contig_286	1040485	A	G	20	PASS	upstream_gene_variant	MODIFIER	Pcac251616_g10238	transcript	ANN=G|upstream_gene_variant|MODIFIER|g10238|g10238|transcript|g10238.t1|protein_coding||c.-1699A>G|||||1699|,G|intergenic_region|MODIFIER|g10237-g10238|g10237-g10238|intergenic_region|g10237-g10238|||n.1040485A>G||||||	GT:GQ:DP:AD:VAF:PL:PS	0|1:20:161:104,56:0.347826:19,0,52:1028142	hypothetical protein PC110_g23417, partial
contig_286	1040491	A	G	22.9	PASS	upstream_gene_variant	MODIFIER	Pcac251616_g10238	transcript	ANN=G|upstream_gene_variant|MODIFIER|g10238|g10238|transcript|g10238.t1|protein_coding||c.-1693A>G|||||1693|,G|intergenic_region|MODIFIER|g10237-g10238|g10237-g10238|intergenic_region|g10237-g10238|||n.1040491A>G||||||	GT:GQ:DP:AD:VAF:PL:PS	0|1:23:160:60,100:0.625:22,0,34:1028142	hypothetical protein PC110_g23417, partial
contig_286	1040623	G	A	26.4	PASS	upstream_gene_variant	MODIFIER	Pcac251616_g10238	transcript	ANN=A|upstream_gene_variant|MODIFIER|g10238|g10238|transcript|g10238.t1|protein_coding||c.-1561G>A|||||1561|,A|intergenic_region|MODIFIER|g10237-g10238|g10237-g10238|intergenic_region|g10237-g10238|||n.1040623G>A||||||	GT:GQ:DP:AD:VAF:PL:PS	0|1:26:161:105,56:0.347826:26,0,39:1028142	hypothetical protein PC110_g23417, partial
contig_286	1040666	G	A	32.7	PASS	upstream_gene_variant	MODIFIER	Pcac251616_g10238	transcript	ANN=A|upstream_gene_variant|MODIFIER|g10238|g10238|transcript|g10238.t1|protein_coding||c.-1518G>A|||||1518|,A|intergenic_region|MODIFIER|g10237-g10238|g10237-g10238|intergenic_region|g10237-g10238|||n.1040666G>A||||||	GT:GQ:DP:AD:VAF:PL:PS	0|1:32:159:105,54:0.339623:32,0,40:1028142	hypothetical protein PC110_g23417, partial
contig_286	1040748	C	T	29.1	PASS	upstream_gene_variant	MODIFIER	Pcac251616_g10238	transcript	ANN=T|upstream_gene_variant|MODIFIER|g10238|g10238|transcript|g10238.t1|protein_coding||c.-1436C>T|||||1436|,T|intergenic_region|MODIFIER|g10237-g10238|g10237-g10238|intergenic_region|g10237-g10238|||n.1040748C>T||||||	GT:GQ:DP:AD:VAF:PL:PS	1|0:29:161:103,58:0.360248:29,0,42:1028142	hypothetical protein PC110_g23417, partial
contig_286	1040783	G	A	41.7	PASS	upstream_gene_variant	MODIFIER	Pcac251616_g10238	transcript	ANN=A|upstream_gene_variant|MODIFIER|g10238|g10238|transcript|g10238.t1|protein_coding||c.-1401G>A|||||1401|,A|intergenic_region|MODIFIER|g10237-g10238|g10237-g10238|intergenic_region|g10237-g10238|||n.1040783G>A||||||	GT:GQ:DP:AD:VAF:PL:PS	0|1:41:162:106,56:0.345679:41,0,54:1028142	hypothetical protein PC110_g23417, partial
contig_286	1040832	A	G	53	PASS	upstream_gene_variant	MODIFIER	Pcac251616_g10238	transcript	ANN=G|upstream_gene_variant|MODIFIER|g10238|g10238|transcript|g10238.t1|protein_coding||c.-1352A>G|||||1352|,G|intergenic_region|MODIFIER|g10237-g10238|g10237-g10238|intergenic_region|g10237-g10238|||n.1040832A>G||||||	GT:GQ:DP:AD:VAF:PL:PS	0|1:51:160:57,103:0.64375:53,0,56:1028142	hypothetical protein PC110_g23417, partial
contig_286	1041028	T	G	47	PASS	upstream_gene_variant	MODIFIER	Pcac251616_g10238	transcript	ANN=G|upstream_gene_variant|MODIFIER|g10238|g10238|transcript|g10238.t1|protein_coding||c.-1156T>G|||||1156|,G|intergenic_region|MODIFIER|g10237-g10238|g10237-g10238|intergenic_region|g10237-g10238|||n.1041028T>G||||||	GT:GQ:DP:AD:VAF:PL:PS	0|1:46:160:58,102:0.6375:47,0,54:1028142	hypothetical protein PC110_g23417, partial
contig_286	1041118	C	A	20.7	PASS	upstream_gene_variant	MODIFIER	Pcac251616_g10238	transcript	ANN=A|upstream_gene_variant|MODIFIER|g10238|g10238|transcript|g10238.t1|protein_coding||c.-1066C>A|||||1066|,A|intergenic_region|MODIFIER|g10237-g10238|g10237-g10238|intergenic_region|g10237-g10238|||n.1041118C>A||||||	GT:GQ:DP:AD:VAF:PL:PS	1|0:21:163:100,59:0.361963:20,0,44:1028142	hypothetical protein PC110_g23417, partial
contig_286	1041638	A	G	39.4	PASS	upstream_gene_variant	MODIFIER	Pcac251616_g10238	transcript	ANN=G|upstream_gene_variant|MODIFIER|g10238|g10238|transcript|g10238.t1|protein_coding||c.-546A>G|||||546|,G|intergenic_region|MODIFIER|g10237-g10238|g10237-g10238|intergenic_region|g10237-g10238|||n.1041638A>G||||||	GT:GQ:DP:AD:VAF:PL:PS	0|1:39:166:58,108:0.650602:39,0,47:1028142	hypothetical protein PC110_g23417, partial
contig_286	1041860	G	C	20.3	PASS	upstream_gene_variant	MODIFIER	Pcac251616_g10238	transcript	ANN=C|upstream_gene_variant|MODIFIER|g10238|g10238|transcript|g10238.t1|protein_coding||c.-324G>C|||||324|,C|intergenic_region|MODIFIER|g10237-g10238|g10237-g10238|intergenic_region|g10237-g10238|||n.1041860G>C||||||	GT:GQ:DP:AD:VAF:PL:PS	1|0:20:168:111,57:0.339286:20,0,44:1028142	hypothetical protein PC110_g23417, partial
contig_286	1041909	G	A	26.2	PASS	upstream_gene_variant	MODIFIER	Pcac251616_g10238	transcript	ANN=A|upstream_gene_variant|MODIFIER|g10238|g10238|transcript|g10238.t1|protein_coding||c.-275G>A|||||275|,A|intergenic_region|MODIFIER|g10237-g10238|g10237-g10238|intergenic_region|g10237-g10238|||n.1041909G>A||||||	GT:GQ:DP:AD:VAF:PL:PS	0|1:26:167:104,63:0.377246:26,0,47:1028142	hypothetical protein PC110_g23417, partial
contig_286	1041911	A	G	25.5	PASS	upstream_gene_variant	MODIFIER	Pcac251616_g10238	transcript	ANN=G|upstream_gene_variant|MODIFIER|g10238|g10238|transcript|g10238.t1|protein_coding||c.-273A>G|||||273|,G|intergenic_region|MODIFIER|g10237-g10238|g10237-g10238|intergenic_region|g10237-g10238|||n.1041911A>G||||||	GT:GQ:DP:AD:VAF:PL:PS	0|1:25:168:105,63:0.375:25,0,51:1028142	hypothetical protein PC110_g23417, partial
contig_286	1042119	G	T	23.7	PASS	upstream_gene_variant	MODIFIER	Pcac251616_g10238	transcript	ANN=T|upstream_gene_variant|MODIFIER|g10238|g10238|transcript|g10238.t1|protein_coding||c.-65G>T|||||65|,T|intergenic_region|MODIFIER|g10237-g10238|g10237-g10238|intergenic_region|g10237-g10238|||n.1042119G>T||||||	GT:GQ:DP:AD:VAF:PL:PS	0|1:24:168:104,64:0.380952:23,0,41:1028142	hypothetical protein PC110_g23417, partial
contig_286	1043032	T	A	50.6	PASS	upstream_gene_variant	MODIFIER	Pcac251616_g10239	transcript	ANN=A|upstream_gene_variant|MODIFIER|g10239|g10239|transcript|g10239.t1|protein_coding||c.-4840T>A|||||4840|,A|intron_variant|MODIFIER|g10238|g10238|transcript|g10238.t1|protein_coding|2/2|c.734-11T>A||||||	GT:GQ:DP:AD:VAF:PL:PS	1|0:50:170:47,123:0.723529:50,0,58:1028142	Ankyrin repeats domain-containing protein
contig_286	1043090	A	G	48.4	PASS	upstream_gene_variant	MODIFIER	Pcac251616_g10239	transcript	ANN=G|upstream_gene_variant|MODIFIER|g10239|g10239|transcript|g10239.t1|protein_coding||c.-4782A>G|||||4782|,G|downstream_gene_variant|MODIFIER|g10238|g10238|transcript|g10238.t1|protein_coding||c.*25A>G|||||25|,G|intergenic_region|MODIFIER|g10238-g10239|g10238-g10239|intergenic_region|g10238-g10239|||n.1043090A>G||||||	GT:GQ:DP:AD:VAF:PL:PS	1|0:46:169:46,123:0.727811:48,0,50:1028142	Ankyrin repeats domain-containing protein
contig_286	1043367	G	A	34.1	PASS	upstream_gene_variant	MODIFIER	Pcac251616_g10239	transcript	ANN=A|upstream_gene_variant|MODIFIER|g10239|g10239|transcript|g10239.t1|protein_coding||c.-4505G>A|||||4505|,A|downstream_gene_variant|MODIFIER|g10238|g10238|transcript|g10238.t1|protein_coding||c.*302G>A|||||302|,A|intergenic_region|MODIFIER|g10238-g10239|g10238-g10239|intergenic_region|g10238-g10239|||n.1043367G>A||||||	GT:GQ:DP:AD:VAF:PL:PS	1|0:34:167:113,54:0.323353:34,0,51:1028142	Ankyrin repeats domain-containing protein
contig_286	1043432	G	C	41.1	PASS	upstream_gene_variant	MODIFIER	Pcac251616_g10239	transcript	ANN=C|upstream_gene_variant|MODIFIER|g10239|g10239|transcript|g10239.t1|protein_coding||c.-4440G>C|||||4440|,C|downstream_gene_variant|MODIFIER|g10238|g10238|transcript|g10238.t1|protein_coding||c.*367G>C|||||367|,C|intergenic_region|MODIFIER|g10238-g10239|g10238-g10239|intergenic_region|g10238-g10239|||n.1043432G>C||||||	GT:GQ:DP:AD:VAF:PL:PS	0|1:37:167:54,113:0.676647:41,0,39:1028142	Ankyrin repeats domain-containing protein
contig_286	1043574	A	G	30.7	PASS	upstream_gene_variant	MODIFIER	Pcac251616_g10239	transcript	ANN=G|upstream_gene_variant|MODIFIER|g10239|g10239|transcript|g10239.t1|protein_coding||c.-4298A>G|||||4298|,G|downstream_gene_variant|MODIFIER|g10238|g10238|transcript|g10238.t1|protein_coding||c.*509A>G|||||509|,G|intergenic_region|MODIFIER|g10238-g10239|g10238-g10239|intergenic_region|g10238-g10239|||n.1043574A>G||||||	GT:GQ:DP:AD:VAF:PL:PS	0|1:31:165:98,67:0.406061:30,0,47:1028142	Ankyrin repeats domain-containing protein
contig_286	1043611	G	C	28.6	PASS	upstream_gene_variant	MODIFIER	Pcac251616_g10239	transcript	ANN=C|upstream_gene_variant|MODIFIER|g10239|g10239|transcript|g10239.t1|protein_coding||c.-4261G>C|||||4261|,C|downstream_gene_variant|MODIFIER|g10238|g10238|transcript|g10238.t1|protein_coding||c.*546G>C|||||546|,C|intergenic_region|MODIFIER|g10238-g10239|g10238-g10239|intergenic_region|g10238-g10239|||n.1043611G>C||||||	GT:GQ:DP:AD:VAF:PL:PS	0|1:29:165:100,65:0.393939:28,0,45:1028142	Ankyrin repeats domain-containing protein
contig_286	1043628	C	T	35.5	PASS	upstream_gene_variant	MODIFIER	Pcac251616_g10239	transcript	ANN=T|upstream_gene_variant|MODIFIER|g10239|g10239|transcript|g10239.t1|protein_coding||c.-4244C>T|||||4244|,T|downstream_gene_variant|MODIFIER|g10238|g10238|transcript|g10238.t1|protein_coding||c.*563C>T|||||563|,T|intergenic_region|MODIFIER|g10238-g10239|g10238-g10239|intergenic_region|g10238-g10239|||n.1043628C>T||||||	GT:GQ:DP:AD:VAF:PL:PS	0|1:26:158:49,109:0.689873:35,0,26:1028142	Ankyrin repeats domain-containing protein
contig_286	1043629	C	T	27.4	PASS	upstream_gene_variant	MODIFIER	Pcac251616_g10239	transcript	ANN=T|upstream_gene_variant|MODIFIER|g10239|g10239|transcript|g10239.t1|protein_coding||c.-4243C>T|||||4243|,T|downstream_gene_variant|MODIFIER|g10238|g10238|transcript|g10238.t1|protein_coding||c.*564C>T|||||564|,T|intergenic_region|MODIFIER|g10238-g10239|g10238-g10239|intergenic_region|g10238-g10239|||n.1043629C>T||||||	GT:GQ:DP:AD:VAF:PL:PS	0|1:20:164:53,111:0.676829:27,0,20:1028142	Ankyrin repeats domain-containing protein
contig_286	1043630	C	T	32	PASS	upstream_gene_variant	MODIFIER	Pcac251616_g10239	transcript	ANN=T|upstream_gene_variant|MODIFIER|g10239|g10239|transcript|g10239.t1|protein_coding||c.-4242C>T|||||4242|,T|downstream_gene_variant|MODIFIER|g10238|g10238|transcript|g10238.t1|protein_coding||c.*565C>T|||||565|,T|intergenic_region|MODIFIER|g10238-g10239|g10238-g10239|intergenic_region|g10238-g10239|||n.1043630C>T||||||	GT:GQ:DP:AD:VAF:PL:PS	0|1:25:165:54,111:0.672727:32,0,26:1028142	Ankyrin repeats domain-containing protein
contig_286	1043631	C	T	35	PASS	upstream_gene_variant	MODIFIER	Pcac251616_g10239	transcript	ANN=T|upstream_gene_variant|MODIFIER|g10239|g10239|transcript|g10239.t1|protein_coding||c.-4241C>T|||||4241|,T|downstream_gene_variant|MODIFIER|g10238|g10238|transcript|g10238.t1|protein_coding||c.*566C>T|||||566|,T|intergenic_region|MODIFIER|g10238-g10239|g10238-g10239|intergenic_region|g10238-g10239|||n.1043631C>T||||||	GT:GQ:DP:AD:VAF:PL:PS	0|1:33:142:54,88:0.619718:35,0,36:1028142	Ankyrin repeats domain-containing protein
contig_286	1043824	C	T	21.7	PASS	upstream_gene_variant	MODIFIER	Pcac251616_g10239	transcript	ANN=T|upstream_gene_variant|MODIFIER|g10239|g10239|transcript|g10239.t1|protein_coding||c.-4048C>T|||||4048|,T|downstream_gene_variant|MODIFIER|g10238|g10238|transcript|g10238.t1|protein_coding||c.*759C>T|||||759|,T|intergenic_region|MODIFIER|g10238-g10239|g10238-g10239|intergenic_region|g10238-g10239|||n.1043824C>T||||||	GT:GQ:DP:AD:VAF:PL:PS	0|1:22:161:96,65:0.403727:21,0,51:1028142	Ankyrin repeats domain-containing protein
contig_286	1044229	T	C	40.4	PASS	upstream_gene_variant	MODIFIER	Pcac251616_g10239	transcript	ANN=C|upstream_gene_variant|MODIFIER|g10239|g10239|transcript|g10239.t1|protein_coding||c.-3643T>C|||||3643|,C|upstream_gene_variant|MODIFIER|g10240|g10240|transcript|g10240.t1|protein_coding||c.-4755T>C|||||4755|,C|downstream_gene_variant|MODIFIER|g10238|g10238|transcript|g10238.t1|protein_coding||c.*1164T>C|||||1164|,C|intergenic_region|MODIFIER|g10238-g10239|g10238-g10239|intergenic_region|g10…	GT:GQ:DP:AD:VAF:PL:PS	0|1:34:159:53,106:0.666667:40,0,34:1028142	Ankyrin repeats domain-containing protein
contig_286	1044562	G	A	41.3	PASS	upstream_gene_variant	MODIFIER	Pcac251616_g10239	transcript	ANN=A|upstream_gene_variant|MODIFIER|g10239|g10239|transcript|g10239.t1|protein_coding||c.-3310G>A|||||3310|,A|upstream_gene_variant|MODIFIER|g10240|g10240|transcript|g10240.t1|protein_coding||c.-4422G>A|||||4422|,A|downstream_gene_variant|MODIFIER|g10238|g10238|transcript|g10238.t1|protein_coding||c.*1497G>A|||||1497|,A|intergenic_region|MODIFIER|g10238-g10239|g10238-g10239|intergenic_region|g10…	GT:GQ:DP:AD:VAF:PL:PS	0|1:41:158:95,63:0.398734:41,0,58:1028142	Ankyrin repeats domain-containing protein
contig_286	1044596	C	A	42.6	PASS	upstream_gene_variant	MODIFIER	Pcac251616_g10239	transcript	ANN=A|upstream_gene_variant|MODIFIER|g10239|g10239|transcript|g10239.t1|protein_coding||c.-3276C>A|||||3276|,A|upstream_gene_variant|MODIFIER|g10240|g10240|transcript|g10240.t1|protein_coding||c.-4388C>A|||||4388|,A|downstream_gene_variant|MODIFIER|g10238|g10238|transcript|g10238.t1|protein_coding||c.*1531C>A|||||1531|,A|intergenic_region|MODIFIER|g10238-g10239|g10238-g10239|intergenic_region|g10…	GT:GQ:DP:AD:VAF:PL:PS	0|1:43:156:93,63:0.403846:42,0,62:1028142	Ankyrin repeats domain-containing protein
contig_286	1044777	G	C	25.6	PASS	upstream_gene_variant	MODIFIER	Pcac251616_g10239	transcript	ANN=C|upstream_gene_variant|MODIFIER|g10239|g10239|transcript|g10239.t1|protein_coding||c.-3095G>C|||||3095|,C|upstream_gene_variant|MODIFIER|g10240|g10240|transcript|g10240.t1|protein_coding||c.-4207G>C|||||4207|,C|downstream_gene_variant|MODIFIER|g10238|g10238|transcript|g10238.t1|protein_coding||c.*1712G>C|||||1712|,C|intergenic_region|MODIFIER|g10238-g10239|g10238-g10239|intergenic_region|g10…	GT:GQ:DP:AD:VAF:PL:PS	0|1:26:155:93,62:0.4:25,0,56:1028142	Ankyrin repeats domain-containing protein
contig_286	1044896	G	A	37.4	PASS	upstream_gene_variant	MODIFIER	Pcac251616_g10239	transcript	ANN=A|upstream_gene_variant|MODIFIER|g10239|g10239|transcript|g10239.t1|protein_coding||c.-2976G>A|||||2976|,A|upstream_gene_variant|MODIFIER|g10240|g10240|transcript|g10240.t1|protein_coding||c.-4088G>A|||||4088|,A|downstream_gene_variant|MODIFIER|g10238|g10238|transcript|g10238.t1|protein_coding||c.*1831G>A|||||1831|,A|intergenic_region|MODIFIER|g10238-g10239|g10238-g10239|intergenic_region|g10…	GT:GQ:DP:AD:VAF:PL:PS	0|1:37:153:92,60:0.392157:37,0,52:1028142	Ankyrin repeats domain-containing protein
contig_286	1044912	C	T	49.4	PASS	upstream_gene_variant	MODIFIER	Pcac251616_g10239	transcript	ANN=T|upstream_gene_variant|MODIFIER|g10239|g10239|transcript|g10239.t1|protein_coding||c.-2960C>T|||||2960|,T|upstream_gene_variant|MODIFIER|g10240|g10240|transcript|g10240.t1|protein_coding||c.-4072C>T|||||4072|,T|downstream_gene_variant|MODIFIER|g10238|g10238|transcript|g10238.t1|protein_coding||c.*1847C>T|||||1847|,T|intergenic_region|MODIFIER|g10238-g10239|g10238-g10239|intergenic_region|g10…	GT:GQ:DP:AD:VAF:PL:PS	0|1:49:150:92,58:0.386667:49,0,58:1028142	Ankyrin repeats domain-containing protein
contig_286	1045038	A	G	37.4	PASS	upstream_gene_variant	MODIFIER	Pcac251616_g10239	transcript	ANN=G|upstream_gene_variant|MODIFIER|g10239|g10239|transcript|g10239.t1|protein_coding||c.-2834A>G|||||2834|,G|upstream_gene_variant|MODIFIER|g10240|g10240|transcript|g10240.t1|protein_coding||c.-3946A>G|||||3946|,G|downstream_gene_variant|MODIFIER|g10238|g10238|transcript|g10238.t1|protein_coding||c.*1973A>G|||||1973|,G|intergenic_region|MODIFIER|g10238-g10239|g10238-g10239|intergenic_region|g10…	GT:GQ:DP:AD:VAF:PL:PS	0|1:37:153:49,104:0.679739:37,0,54:1028142	Ankyrin repeats domain-containing protein
contig_286	1045068	C	A	45	PASS	upstream_gene_variant	MODIFIER	Pcac251616_g10239	transcript	ANN=A|upstream_gene_variant|MODIFIER|g10239|g10239|transcript|g10239.t1|protein_coding||c.-2804C>A|||||2804|,A|upstream_gene_variant|MODIFIER|g10240|g10240|transcript|g10240.t1|protein_coding||c.-3916C>A|||||3916|,A|downstream_gene_variant|MODIFIER|g10238|g10238|transcript|g10238.t1|protein_coding||c.*2003C>A|||||2003|,A|intergenic_region|MODIFIER|g10238-g10239|g10238-g10239|intergenic_region|g10…	GT:GQ:DP:AD:VAF:PL:PS	0|1:44:152:49,103:0.677632:44,0,50:1028142	Ankyrin repeats domain-containing protein
contig_286	1045254	A	C	42.8	PASS	upstream_gene_variant	MODIFIER	Pcac251616_g10239	transcript	ANN=C|upstream_gene_variant|MODIFIER|g10239|g10239|transcript|g10239.t1|protein_coding||c.-2618A>C|||||2618|,C|upstream_gene_variant|MODIFIER|g10240|g10240|transcript|g10240.t1|protein_coding||c.-3730A>C|||||3730|,C|downstream_gene_variant|MODIFIER|g10238|g10238|transcript|g10238.t1|protein_coding||c.*2189A>C|||||2189|,C|intergenic_region|MODIFIER|g10238-g10239|g10238-g10239|intergenic_region|g10…	GT:GQ:DP:AD:VAF:PL:PS	0|1:42:150:49,101:0.673333:42,0,47:1028142	Ankyrin repeats domain-containing protein
contig_286	1045494	A	G	52.3	PASS	upstream_gene_variant	MODIFIER	Pcac251616_g10239	transcript	ANN=G|upstream_gene_variant|MODIFIER|g10239|g10239|transcript|g10239.t1|protein_coding||c.-2378A>G|||||2378|,G|upstream_gene_variant|MODIFIER|g10240|g10240|transcript|g10240.t1|protein_coding||c.-3490A>G|||||3490|,G|downstream_gene_variant|MODIFIER|g10238|g10238|transcript|g10238.t1|protein_coding||c.*2429A>G|||||2429|,G|intergenic_region|MODIFIER|g10238-g10239|g10238-g10239|intergenic_region|g10…	GT:GQ:DP:AD:VAF:PL:PS	0|1:51:148:48,100:0.675676:52,0,55:1028142	Ankyrin repeats domain-containing protein
contig_286	1045632	A	G	39.5	PASS	upstream_gene_variant	MODIFIER	Pcac251616_g10239	transcript	ANN=G|upstream_gene_variant|MODIFIER|g10239|g10239|transcript|g10239.t1|protein_coding||c.-2240A>G|||||2240|,G|upstream_gene_variant|MODIFIER|g10240|g10240|transcript|g10240.t1|protein_coding||c.-3352A>G|||||3352|,G|downstream_gene_variant|MODIFIER|g10238|g10238|transcript|g10238.t1|protein_coding||c.*2567A>G|||||2567|,G|intergenic_region|MODIFIER|g10238-g10239|g10238-g10239|intergenic_region|g10…	GT:GQ:DP:AD:VAF:PL:PS	0|1:38:147:47,99:0.673469:39,0,42:1028142	Ankyrin repeats domain-containing protein
contig_286	1045723	A	G	54.4	PASS	upstream_gene_variant	MODIFIER	Pcac251616_g10239	transcript	ANN=G|upstream_gene_variant|MODIFIER|g10239|g10239|transcript|g10239.t1|protein_coding||c.-2149A>G|||||2149|,G|upstream_gene_variant|MODIFIER|g10240|g10240|transcript|g10240.t1|protein_coding||c.-3261A>G|||||3261|,G|downstream_gene_variant|MODIFIER|g10238|g10238|transcript|g10238.t1|protein_coding||c.*2658A>G|||||2658|,G|intergenic_region|MODIFIER|g10238-g10239|g10238-g10239|intergenic_region|g10…	GT:GQ:DP:AD:VAF:PL:PS	0|1:54:144:46,98:0.680556:54,0,67:1028142	Ankyrin repeats domain-containing protein
contig_286	1045847	T	C	28.8	PASS	upstream_gene_variant	MODIFIER	Pcac251616_g10239	transcript	ANN=C|upstream_gene_variant|MODIFIER|g10239|g10239|transcript|g10239.t1|protein_coding||c.-2025T>C|||||2025|,C|upstream_gene_variant|MODIFIER|g10240|g10240|transcript|g10240.t1|protein_coding||c.-3137T>C|||||3137|,C|downstream_gene_variant|MODIFIER|g10238|g10238|transcript|g10238.t1|protein_coding||c.*2782T>C|||||2782|,C|intergenic_region|MODIFIER|g10238-g10239|g10238-g10239|intergenic_region|g10…	GT:GQ:DP:AD:VAF:PL:PS	0|1:28:140:45,95:0.678571:28,0,35:1028142	Ankyrin repeats domain-containing protein
contig_286	1045938	C	T	29.1	PASS	upstream_gene_variant	MODIFIER	Pcac251616_g10239	transcript	ANN=T|upstream_gene_variant|MODIFIER|g10239|g10239|transcript|g10239.t1|protein_coding||c.-1934C>T|||||1934|,T|upstream_gene_variant|MODIFIER|g10240|g10240|transcript|g10240.t1|protein_coding||c.-3046C>T|||||3046|,T|downstream_gene_variant|MODIFIER|g10238|g10238|transcript|g10238.t1|protein_coding||c.*2873C>T|||||2873|,T|intergenic_region|MODIFIER|g10238-g10239|g10238-g10239|intergenic_region|g10…	GT:GQ:DP:AD:VAF:PL:PS	0|1:29:140:83,57:0.407143:29,0,50:1028142	Ankyrin repeats domain-containing protein
contig_286	1046030	C	G	40.1	PASS	upstream_gene_variant	MODIFIER	Pcac251616_g10239	transcript	ANN=G|upstream_gene_variant|MODIFIER|g10239|g10239|transcript|g10239.t1|protein_coding||c.-1842C>G|||||1842|,G|upstream_gene_variant|MODIFIER|g10240|g10240|transcript|g10240.t1|protein_coding||c.-2954C>G|||||2954|,G|downstream_gene_variant|MODIFIER|g10238|g10238|transcript|g10238.t1|protein_coding||c.*2965C>G|||||2965|,G|intergenic_region|MODIFIER|g10238-g10239|g10238-g10239|intergenic_region|g10…	GT:GQ:DP:AD:VAF:PL:PS	0|1:40:139:82,57:0.410072:40,0,59:1028142	Ankyrin repeats domain-containing protein
contig_286	1046072	G	A	20.8	PASS	upstream_gene_variant	MODIFIER	Pcac251616_g10239	transcript	ANN=A|upstream_gene_variant|MODIFIER|g10239|g10239|transcript|g10239.t1|protein_coding||c.-1800G>A|||||1800|,A|upstream_gene_variant|MODIFIER|g10240|g10240|transcript|g10240.t1|protein_coding||c.-2912G>A|||||2912|,A|downstream_gene_variant|MODIFIER|g10238|g10238|transcript|g10238.t1|protein_coding||c.*3007G>A|||||3007|,A|intergenic_region|MODIFIER|g10238-g10239|g10238-g10239|intergenic_region|g10…	GT:GQ:DP:AD:VAF:PL:PS	0|1:21:138:80,54:0.391304:20,0,48:1028142	Ankyrin repeats domain-containing protein
contig_286	1046321	A	G	45.8	PASS	upstream_gene_variant	MODIFIER	Pcac251616_g10239	transcript	ANN=G|upstream_gene_variant|MODIFIER|g10239|g10239|transcript|g10239.t1|protein_coding||c.-1551A>G|||||1551|,G|upstream_gene_variant|MODIFIER|g10240|g10240|transcript|g10240.t1|protein_coding||c.-2663A>G|||||2663|,G|downstream_gene_variant|MODIFIER|g10238|g10238|transcript|g10238.t1|protein_coding||c.*3256A>G|||||3256|,G|intergenic_region|MODIFIER|g10238-g10239|g10238-g10239|intergenic_region|g10…	GT:GQ:DP:AD:VAF:PL:PS	0|1:44:137:42,93:0.678832:45,0,48:1028142	Ankyrin repeats domain-containing protein
contig_286	1046347	A	G	27.3	PASS	upstream_gene_variant	MODIFIER	Pcac251616_g10239	transcript	ANN=G|upstream_gene_variant|MODIFIER|g10239|g10239|transcript|g10239.t1|protein_coding||c.-1525A>G|||||1525|,G|upstream_gene_variant|MODIFIER|g10240|g10240|transcript|g10240.t1|protein_coding||c.-2637A>G|||||2637|,G|downstream_gene_variant|MODIFIER|g10238|g10238|transcript|g10238.t1|protein_coding||c.*3282A>G|||||3282|,G|intergenic_region|MODIFIER|g10238-g10239|g10238-g10239|intergenic_region|g10…	GT:GQ:DP:AD:VAF:PL:PS	0|1:27:139:43,96:0.690647:27,0,39:1028142	Ankyrin repeats domain-containing protein
contig_286	1046592	C	G	31.9	PASS	upstream_gene_variant	MODIFIER	Pcac251616_g10239	transcript	ANN=G|upstream_gene_variant|MODIFIER|g10239|g10239|transcript|g10239.t1|protein_coding||c.-1280C>G|||||1280|,G|upstream_gene_variant|MODIFIER|g10240|g10240|transcript|g10240.t1|protein_coding||c.-2392C>G|||||2392|,G|downstream_gene_variant|MODIFIER|g10238|g10238|transcript|g10238.t1|protein_coding||c.*3527C>G|||||3527|,G|intergenic_region|MODIFIER|g10238-g10239|g10238-g10239|intergenic_region|g10…	GT:GQ:DP:AD:VAF:PL:PS	0|1:31:132:41,90:0.681818:31,0,41:1028142	Ankyrin repeats domain-containing protein
contig_286	1046753	G	T	35.4	PASS	upstream_gene_variant	MODIFIER	Pcac251616_g10239	transcript	ANN=T|upstream_gene_variant|MODIFIER|g10239|g10239|transcript|g10239.t1|protein_coding||c.-1119G>T|||||1119|,T|upstream_gene_variant|MODIFIER|g10240|g10240|transcript|g10240.t1|protein_coding||c.-2231G>T|||||2231|,T|downstream_gene_variant|MODIFIER|g10238|g10238|transcript|g10238.t1|protein_coding||c.*3688G>T|||||3688|,T|intergenic_region|MODIFIER|g10238-g10239|g10238-g10239|intergenic_region|g10…	GT:GQ:DP:AD:VAF:PL:PS	0|1:27:128:41,87:0.679688:35,0,28:1028142	Ankyrin repeats domain-containing protein
contig_286	1047363	A	G	31	PASS	upstream_gene_variant	MODIFIER	Pcac251616_g10239	transcript	ANN=G|upstream_gene_variant|MODIFIER|g10239|g10239|transcript|g10239.t1|protein_coding||c.-509A>G|||||509|,G|upstream_gene_variant|MODIFIER|g10240|g10240|transcript|g10240.t1|protein_coding||c.-1621A>G|||||1621|,G|downstream_gene_variant|MODIFIER|g10238|g10238|transcript|g10238.t1|protein_coding||c.*4298A>G|||||4298|,G|intergenic_region|MODIFIER|g10238-g10239|g10238-g10239|intergenic_region|g1023…	GT:GQ:DP:AD:VAF:PL:PS	0|1:31:122:39,83:0.680328:31,0,41:1028142	Ankyrin repeats domain-containing protein
contig_286	1047434	C	T	21.3	PASS	upstream_gene_variant	MODIFIER	Pcac251616_g10239	transcript	ANN=T|upstream_gene_variant|MODIFIER|g10239|g10239|transcript|g10239.t1|protein_coding||c.-438C>T|||||438|,T|upstream_gene_variant|MODIFIER|g10240|g10240|transcript|g10240.t1|protein_coding||c.-1550C>T|||||1550|,T|downstream_gene_variant|MODIFIER|g10238|g10238|transcript|g10238.t1|protein_coding||c.*4369C>T|||||4369|,T|intergenic_region|MODIFIER|g10238-g10239|g10238-g10239|intergenic_region|g1023…	GT:GQ:DP:AD:VAF:PL:PS	0|1:21:118:69,49:0.415254:21,0,46:1028142	Ankyrin repeats domain-containing protein
[truncated: 4,664 more rows]

## Sheet: 252360_SNPs_high-quality
#CHROM	POS	251616_REF	252360_ALT	QUAL	FILTER	Variant type	Impact	Gene ID	DNA type	INFO	FORMAT	mysample	Description
[truncated: 2,869 more rows]

## Sheet: 252365_SNPs_high-quality
#CHROM	POS	251616_REF	252365_ALT	QUAL	FILTER	Variant type	Impact	Gene ID	DNA type	INFO	FORMAT	mysample	Description
[truncated: 2,864 more rows]

[truncated: 3 more sheets: 251683_SNPs_high-quality, Common_leather rot_all SNPs, KaKs ratio]
