# Supplementary material for: Genome analysis of Phytophthora cactorum strains associated with crown- and leather-rot in strawberry
Source: Front Microbiol. 2023 Jul 3;14:1214924. doi: 10.3389/fmicb.2023.1214924 (PMC10351607; doi:10.3389/fmicb.2023.1214924)
Supplement: Supplementary file 6 [file Table_5.XLSX]

## Sheet: Description
Supplementary Table 5. List of insertions and deletions (indels) detected in the genome of the leather rot strains and the low virulence crown rot strain compared to the high virulence crown rot strain 251616 of Phytophthora cactorum
Sheet name	Description
251539_high-quality_indels	High quality insertion or deletion (indels; phred score ≥ 20) detected on HiFi reads of Phytophthora cactorum strain 251539 using the assembled genome of strain 251616 (reference)
252360_high-quality_indels	High quality insertion or deletion (indels; phred score ≥ 20) detected on HiFi reads of Phytophthora cactorum strain 252360 using the assembled genome of strain 251616 (reference)
252365_high-quality_indels	High quality insertion or deletion (indels; phred score ≥ 20) detected on HiFi reads of Phytophthora cactorum strain 252365 using the assembled genome of strain 251616 (reference)
251683_high-quality_indels	High quality insertion or deletion (indels; phred score ≥ 20) detected on HiFi reads of Phytophthora cactorum strain 251683 using the assembled genome of strain 251616 (reference)
Common_leather rot_indels	High quality insertion or deletion (indels; phred score ≥ 20) detected in all leather rot strains compared to the P. cactorum strain 251616 (reference)
Strain	Pathotype
P.cactorum_251539	Leather rot
P.cactorum_252360	Leather rot
P.cactorum_252365	Leather rot
P.cactorum_251683	Crown rot (low virulence)
P.cactorum_251616	Crown rot (high virulence)

## Sheet: 251539_high-quality_indels
#CHROM	POS	251616_REF	251539_ALT	QUAL	FILTER	Variant type	Impact	Gene_ID	DNA type	INFO	FORMAT	mysample	Description
contig_201	126471	T	TG	50.6	PASS	upstream_gene_variant	MODIFIER	Pcac251616_g5216	transcript	ANN=TG|upstream_gene_variant|MODIFIER|g5216|g5216|transcript|g5216.t1|protein_coding||c.-4813_-4812insC|||||4813|,TG|downstream_gene_variant|MODIFIER|g5217|g5217|transcript|g5217.t1|protein_coding||c.*867_*868insG|||||868|,TG|intergenic_region|MODIFIER|g5217-g5218|g5217-g5218|intergenic_region|g5217-g5218|||n.126471_126472insG||||||	GT:GQ:DP:AD:VAF:PL	1/1:48:62:4,58:0.935484:50,52,0	10 kDa chaperonin
contig_133	868812	GT	G	58.7	PASS	upstream_gene_variant	MODIFIER	Pcac251616_g863	transcript	ANN=G|upstream_gene_variant|MODIFIER|g863|g863|transcript|g863.t1|protein_coding||c.-3541delT|||||3541|,G|downstream_gene_variant|MODIFIER|g862|g862|transcript|g862.t1|protein_coding||c.*1945delA|||||1945|,G|downstream_gene_variant|MODIFIER|g864|g864|transcript|g864.t1|protein_coding||c.*4833delA|||||4833|,G|intergenic_region|MODIFIER|g861-g862|g861-g862|intergenic_region|g861-g862|||n.868813delT…	GT:GQ:DP:AD:VAF:PL	1/1:45:42:5,37:0.880952:58,45,0	12-oxophytodienoate reductase
contig_133	870144	TG	T	58.1	PASS	upstream_gene_variant	MODIFIER	Pcac251616_g863	transcript	ANN=T|upstream_gene_variant|MODIFIER|g863|g863|transcript|g863.t1|protein_coding||c.-2209delG|||||2209|,T|downstream_gene_variant|MODIFIER|g862|g862|transcript|g862.t1|protein_coding||c.*613delC|||||613|,T|downstream_gene_variant|MODIFIER|g864|g864|transcript|g864.t1|protein_coding||c.*3501delC|||||3501|,T|intergenic_region|MODIFIER|g861-g862|g861-g862|intergenic_region|g861-g862|||n.870145delG||…	GT:GQ:DP:AD:VAF:PL	1/1:49:47:6,38:0.808511:58,49,0	12-oxophytodienoate reductase
contig_244	853669	AC	A	54.9	PASS	upstream_gene_variant	MODIFIER	Pcac251616_g7434	transcript	ANN=A|upstream_gene_variant|MODIFIER|g7434|g7434|transcript|g7434.t1|protein_coding||c.-2726delC|||||2726|,A|downstream_gene_variant|MODIFIER|g7433|g7433|transcript|g7433.t1|protein_coding||c.*1935delC|||||1935|,A|downstream_gene_variant|MODIFIER|g7435|g7435|transcript|g7435.t1|protein_coding||c.*3832delG|||||3832|,A|intergenic_region|MODIFIER|g7433-g7434|g7433-g7434|intergenic_region|g7433-g7434…	GT:GQ:DP:AD:VAF:PL	1/1:33:64:16,44:0.6875:54,32,0	12-oxophytodienoate reductase 1
contig_244	856548	TCGTGCTGTCA	T	47.7	PASS	frameshift_variant	HIGH	Pcac251616_g7434	transcript	ANN=T|frameshift_variant|HIGH|g7434|g7434|transcript|g7434.t1|protein_coding|1/1|c.155_164delGTGCTGTCAC|p.Arg52fs|155/618|155/618|52/205||INFO_REALIGN_3_PRIME,T|downstream_gene_variant|MODIFIER|g7433|g7433|transcript|g7433.t1|protein_coding||c.*4814_*4823delCGTGCTGTCA|||||4814|,T|downstream_gene_variant|MODIFIER|g7435|g7435|transcript|g7435.t1|protein_coding||c.*944_*953delTGACAGCACG|||||953|;LOF…	GT:GQ:DP:AD:VAF:PL	1/1:47:61:0,61:1:47,54,0	12-oxophytodienoate reductase 1
contig_166	192962	TA	T	49.3	PASS	upstream_gene_variant	MODIFIER	Pcac251616_g2793	transcript	ANN=T|upstream_gene_variant|MODIFIER|g2793|g2793|transcript|g2793.t1|protein_coding||c.-1204delA|||||1204|,T|upstream_gene_variant|MODIFIER|g2795|g2795|transcript|g2795.t1|protein_coding||c.-3058delA|||||3058|,T|downstream_gene_variant|MODIFIER|g2794|g2794|transcript|g2794.t1|protein_coding||c.*1901delT|||||1901|,T|intron_variant|MODIFIER|g2792|g2792|transcript|g2792.t1|protein_coding|3/4|c.399+1…	GT:GQ:DP:AD:VAF:PL	1/1:43:56:3,51:0.910714:49,44,0	14 kDa zinc-binding protein
contig_39	252480	AT	A	63	PASS	upstream_gene_variant	MODIFIER	Pcac251616_g13731	transcript	ANN=A|upstream_gene_variant|MODIFIER|g13731|g13731|transcript|g13731.t1|protein_coding||c.-4477delT|||||4477|,A|downstream_gene_variant|MODIFIER|g13728|g13728|transcript|g13728.t1|protein_coding||c.*2087delT|||||2087|,A|downstream_gene_variant|MODIFIER|g13729|g13729|transcript|g13729.t1|protein_coding||c.*503delT|||||503|,A|downstream_gene_variant|MODIFIER|g13730|g13730|transcript|g13730.t1|prote…	GT:GQ:DP:AD:VAF:PL	1/1:55:63:6,56:0.888889:62,56,0	15 kDa selenoprotein
contig_39	253393	CA	C	53.6	PASS	upstream_gene_variant	MODIFIER	Pcac251616_g13731	transcript	ANN=C|upstream_gene_variant|MODIFIER|g13731|g13731|transcript|g13731.t1|protein_coding||c.-3564delA|||||3564|,C|downstream_gene_variant|MODIFIER|g13728|g13728|transcript|g13728.t1|protein_coding||c.*3000delA|||||3000|,C|downstream_gene_variant|MODIFIER|g13729|g13729|transcript|g13729.t1|protein_coding||c.*1416delA|||||1416|,C|downstream_gene_variant|MODIFIER|g13730|g13730|transcript|g13730.t1|pro…	GT:GQ:DP:AD:VAF:PL	1/1:46:60:0,60:1:53,46,0	15 kDa selenoprotein
contig_39	254515	C	CAATA	49.6	PASS	upstream_gene_variant	MODIFIER	Pcac251616_g13731	transcript	ANN=CAATA|upstream_gene_variant|MODIFIER|g13731|g13731|transcript|g13731.t1|protein_coding||c.-2443_-2442insAATA|||||2442|,CAATA|downstream_gene_variant|MODIFIER|g13728|g13728|transcript|g13728.t1|protein_coding||c.*4121_*4122insAATA|||||4122|,CAATA|downstream_gene_variant|MODIFIER|g13729|g13729|transcript|g13729.t1|protein_coding||c.*2537_*2538insAATA|||||2538|,CAATA|downstream_gene_variant|MODI…	GT:GQ:DP:AD:VAF:PL	1/1:48:60:0,60:1:49,52,0	15 kDa selenoprotein
contig_93	1035305	TG	T	53	PASS	upstream_gene_variant	MODIFIER	Pcac251616_g16919	transcript	ANN=T|upstream_gene_variant|MODIFIER|g16919|g16919|transcript|g16919.t1|protein_coding||c.-2484delC|||||2484|,T|upstream_gene_variant|MODIFIER|g16922|g16922|transcript|g16922.t1|protein_coding||c.-2589delG|||||2589|,T|downstream_gene_variant|MODIFIER|g16918|g16918|transcript|g16918.t1|protein_coding||c.*3767delG|||||3767|,T|downstream_gene_variant|MODIFIER|g16920|g16920|transcript|g16920.t1|prote…	GT:GQ:DP:AD:VAF:PL	1/1:42:59:2,56:0.949153:53,42,0	15-hydroxyprostaglandin dehydrogenase
contig_7	149182	TG	T	57.3	PASS	upstream_gene_variant	MODIFIER	Pcac251616_g15547	transcript	ANN=T|upstream_gene_variant|MODIFIER|g15547|g15547|transcript|g15547.t1|protein_coding||c.-428delC|||||428|,T|upstream_gene_variant|MODIFIER|g15548|g15548|transcript|g15548.t1|protein_coding||c.-150delG|||||150|,T|upstream_gene_variant|MODIFIER|g15550|g15550|transcript|g15550.t1|protein_coding||c.-2953delG|||||2953|,T|downstream_gene_variant|MODIFIER|g15545|g15545|transcript|g15545.t1|protein_cod…	GT:GQ:DP:AD:VAF:PL	1/1:40:71:13,53:0.746479:57,40,0	16S rRNA methyltransferase RsmB/F
contig_7	150818	CT	C	61.7	PASS	upstream_gene_variant	MODIFIER	Pcac251616_g15547	transcript	ANN=C|upstream_gene_variant|MODIFIER|g15547|g15547|transcript|g15547.t1|protein_coding||c.-2064delA|||||2064|,C|upstream_gene_variant|MODIFIER|g15550|g15550|transcript|g15550.t1|protein_coding||c.-1317delT|||||1317|,C|downstream_gene_variant|MODIFIER|g15546|g15546|transcript|g15546.t1|protein_coding||c.*4052delT|||||4052|,C|downstream_gene_variant|MODIFIER|g15548|g15548|transcript|g15548.t1|prote…	GT:GQ:DP:AD:VAF:PL	1/1:50:71:2,69:0.971831:61,49,0	16S rRNA methyltransferase RsmB/F
contig_201	400034	G	GCCCCCCCC	33.1	PASS	upstream_gene_variant	MODIFIER	Pcac251616_g5273	transcript	ANN=GCCCCCCCC|upstream_gene_variant|MODIFIER|g5273|g5273|transcript|g5273.t1|protein_coding||c.-3513_-3512insCCCCCCCC|||||3512|,GCCCCCCCC|downstream_gene_variant|MODIFIER|g5274|g5274|transcript|g5274.t1|protein_coding||c.*4724_*4725insGGGGGGGG|||||4724|,GCCCCCCCC|intergenic_region|MODIFIER|g5272-g5273|g5272-g5273|intergenic_region|g5272-g5273|||n.400034_400035insCCCCCCCC||||||	GT:GQ:DP:AD:VAF:PL	1/1:13:21:11,5:0.238095:32,12,0	1-aminocyclopropane-1-carboxylate deaminase
contig_338	29204	A	ACC	44	PASS	upstream_gene_variant	MODIFIER	Pcac251616_g12851	transcript	ANN=ACC|upstream_gene_variant|MODIFIER|g12851|g12851|transcript|g12851.t1|protein_coding||c.-908_-907insCC|||||907|,ACC|downstream_gene_variant|MODIFIER|g12852|g12852|transcript|g12852.t1|protein_coding||c.*3108_*3109insGG|||||3108|,ACC|intergenic_region|MODIFIER|CHR_START-g12851|CHR_START-g12851|intergenic_region|CHR_START-g12851|||n.29204_29205insCC||||||	GT:GQ:DP:AD:VAF:PL	1/1:18:64:27,20:0.3125:43,18,0	1-phosphatidylinositol 3-phosphate 5-kinase
contig_338	29468	T	TTTCGAAACGG	48.6	PASS	upstream_gene_variant	MODIFIER	Pcac251616_g12851	transcript	ANN=TTTCGAAACGG|upstream_gene_variant|MODIFIER|g12851|g12851|transcript|g12851.t1|protein_coding||c.-644_-643insTTCGAAACGG|||||643|,TTTCGAAACGG|downstream_gene_variant|MODIFIER|g12852|g12852|transcript|g12852.t1|protein_coding||c.*2844_*2845insCCGTTTCGAA|||||2844|,TTTCGAAACGG|intergenic_region|MODIFIER|CHR_START-g12851|CHR_START-g12851|intergenic_region|CHR_START-g12851|||n.29468_29469insTTCGAAAC…	GT:GQ:DP:AD:VAF:PL	1/1:46:63:3,55:0.873016:48,50,0	1-phosphatidylinositol 3-phosphate 5-kinase
contig_162	76015	GTATCATTCGT	G	37.2	PASS	upstream_gene_variant	MODIFIER	Pcac251616_g2313	transcript	ANN=G|upstream_gene_variant|MODIFIER|g2313|g2313|transcript|g2313.t1|protein_coding||c.-451_-442delACGAATGATA|||||442|,G|downstream_gene_variant|MODIFIER|g2312|g2312|transcript|g2312.t1|protein_coding||c.*2644_*2653delTATCATTCGT|||||2644|,G|downstream_gene_variant|MODIFIER|g2314|g2314|transcript|g2314.t1|protein_coding||c.*278_*287delACGAATGATA|||||287|,G|downstream_gene_variant|MODIFIER|g2315|g2…	GT:GQ:DP:AD:VAF:PL	1/1:36:59:0,59:1:37,43,0	1-phosphatidylinositol 3-phosphate 5-kinase FAB1
contig_280	1275396	AATATATATATATATAT	A	44.8	PASS	upstream_gene_variant	MODIFIER	Pcac251616_g9863	transcript	ANN=A|upstream_gene_variant|MODIFIER|g9863|g9863|transcript|g9863.t1|protein_coding||c.-2938_-2923delATATATATATATATAT|||||2923|,A|downstream_gene_variant|MODIFIER|g9862|g9862|transcript|g9862.t1|protein_coding||c.*4044_*4059delATATATATATATATAT|||||4044|,A|downstream_gene_variant|MODIFIER|g9864|g9864|transcript|g9864.t1|protein_coding||c.*1532_*1547delATATATATATATATAT|||||1532|,A|downstream_gene_v…	GT:GQ:DP:AD:VAF:PL	1/1:42:62:0,60:0.967742:44,45,0	2,3-bisphosphoglycerate-dependent phosphoglycerate mutase
contig_180	161501	G	GT	61.4	PASS	upstream_gene_variant	MODIFIER	Pcac251616_g3517	transcript	ANN=GT|upstream_gene_variant|MODIFIER|g3517|g3517|transcript|g3517.t1|protein_coding||c.-3658_-3657insT|||||3657|,GT|downstream_gene_variant|MODIFIER|g3516|g3516|transcript|g3516.t1|protein_coding||c.*468_*469insA|||||468|,GT|downstream_gene_variant|MODIFIER|g3518|g3518|transcript|g3518.t1|protein_coding||c.*4591_*4592insA|||||4591|,GT|intron_variant|MODIFIER|g3515|g3515|transcript|g3515.t1|prote…	GT:GQ:DP:AD:VAF:PL	1/1:52:66:11,49:0.742424:61,53,0	23S rRNA (adenine(2030)-N(6))-methyltransferase RlmJ
contig_27	92488	CCTGCTGCTT	C	46.8	PASS	conservative_inframe_deletion	MODERATE	Pcac251616_g8681	transcript	ANN=C|conservative_inframe_deletion|MODERATE|g8681|g8681|transcript|g8681.t1|protein_coding|1/1|c.190_198delAAGCAGCAG|p.Lys64_Gln66del|198/849|190/849|64/282||,C|upstream_gene_variant|MODIFIER|g8679|g8679|transcript|g8679.t1|protein_coding||c.-2523_-2515delAAGCAGCAG|||||2515|,C|upstream_gene_variant|MODIFIER|g8683|g8683|transcript|g8683.t1|protein_coding||c.-2275_-2267delCTGCTGCTT|||||2275|,C|dow…	GT:GQ:DP:AD:VAF:PL	1/1:45:67:0,67:1:46,49,0	25S rRNA (adenine(2142)-N(1))-methyltransferase, Bmt2
contig_182	586047	TGGGG	T,TG	55.8	PASS	upstream_gene_variant	MODIFIER	Pcac251616_g3792	transcript	ANN=T|upstream_gene_variant|MODIFIER|g3792|g3792|transcript|g3792.t1|protein_coding||c.-4400_-4397delCCCC|||||4397|,TG|upstream_gene_variant|MODIFIER|g3792|g3792|transcript|g3792.t1|protein_coding||c.-4400_-4398delCCC|||||4398|,T|upstream_gene_variant|MODIFIER|g3793|g3793|transcript|g3793.t1|protein_coding||c.-3254_-3251delGGGG|||||3254|,TG|upstream_gene_variant|MODIFIER|g3793|g3793|transcript|g3…	GT:GQ:DP:AD:VAF:PL	1/2:6:43:0,18,17:0.418605,0.395349:54,36,5,36,0,22	26S protease regulatory subunit 7
contig_93	1222954	CTCAAAAA	C	42.1	PASS	upstream_gene_variant	MODIFIER	Pcac251616_g16983	transcript	ANN=C|upstream_gene_variant|MODIFIER|g16983|g16983|transcript|g16983.t1|protein_coding||c.-96_-90delTCAAAAA|||||96|,C|downstream_gene_variant|MODIFIER|g16981|g16981|transcript|g16981.t1|protein_coding||c.*4255_*4261delTCAAAAA|||||4255|,C|downstream_gene_variant|MODIFIER|g16982|g16982|transcript|g16982.t1|protein_coding||c.*618_*624delTCAAAAA|||||618|,C|downstream_gene_variant|MODIFIER|g16984|g169…	GT:GQ:DP:AD:VAF:PL	1/1:41:71:0,71:1:42,46,0	26S proteasome non-ATPase regulatory subunit 12
contig_181	64132	GCCTCCA	G	28.2	PASS	disruptive_inframe_deletion	MODERATE	Pcac251616_g3624	transcript	ANN=G|disruptive_inframe_deletion|MODERATE|g3624|g3624|transcript|g3624.t1|protein_coding|2/4|c.380_385delTGGAGG|p.Val127_Glu128del|385/1557|380/1557|127/518||,G|upstream_gene_variant|MODIFIER|g3622|g3622|transcript|g3622.t1|protein_coding||c.-2346_-2341delTGGAGG|||||2341|,G|downstream_gene_variant|MODIFIER|g3621|g3621|transcript|g3621.t1|protein_coding||c.*4815_*4820delCCTCCA|||||4815|,G|downstr…	GT:GQ:DP:AD:VAF:PL	1/1:28:51:4,47:0.921569:28,44,0	26S proteasome non-ATPase regulatory subunit 3
contig_280	810261	A	AT	56.3	PASS	upstream_gene_variant	MODIFIER	Pcac251616_g9730	transcript	ANN=AT|upstream_gene_variant|MODIFIER|g9730|g9730|transcript|g9730.t1|protein_coding||c.-814_-813insT|||||813|,AT|downstream_gene_variant|MODIFIER|g9731|g9731|transcript|g9731.t1|protein_coding||c.*1314_*1315insA|||||1314|,AT|downstream_gene_variant|MODIFIER|g9732|g9732|transcript|g9732.t1|protein_coding||c.*3824_*3825insA|||||3824|,AT|intergenic_region|MODIFIER|g9729-g9730|g9729-g9730|intergenic…	GT:GQ:DP:AD:VAF:PL	1/1:55:43:0,42:0.976744:56,62,0	26S proteasome regulatory complex, non-ATPase subcomplex, Rpn1 subunit
contig_280	810300	A	ACT	54.4	PASS	upstream_gene_variant	MODIFIER	Pcac251616_g9730	transcript	ANN=ACT|upstream_gene_variant|MODIFIER|g9730|g9730|transcript|g9730.t1|protein_coding||c.-775_-774insCT|||||774|,ACT|downstream_gene_variant|MODIFIER|g9731|g9731|transcript|g9731.t1|protein_coding||c.*1275_*1276insAG|||||1275|,ACT|downstream_gene_variant|MODIFIER|g9732|g9732|transcript|g9732.t1|protein_coding||c.*3785_*3786insAG|||||3785|,ACT|intergenic_region|MODIFIER|g9729-g9730|g9729-g9730|int…	GT:GQ:DP:AD:VAF:PL	1/1:54:43:0,43:1:54,66,0	26S proteasome regulatory complex, non-ATPase subcomplex, Rpn1 subunit
contig_112	419718	TG	T	54.9	PASS	upstream_gene_variant	MODIFIER	Pcac251616_g320	transcript	ANN=T|upstream_gene_variant|MODIFIER|g320|g320|transcript|g320.t1|protein_coding||c.-1514delG|||||1514|,T|upstream_gene_variant|MODIFIER|g322|g322|transcript|g322.t1|protein_coding||c.-4346delG|||||4346|,T|downstream_gene_variant|MODIFIER|g316|g316|transcript|g316.t1|protein_coding||c.*4664delG|||||4664|,T|downstream_gene_variant|MODIFIER|g317|g317|transcript|g317.t1|protein_coding||c.*1570delG||…	GT:GQ:DP:AD:VAF:PL	1/1:50:51:1,50:0.980392:54,51,0	26S proteasome regulatory complex, subunit PSMD10
contig_411	890945	GT	G	56.6	PASS	upstream_gene_variant	MODIFIER	Pcac251616_g14416	transcript	ANN=G|upstream_gene_variant|MODIFIER|g14416|g14416|transcript|g14416.t1|protein_coding||c.-3625delA|||||3625|,G|upstream_gene_variant|MODIFIER|g14418|g14418|transcript|g14418.t1|protein_coding||c.-953delA|||||953|,G|upstream_gene_variant|MODIFIER|g14419|g14419|transcript|g14419.t1|protein_coding||c.-109delT|||||109|,G|downstream_gene_variant|MODIFIER|g14417|g14417|transcript|g14417.t1|protein_cod…	GT:GQ:DP:AD:VAF:PL	1/1:47:64:9,53:0.828125:56,47,0	28 kDa A-kinase anchor
contig_394	475618	G	GT	59.6	PASS	upstream_gene_variant	MODIFIER	Pcac251616_g14031	transcript	ANN=GT|upstream_gene_variant|MODIFIER|g14031|g14031|transcript|g14031.t1|protein_coding||c.-4096_-4095insA|||||4096|,GT|upstream_gene_variant|MODIFIER|g14033|g14033|transcript|g14033.t1|protein_coding||c.-155_-154insA|||||155|,GT|downstream_gene_variant|MODIFIER|g14030|g14030|transcript|g14030.t1|protein_coding||c.*4560_*4561insT|||||4561|,GT|downstream_gene_variant|MODIFIER|g14032|g14032|transcr…	GT:GQ:DP:AD:VAF:PL	1/1:56:48:5,38:0.791667:59,58,0	2-amino 3-ketobutyrate coenzyme A ligase
contig_326	818891	C	CGTTT	50.7	PASS	upstream_gene_variant	MODIFIER	Pcac251616_g12358	transcript	ANN=CGTTT|upstream_gene_variant|MODIFIER|g12358|g12358|transcript|g12358.t1|protein_coding||c.-3364_-3363insAAAC|||||3364|,CGTTT|upstream_gene_variant|MODIFIER|g12359|g12359|transcript|g12359.t1|protein_coding||c.-1167_-1166insAAAC|||||1167|,CGTTT|upstream_gene_variant|MODIFIER|g12361|g12361|transcript|g12361.t1|protein_coding||c.-1431_-1430insGTTT|||||1430|,CGTTT|downstream_gene_variant|MODIFIER…	GT:GQ:DP:AD:VAF:PL	1/1:47:58:4,51:0.87931:50,50,0	2-hydroxyacid dehydrogenase
contig_326	823749	A	AT	56.7	PASS	upstream_gene_variant	MODIFIER	Pcac251616_g12360	transcript	ANN=AT|upstream_gene_variant|MODIFIER|g12360|g12360|transcript|g12360.t1|protein_coding||c.-3789_-3788insA|||||3789|,AT|upstream_gene_variant|MODIFIER|g12362|g12362|transcript|g12362.t1|protein_coding||c.-193_-192insA|||||193|,AT|upstream_gene_variant|MODIFIER|g12363|g12363|transcript|g12363.t1|protein_coding||c.-1030_-1029insT|||||1029|,AT|upstream_gene_variant|MODIFIER|g12364|g12364|transcript|…	GT:GQ:DP:AD:VAF:PL	1/1:52:65:11,51:0.784615:56,53,0	2-hydroxyacid dehydrogenase
contig_310	349765	C	CCA	47.4	PASS	upstream_gene_variant	MODIFIER	Pcac251616_g11508	transcript	ANN=CCA|upstream_gene_variant|MODIFIER|g11508|g11508|transcript|g11508.t1|protein_coding||c.-126_-125insTG|||||126|,CCA|upstream_gene_variant|MODIFIER|g11509|g11509|transcript|g11509.t1|protein_coding||c.-893_-892insCA|||||892|,CCA|upstream_gene_variant|MODIFIER|g11510|g11510|transcript|g11510.t1|protein_coding||c.-3114_-3113insCA|||||3113|,CCA|upstream_gene_variant|MODIFIER|g11511|g11511|transcr…	GT:GQ:DP:AD:VAF:PL	1/1:47:58:2,54:0.931035:47,54,0	2-isopropylmalate synthase
contig_310	353526	CT	C	40.6	PASS	upstream_gene_variant	MODIFIER	Pcac251616_g11508	transcript	ANN=C|upstream_gene_variant|MODIFIER|g11508|g11508|transcript|g11508.t1|protein_coding||c.-3887delA|||||3887|,C|upstream_gene_variant|MODIFIER|g11511|g11511|transcript|g11511.t1|protein_coding||c.-512delT|||||512|,C|downstream_gene_variant|MODIFIER|g11509|g11509|transcript|g11509.t1|protein_coding||c.*908delT|||||908|,C|intron_variant|MODIFIER|g11510|g11510|transcript|g11510.t1|protein_coding|4/4…	GT:GQ:DP:AD:VAF:PL	1/1:39:67:0,67:1:40,43,0	2-isopropylmalate synthase
contig_7	1422805	T	TC	49.2	PASS	upstream_gene_variant	MODIFIER	Pcac251616_g15879	transcript	ANN=TC|upstream_gene_variant|MODIFIER|g15879|g15879|transcript|g15879.t1|protein_coding||c.-781_-780insG|||||781|,TC|upstream_gene_variant|MODIFIER|g15880|g15880|transcript|g15880.t1|protein_coding||c.-303_-302insC|||||302|,TC|upstream_gene_variant|MODIFIER|g15881|g15881|transcript|g15881.t1|protein_coding||c.-1104_-1103insC|||||1103|,TC|downstream_gene_variant|MODIFIER|g15882|g15882|transcript|g…	GT:GQ:DP:AD:VAF:PL	1/1:48:39:1,38:0.974359:49,54,0	2-nitropropane dioxygenase, putative
contig_145	181283	G	GA	56.4	PASS	upstream_gene_variant	MODIFIER	Pcac251616_g1122	transcript	ANN=GA|upstream_gene_variant|MODIFIER|g1122|g1122|transcript|g1122.t1|protein_coding||c.-437_-436insT|||||437|,GA|upstream_gene_variant|MODIFIER|g1124|g1124|transcript|g1124.t1|protein_coding||c.-1849_-1848insA|||||1848|,GA|downstream_gene_variant|MODIFIER|g1120|g1120|transcript|g1120.t1|protein_coding||c.*3312_*3313insA|||||3313|,GA|downstream_gene_variant|MODIFIER|g1121|g1121|transcript|g1121.t…	GT:GQ:DP:AD:VAF:PL	1/1:47:55:9,38:0.690909:56,47,0	2OG-Fe(II) oxygenase superfamily
contig_291	552327	A	AG	53.7	PASS	upstream_gene_variant	MODIFIER	Pcac251616_g10795	transcript	ANN=AG|upstream_gene_variant|MODIFIER|g10795|g10795|transcript|g10795.t1|protein_coding||c.-386_-385insC|||||386|,AG|upstream_gene_variant|MODIFIER|g10796|g10796|transcript|g10796.t1|protein_coding||c.-299_-298insG|||||298|,AG|downstream_gene_variant|MODIFIER|g10794|g10794|transcript|g10794.t1|protein_coding||c.*1248_*1249insG|||||1249|,AG|downstream_gene_variant|MODIFIER|g10797|g10797|transcript…	GT:GQ:DP:AD:VAF:PL	1/1:52:66:0,65:0.984848:53,56,0	2OG-Fe(II) oxygenase superfamily
contig_291	722683	AG	A	52.9	PASS	upstream_gene_variant	MODIFIER	Pcac251616_g10851	transcript	ANN=A|upstream_gene_variant|MODIFIER|g10851|g10851|transcript|g10851.t1|protein_coding||c.-126delG|||||126|,A|upstream_gene_variant|MODIFIER|g10852|g10852|transcript|g10852.t1|protein_coding||c.-2023delG|||||2023|,A|downstream_gene_variant|MODIFIER|g10853|g10853|transcript|g10853.t1|protein_coding||c.*2816delC|||||2816|,A|downstream_gene_variant|MODIFIER|g10854|g10854|transcript|g10854.t1|protein…	GT:GQ:DP:AD:VAF:PL	1/1:31:28:4,22:0.785714:52,30,0	2OG-Fe(II) oxygenase superfamily
contig_291	722766	CT	C	39.5	PASS	upstream_gene_variant	MODIFIER	Pcac251616_g10851	transcript	ANN=C|upstream_gene_variant|MODIFIER|g10851|g10851|transcript|g10851.t1|protein_coding||c.-43delT|||||43|,C|upstream_gene_variant|MODIFIER|g10852|g10852|transcript|g10852.t1|protein_coding||c.-1940delT|||||1940|,C|downstream_gene_variant|MODIFIER|g10853|g10853|transcript|g10853.t1|protein_coding||c.*2733delA|||||2733|,C|downstream_gene_variant|MODIFIER|g10854|g10854|transcript|g10854.t1|protein_c…	GT:GQ:DP:AD:VAF:PL	0/1:39:51:26,24:0.470588:39,0,64	2OG-Fe(II) oxygenase superfamily
contig_57	612922	TGAGAGA	T	43	PASS	upstream_gene_variant	MODIFIER	Pcac251616_g15365	transcript	ANN=T|upstream_gene_variant|MODIFIER|g15365|g15365|transcript|g15365.t1|protein_coding||c.-4218_-4213delTCTCTC|||||4213|,T|upstream_gene_variant|MODIFIER|g15366|g15366|transcript|g15366.t1|protein_coding||c.-669_-664delTCTCTC|||||664|,T|upstream_gene_variant|MODIFIER|g15367|g15367|transcript|g15367.t1|protein_coding||c.-2072_-2067delGAGAGA|||||2072|,T|intergenic_region|MODIFIER|g15366-g15367|g153…	GT:GQ:DP:AD:VAF:PL	1/1:21:31:10,17:0.548387:42,20,0	2OG-Fe(II) oxygenase superfamily
contig_93	911898	A	AT	52.8	PASS	upstream_gene_variant	MODIFIER	Pcac251616_g16874	transcript	ANN=AT|upstream_gene_variant|MODIFIER|g16874|g16874|transcript|g16874.t1|protein_coding||c.-3301_-3300insA|||||3301|,AT|upstream_gene_variant|MODIFIER|g16875|g16875|transcript|g16875.t1|protein_coding||c.-1030_-1029insA|||||1030|,AT|downstream_gene_variant|MODIFIER|g16873|g16873|transcript|g16873.t1|protein_coding||c.*4230_*4231insT|||||4231|,AT|downstream_gene_variant|MODIFIER|g16876|g16876|tran…	GT:GQ:DP:AD:VAF:PL	1/1:50:67:0,67:1:52,54,0	2OG-Fe(II) oxygenase superfamily
contig_188	755224	GTTGAGCTTGAGC	G	49.7	PASS	upstream_gene_variant	MODIFIER	Pcac251616_g4740	transcript	ANN=G|upstream_gene_variant|MODIFIER|g4740|g4740|transcript|g4740.t1|protein_coding||c.-64_-53delGCTCAAGCTCAA|||||53|,G|upstream_gene_variant|MODIFIER|g4741|g4741|transcript|g4741.t1|protein_coding||c.-558_-547delTTGAGCTTGAGC|||||558|,G|upstream_gene_variant|MODIFIER|g4742|g4742|transcript|g4742.t1|protein_coding||c.-2523_-2512delTTGAGCTTGAGC|||||2523|,G|downstream_gene_variant|MODIFIER|g4738|g47…	GT:GQ:DP:AD:VAF:PL	1/1:44:66:3,63:0.954545:49,44,0	2-oxoisovalerate dehydrogenase subunit beta
contig_133	1026932	GC	G	56	PASS	upstream_gene_variant	MODIFIER	Pcac251616_g908	transcript	ANN=G|upstream_gene_variant|MODIFIER|g908|g908|transcript|g908.t1|protein_coding||c.-3775delG|||||3775|,G|upstream_gene_variant|MODIFIER|g909|g909|transcript|g909.t1|protein_coding||c.-228delG|||||228|,G|upstream_gene_variant|MODIFIER|g910|g910|transcript|g910.t1|protein_coding||c.-476delC|||||476|,G|downstream_gene_variant|MODIFIER|g907|g907|transcript|g907.t1|protein_coding||c.*4975delC|||||497…	GT:GQ:DP:AD:VAF:PL	1/1:47:63:0,63:1:56,47,0	30S ribosomal protein S9
contig_280	922699	AC	A	33.9	PASS	upstream_gene_variant	MODIFIER	Pcac251616_g9770	transcript	ANN=A|upstream_gene_variant|MODIFIER|g9770|g9770|transcript|g9770.t1|protein_coding||c.-3754delG|||||3754|,A|upstream_gene_variant|MODIFIER|g9771|g9771|transcript|g9771.t1|protein_coding||c.-1652delG|||||1652|,A|upstream_gene_variant|MODIFIER|g9772|g9772|transcript|g9772.t1|protein_coding||c.-1036delG|||||1036|,A|upstream_gene_variant|MODIFIER|g9774|g9774|transcript|g9774.t1|protein_coding||c.-14…	GT:GQ:DP:AD:VAF:PL	0/1:16:51:18,22:0.431373:33,0,16	3'-5' exonuclease
contig_188	857400	A	AAGG	49.4	PASS	upstream_gene_variant	MODIFIER	Pcac251616_g4780	transcript	ANN=AAGG|upstream_gene_variant|MODIFIER|g4780|g4780|transcript|g4780.t1|protein_coding||c.-285_-284insCCT|||||285|,AAGG|upstream_gene_variant|MODIFIER|g4781|g4781|transcript|g4781.t1|protein_coding||c.-945_-944insAGG|||||944|,AAGG|upstream_gene_variant|MODIFIER|g4782|g4782|transcript|g4782.t1|protein_coding||c.-2219_-2218insAGG|||||2218|,AAGG|downstream_gene_variant|MODIFIER|g4779|g4779|transcrip…	GT:GQ:DP:AD:VAF:PL	1/1:47:51:0,51:1:49,49,0	3'5'-cyclic nucleotide phosphodiesterase
contig_24	78130	CGGGGG	C,CG	28.4	PASS	upstream_gene_variant	MODIFIER	Pcac251616_g7091	transcript	ANN=C|upstream_gene_variant|MODIFIER|g7091|g7091|transcript|g7091.t1|protein_coding||c.-2684_-2680delCCCCC|||||2680|,CG|upstream_gene_variant|MODIFIER|g7091|g7091|transcript|g7091.t1|protein_coding||c.-2684_-2681delCCCC|||||2681|,C|upstream_gene_variant|MODIFIER|g7092|g7092|transcript|g7092.t1|protein_coding||c.-19_-15delCCCCC|||||15|,CG|upstream_gene_variant|MODIFIER|g7092|g7092|transcript|g7092…	GT:GQ:DP:AD:VAF:PL	1/2:5:51:0,13,15:0.254902,0.294118:26,7,24,7,0,8	3'5'-cyclic nucleotide phosphodiesterase
contig_76	251546	C	CGTT	52	PASS	upstream_gene_variant	MODIFIER	Pcac251616_g16082	transcript	ANN=CGTT|upstream_gene_variant|MODIFIER|g16082|g16082|transcript|g16082.t1|protein_coding||c.-178_-177insAAC|||||178|,CGTT|upstream_gene_variant|MODIFIER|g16083|g16083|transcript|g16083.t1|protein_coding||c.-154_-153insGTT|||||153|,CGTT|upstream_gene_variant|MODIFIER|g16084|g16084|transcript|g16084.t1|protein_coding||c.-1497_-1496insGTT|||||1496|,CGTT|downstream_gene_variant|MODIFIER|g16080|g1608…	GT:GQ:DP:AD:VAF:PL	1/1:49:51:1,49:0.960784:52,51,0	3'5'-cyclic nucleotide phosphodiesterase
contig_76	252837	G	GAACCATACGA	48.8	PASS	upstream_gene_variant	MODIFIER	Pcac251616_g16082	transcript	ANN=GAACCATACGA|upstream_gene_variant|MODIFIER|g16082|g16082|transcript|g16082.t1|protein_coding||c.-1469_-1468insTCGTATGGTT|||||1469|,GAACCATACGA|upstream_gene_variant|MODIFIER|g16084|g16084|transcript|g16084.t1|protein_coding||c.-206_-205insAACCATACGA|||||205|,GAACCATACGA|downstream_gene_variant|MODIFIER|g16081|g16081|transcript|g16081.t1|protein_coding||c.*4124_*4125insAACCATACGA|||||4125|,GAA…	GT:GQ:DP:AD:VAF:PL	1/1:47:54:2,51:0.944444:48,51,0	3'5'-cyclic nucleotide phosphodiesterase
contig_76	255534	CT	C	57.1	PASS	upstream_gene_variant	MODIFIER	Pcac251616_g16082	transcript	ANN=C|upstream_gene_variant|MODIFIER|g16082|g16082|transcript|g16082.t1|protein_coding||c.-4166delA|||||4166|,C|downstream_gene_variant|MODIFIER|g16083|g16083|transcript|g16083.t1|protein_coding||c.*2955delT|||||2955|,C|downstream_gene_variant|MODIFIER|g16084|g16084|transcript|g16084.t1|protein_coding||c.*303delT|||||303|,C|downstream_gene_variant|MODIFIER|g16085|g16085|transcript|g16085.t1|prote…	GT:GQ:DP:AD:VAF:PL	1/1:51:51:2,48:0.941176:57,52,0	3'5'-cyclic nucleotide phosphodiesterase
contig_227	150344	CG	C	55.8	PASS	upstream_gene_variant	MODIFIER	Pcac251616_g6290	transcript	ANN=C|upstream_gene_variant|MODIFIER|g6290|g6290|transcript|g6290.t1|protein_coding||c.-4528delG|||||4528|,C|downstream_gene_variant|MODIFIER|g6289|g6289|transcript|g6289.t1|protein_coding||c.*3733delG|||||3733|,C|intergenic_region|MODIFIER|g6289-g6290|g6289-g6290|intergenic_region|g6289-g6290|||n.150345delG||||||	GT:GQ:DP:AD:VAF:PL	1/1:49:69:1,65:0.942029:55,50,0	3-hydroxyacyl-CoA dehydrogenase
contig_227	151591	CT	C	47.3	PASS	upstream_gene_variant	MODIFIER	Pcac251616_g6290	transcript	ANN=C|upstream_gene_variant|MODIFIER|g6290|g6290|transcript|g6290.t1|protein_coding||c.-3281delT|||||3281|,C|downstream_gene_variant|MODIFIER|g6289|g6289|transcript|g6289.t1|protein_coding||c.*4980delT|||||4980|,C|intergenic_region|MODIFIER|g6289-g6290|g6289-g6290|intergenic_region|g6289-g6290|||n.151592delT||||||	GT:GQ:DP:AD:VAF:PL	1/1:46:69:2,64:0.927536:47,51,0	3-hydroxyacyl-CoA dehydrogenase
contig_227	152961	TA	T	37.9	PASS	upstream_gene_variant	MODIFIER	Pcac251616_g6290	transcript	ANN=T|upstream_gene_variant|MODIFIER|g6290|g6290|transcript|g6290.t1|protein_coding||c.-1911delA|||||1911|,T|intergenic_region|MODIFIER|g6289-g6290|g6289-g6290|intergenic_region|g6289-g6290|||n.152962delA||||||	GT:GQ:DP:AD:VAF:PL	1/1:37:63:0,63:1:37,46,0	3-hydroxyacyl-CoA dehydrogenase
contig_162	920159	TC	T	57.2	PASS	frameshift_variant	HIGH	Pcac251616_g2528	transcript	ANN=T|frameshift_variant|HIGH|g2528|g2528|transcript|g2528.t1|protein_coding|3/3|c.918delG|p.Met306fs|918/999|918/999|306/332||,T|upstream_gene_variant|MODIFIER|g2527|g2527|transcript|g2527.t1|protein_coding||c.-648delG|||||648|,T|downstream_gene_variant|MODIFIER|g2524|g2524|transcript|g2524.t1|protein_coding||c.*4897delC|||||4897|,T|downstream_gene_variant|MODIFIER|g2525|g2525|transcript|g2525.t…	GT:GQ:DP:AD:VAF:PL	1/1:49:66:0,66:1:57,49,0	3-hydroxyisobutyrate dehydrogenase
contig_162	920471	G	GA	47.9	PASS	upstream_gene_variant	MODIFIER	Pcac251616_g2527	transcript	ANN=GA|upstream_gene_variant|MODIFIER|g2527|g2527|transcript|g2527.t1|protein_coding||c.-960_-959insT|||||960|,GA|downstream_gene_variant|MODIFIER|g2525|g2525|transcript|g2525.t1|protein_coding||c.*2947_*2948insA|||||2948|,GA|downstream_gene_variant|MODIFIER|g2526|g2526|transcript|g2526.t1|protein_coding||c.*2175_*2176insA|||||2176|,GA|downstream_gene_variant|MODIFIER|g2529|g2529|transcript|g2529…	GT:GQ:DP:AD:VAF:PL	1/1:47:68:2,65:0.955882:47,52,0	3-hydroxyisobutyrate dehydrogenase
contig_162	924574	G	GGTATTTTTGCTCTGTATTTTTGCTCT	33.3	PASS	upstream_gene_variant	MODIFIER	Pcac251616_g2528	transcript	ANN=GGTATTTTTGCTCTGTATTTTTGCTCT|upstream_gene_variant|MODIFIER|g2528|g2528|transcript|g2528.t1|protein_coding||c.-3355_-3354insAGAGCAAAAATACAGAGCAAAAATAC|||||3355|,GGTATTTTTGCTCTGTATTTTTGCTCT|upstream_gene_variant|MODIFIER|g2529|g2529|transcript|g2529.t1|protein_coding||c.-2516_-2515insAGAGCAAAAATACAGAGCAAAAATAC|||||2516|,GGTATTTTTGCTCTGTATTTTTGCTCT|upstream_gene_variant|MODIFIER|g2531|g2531|tran…	GT:GQ:DP:AD:VAF:PL	1/1:31:65:20,43:0.661538:33,34,0	3-hydroxyisobutyrate dehydrogenase
contig_236	83536	TTCTCTCTCTCTCTC	T	46.6	PASS	upstream_gene_variant	MODIFIER	Pcac251616_g6994	transcript	ANN=T|upstream_gene_variant|MODIFIER|g6994|g6994|transcript|g6994.t1|protein_coding||c.-3401_-3388delGAGAGAGAGAGAGA|||||3388|,T|downstream_gene_variant|MODIFIER|g6993|g6993|transcript|g6993.t1|protein_coding||c.*4722_*4735delTCTCTCTCTCTCTC|||||4722|,T|downstream_gene_variant|MODIFIER|g6995|g6995|transcript|g6995.t1|protein_coding||c.*386_*399delTCTCTCTCTCTCTC|||||386|,T|intergenic_region|MODIFIER…	GT:GQ:DP:AD:VAF:PL	1/1:43:49:6,41:0.836735:46,44,0	3-ketoacyl-CoA thiolase B, peroxisomal
contig_212	1345958	A	AACTGAGAGCG	47.8	PASS	upstream_gene_variant	MODIFIER	Pcac251616_g6034	transcript	ANN=AACTGAGAGCG|upstream_gene_variant|MODIFIER|g6034|g6034|transcript|g6034.t1|protein_coding||c.-472_-471insCGCTCTCAGT|||||472|,AACTGAGAGCG|upstream_gene_variant|MODIFIER|g6035|g6035|transcript|g6035.t1|protein_coding||c.-221_-220insACTGAGAGCG|||||220|,AACTGAGAGCG|upstream_gene_variant|MODIFIER|g6036|g6036|transcript|g6036.t1|protein_coding||c.-1921_-1920insACTGAGAGCG|||||1920|,AACTGAGAGCG|upstr…	GT:GQ:DP:AD:VAF:PL	1/1:46:56:2,52:0.928571:47,51,0	3-methyl-2-oxobutanoate hydroxymethyltransferase
contig_212	1347521	AGGGGGGGGGGGGGG	A,AG	33.6	PASS	upstream_gene_variant	MODIFIER	Pcac251616_g6034	transcript	ANN=A|upstream_gene_variant|MODIFIER|g6034|g6034|transcript|g6034.t1|protein_coding||c.-2048_-2035delCCCCCCCCCCCCCC|||||2035|,AG|upstream_gene_variant|MODIFIER|g6034|g6034|transcript|g6034.t1|protein_coding||c.-2048_-2036delCCCCCCCCCCCCC|||||2036|,A|upstream_gene_variant|MODIFIER|g6036|g6036|transcript|g6036.t1|protein_coding||c.-357_-344delGGGGGGGGGGGGGG|||||357|,AG|upstream_gene_variant|MODIFIE…	GT:GQ:DP:AD:VAF:PL	1/2:3:57:0,16,17:0.280702,0.298246:30,16,15,16,0,0	3-methyl-2-oxobutanoate hydroxymethyltransferase
contig_212	1349530	T	TGATGCGACTG	50.2	PASS	upstream_gene_variant	MODIFIER	Pcac251616_g6034	transcript	ANN=TGATGCGACTG|upstream_gene_variant|MODIFIER|g6034|g6034|transcript|g6034.t1|protein_coding||c.-4044_-4043insCAGTCGCATC|||||4044|,TGATGCGACTG|downstream_gene_variant|MODIFIER|g6035|g6035|transcript|g6035.t1|protein_coding||c.*1812_*1813insGATGCGACTG|||||1813|,TGATGCGACTG|downstream_gene_variant|MODIFIER|g6036|g6036|transcript|g6036.t1|protein_coding||c.*946_*947insGATGCGACTG|||||947|,TGATGCGACT…	GT:GQ:DP:AD:VAF:PL	1/1:49:61:2,59:0.967213:50,54,0	3-methyl-2-oxobutanoate hydroxymethyltransferase
contig_212	1512194	A	ATG	49.9	PASS	splice_region_variant&intron_variant	LOW	Pcac251616_g6070	transcript	ANN=ATG|splice_region_variant&intron_variant|LOW|g6070|g6070|transcript|g6070.t1|protein_coding|6/6|c.1003-5_1003-4insCA||||||,ATG|upstream_gene_variant|MODIFIER|g6071|g6071|transcript|g6071.t1|protein_coding||c.-2410_-2409insTG|||||2409|,ATG|upstream_gene_variant|MODIFIER|g6072|g6072|transcript|g6072.t1|protein_coding||c.-2914_-2913insTG|||||2913|,ATG|upstream_gene_variant|MODIFIER|g6073|g6073|t…	GT:GQ:DP:AD:VAF:PL	1/1:47:62:0,62:1:49,49,0	3-methyl-2-oxobutanoate hydroxymethyltransferase
contig_212	1514070	A	AACTGAGAGCG	50	PASS	upstream_gene_variant	MODIFIER	Pcac251616_g6070	transcript	ANN=AACTGAGAGCG|upstream_gene_variant|MODIFIER|g6070|g6070|transcript|g6070.t1|protein_coding||c.-472_-471insCGCTCTCAGT|||||472|,AACTGAGAGCG|upstream_gene_variant|MODIFIER|g6071|g6071|transcript|g6071.t1|protein_coding||c.-534_-533insACTGAGAGCG|||||533|,AACTGAGAGCG|upstream_gene_variant|MODIFIER|g6072|g6072|transcript|g6072.t1|protein_coding||c.-1038_-1037insACTGAGAGCG|||||1037|,AACTGAGAGCG|upstr…	GT:GQ:DP:AD:VAF:PL	1/1:49:68:1,65:0.955882:49,56,0	3-methyl-2-oxobutanoate hydroxymethyltransferase
contig_212	1519349	CATCTTGTACCTACAATATTGTACCTACA	C	34.3	PASS	downstream_gene_variant	MODIFIER	Pcac251616_g6071	transcript	ANN=C|downstream_gene_variant|MODIFIER|g6071|g6071|transcript|g6071.t1|protein_coding||c.*4406_*4433delATCTTGTACCTACAATATTGTACCTACA|||||4406|,C|downstream_gene_variant|MODIFIER|g6072|g6072|transcript|g6072.t1|protein_coding||c.*2940_*2967delATCTTGTACCTACAATATTGTACCTACA|||||2940|,C|downstream_gene_variant|MODIFIER|g6073|g6073|transcript|g6073.t1|protein_coding||c.*1201_*1228delATCTTGTACCTACAATATTG…	GT:GQ:DP:AD:VAF:PL	1/1:34:59:0,59:1:34,51,0	3-methyl-2-oxobutanoate hydroxymethyltransferase
contig_359	19386	AT	A	56.7	PASS	upstream_gene_variant	MODIFIER	Pcac251616_g12993	transcript	ANN=A|upstream_gene_variant|MODIFIER|g12993|g12993|transcript|g12993.t1|protein_coding||c.-1830delA|||||1830|,A|upstream_gene_variant|MODIFIER|g12995|g12995|transcript|g12995.t1|protein_coding||c.-153delA|||||153|,A|upstream_gene_variant|MODIFIER|g12996|g12996|transcript|g12996.t1|protein_coding||c.-3170delT|||||3170|,A|downstream_gene_variant|MODIFIER|g12991|g12991|transcript|g12991.t1|protein_c…	GT:GQ:DP:AD:VAF:PL	1/1:51:54:3,50:0.925926:56,52,0	3-oxo-5-alpha-steroid 4-dehydrogenase
contig_226	165429	C	CGA	48.9	PASS	upstream_gene_variant	MODIFIER	Pcac251616_g6240	transcript	ANN=CGA|upstream_gene_variant|MODIFIER|g6240|g6240|transcript|g6240.t1|protein_coding||c.-697_-696insGA|||||696|,CGA|upstream_gene_variant|MODIFIER|g6241|g6241|transcript|g6241.t1|protein_coding||c.-2266_-2265insGA|||||2265|,CGA|downstream_gene_variant|MODIFIER|g6238|g6238|transcript|g6238.t1|protein_coding||c.*4333_*4334insGA|||||4334|,CGA|downstream_gene_variant|MODIFIER|g6239|g6239|transcript|…	GT:GQ:DP:AD:VAF:PL	1/1:47:52:0,52:1:48,51,0	3-phosphoshikimate 1-carboxyvinyltransferase
contig_212	394667	GA	G	60.8	PASS	upstream_gene_variant	MODIFIER	Pcac251616_g5756	transcript	ANN=G|upstream_gene_variant|MODIFIER|g5756|g5756|transcript|g5756.t1|protein_coding||c.-1766delA|||||1766|,G|upstream_gene_variant|MODIFIER|g5757|g5757|transcript|g5757.t1|protein_coding||c.-2653delA|||||2653|,G|downstream_gene_variant|MODIFIER|g5753|g5753|transcript|g5753.t1|protein_coding||c.*1478delA|||||1478|,G|downstream_gene_variant|MODIFIER|g5754|g5754|transcript|g5754.t1|protein_coding||c…	GT:GQ:DP:AD:VAF:PL	1/1:49:26:0,25:0.961538:60,49,0	40S ribosomal protein
contig_251	73872	TA	T	51.9	PASS	upstream_gene_variant	MODIFIER	Pcac251616_g7912	transcript	ANN=T|upstream_gene_variant|MODIFIER|g7912|g7912|transcript|g7912.t1|protein_coding||c.-3873delT|||||3873|,T|upstream_gene_variant|MODIFIER|g7915|g7915|transcript|g7915.t1|protein_coding||c.-2658delA|||||2658|,T|downstream_gene_variant|MODIFIER|g7913|g7913|transcript|g7913.t1|protein_coding||c.*2039delA|||||2039|,T|intron_variant|MODIFIER|g7914|g7914|transcript|g7914.t1|protein_coding|1/1|c.248-9…	GT:GQ:DP:AD:VAF:PL	1/1:45:56:3,51:0.910714:51,46,0	40S ribosomal protein S14
contig_370	564201	AG	A	52.9	PASS	upstream_gene_variant	MODIFIER	Pcac251616_g13365	transcript	ANN=A|upstream_gene_variant|MODIFIER|g13365|g13365|transcript|g13365.t1|protein_coding||c.-307delC|||||307|,A|upstream_gene_variant|MODIFIER|g13367|g13367|transcript|g13367.t1|protein_coding||c.-1183delG|||||1183|,A|upstream_gene_variant|MODIFIER|g13369|g13369|transcript|g13369.t1|protein_coding||c.-3103delG|||||3103|,A|downstream_gene_variant|MODIFIER|g13364|g13364|transcript|g13364.t1|protein_c…	GT:GQ:DP:AD:VAF:PL	1/1:49:58:2,55:0.948276:52,51,0	40s ribosomal protein s16
contig_370	564401	C	CA	45.7	PASS	upstream_gene_variant	MODIFIER	Pcac251616_g13365	transcript	ANN=CA|upstream_gene_variant|MODIFIER|g13365|g13365|transcript|g13365.t1|protein_coding||c.-507_-506insT|||||507|,CA|upstream_gene_variant|MODIFIER|g13367|g13367|transcript|g13367.t1|protein_coding||c.-984_-983insA|||||983|,CA|upstream_gene_variant|MODIFIER|g13369|g13369|transcript|g13369.t1|protein_coding||c.-2904_-2903insA|||||2903|,CA|downstream_gene_variant|MODIFIER|g13364|g13364|transcript|g…	GT:GQ:DP:AD:VAF:PL	1/1:44:58:2,54:0.931035:45,49,0	40s ribosomal protein s16
contig_21	216923	ATACGAACTCACGTGGCTTGATGAAACCCAGGAGATATTTTCAGAC	A	35.7	PASS	upstream_gene_variant	MODIFIER	Pcac251616_g5620	transcript	ANN=A|upstream_gene_variant|MODIFIER|g5620|g5620|transcript|g5620.t1|protein_coding||c.-3661_-3617delGTCTGAAAATATCTCCTGGGTTTCATCAAGCCACGTGAGTTCGTA|||||3617|,A|upstream_gene_variant|MODIFIER|g5623|g5623|transcript|g5623.t1|protein_coding||c.-153_-109delGTCTGAAAATATCTCCTGGGTTTCATCAAGCCACGTGAGTTCGTA|||||109|,A|upstream_gene_variant|MODIFIER|g5624|g5624|transcript|g5624.t1|protein_coding||c.-385_-341…	GT:GQ:DP:AD:VAF:PL	1/1:35:48:0,48:1:35,43,0	40S ribosomal protein S19-3
contig_182	501939	G	GACCACGGCC	41.7	PASS	conservative_inframe_insertion	MODERATE	Pcac251616_g3771	transcript	ANN=GACCACGGCC|conservative_inframe_insertion|MODERATE|g3771|g3771|transcript|g3771.t1|protein_coding|1/1|c.67_75dupGGCCGTGGT|p.Gly25_Arg26insGlyArgGly|75/783|75/783|25/260||,GACCACGGCC|upstream_gene_variant|MODIFIER|g3772|g3772|transcript|g3772.t1|protein_coding||c.-521_-520insACCACGGCC|||||520|,GACCACGGCC|downstream_gene_variant|MODIFIER|g3768|g3768|transcript|g3768.t1|protein_coding||c.*4734_*…	GT:GQ:DP:AD:VAF:PL	1/1:38:63:10,52:0.825397:41,41,0	40S ribosomal protein S2
contig_6	67985	T	TCTA	50	PASS	upstream_gene_variant	MODIFIER	Pcac251616_g15387	transcript	ANN=TCTA|upstream_gene_variant|MODIFIER|g15387|g15387|transcript|g15387.t1|protein_coding||c.-3981_-3980insTAG|||||3981|,TCTA|upstream_gene_variant|MODIFIER|g15388|g15388|transcript|g15388.t1|protein_coding||c.-1336_-1335insTAG|||||1336|,TCTA|upstream_gene_variant|MODIFIER|g15389|g15389|transcript|g15389.t1|protein_coding||c.-537_-536insTAG|||||537|,TCTA|upstream_gene_variant|MODIFIER|g15391|g153…	GT:GQ:DP:AD:VAF:PL	1/1:48:66:1,65:0.984848:49,52,0	40S ribosomal protein S23
contig_338	36317	AT	A	53.8	PASS	upstream_gene_variant	MODIFIER	Pcac251616_g12852	transcript	ANN=A|upstream_gene_variant|MODIFIER|g12852|g12852|transcript|g12852.t1|protein_coding||c.-1849delA|||||1849|,A|upstream_gene_variant|MODIFIER|g12853|g12853|transcript|g12853.t1|protein_coding||c.-877delA|||||877|,A|downstream_gene_variant|MODIFIER|g12851|g12851|transcript|g12851.t1|protein_coding||c.*4296delT|||||4296|,A|downstream_gene_variant|MODIFIER|g12855|g12855|transcript|g12855.t1|protein…	GT:GQ:DP:AD:VAF:PL	1/1:48:61:0,57:0.934426:53,49,0	40S ribosomal protein S30
contig_148	938772	T	TCTAGAAGGAA	50.5	PASS	upstream_gene_variant	MODIFIER	Pcac251616_g1775	transcript	ANN=TCTAGAAGGAA|upstream_gene_variant|MODIFIER|g1775|g1775|transcript|g1775.t1|protein_coding||c.-137_-136insCTAGAAGGAA|||||136|,TCTAGAAGGAA|upstream_gene_variant|MODIFIER|g1777|g1777|transcript|g1777.t1|protein_coding||c.-4000_-3999insCTAGAAGGAA|||||3999|,TCTAGAAGGAA|downstream_gene_variant|MODIFIER|g1773|g1773|transcript|g1773.t1|protein_coding||c.*3897_*3898insCTAGAAGGAA|||||3898|,TCTAGAAGGAA|…	GT:GQ:DP:AD:VAF:PL	1/1:48:54:0,53:0.981481:50,50,0	40S ribosomal protein S8
contig_280	813911	AT	A	53.3	PASS	upstream_gene_variant	MODIFIER	Pcac251616_g9731	transcript	ANN=A|upstream_gene_variant|MODIFIER|g9731|g9731|transcript|g9731.t1|protein_coding||c.-534delA|||||534|,A|downstream_gene_variant|MODIFIER|g9730|g9730|transcript|g9730.t1|protein_coding||c.*2601delT|||||2601|,A|downstream_gene_variant|MODIFIER|g9732|g9732|transcript|g9732.t1|protein_coding||c.*174delA|||||174|,A|downstream_gene_variant|MODIFIER|g9733|g9733|transcript|g9733.t1|protein_coding||c.*…	GT:GQ:DP:AD:VAF:PL	1/1:49:58:4,54:0.931035:53,50,0	4-coumarate-CoA ligase
contig_280	817228	G	GAAA	47.4	PASS	upstream_gene_variant	MODIFIER	Pcac251616_g9731	transcript	ANN=GAAA|upstream_gene_variant|MODIFIER|g9731|g9731|transcript|g9731.t1|protein_coding||c.-3851_-3850insTTT|||||3851|,GAAA|upstream_gene_variant|MODIFIER|g9732|g9732|transcript|g9732.t1|protein_coding||c.-1368_-1367insTTT|||||1368|,GAAA|upstream_gene_variant|MODIFIER|g9735|g9735|transcript|g9735.t1|protein_coding||c.-4527_-4526insAAA|||||4526|,GAAA|downstream_gene_variant|MODIFIER|g9734|g9734|tra…	GT:GQ:DP:AD:VAF:PL	1/1:41:60:8,48:0.8:47,41,0	4-coumarate-CoA ligase
contig_280	817910	G	GT	55.2	PASS	upstream_gene_variant	MODIFIER	Pcac251616_g9731	transcript	ANN=GT|upstream_gene_variant|MODIFIER|g9731|g9731|transcript|g9731.t1|protein_coding||c.-4533_-4532insA|||||4533|,GT|upstream_gene_variant|MODIFIER|g9732|g9732|transcript|g9732.t1|protein_coding||c.-2050_-2049insA|||||2050|,GT|upstream_gene_variant|MODIFIER|g9733|g9733|transcript|g9733.t1|protein_coding||c.-32_-31insA|||||32|,GT|upstream_gene_variant|MODIFIER|g9735|g9735|transcript|g9735.t1|prote…	GT:GQ:DP:AD:VAF:PL	1/1:54:59:3,56:0.949153:55,59,0	4-coumarate-CoA ligase
contig_280	820215	T	TGCTTGAAGGA	50	PASS	upstream_gene_variant	MODIFIER	Pcac251616_g9732	transcript	ANN=TGCTTGAAGGA|upstream_gene_variant|MODIFIER|g9732|g9732|transcript|g9732.t1|protein_coding||c.-4355_-4354insTCCTTCAAGC|||||4355|,TGCTTGAAGGA|upstream_gene_variant|MODIFIER|g9733|g9733|transcript|g9733.t1|protein_coding||c.-2337_-2336insTCCTTCAAGC|||||2337|,TGCTTGAAGGA|upstream_gene_variant|MODIFIER|g9734|g9734|transcript|g9734.t1|protein_coding||c.-481_-480insTCCTTCAAGC|||||481|,TGCTTGAAGGA|up…	GT:GQ:DP:AD:VAF:PL	1/1:48:58:1,57:0.982759:49,53,0	4-coumarate--CoA ligase 1
contig_148	1298812	A	AC	52.7	PASS	upstream_gene_variant	MODIFIER	Pcac251616_g1867	transcript	ANN=AC|upstream_gene_variant|MODIFIER|g1867|g1867|transcript|g1867.t1|protein_coding||c.-4554_-4553insG|||||4554|,AC|downstream_gene_variant|MODIFIER|g1868|g1868|transcript|g1868.t1|protein_coding||c.*1577_*1578insG|||||1577|,AC|downstream_gene_variant|MODIFIER|g1869|g1869|transcript|g1869.t1|protein_coding||c.*3752_*3753insG|||||3752|,AC|intergenic_region|MODIFIER|g1867-g1868|g1867-g1868|interge…	GT:GQ:DP:AD:VAF:PL	1/1:48:63:15,46:0.730159:52,50,0	50S ribosomal protein L1
contig_148	1306980	G	GAC	51.5	PASS	upstream_gene_variant	MODIFIER	Pcac251616_g1869	transcript	ANN=GAC|upstream_gene_variant|MODIFIER|g1869|g1869|transcript|g1869.t1|protein_coding||c.-3097_-3096insGT|||||3097|,GAC|downstream_gene_variant|MODIFIER|g1870|g1870|transcript|g1870.t1|protein_coding||c.*493_*494insAC|||||494|,GAC|downstream_gene_variant|MODIFIER|g1871|g1871|transcript|g1871.t1|protein_coding||c.*183_*184insGT|||||183|,GAC|downstream_gene_variant|MODIFIER|g1872|g1872|transcript|g…	GT:GQ:DP:AD:VAF:PL	1/1:49:73:1,71:0.972603:51,52,0	50S ribosomal protein L1
contig_148	1308514	TA	T	60	PASS	upstream_gene_variant	MODIFIER	Pcac251616_g1869	transcript	ANN=T|upstream_gene_variant|MODIFIER|g1869|g1869|transcript|g1869.t1|protein_coding||c.-4631delT|||||4631|,T|upstream_gene_variant|MODIFIER|g1871|g1871|transcript|g1871.t1|protein_coding||c.-131delT|||||131|,T|downstream_gene_variant|MODIFIER|g1870|g1870|transcript|g1870.t1|protein_coding||c.*2028delA|||||2028|,T|downstream_gene_variant|MODIFIER|g1872|g1872|transcript|g1872.t1|protein_coding||c.*…	GT:GQ:DP:AD:VAF:PL	1/1:58:73:3,69:0.945205:59,61,0	50S ribosomal protein L1
contig_260	393413	T	TA	54.4	PASS	upstream_gene_variant	MODIFIER	Pcac251616_g8481	transcript	ANN=TA|upstream_gene_variant|MODIFIER|g8481|g8481|transcript|g8481.t1|protein_coding||c.-537_-536insA|||||536|,TA|downstream_gene_variant|MODIFIER|g8480|g8480|transcript|g8480.t1|protein_coding||c.*168_*169insA|||||169|,TA|intergenic_region|MODIFIER|g8480-g8481|g8480-g8481|intergenic_region|g8480-g8481|||n.393413_393414insA||||||	GT:GQ:DP:AD:VAF:PL	1/1:49:59:12,46:0.779661:54,50,0	50S ribosome-binding GTPase
contig_29	123279	AC	A	28.2	PASS	upstream_gene_variant	MODIFIER	Pcac251616_g10352	transcript	ANN=A|upstream_gene_variant|MODIFIER|g10352|g10352|transcript|g10352.t1|protein_coding||c.-35delC|||||35|,A|upstream_gene_variant|MODIFIER|g10353|g10353|transcript|g10353.t1|protein_coding||c.-1759delC|||||1759|,A|downstream_gene_variant|MODIFIER|g10351|g10351|transcript|g10351.t1|protein_coding||c.*839delC|||||839|,A|downstream_gene_variant|MODIFIER|g10354|g10354|transcript|g10354.t1|protein_cod…	GT:GQ:DP:AD:VAF:PL	0/1:5:23:13,10:0.434783:26,0,3	50S ribosome-binding GTPase
contig_377	209556	G	GT	57.6	PASS	upstream_gene_variant	MODIFIER	Pcac251616_g13439	transcript	ANN=GT|upstream_gene_variant|MODIFIER|g13439|g13439|transcript|g13439.t1|protein_coding||c.-2278_-2277insA|||||2278|,GT|upstream_gene_variant|MODIFIER|g13442|g13442|transcript|g13442.t1|protein_coding||c.-2462_-2461insT|||||2461|,GT|downstream_gene_variant|MODIFIER|g13437|g13437|transcript|g13437.t1|protein_coding||c.*3749_*3750insT|||||3750|,GT|downstream_gene_variant|MODIFIER|g13438|g13438|tran…	GT:GQ:DP:AD:VAF:PL	1/1:48:59:14,40:0.677966:57,48,0	50S ribosome-binding GTPase
contig_7	1368750	AT	A	59.3	PASS	upstream_gene_variant	MODIFIER	Pcac251616_g15872	transcript	ANN=A|upstream_gene_variant|MODIFIER|g15872|g15872|transcript|g15872.t1|protein_coding||c.-2983delT|||||2983|,A|upstream_gene_variant|MODIFIER|g15873|g15873|transcript|g15873.t1|protein_coding||c.-3797delT|||||3797|,A|intergenic_region|MODIFIER|g15871-g15872|g15871-g15872|intergenic_region|g15871-g15872|||n.1368751delT||||||	GT:GQ:DP:AD:VAF:PL	1/1:53:60:1,56:0.933333:59,53,0	50S ribosome-binding GTPase
contig_7	1377247	GA	G	56.4	PASS	downstream_gene_variant	MODIFIER	Pcac251616_g15872	transcript	ANN=G|downstream_gene_variant|MODIFIER|g15872|g15872|transcript|g15872.t1|protein_coding||c.*4906delA|||||4906|,G|downstream_gene_variant|MODIFIER|g15873|g15873|transcript|g15873.t1|protein_coding||c.*4259delA|||||4259|,G|downstream_gene_variant|MODIFIER|g15874|g15874|transcript|g15874.t1|protein_coding||c.*452delA|||||452|,G|intergenic_region|MODIFIER|g15874-g15875|g15874-g15875|intergenic_regio…	GT:GQ:DP:AD:VAF:PL	1/1:49:48:0,48:1:56,50,0	50S ribosome-binding GTPase
contig_277	893062	C	CATATATATATATATATATATATATATATATATATATATATATATAT,CATATATATATATATATATATATATATATATATATATATATATATATAT	37.6	PASS	upstream_gene_variant	MODIFIER	Pcac251616_g9412	transcript	ANN=CATATATATATATATATATATATATATATATATATATATATATATAT|upstream_gene_variant|MODIFIER|g9412|g9412|transcript|g9412.t1|protein_coding||c.-3345_-3344insATATATATATATATATATATATATATATATATATATATATATATAT|||||3345|,CATATATATATATATATATATATATATATATATATATATATATATATAT|upstream_gene_variant|MODIFIER|g9412|g9412|transcript|g9412.t1|protein_coding||c.-3345_-3344insATATATATATATATATATATATATATATATATATATATATATATATAT||…	GT:GQ:DP:AD:VAF:PL	1/2:13:62:27,13,15:0.209677,0.241935:37,17,31,17,0,20	5-formyltetrahydrofolate cyclo-ligase
contig_277	894249	AAG	A	51.2	PASS	upstream_gene_variant	MODIFIER	Pcac251616_g9412	transcript	ANN=A|upstream_gene_variant|MODIFIER|g9412|g9412|transcript|g9412.t1|protein_coding||c.-4533_-4532delCT|||||4532|,A|intergenic_region|MODIFIER|g9412-g9413|g9412-g9413|intergenic_region|g9412-g9413|||n.894250_894251delAG||||||	GT:GQ:DP:AD:VAF:PL	1/1:48:62:2,60:0.967742:51,50,0	5-formyltetrahydrofolate cyclo-ligase
contig_258	523178	G	GTGCCGATGACC	41.6	PASS	downstream_gene_variant	MODIFIER	Pcac251616_g8305	transcript	ANN=GTGCCGATGACC|downstream_gene_variant|MODIFIER|g8305|g8305|transcript|g8305.t1|protein_coding||c.*1180_*1181insTGCCGATGACC|||||1181|,GTGCCGATGACC|intergenic_region|MODIFIER|g8305-g8306|g8305-g8306|intergenic_region|g8305-g8306|||n.523178_523179insTGCCGATGACC||||||	GT:GQ:DP:AD:VAF:PL	1/1:41:66:1,65:0.984848:41,48,0	5-methyltetrahydropteroyltriglutamate--homocysteine methyltransferase
contig_258	523520	G	GCC	53.4	PASS	downstream_gene_variant	MODIFIER	Pcac251616_g8305	transcript	ANN=GCC|downstream_gene_variant|MODIFIER|g8305|g8305|transcript|g8305.t1|protein_coding||c.*1522_*1523insCC|||||1523|,GCC|intergenic_region|MODIFIER|g8305-g8306|g8305-g8306|intergenic_region|g8305-g8306|||n.523520_523521insCC||||||	GT:GQ:DP:AD:VAF:PL	1/1:48:66:9,50:0.757576:53,49,0	5-methyltetrahydropteroyltriglutamate--homocysteine methyltransferase
contig_27	620769	CA	C	45.6	PASS	upstream_gene_variant	MODIFIER	Pcac251616_g8805	transcript	ANN=C|upstream_gene_variant|MODIFIER|g8805|g8805|transcript|g8805.t1|protein_coding||c.-1075delA|||||1075|,C|downstream_gene_variant|MODIFIER|g8803|g8803|transcript|g8803.t1|protein_coding||c.*225delA|||||225|,C|downstream_gene_variant|MODIFIER|g8804|g8804|transcript|g8804.t1|protein_coding||c.*170delT|||||170|,C|downstream_gene_variant|MODIFIER|g8806|g8806|transcript|g8806.t1|protein_coding||c.*…	GT:GQ:DP:AD:VAF:PL	1/1:24:48:11,37:0.770833:45,23,0	5'-nucleotidase C-terminal domain
contig_286	433009	ATCCATGTTTTC	A	47.5	PASS	upstream_gene_variant	MODIFIER	Pcac251616_g10099	transcript	ANN=A|upstream_gene_variant|MODIFIER|g10099|g10099|transcript|g10099.t1|protein_coding||c.-2942_-2932delGAAAACATGGA|||||2932|,A|upstream_gene_variant|MODIFIER|g10100|g10100|transcript|g10100.t1|protein_coding||c.-889_-879delTCCATGTTTTC|||||889|,A|downstream_gene_variant|MODIFIER|g10101|g10101|transcript|g10101.t1|protein_coding||c.*4731_*4741delGAAAACATGGA|||||4741|,A|intergenic_region|MODIFIER|g…	GT:GQ:DP:AD:VAF:PL	1/1:44:59:2,57:0.966102:47,46,0	5'-nucleotidase C-terminal domain
contig_230	284122	TA	T	57.5	PASS	upstream_gene_variant	MODIFIER	Pcac251616_g6792	transcript	ANN=T|upstream_gene_variant|MODIFIER|g6792|g6792|transcript|g6792.t1|protein_coding||c.-2081delT|||||2081|,T|upstream_gene_variant|MODIFIER|g6793|g6793|transcript|g6793.t1|protein_coding||c.-1069delA|||||1069|,T|downstream_gene_variant|MODIFIER|g6791|g6791|transcript|g6791.t1|protein_coding||c.*4750delA|||||4750|,T|intergenic_region|MODIFIER|g6792-g6793|g6792-g6793|intergenic_region|g6792-g6793||…	GT:GQ:DP:AD:VAF:PL	1/1:36:41:7,29:0.707317:57,35,0	5'-nucleotidase domain-containing protein
contig_230	284591	AGGG	A,AG	46.3	PASS	upstream_gene_variant	MODIFIER	Pcac251616_g6792	transcript	ANN=A|upstream_gene_variant|MODIFIER|g6792|g6792|transcript|g6792.t1|protein_coding||c.-2552_-2550delCCC|||||2550|,AG|upstream_gene_variant|MODIFIER|g6792|g6792|transcript|g6792.t1|protein_coding||c.-2552_-2551delCC|||||2551|,A|upstream_gene_variant|MODIFIER|g6793|g6793|transcript|g6793.t1|protein_coding||c.-600_-598delGGG|||||600|,AG|upstream_gene_variant|MODIFIER|g6793|g6793|transcript|g6793.t1…	GT:GQ:DP:AD:VAF:PL	1/2:5:41:1,21,7:0.512195,0.170732:44,19,4,19,0,41	5'-nucleotidase domain-containing protein
contig_230	284938	GCCC	G,GC	59	PASS	upstream_gene_variant	MODIFIER	Pcac251616_g6792	transcript	ANN=G|upstream_gene_variant|MODIFIER|g6792|g6792|transcript|g6792.t1|protein_coding||c.-2899_-2897delGGG|||||2897|,GC|upstream_gene_variant|MODIFIER|g6792|g6792|transcript|g6792.t1|protein_coding||c.-2899_-2898delGG|||||2898|,G|upstream_gene_variant|MODIFIER|g6793|g6793|transcript|g6793.t1|protein_coding||c.-253_-251delCCC|||||253|,GC|upstream_gene_variant|MODIFIER|g6793|g6793|transcript|g6793.t1…	GT:GQ:DP:AD:VAF:PL	1/2:7:41:0,21,15:0.512195,0.365854:58,45,6,45,0,41	5'-nucleotidase domain-containing protein
contig_93	1211719	G	GTT	54.5	PASS	upstream_gene_variant	MODIFIER	Pcac251616_g16978	transcript	ANN=GTT|upstream_gene_variant|MODIFIER|g16978|g16978|transcript|g16978.t1|protein_coding||c.-1644_-1643insAA|||||1644|,GTT|downstream_gene_variant|MODIFIER|g16980|g16980|transcript|g16980.t1|protein_coding||c.*4646_*4647insAA|||||4646|,GTT|intron_variant|MODIFIER|g16979|g16979|transcript|g16979.t1|protein_coding|1/5|c.972+17_972+18insTT||||||	GT:GQ:DP:AD:VAF:PL	1/1:50:58:11,42:0.724138:54,51,0	5-oxoprolinase
contig_280	30758	G	GCCCCCCC,GCCCCCCCC	36.1	PASS	upstream_gene_variant	MODIFIER	Pcac251616_g9509	transcript	ANN=GCCCCCCC|upstream_gene_variant|MODIFIER|g9509|g9509|transcript|g9509.t1|protein_coding||c.-2475_-2474insCCCCCCC|||||2474|,GCCCCCCCC|upstream_gene_variant|MODIFIER|g9509|g9509|transcript|g9509.t1|protein_coding||c.-2475_-2474insCCCCCCCC|||||2474|,GCCCCCCC|downstream_gene_variant|MODIFIER|g9508|g9508|transcript|g9508.t1|protein_coding||c.*447_*448insGGGGGGG|||||447|,GCCCCCCCC|downstream_gene_va…	GT:GQ:DP:AD:VAF:PL	1/2:4:24:13,5,3:0.208333,0.125:33,14,4,14,0,6	6,7-dimethyl-8-ribityllumazine synthase
contig_280	30781	G	GCACA	48.5	PASS	upstream_gene_variant	MODIFIER	Pcac251616_g9509	transcript	ANN=GCACA|upstream_gene_variant|MODIFIER|g9509|g9509|transcript|g9509.t1|protein_coding||c.-2452_-2451insCACA|||||2451|,GCACA|downstream_gene_variant|MODIFIER|g9508|g9508|transcript|g9508.t1|protein_coding||c.*424_*425insTGTG|||||424|,GCACA|downstream_gene_variant|MODIFIER|g9510|g9510|transcript|g9510.t1|protein_coding||c.*3210_*3211insTGTG|||||3210|,GCACA|intergenic_region|MODIFIER|CHR_START-g95…	GT:GQ:DP:AD:VAF:PL	1/1:31:24:0,23:0.958333:48,30,0	6,7-dimethyl-8-ribityllumazine synthase
contig_336	1118605	G	GT	48.2	PASS	upstream_gene_variant	MODIFIER	Pcac251616_g12835	transcript	ANN=GT|upstream_gene_variant|MODIFIER|g12835|g12835|transcript|g12835.t1|protein_coding||c.-3362_-3361insA|||||3362|,GT|upstream_gene_variant|MODIFIER|g12837|g12837|transcript|g12837.t1|protein_coding||c.-212_-211insA|||||212|,GT|downstream_gene_variant|MODIFIER|g12834|g12834|transcript|g12834.t1|protein_coding||c.*4797_*4798insT|||||4798|,GT|downstream_gene_variant|MODIFIER|g12836|g12836|transcr…	GT:GQ:DP:AD:VAF:PL	1/1:47:61:0,61:1:48,52,0	60S ribosomal protein
contig_336	1119246	G	GA	38.4	PASS	upstream_gene_variant	MODIFIER	Pcac251616_g12835	transcript	ANN=GA|upstream_gene_variant|MODIFIER|g12835|g12835|transcript|g12835.t1|protein_coding||c.-4003_-4002insT|||||4003|,GA|upstream_gene_variant|MODIFIER|g12837|g12837|transcript|g12837.t1|protein_coding||c.-853_-852insT|||||853|,GA|downstream_gene_variant|MODIFIER|g12836|g12836|transcript|g12836.t1|protein_coding||c.*2947_*2948insA|||||2948|,GA|downstream_gene_variant|MODIFIER|g12838|g12838|transcr…	GT:GQ:DP:AD:VAF:PL	1/1:37:60:2,58:0.966667:38,43,0	60S ribosomal protein
contig_367	109372	C	CGTCCCCAGCCCCAGCCACGGT	35.4	PASS	conservative_inframe_insertion	MODERATE	Pcac251616_g13089	transcript	ANN=CGTCCCCAGCCCCAGCCACGGT|conservative_inframe_insertion|MODERATE|g13089|g13089|transcript|g13089.t1|protein_coding|1/2|c.226_227insACCGTGGCTGGGGCTGGGGAC|p.Gly75_Arg76insHisArgGlyTrpGlyTrpGly|226/795|226/795|76/264||,CGTCCCCAGCCCCAGCCACGGT|upstream_gene_variant|MODIFIER|g13088|g13088|transcript|g13088.t1|protein_coding||c.-2142_-2141insACCGTGGCTGGGGCTGGGGAC|||||2142|,CGTCCCCAGCCCCAGCCACGGT|downs…	GT:GQ:DP:AD:VAF:PL	1/1:33:74:20,49:0.662162:35,37,0	60S ribosomal protein
contig_102	113117	GC	G	54.3	PASS	upstream_gene_variant	MODIFIER	Pcac251616_g42	transcript	ANN=G|upstream_gene_variant|MODIFIER|g42|g42|transcript|g42.t1|protein_coding||c.-4104delC|||||4104|,G|downstream_gene_variant|MODIFIER|g43|g43|transcript|g43.t1|protein_coding||c.*4882delG|||||4882|,G|intergenic_region|MODIFIER|g41-g42|g41-g42|intergenic_region|g41-g42|||n.113118delC||||||	GT:GQ:DP:AD:VAF:PL	1/1:51:59:1,57:0.966102:54,52,0	60S ribosomal protein L10
contig_206	377260	GT	G	54	PASS	upstream_gene_variant	MODIFIER	Pcac251616_g5508	transcript	ANN=G|upstream_gene_variant|MODIFIER|g5508|g5508|transcript|g5508.t1|protein_coding||c.-1363delA|||||1363|,G|upstream_gene_variant|MODIFIER|g5510|g5510|transcript|g5510.t1|protein_coding||c.-114delT|||||114|,G|downstream_gene_variant|MODIFIER|g5509|g5509|transcript|g5509.t1|protein_coding||c.*123delT|||||123|,G|downstream_gene_variant|MODIFIER|g5511|g5511|transcript|g5511.t1|protein_coding||c.*14…	GT:GQ:DP:AD:VAF:PL	1/1:45:66:3,63:0.954545:54,45,0	60S ribosomal protein L14, putative
contig_162	1270512	GA	G	55.6	PASS	upstream_gene_variant	MODIFIER	Pcac251616_g2637	transcript	ANN=G|upstream_gene_variant|MODIFIER|g2637|g2637|transcript|g2637.t1|protein_coding||c.-1172delT|||||1172|,G|upstream_gene_variant|MODIFIER|g2640|g2640|transcript|g2640.t1|protein_coding||c.-1803delA|||||1803|,G|upstream_gene_variant|MODIFIER|g2641|g2641|transcript|g2641.t1|protein_coding||c.-3861delA|||||3861|,G|downstream_gene_variant|MODIFIER|g2636|g2636|transcript|g2636.t1|protein_coding||c.*…	GT:GQ:DP:AD:VAF:PL	1/1:33:55:12,37:0.672727:55,32,0	60S ribosomal protein L22
contig_206	371606	C	CCTTCGTCACCG	45.5	PASS	upstream_gene_variant	MODIFIER	Pcac251616_g5509	transcript	ANN=CCTTCGTCACCG|upstream_gene_variant|MODIFIER|g5509|g5509|transcript|g5509.t1|protein_coding||c.-4627_-4626insCTTCGTCACCG|||||4626|,CCTTCGTCACCG|downstream_gene_variant|MODIFIER|g5507|g5507|transcript|g5507.t1|protein_coding||c.*677_*678insCTTCGTCACCG|||||678|,CCTTCGTCACCG|downstream_gene_variant|MODIFIER|g5508|g5508|transcript|g5508.t1|protein_coding||c.*3789_*3790insCGGTGACGAAG|||||3789|,CCTT…	GT:GQ:DP:AD:VAF:PL	1/1:44:59:7,51:0.864407:45,49,0	60S ribosomal protein L5
contig_206	371966	G	GA	49.6	PASS	upstream_gene_variant	MODIFIER	Pcac251616_g5509	transcript	ANN=GA|upstream_gene_variant|MODIFIER|g5509|g5509|transcript|g5509.t1|protein_coding||c.-4267_-4266insA|||||4266|,GA|downstream_gene_variant|MODIFIER|g5507|g5507|transcript|g5507.t1|protein_coding||c.*1037_*1038insA|||||1038|,GA|downstream_gene_variant|MODIFIER|g5508|g5508|transcript|g5508.t1|protein_coding||c.*3429_*3430insT|||||3429|,GA|intergenic_region|MODIFIER|g5507-g5508|g5507-g5508|interge…	GT:GQ:DP:AD:VAF:PL	1/1:48:61:3,58:0.95082:49,52,0	60S ribosomal protein L5
contig_206	373174	CA	C	47.7	PASS	upstream_gene_variant	MODIFIER	Pcac251616_g5509	transcript	ANN=C|upstream_gene_variant|MODIFIER|g5509|g5509|transcript|g5509.t1|protein_coding||c.-3058delA|||||3058|,C|upstream_gene_variant|MODIFIER|g5510|g5510|transcript|g5510.t1|protein_coding||c.-4200delA|||||4200|,C|downstream_gene_variant|MODIFIER|g5507|g5507|transcript|g5507.t1|protein_coding||c.*2246delA|||||2246|,C|downstream_gene_variant|MODIFIER|g5508|g5508|transcript|g5508.t1|protein_coding||c…	GT:GQ:DP:AD:VAF:PL	1/1:46:63:0,63:1:47,50,0	60S ribosomal protein L5
contig_394	400999	CCG	C	39.3	PASS	upstream_gene_variant	MODIFIER	Pcac251616_g14010	transcript	ANN=C|upstream_gene_variant|MODIFIER|g14010|g14010|transcript|g14010.t1|protein_coding||c.-2748_-2747delCG|||||2747|,C|upstream_gene_variant|MODIFIER|g14011|g14011|transcript|g14011.t1|protein_coding||c.-147_-146delCG|||||146|,C|upstream_gene_variant|MODIFIER|g14012|g14012|transcript|g14012.t1|protein_coding||c.-575_-574delCG|||||575|,C|upstream_gene_variant|MODIFIER|g14013|g14013|transcript|g140…	GT:GQ:DP:AD:VAF:PL	1/1:37:52:0,51:0.980769:39,40,0	60S ribosomal protein L6
contig_93	246338	T	TAA	44	PASS	upstream_gene_variant	MODIFIER	Pcac251616_g16667	transcript	ANN=TAA|upstream_gene_variant|MODIFIER|g16667|g16667|transcript|g16667.t1|protein_coding||c.-132_-131insTT|||||132|,TAA|upstream_gene_variant|MODIFIER|g16669|g16669|transcript|g16669.t1|protein_coding||c.-2211_-2210insAA|||||2210|,TAA|downstream_gene_variant|MODIFIER|g16668|g16668|transcript|g16668.t1|protein_coding||c.*776_*777insTT|||||776|,TAA|downstream_gene_variant|MODIFIER|g16670|g16670|tra…	GT:GQ:DP:AD:VAF:PL	1/1:16:59:17,26:0.440678:43,16,0	6-pyruvoyl tetrahydropterin synthase domain-containing protein
contig_326	629603	AG	A	37.7	PASS	downstream_gene_variant	MODIFIER	Pcac251616_g12306	transcript	ANN=A|downstream_gene_variant|MODIFIER|g12306|g12306|transcript|g12306.t1|protein_coding||c.*402delC|||||402|,A|intergenic_region|MODIFIER|g12305-g12306|g12305-g12306|intergenic_region|g12305-g12306|||n.629604delG||||||	GT:GQ:DP:AD:VAF:PL	1/1:35:48:1,47:0.979167:37,39,0	6-pyruvoyl tetrahydropterin synthase/QueD family protein
contig_326	631606	A	AG	46.4	PASS	upstream_gene_variant	MODIFIER	Pcac251616_g12306	transcript	ANN=AG|upstream_gene_variant|MODIFIER|g12306|g12306|transcript|g12306.t1|protein_coding||c.-1110_-1109insC|||||1110|,AG|intergenic_region|MODIFIER|g12306-g12307|g12306-g12307|intergenic_region|g12306-g12307|||n.631606_631607insG||||||	GT:GQ:DP:AD:VAF:PL	1/1:26:47:15,20:0.425532:46,26,0	6-pyruvoyl tetrahydropterin synthase/QueD family protein
contig_326	631650	CT	C	49.6	PASS	upstream_gene_variant	MODIFIER	Pcac251616_g12306	transcript	ANN=C|upstream_gene_variant|MODIFIER|g12306|g12306|transcript|g12306.t1|protein_coding||c.-1154delA|||||1154|,C|intergenic_region|MODIFIER|g12306-g12307|g12306-g12307|intergenic_region|g12306-g12307|||n.631651delT||||||	GT:GQ:DP:AD:VAF:PL	1/1:48:49:4,42:0.857143:49,54,0	6-pyruvoyl tetrahydropterin synthase/QueD family protein
contig_326	634591	GA	G	53.5	PASS	upstream_gene_variant	MODIFIER	Pcac251616_g12306	transcript	ANN=G|upstream_gene_variant|MODIFIER|g12306|g12306|transcript|g12306.t1|protein_coding||c.-4095delT|||||4095|,G|downstream_gene_variant|MODIFIER|g12307|g12307|transcript|g12307.t1|protein_coding||c.*3331delT|||||3331|,G|intergenic_region|MODIFIER|g12306-g12307|g12306-g12307|intergenic_region|g12306-g12307|||n.634592delA||||||	GT:GQ:DP:AD:VAF:PL	1/1:49:48:3,44:0.916667:53,51,0	6-pyruvoyl tetrahydropterin synthase/QueD family protein
contig_7	959208	A	AC	56.2	PASS	upstream_gene_variant	MODIFIER	Pcac251616_g15787	transcript	ANN=AC|upstream_gene_variant|MODIFIER|g15787|g15787|transcript|g15787.t1|protein_coding||c.-569_-568insG|||||569|,AC|downstream_gene_variant|MODIFIER|g15786|g15786|transcript|g15786.t1|protein_coding||c.*1980_*1981insC|||||1981|,AC|downstream_gene_variant|MODIFIER|g15788|g15788|transcript|g15788.t1|protein_coding||c.*615_*616insG|||||615|,AC|intergenic_region|MODIFIER|g15787-g15788|g15787-g15788|…	GT:GQ:DP:AD:VAF:PL	1/1:49:58:13,44:0.758621:56,49,0	7 transmembrane sweet-taste receptor of 3 GCPR
contig_7	959752	AC	A	58.4	PASS	upstream_gene_variant	MODIFIER	Pcac251616_g15787	transcript	ANN=A|upstream_gene_variant|MODIFIER|g15787|g15787|transcript|g15787.t1|protein_coding||c.-1113delG|||||1113|,A|downstream_gene_variant|MODIFIER|g15786|g15786|transcript|g15786.t1|protein_coding||c.*2525delC|||||2525|,A|downstream_gene_variant|MODIFIER|g15788|g15788|transcript|g15788.t1|protein_coding||c.*71delG|||||71|,A|intergenic_region|MODIFIER|g15787-g15788|g15787-g15788|intergenic_region|g1…	GT:GQ:DP:AD:VAF:PL	1/1:49:56:0,56:1:58,49,0	7 transmembrane sweet-taste receptor of 3 GCPR
contig_7	1816854	AT	A	53.4	PASS	upstream_gene_variant	MODIFIER	Pcac251616_g15989	transcript	ANN=A|upstream_gene_variant|MODIFIER|g15989|g15989|transcript|g15989.t1|protein_coding||c.-1402delT|||||1402|,A|intergenic_region|MODIFIER|g15988-g15989|g15988-g15989|intergenic_region|g15988-g15989|||n.1816855delT||||||	GT:GQ:DP:AD:VAF:PL	1/1:37:48:1,44:0.916667:53,37,0	7-methylguanosine phosphate-specific 5'-nucleotidase
contig_7	1817681	G	GA	56	PASS	upstream_gene_variant	MODIFIER	Pcac251616_g15989	transcript	ANN=GA|upstream_gene_variant|MODIFIER|g15989|g15989|transcript|g15989.t1|protein_coding||c.-576_-575insA|||||575|,GA|intergenic_region|MODIFIER|g15988-g15989|g15988-g15989|intergenic_region|g15988-g15989|||n.1817681_1817682insA||||||	GT:GQ:DP:AD:VAF:PL	1/1:54:46:4,42:0.913043:56,57,0	7-methylguanosine phosphate-specific 5'-nucleotidase
contig_7	1821334	C	CTGAAACATATCGTGTGTGAAAGGGACGCTCAGT	45.3	PASS	downstream_gene_variant	MODIFIER	Pcac251616_g15989	transcript	ANN=CTGAAACATATCGTGTGTGAAAGGGACGCTCAGT|downstream_gene_variant|MODIFIER|g15989|g15989|transcript|g15989.t1|protein_coding||c.*1848_*1849insTGAAACATATCGTGTGTGAAAGGGACGCTCAGT|||||1849|,CTGAAACATATCGTGTGTGAAAGGGACGCTCAGT|intergenic_region|MODIFIER|g15989-g15990|g15989-g15990|intergenic_region|g15989-g15990|||n.1821334_1821335insTGAAACATATCGTGTGTGAAAGGGACGCTCAGT||||||	GT:GQ:DP:AD:VAF:PL	1/1:38:44:8,34:0.772727:45,38,0	7-methylguanosine phosphate-specific 5'-nucleotidase
contig_7	1821539	GCC	G	39.1	PASS	downstream_gene_variant	MODIFIER	Pcac251616_g15989	transcript	ANN=G|downstream_gene_variant|MODIFIER|g15989|g15989|transcript|g15989.t1|protein_coding||c.*2054_*2055delCC|||||2054|,G|intergenic_region|MODIFIER|g15989-g15990|g15989-g15990|intergenic_region|g15989-g15990|||n.1821540_1821541delCC||||||	GT:GQ:DP:AD:VAF:PL	1/1:6:43:3,23:0.534884:37,5,0	7-methylguanosine phosphate-specific 5'-nucleotidase
contig_7	1821597	GTA	G	54.4	PASS	downstream_gene_variant	MODIFIER	Pcac251616_g15989	transcript	ANN=G|downstream_gene_variant|MODIFIER|g15989|g15989|transcript|g15989.t1|protein_coding||c.*2112_*2113delTA|||||2112|,G|intergenic_region|MODIFIER|g15989-g15990|g15989-g15990|intergenic_region|g15989-g15990|||n.1821598_1821599delTA||||||	GT:GQ:DP:AD:VAF:PL	1/1:52:43:0,43:1:54,55,0	7-methylguanosine phosphate-specific 5'-nucleotidase
contig_7	1823295	CA	C	56.7	PASS	downstream_gene_variant	MODIFIER	Pcac251616_g15989	transcript	ANN=C|downstream_gene_variant|MODIFIER|g15989|g15989|transcript|g15989.t1|protein_coding||c.*3810delA|||||3810|,C|intergenic_region|MODIFIER|g15989-g15990|g15989-g15990|intergenic_region|g15989-g15990|||n.1823296delA||||||	GT:GQ:DP:AD:VAF:PL	1/1:49:42:0,42:1:56,49,0	7-methylguanosine phosphate-specific 5'-nucleotidase
contig_236	344592	GGCAAAGGAGTGCAAAGGAGT	G	29.4	PASS	upstream_gene_variant	MODIFIER	Pcac251616_g7073	transcript	ANN=G|upstream_gene_variant|MODIFIER|g7073|g7073|transcript|g7073.t1|protein_coding||c.-4880_-4861delACTCCTTTGCACTCCTTTGC|||||4861|,G|upstream_gene_variant|MODIFIER|g7075|g7075|transcript|g7075.t1|protein_coding||c.-2030_-2011delACTCCTTTGCACTCCTTTGC|||||2011|,G|downstream_gene_variant|MODIFIER|g7074|g7074|transcript|g7074.t1|protein_coding||c.*4067_*4086delGCAAAGGAGTGCAAAGGAGT|||||4067|,G|interge…	GT:GQ:DP:AD:VAF:PL	1/1:22:58:2,55:0.948276:29,22,0	A/G-specific adenine glycosylase
contig_227	1277458	T	TCCC,TCCCC	38.8	PASS	downstream_gene_variant	MODIFIER	Pcac251616_g6597	transcript	ANN=TCCC|downstream_gene_variant|MODIFIER|g6597|g6597|transcript|g6597.t1|protein_coding||c.*879_*880insCCC|||||880|,TCCCC|downstream_gene_variant|MODIFIER|g6597|g6597|transcript|g6597.t1|protein_coding||c.*879_*880insCCCC|||||880|,TCCC|intergenic_region|MODIFIER|g6597-g6598|g6597-g6598|intergenic_region|g6597-g6598|||n.1277458_1277459insCCC||||||,TCCCC|intergenic_region|MODIFIER|g6597-g6598|g659…	GT:GQ:DP:AD:VAF:PL	1/2:7:43:21,6,8:0.139535,0.186047:37,13,10,13,0,11	AAA domain
contig_227	1277959	GAGCGCTTAAC	G	47.1	PASS	downstream_gene_variant	MODIFIER	Pcac251616_g6597	transcript	ANN=G|downstream_gene_variant|MODIFIER|g6597|g6597|transcript|g6597.t1|protein_coding||c.*1381_*1390delAGCGCTTAAC|||||1381|,G|intergenic_region|MODIFIER|g6597-g6598|g6597-g6598|intergenic_region|g6597-g6598|||n.1277960_1277969delAGCGCTTAAC||||||	GT:GQ:DP:AD:VAF:PL	1/1:45:42:0,42:1:47,48,0	AAA domain
contig_227	1278881	A	AGGGTCAGCAGTGCTC	43.6	PASS	downstream_gene_variant	MODIFIER	Pcac251616_g6597	transcript	ANN=AGGGTCAGCAGTGCTC|downstream_gene_variant|MODIFIER|g6597|g6597|transcript|g6597.t1|protein_coding||c.*2302_*2303insGGGTCAGCAGTGCTC|||||2303|,AGGGTCAGCAGTGCTC|intergenic_region|MODIFIER|g6597-g6598|g6597-g6598|intergenic_region|g6597-g6598|||n.1278881_1278882insGGGTCAGCAGTGCTC||||||	GT:GQ:DP:AD:VAF:PL	1/1:41:42:7,32:0.761905:43,44,0	AAA domain
contig_227	1279892	CA	C	56.5	PASS	downstream_gene_variant	MODIFIER	Pcac251616_g6597	transcript	ANN=C|downstream_gene_variant|MODIFIER|g6597|g6597|transcript|g6597.t1|protein_coding||c.*3314delA|||||3314|,C|intergenic_region|MODIFIER|g6597-g6598|g6597-g6598|intergenic_region|g6597-g6598|||n.1279893delA||||||	GT:GQ:DP:AD:VAF:PL	1/1:53:40:0,39:0.975:56,55,0	AAA domain
contig_336	29987	G	GCC,GCCC	44.5	PASS	upstream_gene_variant	MODIFIER	Pcac251616_g12493	transcript	ANN=GCC|upstream_gene_variant|MODIFIER|g12493|g12493|transcript|g12493.t1|protein_coding||c.-4124_-4123insGG|||||4124|,GCCC|upstream_gene_variant|MODIFIER|g12493|g12493|transcript|g12493.t1|protein_coding||c.-4124_-4123insGGG|||||4124|,GCC|intergenic_region|MODIFIER|g12493-g12494|g12493-g12494|intergenic_region|g12493-g12494|||n.29987_29988insCC||||||,GCCC|intergenic_region|MODIFIER|g12493-g12494…	GT:GQ:DP:AD:VAF:PL	1/2:3:23:12,5,5:0.217391,0.217391:41,28,0,28,0,24	AAA family ATPase
contig_93	41360	AG	A	63.5	PASS	upstream_gene_variant	MODIFIER	Pcac251616_g16616	transcript	ANN=A|upstream_gene_variant|MODIFIER|g16616|g16616|transcript|g16616.t1|protein_coding||c.-803delC|||||803|,A|upstream_gene_variant|MODIFIER|g16617|g16617|transcript|g16617.t1|protein_coding||c.-4113delG|||||4113|,A|downstream_gene_variant|MODIFIER|g16614|g16614|transcript|g16614.t1|protein_coding||c.*4309delG|||||4309|,A|downstream_gene_variant|MODIFIER|g16615|g16615|transcript|g16615.t1|protein…	GT:GQ:DP:AD:VAF:PL	1/1:56:78:5,72:0.923077:63,56,0	AAA family ATPase
contig_93	44613	CT	C	58.7	PASS	upstream_gene_variant	MODIFIER	Pcac251616_g16616	transcript	ANN=C|upstream_gene_variant|MODIFIER|g16616|g16616|transcript|g16616.t1|protein_coding||c.-4056delA|||||4056|,C|upstream_gene_variant|MODIFIER|g16617|g16617|transcript|g16617.t1|protein_coding||c.-860delT|||||860|,C|intergenic_region|MODIFIER|g16616-g16617|g16616-g16617|intergenic_region|g16616-g16617|||n.44614delT||||||	GT:GQ:DP:AD:VAF:PL	1/1:56:79:3,73:0.924051:58,58,0	AAA family ATPase
contig_93	44838	C	CT	60.4	PASS	upstream_gene_variant	MODIFIER	Pcac251616_g16616	transcript	ANN=CT|upstream_gene_variant|MODIFIER|g16616|g16616|transcript|g16616.t1|protein_coding||c.-4281_-4280insA|||||4281|,CT|upstream_gene_variant|MODIFIER|g16617|g16617|transcript|g16617.t1|protein_coding||c.-636_-635insT|||||635|,CT|intergenic_region|MODIFIER|g16616-g16617|g16616-g16617|intergenic_region|g16616-g16617|||n.44838_44839insT||||||	GT:GQ:DP:AD:VAF:PL	1/1:56:81:11,67:0.82716:60,57,0	AAA family ATPase
contig_232	175711	T	TA	60.1	PASS	downstream_gene_variant	MODIFIER	Pcac251616_g6899	transcript	ANN=TA|downstream_gene_variant|MODIFIER|g6899|g6899|transcript|g6899.t1|protein_coding||c.*3426_*3427insT|||||3426|,TA|downstream_gene_variant|MODIFIER|g6900|g6900|transcript|g6900.t1|protein_coding||c.*4472_*4473insT|||||4472|,TA|intergenic_region|MODIFIER|g6898-g6899|g6898-g6899|intergenic_region|g6898-g6899|||n.175711_175712insA||||||	GT:GQ:DP:AD:VAF:PL	1/1:53:78:13,61:0.782051:60,54,0	AAWKG family protein
contig_232	179073	GA	G	62.8	PASS	downstream_gene_variant	MODIFIER	Pcac251616_g6899	transcript	ANN=G|downstream_gene_variant|MODIFIER|g6899|g6899|transcript|g6899.t1|protein_coding||c.*64delT|||||64|,G|downstream_gene_variant|MODIFIER|g6900|g6900|transcript|g6900.t1|protein_coding||c.*1110delT|||||1110|,G|intergenic_region|MODIFIER|g6898-g6899|g6898-g6899|intergenic_region|g6898-g6899|||n.179074delA||||||	GT:GQ:DP:AD:VAF:PL	1/1:53:78:7,70:0.897436:62,53,0	AAWKG family protein
contig_232	179182	GA	G	53.4	PASS	frameshift_variant	HIGH	Pcac251616_g6899	transcript	ANN=G|frameshift_variant|HIGH|g6899|g6899|transcript|g6899.t1|protein_coding|1/1|c.447delT|p.Pro150fs|447/492|447/492|149/163||,G|downstream_gene_variant|MODIFIER|g6900|g6900|transcript|g6900.t1|protein_coding||c.*1001delT|||||1001|;LOF=(g6899|g6899|1|1.00)	GT:GQ:DP:AD:VAF:PL	1/1:49:77:2,75:0.974026:53,50,0	AAWKG family protein
contig_148	1811465	CCCCCCCACA	C	40	PASS	upstream_gene_variant	MODIFIER	Pcac251616_g1987	transcript	ANN=C|upstream_gene_variant|MODIFIER|g1987|g1987|transcript|g1987.t1|protein_coding||c.-1529_-1521delCCCCCCACA|||||1529|,C|upstream_gene_variant|MODIFIER|g1988|g1988|transcript|g1988.t1|protein_coding||c.-4875_-4867delCCCCCCACA|||||4875|,C|downstream_gene_variant|MODIFIER|g1986|g1986|transcript|g1986.t1|protein_coding||c.*1574_*1582delCCCCCCACA|||||1574|,C|intergenic_region|MODIFIER|g1986-g1987|g…	GT:GQ:DP:AD:VAF:PL	1/1:32:29:10,19:0.655172:39,32,0	ABC Superfamily
contig_148	1813100	GC	G	56	PASS	frameshift_variant	HIGH	Pcac251616_g1987	transcript	ANN=G|frameshift_variant|HIGH|g1987|g1987|transcript|g1987.t1|protein_coding|1/1|c.108delC|p.Ser37fs|108/249|108/249|36/82||INFO_REALIGN_3_PRIME,G|upstream_gene_variant|MODIFIER|g1988|g1988|transcript|g1988.t1|protein_coding||c.-3240delC|||||3240|,G|downstream_gene_variant|MODIFIER|g1986|g1986|transcript|g1986.t1|protein_coding||c.*3209delC|||||3209|;LOF=(g1987|g1987|1|1.00)	GT:GQ:DP:AD:VAF:PL	1/1:51:30:0,30:1:55,52,0	ABC Superfamily
contig_148	1816889	ATTCGAATAAAGTACTTTC	A	42.9	PASS	downstream_gene_variant	MODIFIER	Pcac251616_g1987	transcript	ANN=A|downstream_gene_variant|MODIFIER|g1987|g1987|transcript|g1987.t1|protein_coding||c.*3647_*3664delTTCGAATAAAGTACTTTC|||||3647|,A|downstream_gene_variant|MODIFIER|g1989|g1989|transcript|g1989.t1|protein_coding||c.*4851_*4868delGAAAGTACTTTATTCGAA|||||4868|,A|intron_variant|MODIFIER|g1988|g1988|transcript|g1988.t1|protein_coding|1/2|c.394+156_394+173delTTCGAATAAAGTACTTTC||||||	GT:GQ:DP:AD:VAF:PL	1/1:41:36:1,35:0.972222:42,44,0	ABC Superfamily
contig_244	715012	AT	A	53.2	PASS	upstream_gene_variant	MODIFIER	Pcac251616_g7389	transcript	ANN=A|upstream_gene_variant|MODIFIER|g7389|g7389|transcript|g7389.t1|protein_coding||c.-1583delA|||||1583|,A|upstream_gene_variant|MODIFIER|g7390|g7390|transcript|g7390.t1|protein_coding||c.-3495delT|||||3495|,A|downstream_gene_variant|MODIFIER|g7388|g7388|transcript|g7388.t1|protein_coding||c.*4184delT|||||4184|,A|intergenic_region|MODIFIER|g7389-g7390|g7389-g7390|intergenic_region|g7389-g7390||…	GT:GQ:DP:AD:VAF:PL	1/1:48:56:0,56:1:53,49,0	ABC Superfamily
contig_244	717173	AT	A	58.7	PASS	upstream_gene_variant	MODIFIER	Pcac251616_g7389	transcript	ANN=A|upstream_gene_variant|MODIFIER|g7389|g7389|transcript|g7389.t1|protein_coding||c.-3744delA|||||3744|,A|upstream_gene_variant|MODIFIER|g7390|g7390|transcript|g7390.t1|protein_coding||c.-1334delT|||||1334|,A|upstream_gene_variant|MODIFIER|g7391|g7391|transcript|g7391.t1|protein_coding||c.-3874delT|||||3874|,A|intergenic_region|MODIFIER|g7389-g7390|g7389-g7390|intergenic_region|g7389-g7390|||n…	GT:GQ:DP:AD:VAF:PL	1/1:49:55:8,46:0.836364:58,49,0	ABC Superfamily
contig_291	401194	GGT	G	49.9	PASS	upstream_gene_variant	MODIFIER	Pcac251616_g10747	transcript	ANN=G|upstream_gene_variant|MODIFIER|g10747|g10747|transcript|g10747.t1|protein_coding||c.-4764_-4763delAC|||||4763|,G|upstream_gene_variant|MODIFIER|g10749|g10749|transcript|g10749.t1|protein_coding||c.-1661_-1660delAC|||||1660|,G|upstream_gene_variant|MODIFIER|g10750|g10750|transcript|g10750.t1|protein_coding||c.-270_-269delAC|||||269|,G|upstream_gene_variant|MODIFIER|g10751|g10751|transcript|g…	GT:GQ:DP:AD:VAF:PL	1/1:44:56:4,52:0.928571:49,44,0	ABC Superfamily
contig_187	1191779	C	CG	50.7	PASS	upstream_gene_variant	MODIFIER	Pcac251616_g4419	transcript	ANN=CG|upstream_gene_variant|MODIFIER|g4419|g4419|transcript|g4419.t1|protein_coding||c.-577_-576insC|||||577|,CG|intergenic_region|MODIFIER|g4419-g4420|g4419-g4420|intergenic_region|g4419-g4420|||n.1191779_1191780insG||||||	GT:GQ:DP:AD:VAF:PL	1/1:48:29:0,29:1:50,52,0	ABC transporter
contig_187	1194321	A	AGGGGGGGGGGGGG,AGGGGGGGGGGGGGG	20.7	PASS	upstream_gene_variant	MODIFIER	Pcac251616_g4419	transcript	ANN=AGGGGGGGGGGGGG|upstream_gene_variant|MODIFIER|g4419|g4419|transcript|g4419.t1|protein_coding||c.-3119_-3118insCCCCCCCCCCCCC|||||3119|,AGGGGGGGGGGGGGG|upstream_gene_variant|MODIFIER|g4419|g4419|transcript|g4419.t1|protein_coding||c.-3119_-3118insCCCCCCCCCCCCCC|||||3119|,AGGGGGGGGGGGGG|intergenic_region|MODIFIER|g4419-g4420|g4419-g4420|intergenic_region|g4419-g4420|||n.1194321_1194322insGGGGGGG…	GT:GQ:DP:AD:VAF:PL	1/2:2:28:11,4,5:0.142857,0.178571:16,3,18,2,0,3	ABC transporter
contig_187	1195131	A	AC	53	PASS	upstream_gene_variant	MODIFIER	Pcac251616_g4419	transcript	ANN=AC|upstream_gene_variant|MODIFIER|g4419|g4419|transcript|g4419.t1|protein_coding||c.-3929_-3928insG|||||3929|,AC|intergenic_region|MODIFIER|g4419-g4420|g4419-g4420|intergenic_region|g4419-g4420|||n.1195131_1195132insC||||||	GT:GQ:DP:AD:VAF:PL	1/1:50:30:0,30:1:52,53,0	ABC transporter
contig_187	1196052	A	AT	47.8	PASS	upstream_gene_variant	MODIFIER	Pcac251616_g4419	transcript	ANN=AT|upstream_gene_variant|MODIFIER|g4419|g4419|transcript|g4419.t1|protein_coding||c.-4850_-4849insA|||||4850|,AT|intergenic_region|MODIFIER|g4419-g4420|g4419-g4420|intergenic_region|g4419-g4420|||n.1196052_1196053insT||||||	GT:GQ:DP:AD:VAF:PL	1/1:45:29:0,29:1:47,49,0	ABC transporter
contig_9	767401	A	AT	51.9	PASS	upstream_gene_variant	MODIFIER	Pcac251616_g16561	transcript	ANN=AT|upstream_gene_variant|MODIFIER|g16561|g16561|transcript|g16561.t1|protein_coding||c.-4544_-4543insA|||||4544|,AT|downstream_gene_variant|MODIFIER|g16562|g16562|transcript|g16562.t1|protein_coding||c.*94_*95insT|||||95|,AT|intergenic_region|MODIFIER|g16562-g16563|g16562-g16563|intergenic_region|g16562-g16563|||n.767401_767402insT||||||	GT:GQ:DP:AD:VAF:PL	1/1:47:63:17,41:0.650794:51,48,0	ABC transporter
contig_9	767527	C	CAA	41.3	PASS	upstream_gene_variant	MODIFIER	Pcac251616_g16561	transcript	ANN=CAA|upstream_gene_variant|MODIFIER|g16561|g16561|transcript|g16561.t1|protein_coding||c.-4670_-4669insTT|||||4670|,CAA|downstream_gene_variant|MODIFIER|g16562|g16562|transcript|g16562.t1|protein_coding||c.*220_*221insAA|||||221|,CAA|intergenic_region|MODIFIER|g16562-g16563|g16562-g16563|intergenic_region|g16562-g16563|||n.767527_767528insAA||||||	GT:GQ:DP:AD:VAF:PL	1/1:32:64:5,54:0.84375:41,32,0	ABC transporter
contig_212	754778	A	AT	48.3	PASS	downstream_gene_variant	MODIFIER	Pcac251616_g5851	transcript	ANN=AT|downstream_gene_variant|MODIFIER|g5851|g5851|transcript|g5851.t1|protein_coding||c.*3162_*3163insT|||||3163|,AT|downstream_gene_variant|MODIFIER|g5852|g5852|transcript|g5852.t1|protein_coding||c.*432_*433insT|||||433|,AT|downstream_gene_variant|MODIFIER|g5853|g5853|transcript|g5853.t1|protein_coding||c.*211_*212insA|||||211|,AT|downstream_gene_variant|MODIFIER|g5854|g5854|transcript|g5854.…	GT:GQ:DP:AD:VAF:PL	1/1:46:57:0,57:1:48,50,0	ABC transporter A family member 1
contig_227	1211112	AAG	A	52	PASS	upstream_gene_variant	MODIFIER	Pcac251616_g6585	transcript	ANN=A|upstream_gene_variant|MODIFIER|g6585|g6585|transcript|g6585.t1|protein_coding||c.-596_-595delCT|||||595|,A|upstream_gene_variant|MODIFIER|g6587|g6587|transcript|g6587.t1|protein_coding||c.-2291_-2290delAG|||||2291|,A|downstream_gene_variant|MODIFIER|g6586|g6586|transcript|g6586.t1|protein_coding||c.*279_*280delCT|||||280|,A|intergenic_region|MODIFIER|g6585-g6586|g6585-g6586|intergenic_regio…	GT:GQ:DP:AD:VAF:PL	1/1:50:70:1,69:0.985714:52,54,0	ABC transporter A family member 1
contig_230	202988	G	GACTCAGATGCT	51.6	PASS	upstream_gene_variant	MODIFIER	Pcac251616_g6778	transcript	ANN=GACTCAGATGCT|upstream_gene_variant|MODIFIER|g6778|g6778|transcript|g6778.t1|protein_coding||c.-1886_-1885insAGCATCTGAGT|||||1886|,GACTCAGATGCT|upstream_gene_variant|MODIFIER|g6779|g6779|transcript|g6779.t1|protein_coding||c.-3422_-3421insACTCAGATGCT|||||3421|,GACTCAGATGCT|intergenic_region|MODIFIER|g6778-g6779|g6778-g6779|intergenic_region|g6778-g6779|||n.202988_202989insACTCAGATGCT||||||	GT:GQ:DP:AD:VAF:PL	1/1:48:59:2,56:0.949153:51,51,0	ABC transporter A family member 1
contig_230	228751	C	CA	62.2	PASS	upstream_gene_variant	MODIFIER	Pcac251616_g6782	transcript	ANN=CA|upstream_gene_variant|MODIFIER|g6782|g6782|transcript|g6782.t1|protein_coding||c.-4381_-4380insT|||||4381|,CA|upstream_gene_variant|MODIFIER|g6783|g6783|transcript|g6783.t1|protein_coding||c.-24_-23insA|||||23|,CA|intergenic_region|MODIFIER|g6782-g6783|g6782-g6783|intergenic_region|g6782-g6783|||n.228751_228752insA||||||	GT:GQ:DP:AD:VAF:PL	1/1:56:49:3,43:0.877551:62,57,0	ABC transporter A family member 1
contig_230	232914	GT	G	53.9	PASS	frameshift_variant	HIGH	Pcac251616_g6783	transcript	ANN=G|frameshift_variant|HIGH|g6783|g6783|transcript|g6783.t1|protein_coding|1/1|c.4142delT|p.Phe1381fs|4142/5868|4142/5868|1381/1955||INFO_REALIGN_3_PRIME,G|upstream_gene_variant|MODIFIER|g6785|g6785|transcript|g6785.t1|protein_coding||c.-4437delT|||||4437|,G|downstream_gene_variant|MODIFIER|g6784|g6784|transcript|g6784.t1|protein_coding||c.*2307delA|||||2307|;LOF=(g6783|g6783|1|1.00)	GT:GQ:DP:AD:VAF:PL	1/1:48:56:0,56:1:53,49,0	ABC transporter A family member 1
contig_359	58366	C	CGGAGGA	48.4	PASS	disruptive_inframe_insertion	MODERATE	Pcac251616_g13009	transcript	ANN=CGGAGGA|disruptive_inframe_insertion|MODERATE|g13009|g13009|transcript|g13009.t1|protein_coding|1/1|c.3993_3998dupGGAGGA|p.Glu1332_Glu1333dup|3999/5394|3999/5394|1333/1797||INFO_REALIGN_3_PRIME,CGGAGGA|upstream_gene_variant|MODIFIER|g13010|g13010|transcript|g13010.t1|protein_coding||c.-1841_-1840insGGAGGA|||||1840|,CGGAGGA|downstream_gene_variant|MODIFIER|g13011|g13011|transcript|g13011.t1|pr…	GT:GQ:DP:AD:VAF:PL	1/1:42:60:3,57:0.95:48,43,0	ABC transporter A family member 1
contig_128	497142	ACC	A	45.2	PASS	upstream_gene_variant	MODIFIER	Pcac251616_g568	transcript	ANN=A|upstream_gene_variant|MODIFIER|g568|g568|transcript|g568.t1|protein_coding||c.-2596_-2595delCC|||||2596|,A|downstream_gene_variant|MODIFIER|g567|g567|transcript|g567.t1|protein_coding||c.*783_*784delGG|||||784|,A|intergenic_region|MODIFIER|g566-g567|g566-g567|intergenic_region|g566-g567|||n.497143_497144delCC||||||	GT:GQ:DP:AD:VAF:PL	1/1:26:51:6,33:0.647059:45,25,0	ABC transporter B family member 2
contig_128	504938	G	GGT	49.4	PASS	downstream_gene_variant	MODIFIER	Pcac251616_g568	transcript	ANN=GGT|downstream_gene_variant|MODIFIER|g568|g568|transcript|g568.t1|protein_coding||c.*662_*663insGT|||||663|,GGT|downstream_gene_variant|MODIFIER|g569|g569|transcript|g569.t1|protein_coding||c.*317_*318insAC|||||317|,GGT|downstream_gene_variant|MODIFIER|g570|g570|transcript|g570.t1|protein_coding||c.*1471_*1472insAC|||||1471|,GGT|intergenic_region|MODIFIER|g568-g569|g568-g569|intergenic_region…	GT:GQ:DP:AD:VAF:PL	1/1:46:42:1,41:0.97619:49,49,0	ABC transporter B family member 2
contig_258	461990	CA	C	57.3	PASS	upstream_gene_variant	MODIFIER	Pcac251616_g8289	transcript	ANN=C|upstream_gene_variant|MODIFIER|g8289|g8289|transcript|g8289.t1|protein_coding||c.-3527delA|||||3527|,C|upstream_gene_variant|MODIFIER|g8290|g8290|transcript|g8290.t1|protein_coding||c.-3905delA|||||3905|,C|upstream_gene_variant|MODIFIER|g8291|g8291|transcript|g8291.t1|protein_coding||c.-4283delA|||||4283|,C|intergenic_region|MODIFIER|g8288-g8289|g8288-g8289|intergenic_region|g8288-g8289|||n…	GT:GQ:DP:AD:VAF:PL	1/1:51:65:0,65:1:57,52,0	ABC transporter B family member 2
contig_425	161911	C	CGA	50.9	PASS	upstream_gene_variant	MODIFIER	Pcac251616_g14768	transcript	ANN=CGA|upstream_gene_variant|MODIFIER|g14768|g14768|transcript|g14768.t1|protein_coding||c.-2748_-2747insGA|||||2747|,CGA|intron_variant|MODIFIER|g14767|g14767|transcript|g14767.t1|protein_coding|1/1|c.1683+41_1683+42insTC||||||	GT:GQ:DP:AD:VAF:PL	1/1:47:55:0,55:1:50,50,0	ABC transporter B family member 5
contig_232	274985	A	AAAC	47.4	PASS	upstream_gene_variant	MODIFIER	Pcac251616_g6924	transcript	ANN=AAAC|upstream_gene_variant|MODIFIER|g6924|g6924|transcript|g6924.t1|protein_coding||c.-1954_-1953insGTT|||||1954|,AAAC|upstream_gene_variant|MODIFIER|g6927|g6927|transcript|g6927.t1|protein_coding||c.-2508_-2507insAAC|||||2507|,AAAC|downstream_gene_variant|MODIFIER|g6925|g6925|transcript|g6925.t1|protein_coding||c.*224_*225insAAC|||||225|,AAAC|downstream_gene_variant|MODIFIER|g6926|g6926|tran…	GT:GQ:DP:AD:VAF:PL	1/1:46:67:1,66:0.985075:47,52,0	ABC transporter C family member 10
contig_232	276871	A	AC	49	PASS	upstream_gene_variant	MODIFIER	Pcac251616_g6924	transcript	ANN=AC|upstream_gene_variant|MODIFIER|g6924|g6924|transcript|g6924.t1|protein_coding||c.-3840_-3839insG|||||3840|,AC|upstream_gene_variant|MODIFIER|g6926|g6926|transcript|g6926.t1|protein_coding||c.-646_-645insG|||||646|,AC|upstream_gene_variant|MODIFIER|g6927|g6927|transcript|g6927.t1|protein_coding||c.-622_-621insC|||||621|,AC|downstream_gene_variant|MODIFIER|g6925|g6925|transcript|g6925.t1|pro…	GT:GQ:DP:AD:VAF:PL	1/1:47:66:1,65:0.984848:49,52,0	ABC transporter C family member 10
contig_128	59744	T	TGGGGGGG,TGGGGGGGG	40.2	PASS	upstream_gene_variant	MODIFIER	Pcac251616_g446	transcript	ANN=TGGGGGGG|upstream_gene_variant|MODIFIER|g446|g446|transcript|g446.t1|protein_coding||c.-3873_-3872insCCCCCCC|||||3873|,TGGGGGGGG|upstream_gene_variant|MODIFIER|g446|g446|transcript|g446.t1|protein_coding||c.-3873_-3872insCCCCCCCC|||||3873|,TGGGGGGG|upstream_gene_variant|MODIFIER|g447|g447|transcript|g447.t1|protein_coding||c.-2910_-2909insCCCCCCC|||||2910|,TGGGGGGGG|upstream_gene_variant|MODI…	GT:GQ:DP:AD:VAF:PL	1/2:5:50:23,12,8:0.24,0.16:38,9,6,9,0,23	ABC transporter F family member 3
contig_128	60665	TTC	T	52.2	PASS	upstream_gene_variant	MODIFIER	Pcac251616_g446	transcript	ANN=T|upstream_gene_variant|MODIFIER|g446|g446|transcript|g446.t1|protein_coding||c.-4795_-4794delGA|||||4794|,T|upstream_gene_variant|MODIFIER|g447|g447|transcript|g447.t1|protein_coding||c.-3832_-3831delGA|||||3831|,T|upstream_gene_variant|MODIFIER|g449|g449|transcript|g449.t1|protein_coding||c.-3144_-3143delTC|||||3144|,T|downstream_gene_variant|MODIFIER|g448|g448|transcript|g448.t1|protein_co…	GT:GQ:DP:AD:VAF:PL	1/1:46:52:9,40:0.769231:52,46,0	ABC transporter F family member 3
contig_248	159255	CG	C	57.7	PASS	upstream_gene_variant	MODIFIER	Pcac251616_g7789	transcript	ANN=C|upstream_gene_variant|MODIFIER|g7789|g7789|transcript|g7789.t1|protein_coding||c.-2782delC|||||2782|,C|upstream_gene_variant|MODIFIER|g7790|g7790|transcript|g7790.t1|protein_coding||c.-1303delC|||||1303|,C|upstream_gene_variant|MODIFIER|g7791|g7791|transcript|g7791.t1|protein_coding||c.-98delC|||||98|,C|downstream_gene_variant|MODIFIER|g7792|g7792|transcript|g7792.t1|protein_coding||c.*1628…	GT:GQ:DP:AD:VAF:PL	1/1:48:69:1,68:0.985507:57,48,0	ABC transporter G family member 15
contig_148	1868491	CGGA	C	50.4	PASS	upstream_gene_variant	MODIFIER	Pcac251616_g1998	transcript	ANN=C|upstream_gene_variant|MODIFIER|g1998|g1998|transcript|g1998.t1|protein_coding||c.-2448_-2446delTCC|||||2446|,C|intergenic_region|MODIFIER|g1998-g1999|g1998-g1999|intergenic_region|g1998-g1999|||n.1868492_1868494delGGA||||||	GT:GQ:DP:AD:VAF:PL	1/1:43:75:0,75:1:50,43,0	ABC transporter G family member 29
contig_206	363923	CT	C	59	PASS	upstream_gene_variant	MODIFIER	Pcac251616_g5507	transcript	ANN=C|upstream_gene_variant|MODIFIER|g5507|g5507|transcript|g5507.t1|protein_coding||c.-2821delT|||||2821|,C|intergenic_region|MODIFIER|g5506-g5507|g5506-g5507|intergenic_region|g5506-g5507|||n.363924delT||||||	GT:GQ:DP:AD:VAF:PL	1/1:54:44:1,41:0.931818:58,55,0	ABC transporter G family member 29
contig_146	272225	TA	T	54	PASS	upstream_gene_variant	MODIFIER	Pcac251616_g1233	transcript	ANN=T|upstream_gene_variant|MODIFIER|g1233|g1233|transcript|g1233.t1|protein_coding||c.-2595delT|||||2595|,T|upstream_gene_variant|MODIFIER|g1234|g1234|transcript|g1234.t1|protein_coding||c.-1406delT|||||1406|,T|upstream_gene_variant|MODIFIER|g1235|g1235|transcript|g1235.t1|protein_coding||c.-6delT|||||6|,T|upstream_gene_variant|MODIFIER|g1236|g1236|transcript|g1236.t1|protein_coding||c.-282delA|…	GT:GQ:DP:AD:VAF:PL	1/1:45:71:8,63:0.887324:53,45,0	ABC transporter G family member 31
contig_146	1234326	A	ATC	50.1	PASS	upstream_gene_variant	MODIFIER	Pcac251616_g1469	transcript	ANN=ATC|upstream_gene_variant|MODIFIER|g1469|g1469|transcript|g1469.t1|protein_coding||c.-898_-897insGA|||||898|,ATC|upstream_gene_variant|MODIFIER|g1470|g1470|transcript|g1470.t1|protein_coding||c.-1010_-1009insTC|||||1009|,ATC|upstream_gene_variant|MODIFIER|g1471|g1471|transcript|g1471.t1|protein_coding||c.-3991_-3990insTC|||||3990|,ATC|downstream_gene_variant|MODIFIER|g1468|g1468|transcript|g1…	GT:GQ:DP:AD:VAF:PL	1/1:48:66:0,66:1:50,53,0	ABC transporter G family member 31
contig_148	1762468	GTATA	G	49.8	PASS	upstream_gene_variant	MODIFIER	Pcac251616_g1976	transcript	ANN=G|upstream_gene_variant|MODIFIER|g1976|g1976|transcript|g1976.t1|protein_coding||c.-4961_-4958delTATA|||||4961|,G|intergenic_region|MODIFIER|g1975-g1976|g1975-g1976|intergenic_region|g1975-g1976|||n.1762469_1762472delTATA||||||	GT:GQ:DP:AD:VAF:PL	1/1:46:65:5,54:0.830769:49,48,0	ABC transporter G family member 31
contig_148	1762717	AT	A	55.4	PASS	upstream_gene_variant	MODIFIER	Pcac251616_g1976	transcript	ANN=A|upstream_gene_variant|MODIFIER|g1976|g1976|transcript|g1976.t1|protein_coding||c.-4712delT|||||4712|,A|intergenic_region|MODIFIER|g1975-g1976|g1975-g1976|intergenic_region|g1975-g1976|||n.1762718delT||||||	GT:GQ:DP:AD:VAF:PL	1/1:48:61:0,61:1:55,49,0	ABC transporter G family member 31
contig_148	1766633	C	CT	49.4	PASS	upstream_gene_variant	MODIFIER	Pcac251616_g1976	transcript	ANN=CT|upstream_gene_variant|MODIFIER|g1976|g1976|transcript|g1976.t1|protein_coding||c.-797_-796insT|||||796|,CT|intergenic_region|MODIFIER|g1975-g1976|g1975-g1976|intergenic_region|g1975-g1976|||n.1766633_1766634insT||||||	GT:GQ:DP:AD:VAF:PL	1/1:48:74:0,74:1:49,53,0	ABC transporter G family member 31
contig_160	214922	GT	G	62.7	PASS	upstream_gene_variant	MODIFIER	Pcac251616_g2234	transcript	ANN=G|upstream_gene_variant|MODIFIER|g2234|g2234|transcript|g2234.t1|protein_coding||c.-676delA|||||676|,G|downstream_gene_variant|MODIFIER|g2235|g2235|transcript|g2235.t1|protein_coding||c.*163delA|||||163|,G|intergenic_region|MODIFIER|g2234-g2235|g2234-g2235|intergenic_region|g2234-g2235|||n.214923delT||||||	GT:GQ:DP:AD:VAF:PL	1/1:54:37:0,34:0.918919:62,55,0	ABC transporter G family member 31
contig_160	220158	A	ACC	41.5	PASS	upstream_gene_variant	MODIFIER	Pcac251616_g2235	transcript	ANN=ACC|upstream_gene_variant|MODIFIER|g2235|g2235|transcript|g2235.t1|protein_coding||c.-760_-759insGG|||||760|,ACC|intergenic_region|MODIFIER|g2235-g2236|g2235-g2236|intergenic_region|g2235-g2236|||n.220158_220159insCC||||||	GT:GQ:DP:AD:VAF:PL	1/1:16:37:14,15:0.405405:41,15,0	ABC transporter G family member 31
contig_160	221407	TG	T	57.8	PASS	upstream_gene_variant	MODIFIER	Pcac251616_g2235	transcript	ANN=T|upstream_gene_variant|MODIFIER|g2235|g2235|transcript|g2235.t1|protein_coding||c.-2009delC|||||2009|,T|intergenic_region|MODIFIER|g2235-g2236|g2235-g2236|intergenic_region|g2235-g2236|||n.221408delG||||||	GT:GQ:DP:AD:VAF:PL	1/1:42:42:8,34:0.809524:57,41,0	ABC transporter G family member 31
contig_160	222185	AC	A	56.3	PASS	upstream_gene_variant	MODIFIER	Pcac251616_g2235	transcript	ANN=A|upstream_gene_variant|MODIFIER|g2235|g2235|transcript|g2235.t1|protein_coding||c.-2787delG|||||2787|,A|intergenic_region|MODIFIER|g2235-g2236|g2235-g2236|intergenic_region|g2235-g2236|||n.222186delC||||||	GT:GQ:DP:AD:VAF:PL	1/1:50:40:0,39:0.975:56,51,0	ABC transporter G family member 31
contig_160	224095	TC	T	61.6	PASS	upstream_gene_variant	MODIFIER	Pcac251616_g2235	transcript	ANN=T|upstream_gene_variant|MODIFIER|g2235|g2235|transcript|g2235.t1|protein_coding||c.-4697delG|||||4697|,T|upstream_gene_variant|MODIFIER|g2237|g2237|transcript|g2237.t1|protein_coding||c.-3446delC|||||3446|,T|downstream_gene_variant|MODIFIER|g2236|g2236|transcript|g2236.t1|protein_coding||c.*3131delG|||||3131|,T|intergenic_region|MODIFIER|g2235-g2236|g2235-g2236|intergenic_region|g2235-g2236||…	GT:GQ:DP:AD:VAF:PL	1/1:50:38:4,34:0.894737:61,49,0	ABC transporter G family member 31
contig_160	236471	TA	T	54	PASS	downstream_gene_variant	MODIFIER	Pcac251616_g2238	transcript	ANN=T|downstream_gene_variant|MODIFIER|g2238|g2238|transcript|g2238.t1|protein_coding||c.*796delA|||||796|,T|downstream_gene_variant|MODIFIER|g2239|g2239|transcript|g2239.t1|protein_coding||c.*165delA|||||165|,T|downstream_gene_variant|MODIFIER|g2240|g2240|transcript|g2240.t1|protein_coding||c.*181delT|||||181|,T|intergenic_region|MODIFIER|g2239-g2240|g2239-g2240|intergenic_region|g2239-g2240|||n…	GT:GQ:DP:AD:VAF:PL	1/1:43:52:6,43:0.826923:53,43,0	ABC transporter G family member 31
contig_258	35583	GTC	G	52	PASS	upstream_gene_variant	MODIFIER	Pcac251616_g8195	transcript	ANN=G|upstream_gene_variant|MODIFIER|g8195|g8195|transcript|g8195.t1|protein_coding||c.-3449_-3448delGA|||||3448|,G|upstream_gene_variant|MODIFIER|g8196|g8196|transcript|g8196.t1|protein_coding||c.-2461_-2460delGA|||||2460|,G|upstream_gene_variant|MODIFIER|g8197|g8197|transcript|g8197.t1|protein_coding||c.-1989_-1988delGA|||||1988|,G|upstream_gene_variant|MODIFIER|g8198|g8198|transcript|g8198.t1|…	GT:GQ:DP:AD:VAF:PL	1/1:49:67:0,65:0.970149:51,51,0	ABC transporter G family member 31
contig_312	258885	A	ATATAT	43.2	PASS	upstream_gene_variant	MODIFIER	Pcac251616_g11594	transcript	ANN=ATATAT|upstream_gene_variant|MODIFIER|g11594|g11594|transcript|g11594.t1|protein_coding||c.-3803_-3802insTATAT|||||3802|,ATATAT|downstream_gene_variant|MODIFIER|g11593|g11593|transcript|g11593.t1|protein_coding||c.*723_*724insATATA|||||723|,ATATAT|intergenic_region|MODIFIER|g11592-g11593|g11592-g11593|intergenic_region|g11592-g11593|||n.258885_258886insTATAT||||||	GT:GQ:DP:AD:VAF:PL	1/1:39:49:8,39:0.795918:43,40,0	ABC transporter G family member 31
contig_312	259424	A	AC	57.2	PASS	upstream_gene_variant	MODIFIER	Pcac251616_g11594	transcript	ANN=AC|upstream_gene_variant|MODIFIER|g11594|g11594|transcript|g11594.t1|protein_coding||c.-3264_-3263insC|||||3263|,AC|downstream_gene_variant|MODIFIER|g11593|g11593|transcript|g11593.t1|protein_coding||c.*184_*185insG|||||184|,AC|intergenic_region|MODIFIER|g11592-g11593|g11592-g11593|intergenic_region|g11592-g11593|||n.259424_259425insC||||||	GT:GQ:DP:AD:VAF:PL	1/1:53:45:0,42:0.933333:57,55,0	ABC transporter G family member 31
contig_312	268807	AT	A	37.3	PASS	downstream_gene_variant	MODIFIER	Pcac251616_g11594	transcript	ANN=A|downstream_gene_variant|MODIFIER|g11594|g11594|transcript|g11594.t1|protein_coding||c.*2005delT|||||2005|,A|downstream_gene_variant|MODIFIER|g11595|g11595|transcript|g11595.t1|protein_coding||c.*268delT|||||268|,A|downstream_gene_variant|MODIFIER|g11596|g11596|transcript|g11596.t1|protein_coding||c.*73delA|||||73|,A|intergenic_region|MODIFIER|g11595-g11596|g11595-g11596|intergenic_region|g1…	GT:GQ:DP:AD:VAF:PL	0/1:37:28:6,22:0.785714:37,0,50	ABC transporter G family member 31
contig_312	276016	C	CCCCGTTCCGA	47.1	PASS	upstream_gene_variant	MODIFIER	Pcac251616_g11596	transcript	ANN=CCCCGTTCCGA|upstream_gene_variant|MODIFIER|g11596|g11596|transcript|g11596.t1|protein_coding||c.-3021_-3020insTCGGAACGGG|||||3021|,CCCCGTTCCGA|downstream_gene_variant|MODIFIER|g11598|g11598|transcript|g11598.t1|protein_coding||c.*4127_*4128insTCGGAACGGG|||||4127|,CCCCGTTCCGA|intron_variant|MODIFIER|g11597|g11597|transcript|g11597.t1|protein_coding|1/1|c.3555+34_3555+35insTCGGAACGGG||||||	GT:GQ:DP:AD:VAF:PL	1/1:39:44:8,33:0.75:47,39,0	ABC transporter G family member 31
contig_342	135658	TA	T	58	PASS	downstream_gene_variant	MODIFIER	Pcac251616_g12905	transcript	ANN=T|downstream_gene_variant|MODIFIER|g12905|g12905|transcript|g12905.t1|protein_coding||c.*2848delT|||||2848|,T|intergenic_region|MODIFIER|g12904-g12905|g12904-g12905|intergenic_region|g12904-g12905|||n.135659delA||||||	GT:GQ:DP:AD:VAF:PL	1/1:51:59:1,58:0.983051:57,52,0	ABC transporter G family member 31
contig_346	247862	C	CA	53.3	PASS	upstream_gene_variant	MODIFIER	Pcac251616_g12950	transcript	ANN=CA|upstream_gene_variant|MODIFIER|g12950|g12950|transcript|g12950.t1|protein_coding||c.-61_-60insT|||||61|,CA|upstream_gene_variant|MODIFIER|g12951|g12951|transcript|g12951.t1|protein_coding||c.-989_-988insA|||||988|,CA|downstream_gene_variant|MODIFIER|g12949|g12949|transcript|g12949.t1|protein_coding||c.*4018_*4019insA|||||4019|,CA|intergenic_region|MODIFIER|g12950-g12951|g12950-g12951|inter…	GT:GQ:DP:AD:VAF:PL	1/1:48:63:9,48:0.761905:53,50,0	ABC transporter G family member 31
contig_7	1625309	TG	T	60	PASS	upstream_gene_variant	MODIFIER	Pcac251616_g15920	transcript	ANN=T|upstream_gene_variant|MODIFIER|g15920|g15920|transcript|g15920.t1|protein_coding||c.-251delG|||||251|,T|upstream_gene_variant|MODIFIER|g15921|g15921|transcript|g15921.t1|protein_coding||c.-1231delG|||||1231|,T|upstream_gene_variant|MODIFIER|g15922|g15922|transcript|g15922.t1|protein_coding||c.-4283delG|||||4283|,T|downstream_gene_variant|MODIFIER|g15918|g15918|transcript|g15918.t1|protein_c…	GT:GQ:DP:AD:VAF:PL	1/1:56:53:0,53:1:60,58,0	ABC transporter G family member 31
contig_291	919226	G	GT	48.8	PASS	upstream_gene_variant	MODIFIER	Pcac251616_g10899	transcript	ANN=GT|upstream_gene_variant|MODIFIER|g10899|g10899|transcript|g10899.t1|protein_coding||c.-397_-396insA|||||397|,GT|upstream_gene_variant|MODIFIER|g10900|g10900|transcript|g10900.t1|protein_coding||c.-2053_-2052insT|||||2052|,GT|downstream_gene_variant|MODIFIER|g10898|g10898|transcript|g10898.t1|protein_coding||c.*4760_*4761insT|||||4761|,GT|intergenic_region|MODIFIER|g10899-g10900|g10899-g10900…	GT:GQ:DP:AD:VAF:PL	1/1:23:15:3,11:0.733333:48,23,0	ABC transporter G family member 34
contig_291	921009	TGGG	T,TG	49.7	PASS	upstream_gene_variant	MODIFIER	Pcac251616_g10899	transcript	ANN=T|upstream_gene_variant|MODIFIER|g10899|g10899|transcript|g10899.t1|protein_coding||c.-2182_-2180delCCC|||||2180|,TG|upstream_gene_variant|MODIFIER|g10899|g10899|transcript|g10899.t1|protein_coding||c.-2182_-2181delCC|||||2181|,T|upstream_gene_variant|MODIFIER|g10900|g10900|transcript|g10900.t1|protein_coding||c.-269_-267delGGG|||||269|,TG|upstream_gene_variant|MODIFIER|g10900|g10900|transcri…	GT:GQ:DP:AD:VAF:PL	1/2:8:18:0,8,7:0.444444,0.388889:48,27,8,27,0,14	ABC transporter G family member 34
contig_291	945668	T	TC	50.8	PASS	downstream_gene_variant	MODIFIER	Pcac251616_g10908	transcript	ANN=TC|downstream_gene_variant|MODIFIER|g10908|g10908|transcript|g10908.t1|protein_coding||c.*732_*733insC|||||733|,TC|intergenic_region|MODIFIER|g10908-g10909|g10908-g10909|intergenic_region|g10908-g10909|||n.945668_945669insC||||||	GT:GQ:DP:AD:VAF:PL	1/1:49:51:6,44:0.862745:50,53,0	ABC transporter G family member 34
contig_291	946560	AGGGGGGGG	A	51.2	PASS	downstream_gene_variant	MODIFIER	Pcac251616_g10908	transcript	ANN=A|downstream_gene_variant|MODIFIER|g10908|g10908|transcript|g10908.t1|protein_coding||c.*1625_*1632delGGGGGGGG|||||1625|,A|downstream_gene_variant|MODIFIER|g10909|g10909|transcript|g10909.t1|protein_coding||c.*4497_*4504delCCCCCCCC|||||4504|,A|intergenic_region|MODIFIER|g10908-g10909|g10908-g10909|intergenic_region|g10908-g10909|||n.946561_946568delGGGGGGGG||||||	GT:GQ:DP:AD:VAF:PL	1/1:31:52:1,38:0.730769:51,30,0	ABC transporter G family member 34
contig_291	975284	CACATAT	C	44.3	PASS	upstream_gene_variant	MODIFIER	Pcac251616_g10915	transcript	ANN=C|upstream_gene_variant|MODIFIER|g10915|g10915|transcript|g10915.t1|protein_coding||c.-1626_-1621delATATGT|||||1621|,C|upstream_gene_variant|MODIFIER|g10916|g10916|transcript|g10916.t1|protein_coding||c.-574_-569delACATAT|||||574|,C|intergenic_region|MODIFIER|g10915-g10916|g10915-g10916|intergenic_region|g10915-g10916|||n.975285_975290delACATAT||||||	GT:GQ:DP:AD:VAF:PL	1/1:34:44:4,34:0.772727:44,34,0	ABC transporter G family member 34
contig_258	268952	CG	C	38.4	PASS	frameshift_variant	HIGH	Pcac251616_g8254	transcript	ANN=C|frameshift_variant|HIGH|g8254|g8254|transcript|g8254.t1|protein_coding|1/4|c.146delG|p.Arg49fs|146/3915|146/3915|49/1304||,C|upstream_gene_variant|MODIFIER|g8252|g8252|transcript|g8252.t1|protein_coding||c.-3986delC|||||3986|,C|downstream_gene_variant|MODIFIER|g8253|g8253|transcript|g8253.t1|protein_coding||c.*436delG|||||436|,C|downstream_gene_variant|MODIFIER|g8255|g8255|transcript|g8255.…	GT:GQ:DP:AD:VAF:PL	1/1:25:9:0,9:1:38,24,0	ABC transporter G family member 36
contig_258	268954	CA	C	29.5	PASS	frameshift_variant	HIGH	Pcac251616_g8254	transcript	ANN=C|frameshift_variant|HIGH|g8254|g8254|transcript|g8254.t1|protein_coding|1/4|c.148delA|p.Thr50fs|148/3915|148/3915|50/1304||,C|upstream_gene_variant|MODIFIER|g8252|g8252|transcript|g8252.t1|protein_coding||c.-3988delT|||||3988|,C|downstream_gene_variant|MODIFIER|g8253|g8253|transcript|g8253.t1|protein_coding||c.*438delA|||||438|,C|downstream_gene_variant|MODIFIER|g8255|g8255|transcript|g8255.…	GT:GQ:DP:AD:VAF:PL	1/1:24:9:0,9:1:29,25,0	ABC transporter G family member 36
contig_294	8238	T	TCAGGATAATG	55.4	PASS	upstream_gene_variant	MODIFIER	Pcac251616_g11024	transcript	ANN=TCAGGATAATG|upstream_gene_variant|MODIFIER|g11024|g11024|transcript|g11024.t1|protein_coding||c.-6_-5insCATTATCCTG|||||6|,TCAGGATAATG|upstream_gene_variant|MODIFIER|g11025|g11025|transcript|g11025.t1|protein_coding||c.-570_-569insCAGGATAATG|||||569|,TCAGGATAATG|downstream_gene_variant|MODIFIER|g11023|g11023|transcript|g11023.t1|protein_coding||c.*3955_*3956insCAGGATAATG|||||3956|,TCAGGATAATG|…	GT:GQ:DP:AD:VAF:PL	1/1:52:30:0,30:1:55,54,0	ABC transporter G family member 36
contig_294	8379	T	TGGG	44.5	PASS	upstream_gene_variant	MODIFIER	Pcac251616_g11024	transcript	ANN=TGGG|upstream_gene_variant|MODIFIER|g11024|g11024|transcript|g11024.t1|protein_coding||c.-147_-146insCCC|||||147|,TGGG|upstream_gene_variant|MODIFIER|g11025|g11025|transcript|g11025.t1|protein_coding||c.-429_-428insGGG|||||428|,TGGG|downstream_gene_variant|MODIFIER|g11023|g11023|transcript|g11023.t1|protein_coding||c.*4096_*4097insGGG|||||4097|,TGGG|downstream_gene_variant|MODIFIER|g11026|g11…	GT:GQ:DP:AD:VAF:PL	1/1:37:29:0,28:0.965517:44,37,0	ABC transporter G family member 36
contig_294	8400	G	GCACATACGAT	41.6	PASS	upstream_gene_variant	MODIFIER	Pcac251616_g11024	transcript	ANN=GCACATACGAT|upstream_gene_variant|MODIFIER|g11024|g11024|transcript|g11024.t1|protein_coding||c.-168_-167insATCGTATGTG|||||168|,GCACATACGAT|upstream_gene_variant|MODIFIER|g11025|g11025|transcript|g11025.t1|protein_coding||c.-408_-407insCACATACGAT|||||407|,GCACATACGAT|downstream_gene_variant|MODIFIER|g11023|g11023|transcript|g11023.t1|protein_coding||c.*4117_*4118insCACATACGAT|||||4118|,GCACAT…	GT:GQ:DP:AD:VAF:PL	1/1:36:30:0,30:1:41,37,0	ABC transporter G family member 36
contig_421	457130	C	CGTGCTGAAGATGACAATCTTAATTTTCGTATATGTAT	32	PASS	upstream_gene_variant	MODIFIER	Pcac251616_g14740	transcript	ANN=CGTGCTGAAGATGACAATCTTAATTTTCGTATATGTAT|upstream_gene_variant|MODIFIER|g14740|g14740|transcript|g14740.t1|protein_coding||c.-595_-594insATACATATACGAAAATTAAGATTGTCATCTTCAGCAC|||||595|,CGTGCTGAAGATGACAATCTTAATTTTCGTATATGTAT|intergenic_region|MODIFIER|g14740-g14741|g14740-g14741|intergenic_region|g14740-g14741|||n.457130_457131insGTGCTGAAGATGACAATCTTAATTTTCGTATATGTAT||||||	GT:GQ:DP:AD:VAF:PL	1/1:31:56:6,44:0.785714:32,36,0	ABC transporter G family member 36
contig_421	460523	GA	G	58.4	PASS	upstream_gene_variant	MODIFIER	Pcac251616_g14740	transcript	ANN=G|upstream_gene_variant|MODIFIER|g14740|g14740|transcript|g14740.t1|protein_coding||c.-3988delT|||||3988|,G|upstream_gene_variant|MODIFIER|g14741|g14741|transcript|g14741.t1|protein_coding||c.-4659delA|||||4659|,G|intergenic_region|MODIFIER|g14740-g14741|g14740-g14741|intergenic_region|g14740-g14741|||n.460524delA||||||	GT:GQ:DP:AD:VAF:PL	1/1:49:66:1,65:0.984848:58,49,0	ABC transporter G family member 36
contig_63	53597	AT	A	56.7	PASS	upstream_gene_variant	MODIFIER	Pcac251616_g15484	transcript	ANN=A|upstream_gene_variant|MODIFIER|g15484|g15484|transcript|g15484.t1|protein_coding||c.-3115delA|||||3115|,A|upstream_gene_variant|MODIFIER|g15485|g15485|transcript|g15485.t1|protein_coding||c.-2471delT|||||2471|,A|intergenic_region|MODIFIER|g15484-g15485|g15484-g15485|intergenic_region|g15484-g15485|||n.53598delT||||||	GT:GQ:DP:AD:VAF:PL	1/1:49:32:1,30:0.9375:56,50,0	ABC transporter G family member 37
contig_63	53758	G	GT	51.7	PASS	upstream_gene_variant	MODIFIER	Pcac251616_g15484	transcript	ANN=GT|upstream_gene_variant|MODIFIER|g15484|g15484|transcript|g15484.t1|protein_coding||c.-3276_-3275insA|||||3276|,GT|upstream_gene_variant|MODIFIER|g15485|g15485|transcript|g15485.t1|protein_coding||c.-2311_-2310insT|||||2310|,GT|upstream_gene_variant|MODIFIER|g15486|g15486|transcript|g15486.t1|protein_coding||c.-4956_-4955insT|||||4955|,GT|intergenic_region|MODIFIER|g15484-g15485|g15484-g1548…	GT:GQ:DP:AD:VAF:PL	1/1:49:33:1,32:0.969697:51,52,0	ABC transporter G family member 37
contig_63	54142	G	GAA	54.6	PASS	upstream_gene_variant	MODIFIER	Pcac251616_g15484	transcript	ANN=GAA|upstream_gene_variant|MODIFIER|g15484|g15484|transcript|g15484.t1|protein_coding||c.-3660_-3659insTT|||||3660|,GAA|upstream_gene_variant|MODIFIER|g15485|g15485|transcript|g15485.t1|protein_coding||c.-1927_-1926insAA|||||1926|,GAA|upstream_gene_variant|MODIFIER|g15486|g15486|transcript|g15486.t1|protein_coding||c.-4572_-4571insAA|||||4571|,GAA|intergenic_region|MODIFIER|g15484-g15485|g1548…	GT:GQ:DP:AD:VAF:PL	1/1:53:32:4,26:0.8125:54,57,0	ABC transporter G family member 37
contig_342	40832	A	AT	55	PASS	upstream_gene_variant	MODIFIER	Pcac251616_g12877	transcript	ANN=AT|upstream_gene_variant|MODIFIER|g12877|g12877|transcript|g12877.t1|protein_coding||c.-509_-508insT|||||508|,AT|downstream_gene_variant|MODIFIER|g12876|g12876|transcript|g12876.t1|protein_coding||c.*628_*629insT|||||629|,AT|intergenic_region|MODIFIER|g12876-g12877|g12876-g12877|intergenic_region|g12876-g12877|||n.40832_40833insT||||||	GT:GQ:DP:AD:VAF:PL	1/1:52:60:6,52:0.866667:54,54,0	ABC transporter G family member 38
contig_178	585675	A	AGCAGTGGCCCATAGCAGCGGCCCACACG	36.8	PASS	frameshift_variant&stop_gained	HIGH	Pcac251616_g3317	transcript	ANN=AGCAGTGGCCCATAGCAGCGGCCCACACG|frameshift_variant&stop_gained|HIGH|g3317|g3317|transcript|g3317.t1|protein_coding|2/2|c.306_333dupCCATAGCAGCGGCCCACACGGCAGTGGC|p.Met112fs|334/417|334/417|112/138||INFO_REALIGN_3_PRIME,AGCAGTGGCCCATAGCAGCGGCCCACACG|upstream_gene_variant|MODIFIER|g3316|g3316|transcript|g3316.t1|protein_coding||c.-2567_-2540dupCGTGTGGGCCGCTGCTATGGGCCACTGC|||||2540|,AGCAGTGGCCCATAGC…	GT:GQ:DP:AD:VAF:PL	1/1:36:67:15,50:0.746269:36,47,0	ABC transporter substrate-binding protein
contig_286	604182	AACCGCCGCAACAAGT	A	47	PASS	disruptive_inframe_deletion	MODERATE	Pcac251616_g10145	transcript	ANN=A|disruptive_inframe_deletion|MODERATE|g10145|g10145|transcript|g10145.t1|protein_coding|1/6|c.53_67delCGCAACAAGTACCGC|p.Pro18_Pro22del|53/1395|53/1395|18/464||INFO_REALIGN_3_PRIME,A|upstream_gene_variant|MODIFIER|g10143|g10143|transcript|g10143.t1|protein_coding||c.-3992_-3978delACTTGTTGCGGCGGT|||||3978|,A|downstream_gene_variant|MODIFIER|g10144|g10144|transcript|g10144.t1|protein_coding||c.…	GT:GQ:DP:AD:VAF:PL	1/1:46:45:1,44:0.977778:46,55,0	ABC transporter substrate-binding protein
contig_286	611658	TAA	T	54.6	PASS	downstream_gene_variant	MODIFIER	Pcac251616_g10145	transcript	ANN=T|downstream_gene_variant|MODIFIER|g10145|g10145|transcript|g10145.t1|protein_coding||c.*2353_*2354delAA|||||2353|,T|downstream_gene_variant|MODIFIER|g10146|g10146|transcript|g10146.t1|protein_coding||c.*4029_*4030delTT|||||4030|,T|intergenic_region|MODIFIER|g10145-g10146|g10145-g10146|intergenic_region|g10145-g10146|||n.611659_611660delAA||||||	GT:GQ:DP:AD:VAF:PL	1/1:51:46:0,45:0.978261:54,52,0	ABC transporter substrate-binding protein
contig_286	612957	A	AGG	47	PASS	downstream_gene_variant	MODIFIER	Pcac251616_g10145	transcript	ANN=AGG|downstream_gene_variant|MODIFIER|g10145|g10145|transcript|g10145.t1|protein_coding||c.*3651_*3652insGG|||||3652|,AGG|downstream_gene_variant|MODIFIER|g10146|g10146|transcript|g10146.t1|protein_coding||c.*2731_*2732insCC|||||2731|,AGG|intergenic_region|MODIFIER|g10145-g10146|g10145-g10146|intergenic_region|g10145-g10146|||n.612957_612958insGG||||||	GT:GQ:DP:AD:VAF:PL	1/1:24:44:15,19:0.431818:46,24,0	ABC transporter substrate-binding protein
contig_397	72836	TC	T	44.1	PASS	upstream_gene_variant	MODIFIER	Pcac251616_g14085	transcript	ANN=T|upstream_gene_variant|MODIFIER|g14085|g14085|transcript|g14085.t1|protein_coding||c.-1158delC|||||1158|,T|upstream_gene_variant|MODIFIER|g14086|g14086|transcript|g14086.t1|protein_coding||c.-3066delC|||||3066|WARNING_TRANSCRIPT_INCOMPLETE,T|intergenic_region|MODIFIER|g14084-g14085|g14084-g14085|intergenic_region|g14084-g14085|||n.72837delC||||||	GT:GQ:DP:AD:VAF:PL	1/1:15:6:0,6:1:43,14,0	ABC transporter transmembrane region
contig_397	72982	GA	G	40.2	PASS	upstream_gene_variant	MODIFIER	Pcac251616_g14085	transcript	ANN=G|upstream_gene_variant|MODIFIER|g14085|g14085|transcript|g14085.t1|protein_coding||c.-1012delA|||||1012|,G|upstream_gene_variant|MODIFIER|g14086|g14086|transcript|g14086.t1|protein_coding||c.-2920delA|||||2920|WARNING_TRANSCRIPT_INCOMPLETE,G|intergenic_region|MODIFIER|g14084-g14085|g14084-g14085|intergenic_region|g14084-g14085|||n.72983delA||||||	GT:GQ:DP:AD:VAF:PL	1/1:13:6:0,6:1:39,12,0	ABC transporter transmembrane region
contig_397	72993	AG	A	42.7	PASS	upstream_gene_variant	MODIFIER	Pcac251616_g14085	transcript	ANN=A|upstream_gene_variant|MODIFIER|g14085|g14085|transcript|g14085.t1|protein_coding||c.-1001delG|||||1001|,A|upstream_gene_variant|MODIFIER|g14086|g14086|transcript|g14086.t1|protein_coding||c.-2909delG|||||2909|WARNING_TRANSCRIPT_INCOMPLETE,A|intergenic_region|MODIFIER|g14084-g14085|g14084-g14085|intergenic_region|g14084-g14085|||n.72994delG||||||	GT:GQ:DP:AD:VAF:PL	1/1:14:6:0,6:1:42,14,0	ABC transporter transmembrane region
contig_397	73262	GC	G	41.1	PASS	upstream_gene_variant	MODIFIER	Pcac251616_g14085	transcript	ANN=G|upstream_gene_variant|MODIFIER|g14085|g14085|transcript|g14085.t1|protein_coding||c.-732delC|||||732|,G|upstream_gene_variant|MODIFIER|g14086|g14086|transcript|g14086.t1|protein_coding||c.-2640delC|||||2640|WARNING_TRANSCRIPT_INCOMPLETE,G|intergenic_region|MODIFIER|g14084-g14085|g14084-g14085|intergenic_region|g14084-g14085|||n.73263delC||||||	GT:GQ:DP:AD:VAF:PL	1/1:13:6:1,5:0.833333:40,12,0	ABC transporter transmembrane region
contig_397	73367	TA	T	32.3	PASS	upstream_gene_variant	MODIFIER	Pcac251616_g14085	transcript	ANN=T|upstream_gene_variant|MODIFIER|g14085|g14085|transcript|g14085.t1|protein_coding||c.-627delA|||||627|,T|upstream_gene_variant|MODIFIER|g14086|g14086|transcript|g14086.t1|protein_coding||c.-2535delA|||||2535|WARNING_TRANSCRIPT_INCOMPLETE,T|intergenic_region|MODIFIER|g14084-g14085|g14084-g14085|intergenic_region|g14084-g14085|||n.73368delA||||||	GT:GQ:DP:AD:VAF:PL	1/1:10:6:1,5:0.833333:31,9,0	ABC transporter transmembrane region
contig_397	73437	A	AG	35.1	PASS	upstream_gene_variant	MODIFIER	Pcac251616_g14085	transcript	ANN=AG|upstream_gene_variant|MODIFIER|g14085|g14085|transcript|g14085.t1|protein_coding||c.-558_-557insG|||||557|,AG|upstream_gene_variant|MODIFIER|g14086|g14086|transcript|g14086.t1|protein_coding||c.-2466_-2465insG|||||2465|WARNING_TRANSCRIPT_INCOMPLETE,AG|intergenic_region|MODIFIER|g14084-g14085|g14084-g14085|intergenic_region|g14084-g14085|||n.73437_73438insG||||||	GT:GQ:DP:AD:VAF:PL	1/1:13:6:0,5:0.833333:34,13,0	ABC transporter transmembrane region
contig_76	1162873	G	GC	47.8	PASS	upstream_gene_variant	MODIFIER	Pcac251616_g16293	transcript	ANN=GC|upstream_gene_variant|MODIFIER|g16293|g16293|transcript|g16293.t1|protein_coding||c.-1248_-1247insG|||||1248|,GC|upstream_gene_variant|MODIFIER|g16294|g16294|transcript|g16294.t1|protein_coding||c.-305_-304insC|||||304|,GC|downstream_gene_variant|MODIFIER|g16295|g16295|transcript|g16295.t1|protein_coding||c.*1638_*1639insG|||||1638|,GC|intergenic_region|MODIFIER|g16293-g16294|g16293-g16294…	GT:GQ:DP:AD:VAF:PL	1/1:47:44:3,41:0.931818:47,52,0	ABC transporter transmembrane region
contig_227	1077921	A	ACCC	21.4	PASS	upstream_gene_variant	MODIFIER	Pcac251616_g6535	transcript	ANN=ACCC|upstream_gene_variant|MODIFIER|g6535|g6535|transcript|g6535.t1|protein_coding||c.-4273_-4272insGGG|||||4273|,ACCC|upstream_gene_variant|MODIFIER|g6537|g6537|transcript|g6537.t1|protein_coding||c.-1990_-1989insGGG|||||1990|,ACCC|upstream_gene_variant|MODIFIER|g6539|g6539|transcript|g6539.t1|protein_coding||c.-1668_-1667insCCC|||||1667|,ACCC|downstream_gene_variant|MODIFIER|g6536|g6536|tra…	GT:GQ:DP:AD:VAF:PL	1/1:5:41:20,9:0.219512:19,3,0	ABC1 family
contig_178	389626	TA	T	59.3	PASS	downstream_gene_variant	MODIFIER	Pcac251616_g3260	transcript	ANN=T|downstream_gene_variant|MODIFIER|g3260|g3260|transcript|g3260.t1|protein_coding||c.*3525delT|||||3525|,T|intron_variant|MODIFIER|g3259|g3259|transcript|g3259.t1|protein_coding|2/2|c.321+189delT||||||	GT:GQ:DP:AD:VAF:PL	1/1:54:76:1,72:0.947368:59,55,0	ABC-2 type transporter
contig_29	339690	GT	G	53.4	PASS	upstream_gene_variant	MODIFIER	Pcac251616_g10399	transcript	ANN=G|upstream_gene_variant|MODIFIER|g10399|g10399|transcript|g10399.t1|protein_coding||c.-1786delT|||||1786|,G|intergenic_region|MODIFIER|g10398-g10399|g10398-g10399|intergenic_region|g10398-g10399|||n.339691delT||||||	GT:GQ:DP:AD:VAF:PL	1/1:49:52:2,49:0.942308:53,51,0	ABC-2 type transporter
contig_29	340153	C	CTTCGAAGTTCGAAG	40.2	PASS	upstream_gene_variant	MODIFIER	Pcac251616_g10399	transcript	ANN=CTTCGAAGTTCGAAG|upstream_gene_variant|MODIFIER|g10399|g10399|transcript|g10399.t1|protein_coding||c.-1324_-1323insTTCGAAGTTCGAAG|||||1323|,CTTCGAAGTTCGAAG|intergenic_region|MODIFIER|g10398-g10399|g10398-g10399|intergenic_region|g10398-g10399|||n.340153_340154insTTCGAAGTTCGAAG||||||	GT:GQ:DP:AD:VAF:PL	1/1:40:51:2,49:0.960784:40,48,0	ABC-2 type transporter
contig_29	341187	TCCGA	T	51.3	PASS	upstream_gene_variant	MODIFIER	Pcac251616_g10399	transcript	ANN=T|upstream_gene_variant|MODIFIER|g10399|g10399|transcript|g10399.t1|protein_coding||c.-289_-286delCCGA|||||289|,T|intergenic_region|MODIFIER|g10398-g10399|g10398-g10399|intergenic_region|g10398-g10399|||n.341188_341191delCCGA||||||	GT:GQ:DP:AD:VAF:PL	1/1:49:47:1,46:0.978723:51,53,0	ABC-2 type transporter
contig_425	156972	AT	A	59.1	PASS	downstream_gene_variant	MODIFIER	Pcac251616_g14767	transcript	ANN=A|downstream_gene_variant|MODIFIER|g14767|g14767|transcript|g14767.t1|protein_coding||c.*3598delA|||||3598|,A|intergenic_region|MODIFIER|g14766-g14767|g14766-g14767|intergenic_region|g14766-g14767|||n.156973delT||||||	GT:GQ:DP:AD:VAF:PL	1/1:53:54:1,53:0.981481:59,54,0	ABC-2 type transporter
contig_425	157990	G	GCC	55.7	PASS	downstream_gene_variant	MODIFIER	Pcac251616_g14767	transcript	ANN=GCC|downstream_gene_variant|MODIFIER|g14767|g14767|transcript|g14767.t1|protein_coding||c.*2580_*2581insGG|||||2580|,GCC|intergenic_region|MODIFIER|g14766-g14767|g14766-g14767|intergenic_region|g14766-g14767|||n.157990_157991insCC||||||	GT:GQ:DP:AD:VAF:PL	1/1:44:60:17,36:0.6:55,44,0	ABC-2 type transporter
contig_7	1149050	ACACGTTCAAGATCAC	A	48.4	PASS	disruptive_inframe_deletion	MODERATE	Pcac251616_g15826	transcript	ANN=A|disruptive_inframe_deletion|MODERATE|g15826|g15826|transcript|g15826.t1|protein_coding|1/1|c.146_160delGTGATCTTGAACGTG|p.Gly49_Arg53del|160/501|146/501|49/166||,A|upstream_gene_variant|MODIFIER|g15824|g15824|transcript|g15824.t1|protein_coding||c.-4043_-4029delGTGATCTTGAACGTG|||||4029|,A|upstream_gene_variant|MODIFIER|g15825|g15825|transcript|g15825.t1|protein_coding||c.-435_-421delGTGATCTT…	GT:GQ:DP:AD:VAF:PL	1/1:46:69:2,67:0.971014:48,48,0	ABC-2 type transporter
contig_7	1155043	T	TGG	39.9	PASS	upstream_gene_variant	MODIFIER	Pcac251616_g15827	transcript	ANN=TGG|upstream_gene_variant|MODIFIER|g15827|g15827|transcript|g15827.t1|protein_coding||c.-4485_-4484insCC|||||4485|,TGG|upstream_gene_variant|MODIFIER|g15830|g15830|transcript|g15830.t1|protein_coding||c.-24_-23insGG|||||23|,TGG|downstream_gene_variant|MODIFIER|g15828|g15828|transcript|g15828.t1|protein_coding||c.*2608_*2609insGG|||||2609|,TGG|downstream_gene_variant|MODIFIER|g15829|g15829|tra…	GT:GQ:DP:AD:VAF:PL	1/1:38:66:1,65:0.984848:39,41,0	ABC-2 type transporter
contig_7	1155045	G	GCT	37.1	PASS	upstream_gene_variant	MODIFIER	Pcac251616_g15827	transcript	ANN=GCT|upstream_gene_variant|MODIFIER|g15827|g15827|transcript|g15827.t1|protein_coding||c.-4487_-4486insAG|||||4487|,GCT|upstream_gene_variant|MODIFIER|g15830|g15830|transcript|g15830.t1|protein_coding||c.-22_-21insCT|||||21|,GCT|downstream_gene_variant|MODIFIER|g15828|g15828|transcript|g15828.t1|protein_coding||c.*2610_*2611insCT|||||2611|,GCT|downstream_gene_variant|MODIFIER|g15829|g15829|tra…	GT:GQ:DP:AD:VAF:PL	1/1:35:66:0,66:1:37,39,0	ABC-2 type transporter
contig_291	409217	T	TA	58.8	PASS	splice_region_variant&intron_variant	LOW	Pcac251616_g10755	transcript	ANN=TA|splice_region_variant&intron_variant|LOW|g10755|g10755|transcript|g10755.t1|protein_coding|4/4|c.1201-3_1201-2insT||||||,TA|upstream_gene_variant|MODIFIER|g10752|g10752|transcript|g10752.t1|protein_coding||c.-4086_-4085insT|||||4086|,TA|upstream_gene_variant|MODIFIER|g10753|g10753|transcript|g10753.t1|protein_coding||c.-2510_-2509insT|||||2510|,TA|downstream_gene_variant|MODIFIER|g10754|g1…	GT:GQ:DP:AD:VAF:PL	1/1:56:72:9,61:0.847222:58,59,0	Abhydrolase domain containing 18
contig_280	889652	C	CCTCCTCCTGACGGGCCAG	42.7	PASS	conservative_inframe_insertion	MODERATE	Pcac251616_g9760	transcript	ANN=CCTCCTCCTGACGGGCCAG|conservative_inframe_insertion|MODERATE|g9760|g9760|transcript|g9760.t1|protein_coding|2/2|c.7120_7137dupCTGGCCCGTCAGGAGGAG|p.Glu2379_Ala2380insLeuAlaArgGlnGluGlu|7137/9201|7137/9201|2379/3066||,CCTCCTCCTGACGGGCCAG|downstream_gene_variant|MODIFIER|g9758|g9758|transcript|g9758.t1|protein_coding||c.*4985_*4986insCTCCTCCTGACGGGCCAG|||||4986|,CCTCCTCCTGACGGGCCAG|downstream_gen…	GT:GQ:DP:AD:VAF:PL	1/1:42:46:4,41:0.891304:42,50,0	Abnormal spindle microcephaly-associated protein
contig_280	893230	TGACGGGCCTGCTCTTCGA	T	20.8	PASS	disruptive_inframe_deletion	MODERATE	Pcac251616_g9760	transcript	ANN=T|disruptive_inframe_deletion|MODERATE|g9760|g9760|transcript|g9760.t1|protein_coding|2/2|c.3542_3559delTCGAAGAGCAGGCCCGTC|p.Leu1181_Arg1186del|3559/9201|3542/9201|1181/3066||,T|upstream_gene_variant|MODIFIER|g9761|g9761|transcript|g9761.t1|protein_coding||c.-4035_-4018delGACGGGCCTGCTCTTCGA|||||4035|	GT:GQ:DP:AD:VAF:PL	1/1:17:46:8,36:0.782609:20,18,0	Abnormal spindle microcephaly-associated protein
contig_162	311015	GTCAC	G	48.7	PASS	upstream_gene_variant	MODIFIER	Pcac251616_g2367	transcript	ANN=G|upstream_gene_variant|MODIFIER|g2367|g2367|transcript|g2367.t1|protein_coding||c.-99_-96delTCAC|||||99|,G|downstream_gene_variant|MODIFIER|g2366|g2366|transcript|g2366.t1|protein_coding||c.*1061_*1064delTCAC|||||1061|,G|intergenic_region|MODIFIER|g2366-g2367|g2366-g2367|intergenic_region|g2366-g2367|||n.311016_311019delTCAC||||||	GT:GQ:DP:AD:VAF:PL	1/1:45:52:3,49:0.942308:48,47,0	abnormal spindle protein
contig_236	56122	AT	A	56.7	PASS	upstream_gene_variant	MODIFIER	Pcac251616_g6988	transcript	ANN=A|upstream_gene_variant|MODIFIER|g6988|g6988|transcript|g6988.t1|protein_coding||c.-3605delA|||||3605|,A|downstream_gene_variant|MODIFIER|g6989|g6989|transcript|g6989.t1|protein_coding||c.*2307delA|||||2307|,A|intergenic_region|MODIFIER|g6988-g6989|g6988-g6989|intergenic_region|g6988-g6989|||n.56123delT||||||	GT:GQ:DP:AD:VAF:PL	1/1:46:60:0,60:1:56,45,0	Abscisic acid G-protein coupled receptor
contig_29	1271641	TA	T	46.3	PASS	upstream_gene_variant	MODIFIER	Pcac251616_g10617	transcript	ANN=T|upstream_gene_variant|MODIFIER|g10617|g10617|transcript|g10617.t1|protein_coding||c.-3693delT|||||3693|,T|upstream_gene_variant|MODIFIER|g10619|g10619|transcript|g10619.t1|protein_coding||c.-4106delA|||||4106|,T|downstream_gene_variant|MODIFIER|g10618|g10618|transcript|g10618.t1|protein_coding||c.*2691delT|||||2691|,T|intergenic_region|MODIFIER|g10617-g10618|g10617-g10618|intergenic_region|…	GT:GQ:DP:AD:VAF:PL	1/1:19:12:2,10:0.833333:46,18,0	acetolactate synthase, small subunit
contig_76	568866	C	CG	55.9	PASS	frameshift_variant	HIGH	Pcac251616_g16152	transcript	ANN=CG|frameshift_variant|HIGH|g16152|g16152|transcript|g16152.t1|protein_coding|1/1|c.339dupC|p.Glu114fs|339/696|339/696|113/231||;LOF=(g16152|g16152|1|1.00)	GT:GQ:DP:AD:VAF:PL	1/1:52:45:6,38:0.844444:55,54,0	acetyl-CoA C-acyltransferase family protein
contig_76	569796	GA	G	55.9	PASS	upstream_gene_variant	MODIFIER	Pcac251616_g16152	transcript	ANN=G|upstream_gene_variant|MODIFIER|g16152|g16152|transcript|g16152.t1|protein_coding||c.-592delT|||||592|,G|intergenic_region|MODIFIER|g16152-g16153|g16152-g16153|intergenic_region|g16152-g16153|||n.569797delA||||||	GT:GQ:DP:AD:VAF:PL	1/1:48:40:0,40:1:55,49,0	acetyl-CoA C-acyltransferase family protein
contig_291	1202253	A	ATGACGTACG	46	PASS	upstream_gene_variant	MODIFIER	Pcac251616_g10976	transcript	ANN=ATGACGTACG|upstream_gene_variant|MODIFIER|g10976|g10976|transcript|g10976.t1|protein_coding||c.-304_-303insCGTACGTCA|||||304|,ATGACGTACG|upstream_gene_variant|MODIFIER|g10978|g10978|transcript|g10978.t1|protein_coding||c.-3914_-3913insTGACGTACG|||||3913|,ATGACGTACG|downstream_gene_variant|MODIFIER|g10977|g10977|transcript|g10977.t1|protein_coding||c.*649_*650insCGTACGTCA|||||649|,ATGACGTACG|i…	GT:GQ:DP:AD:VAF:PL	1/1:45:63:2,61:0.968254:45,50,0	Acetyl-CoA carboxylase
contig_277	1179449	GA	G	64.2	PASS	upstream_gene_variant	MODIFIER	Pcac251616_g9483	transcript	ANN=G|upstream_gene_variant|MODIFIER|g9483|g9483|transcript|g9483.t1|protein_coding||c.-19delA|||||19|,G|downstream_gene_variant|MODIFIER|g9481|g9481|transcript|g9481.t1|protein_coding||c.*1948delA|||||1948|,G|downstream_gene_variant|MODIFIER|g9482|g9482|transcript|g9482.t1|protein_coding||c.*155delA|||||155|,G|downstream_gene_variant|MODIFIER|g9484|g9484|transcript|g9484.t1|protein_coding||c.*19…	GT:GQ:DP:AD:VAF:PL	1/1:61:61:1,56:0.918033:64,63,0	Acetylornithine deacetylase
contig_277	1200656	A	ACCAGTTCGTT	47.5	PASS	upstream_gene_variant	MODIFIER	Pcac251616_g9493	transcript	ANN=ACCAGTTCGTT|upstream_gene_variant|MODIFIER|g9493|g9493|transcript|g9493.t1|protein_coding||c.-2998_-2997insAACGAACTGG|||||2998|,ACCAGTTCGTT|downstream_gene_variant|MODIFIER|g9492|g9492|transcript|g9492.t1|protein_coding||c.*4861_*4862insCCAGTTCGTT|||||4862|,ACCAGTTCGTT|downstream_gene_variant|MODIFIER|g9494|g9494|transcript|g9494.t1|protein_coding||c.*2875_*2876insAACGAACTGG|||||2875|,ACCAGTT…	GT:GQ:DP:AD:VAF:PL	1/1:47:76:3,72:0.947368:47,58,0	Acetylornithine deacetylase
contig_277	1200872	AT	A	67.1	PASS	upstream_gene_variant	MODIFIER	Pcac251616_g9493	transcript	ANN=A|upstream_gene_variant|MODIFIER|g9493|g9493|transcript|g9493.t1|protein_coding||c.-3214delA|||||3214|,A|downstream_gene_variant|MODIFIER|g9494|g9494|transcript|g9494.t1|protein_coding||c.*2659delA|||||2659|,A|intergenic_region|MODIFIER|g9493-g9494|g9493-g9494|intergenic_region|g9493-g9494|||n.1200873delT||||||	GT:GQ:DP:AD:VAF:PL	1/1:60:76:1,73:0.960526:67,60,0	Acetylornithine deacetylase
contig_277	1200946	GT	G	57	PASS	upstream_gene_variant	MODIFIER	Pcac251616_g9493	transcript	ANN=G|upstream_gene_variant|MODIFIER|g9493|g9493|transcript|g9493.t1|protein_coding||c.-3288delA|||||3288|,G|downstream_gene_variant|MODIFIER|g9494|g9494|transcript|g9494.t1|protein_coding||c.*2585delA|||||2585|,G|intergenic_region|MODIFIER|g9493-g9494|g9493-g9494|intergenic_region|g9493-g9494|||n.1200947delT||||||	GT:GQ:DP:AD:VAF:PL	1/1:46:75:12,59:0.786667:56,46,0	Acetylornithine deacetylase
contig_277	1202509	ATGGGTACAAGC	A	43.8	PASS	upstream_gene_variant	MODIFIER	Pcac251616_g9493	transcript	ANN=A|upstream_gene_variant|MODIFIER|g9493|g9493|transcript|g9493.t1|protein_coding||c.-4861_-4851delGCTTGTACCCA|||||4851|,A|downstream_gene_variant|MODIFIER|g9494|g9494|transcript|g9494.t1|protein_coding||c.*1012_*1022delGCTTGTACCCA|||||1022|,A|downstream_gene_variant|MODIFIER|g9495|g9495|transcript|g9495.t1|protein_coding||c.*4200_*4210delGCTTGTACCCA|||||4210|,A|intergenic_region|MODIFIER|g9493…	GT:GQ:DP:AD:VAF:PL	1/1:42:75:2,73:0.973333:43,45,0	Acetylornithine deacetylase
contig_162	1647618	C	CA	54.3	PASS	upstream_gene_variant	MODIFIER	Pcac251616_g2752	transcript	ANN=CA|upstream_gene_variant|MODIFIER|g2752|g2752|transcript|g2752.t1|protein_coding||c.-120_-119insT|||||120|,CA|downstream_gene_variant|MODIFIER|g2750|g2750|transcript|g2750.t1|protein_coding||c.*4101_*4102insA|||||4102|,CA|downstream_gene_variant|MODIFIER|g2751|g2751|transcript|g2751.t1|protein_coding||c.*1353_*1354insA|||||1354|,CA|downstream_gene_variant|MODIFIER|g2753|g2753|transcript|g2753…	GT:GQ:DP:AD:VAF:PL	1/1:53:49:3,46:0.938776:54,58,0	Acetyltransferase (GNAT) domain
contig_133	560640	GCCCC	G	52.1	PASS	upstream_gene_variant	MODIFIER	Pcac251616_g787	transcript	ANN=G|upstream_gene_variant|MODIFIER|g787|g787|transcript|g787.t1|protein_coding||c.-4937_-4934delGGGG|||||4934|,G|upstream_gene_variant|MODIFIER|g789|g789|transcript|g789.t1|protein_coding||c.-2756_-2753delGGGG|||||2753|,G|upstream_gene_variant|MODIFIER|g791|g791|transcript|g791.t1|protein_coding||c.-42_-39delGGGG|||||39|,G|upstream_gene_variant|MODIFIER|g792|g792|transcript|g792.t1|protein_codi…	GT:GQ:DP:AD:VAF:PL	1/1:29:53:0,35:0.660377:52,29,0	Acetyltransferase (GNAT) family
contig_227	593984	CT	C	46.2	PASS	downstream_gene_variant	MODIFIER	Pcac251616_g6421	transcript	ANN=C|downstream_gene_variant|MODIFIER|g6421|g6421|transcript|g6421.t1|protein_coding||c.*4786delT|||||4786|,C|intron_variant|MODIFIER|g6422|g6422|transcript|g6422.t1|protein_coding|2/6|c.454-304delA||||||	GT:GQ:DP:AD:VAF:PL	1/1:36:31:3,26:0.83871:46,36,0	Acetyltransferase (GNAT) family
contig_227	776577	A	AT	60.5	PASS	upstream_gene_variant	MODIFIER	Pcac251616_g6461	transcript	ANN=AT|upstream_gene_variant|MODIFIER|g6461|g6461|transcript|g6461.t1|protein_coding||c.-138_-137insT|||||137|,AT|upstream_gene_variant|MODIFIER|g6463|g6463|transcript|g6463.t1|protein_coding||c.-1963_-1962insT|||||1962|,AT|downstream_gene_variant|MODIFIER|g6460|g6460|transcript|g6460.t1|protein_coding||c.*856_*857insT|||||857|,AT|downstream_gene_variant|MODIFIER|g6462|g6462|transcript|g6462.t1|p…	GT:GQ:DP:AD:VAF:PL	1/1:58:63:1,61:0.968254:60,62,0	Acetyltransferase (GNAT) family
contig_308	77214	CT	C	56.8	PASS	upstream_gene_variant	MODIFIER	Pcac251616_g11263	transcript	ANN=C|upstream_gene_variant|MODIFIER|g11263|g11263|transcript|g11263.t1|protein_coding||c.-859delA|||||859|,C|upstream_gene_variant|MODIFIER|g11264|g11264|transcript|g11264.t1|protein_coding||c.-96delA|||||96|,C|upstream_gene_variant|MODIFIER|g11266|g11266|transcript|g11266.t1|protein_coding||c.-1800delT|||||1800|,C|upstream_gene_variant|MODIFIER|g11267|g11267|transcript|g11267.t1|protein_coding|…	GT:GQ:DP:AD:VAF:PL	1/1:46:51:5,46:0.901961:56,46,0	Acetyltransferase (GNAT) family
contig_93	702909	CA	C	55.6	PASS	upstream_gene_variant	MODIFIER	Pcac251616_g16809	transcript	ANN=C|upstream_gene_variant|MODIFIER|g16809|g16809|transcript|g16809.t1|protein_coding||c.-1654delT|||||1654|,C|upstream_gene_variant|MODIFIER|g16811|g16811|transcript|g16811.t1|protein_coding||c.-963delA|||||963|,C|downstream_gene_variant|MODIFIER|g16808|g16808|transcript|g16808.t1|protein_coding||c.*3828delA|||||3828|,C|downstream_gene_variant|MODIFIER|g16810|g16810|transcript|g16810.t1|protein…	GT:GQ:DP:AD:VAF:PL	1/1:53:71:0,71:1:55,56,0	Acetyltransferase (GNAT) family
contig_205	219668	C	CGGG	53.8	PASS	upstream_gene_variant	MODIFIER	Pcac251616_g5369	transcript	ANN=CGGG|upstream_gene_variant|MODIFIER|g5369|g5369|transcript|g5369.t1|protein_coding||c.-169_-168insGGG|||||168|,CGGG|upstream_gene_variant|MODIFIER|g5370|g5370|transcript|g5370.t1|protein_coding||c.-1338_-1337insGGG|||||1337|,CGGG|downstream_gene_variant|MODIFIER|g5371|g5371|transcript|g5371.t1|protein_coding||c.*2841_*2842insCCC|||||2841|,CGGG|intergenic_region|MODIFIER|g5368-g5369|g5368-g536…	GT:GQ:DP:AD:VAF:PL	1/1:33:43:8,26:0.604651:53,32,0	acetyltransferase (GNAT) family, putative
contig_240	58304	G	GGAGAGAGAGA	45.6	PASS	upstream_gene_variant	MODIFIER	Pcac251616_g7170	transcript	ANN=GGAGAGAGAGA|upstream_gene_variant|MODIFIER|g7170|g7170|transcript|g7170.t1|protein_coding||c.-4344_-4343insTCTCTCTCTC|||||4344|,GGAGAGAGAGA|upstream_gene_variant|MODIFIER|g7171|g7171|transcript|g7171.t1|protein_coding||c.-46_-45insGAGAGAGAGA|||||45|,GGAGAGAGAGA|downstream_gene_variant|MODIFIER|g7172|g7172|transcript|g7172.t1|protein_coding||c.*2875_*2876insTCTCTCTCTC|||||2875|,GGAGAGAGAGA|dow…	GT:GQ:DP:AD:VAF:PL	1/1:35:50:4,39:0.78:45,35,0	Acid phosphatase
contig_49	161587	CCA	C	22.6	PASS	upstream_gene_variant	MODIFIER	Pcac251616_g15077	transcript	ANN=C|upstream_gene_variant|MODIFIER|g15077|g15077|transcript|g15077.t1|protein_coding||c.-489_-488delCA|||||489|,C|upstream_gene_variant|MODIFIER|g15078|g15078|transcript|g15078.t1|protein_coding||c.-1426_-1425delCA|||||1426|,C|upstream_gene_variant|MODIFIER|g15079|g15079|transcript|g15079.t1|protein_coding||c.-3644_-3643delCA|||||3644|,C|downstream_gene_variant|MODIFIER|g15075|g15075|transcript…	GT:GQ:DP:AD:VAF:PL	1/1:17:25:11,14:0.56:22,17,0	Acidic Elicitin
contig_336	1143813	G	GCCCC,GCCCCC	38.6	PASS	upstream_gene_variant	MODIFIER	Pcac251616_g12844	transcript	ANN=GCCCC|upstream_gene_variant|MODIFIER|g12844|g12844|transcript|g12844.t1|protein_coding||c.-4779_-4778insCCCC|||||4778|,GCCCCC|upstream_gene_variant|MODIFIER|g12844|g12844|transcript|g12844.t1|protein_coding||c.-4779_-4778insCCCCC|||||4778|,GCCCC|downstream_gene_variant|MODIFIER|g12843|g12843|transcript|g12843.t1|protein_coding||c.*2228_*2229insCCCC|||||2229|,GCCCCC|downstream_gene_variant|MOD…	GT:GQ:DP:AD:VAF:PL	1/2:3:15:7,2,4:0.133333,0.266667:35,15,5,15,0,1	Aconitate hydratase
contig_336	1145728	G	GCT	39.6	PASS	upstream_gene_variant	MODIFIER	Pcac251616_g12844	transcript	ANN=GCT|upstream_gene_variant|MODIFIER|g12844|g12844|transcript|g12844.t1|protein_coding||c.-2864_-2863insCT|||||2863|,GCT|downstream_gene_variant|MODIFIER|g12843|g12843|transcript|g12843.t1|protein_coding||c.*4143_*4144insCT|||||4144|,GCT|intergenic_region|MODIFIER|g12843-g12844|g12843-g12844|intergenic_region|g12843-g12844|||n.1145728_1145729insCT||||||	GT:GQ:DP:AD:VAF:PL	1/1:35:11:0,11:1:39,36,0	Aconitate hydratase
contig_336	1145998	G	GAAAATAAGTTATCACGAACCCAAAATCTGT	41.5	PASS	upstream_gene_variant	MODIFIER	Pcac251616_g12844	transcript	ANN=GAAAATAAGTTATCACGAACCCAAAATCTGT|upstream_gene_variant|MODIFIER|g12844|g12844|transcript|g12844.t1|protein_coding||c.-2594_-2593insAAAATAAGTTATCACGAACCCAAAATCTGT|||||2593|,GAAAATAAGTTATCACGAACCCAAAATCTGT|downstream_gene_variant|MODIFIER|g12843|g12843|transcript|g12843.t1|protein_coding||c.*4413_*4414insAAAATAAGTTATCACGAACCCAAAATCTGT|||||4414|,GAAAATAAGTTATCACGAACCCAAAATCTGT|intergenic_region|M…	GT:GQ:DP:AD:VAF:PL	1/1:33:11:1,10:0.909091:41,33,0	Aconitate hydratase
contig_29	129785	TA	T	40.3	PASS	upstream_gene_variant	MODIFIER	Pcac251616_g10354	transcript	ANN=T|upstream_gene_variant|MODIFIER|g10354|g10354|transcript|g10354.t1|protein_coding||c.-1224delT|||||1224|,T|upstream_gene_variant|MODIFIER|g10356|g10356|transcript|g10356.t1|protein_coding||c.-1488delA|||||1488|,T|downstream_gene_variant|MODIFIER|g10353|g10353|transcript|g10353.t1|protein_coding||c.*2539delA|||||2539|,T|downstream_gene_variant|MODIFIER|g10355|g10355|transcript|g10355.t1|prote…	GT:GQ:DP:AD:VAF:PL	1/1:25:29:6,23:0.793103:40,24,0	ACT domain
contig_29	130195	T	TA	54.4	PASS	upstream_gene_variant	MODIFIER	Pcac251616_g10354	transcript	ANN=TA|upstream_gene_variant|MODIFIER|g10354|g10354|transcript|g10354.t1|protein_coding||c.-1634_-1633insT|||||1634|,TA|upstream_gene_variant|MODIFIER|g10356|g10356|transcript|g10356.t1|protein_coding||c.-1079_-1078insA|||||1078|,TA|downstream_gene_variant|MODIFIER|g10353|g10353|transcript|g10353.t1|protein_coding||c.*2948_*2949insA|||||2949|,TA|downstream_gene_variant|MODIFIER|g10355|g10355|tran…	GT:GQ:DP:AD:VAF:PL	1/1:44:30:6,22:0.733333:54,43,0	ACT domain
contig_29	133110	GC	G	50.3	PASS	upstream_gene_variant	MODIFIER	Pcac251616_g10354	transcript	ANN=G|upstream_gene_variant|MODIFIER|g10354|g10354|transcript|g10354.t1|protein_coding||c.-4549delG|||||4549|,G|downstream_gene_variant|MODIFIER|g10355|g10355|transcript|g10355.t1|protein_coding||c.*3376delC|||||3376|,G|downstream_gene_variant|MODIFIER|g10356|g10356|transcript|g10356.t1|protein_coding||c.*423delC|||||423|,G|intergenic_region|MODIFIER|g10356-g10357|g10356-g10357|intergenic_region|…	GT:GQ:DP:AD:VAF:PL	1/1:47:25:0,25:1:50,49,0	ACT domain
contig_29	133193	C	CTTTTAAATCA	35.4	PASS	upstream_gene_variant	MODIFIER	Pcac251616_g10354	transcript	ANN=CTTTTAAATCA|upstream_gene_variant|MODIFIER|g10354|g10354|transcript|g10354.t1|protein_coding||c.-4632_-4631insTGATTTAAAA|||||4632|,CTTTTAAATCA|downstream_gene_variant|MODIFIER|g10355|g10355|transcript|g10355.t1|protein_coding||c.*3458_*3459insTTTTAAATCA|||||3459|,CTTTTAAATCA|downstream_gene_variant|MODIFIER|g10356|g10356|transcript|g10356.t1|protein_coding||c.*505_*506insTTTTAAATCA|||||506|,C…	GT:GQ:DP:AD:VAF:PL	1/1:34:26:2,23:0.884615:35,41,0	ACT domain
contig_29	133298	TTCGCCA	T	37.4	PASS	upstream_gene_variant	MODIFIER	Pcac251616_g10354	transcript	ANN=T|upstream_gene_variant|MODIFIER|g10354|g10354|transcript|g10354.t1|protein_coding||c.-4742_-4737delTGGCGA|||||4737|,T|downstream_gene_variant|MODIFIER|g10355|g10355|transcript|g10355.t1|protein_coding||c.*3564_*3569delTCGCCA|||||3564|,T|downstream_gene_variant|MODIFIER|g10356|g10356|transcript|g10356.t1|protein_coding||c.*611_*616delTCGCCA|||||611|,T|intergenic_region|MODIFIER|g10356-g10357|…	GT:GQ:DP:AD:VAF:PL	1/1:37:27:1,26:0.962963:37,47,0	ACT domain
contig_244	1285534	G	GA	47.5	PASS	upstream_gene_variant	MODIFIER	Pcac251616_g7543	transcript	ANN=GA|upstream_gene_variant|MODIFIER|g7543|g7543|transcript|g7543.t1|protein_coding||c.-4444_-4443insT|||||4444|,GA|intergenic_region|MODIFIER|g7543-g7544|g7543-g7544|intergenic_region|g7543-g7544|||n.1285534_1285535insA||||||	GT:GQ:DP:AD:VAF:PL	1/1:46:39:3,32:0.820513:47,51,0	actin
contig_166	421733	T	TG	41.5	PASS	upstream_gene_variant	MODIFIER	Pcac251616_g2856	transcript	ANN=TG|upstream_gene_variant|MODIFIER|g2856|g2856|transcript|g2856.t1|protein_coding||c.-2380_-2379insG|||||2379|,TG|downstream_gene_variant|MODIFIER|g2855|g2855|transcript|g2855.t1|protein_coding||c.*1998_*1999insC|||||1998|,TG|downstream_gene_variant|MODIFIER|g2857|g2857|transcript|g2857.t1|protein_coding||c.*4233_*4234insC|||||4233|,TG|intergenic_region|MODIFIER|g2854-g2855|g2854-g2855|interge…	GT:GQ:DP:AD:VAF:PL	1/1:41:64:0,64:1:41,48,0	Actin and related proteins
contig_166	421951	C	CT	47.9	PASS	upstream_gene_variant	MODIFIER	Pcac251616_g2856	transcript	ANN=CT|upstream_gene_variant|MODIFIER|g2856|g2856|transcript|g2856.t1|protein_coding||c.-2162_-2161insT|||||2161|,CT|downstream_gene_variant|MODIFIER|g2855|g2855|transcript|g2855.t1|protein_coding||c.*1780_*1781insA|||||1780|,CT|downstream_gene_variant|MODIFIER|g2857|g2857|transcript|g2857.t1|protein_coding||c.*4015_*4016insA|||||4015|,CT|intergenic_region|MODIFIER|g2854-g2855|g2854-g2855|interge…	GT:GQ:DP:AD:VAF:PL	1/1:38:64:1,63:0.984375:47,38,0	Actin and related proteins
contig_166	422148	AT	A	43.1	PASS	upstream_gene_variant	MODIFIER	Pcac251616_g2856	transcript	ANN=A|upstream_gene_variant|MODIFIER|g2856|g2856|transcript|g2856.t1|protein_coding||c.-1964delT|||||1964|,A|downstream_gene_variant|MODIFIER|g2855|g2855|transcript|g2855.t1|protein_coding||c.*1583delA|||||1583|,A|downstream_gene_variant|MODIFIER|g2857|g2857|transcript|g2857.t1|protein_coding||c.*3818delA|||||3818|,A|intergenic_region|MODIFIER|g2854-g2855|g2854-g2855|intergenic_region|g2854-g2855…	GT:GQ:DP:AD:VAF:PL	1/1:16:65:7,55:0.846154:42,16,0	Actin and related proteins
contig_148	2182701	C	CTATA	45.8	PASS	upstream_gene_variant	MODIFIER	Pcac251616_g2068	transcript	ANN=CTATA|upstream_gene_variant|MODIFIER|g2068|g2068|transcript|g2068.t1|protein_coding||c.-4017_-4016insTATA|||||4016|,CTATA|downstream_gene_variant|MODIFIER|g2067|g2067|transcript|g2067.t1|protein_coding||c.*2001_*2002insTATA|||||2002|,CTATA|intergenic_region|MODIFIER|g2067-g2068|g2067-g2068|intergenic_region|g2067-g2068|||n.2182701_2182702insTATA||||||	GT:GQ:DP:AD:VAF:PL	1/1:42:49:1,45:0.918367:45,44,0	Actin cross-linking
contig_145	101969	A	AG	52.1	PASS	upstream_gene_variant	MODIFIER	Pcac251616_g1100	transcript	ANN=AG|upstream_gene_variant|MODIFIER|g1100|g1100|transcript|g1100.t1|protein_coding||c.-33_-32insC|||||33|,AG|downstream_gene_variant|MODIFIER|g1099|g1099|transcript|g1099.t1|protein_coding||c.*1805_*1806insG|||||1806|,AG|downstream_gene_variant|MODIFIER|g1101|g1101|transcript|g1101.t1|protein_coding||c.*609_*610insC|||||609|,AG|downstream_gene_variant|MODIFIER|g1102|g1102|transcript|g1102.t1|pr…	GT:GQ:DP:AD:VAF:PL	1/1:50:58:0,57:0.982759:52,54,0	Actin-depolymerizing factor 8
contig_145	105529	CA	C	48.5	PASS	upstream_gene_variant	MODIFIER	Pcac251616_g1100	transcript	ANN=C|upstream_gene_variant|MODIFIER|g1100|g1100|transcript|g1100.t1|protein_coding||c.-3593delT|||||3593|,C|upstream_gene_variant|MODIFIER|g1101|g1101|transcript|g1101.t1|protein_coding||c.-1923delT|||||1923|,C|downstream_gene_variant|MODIFIER|g1102|g1102|transcript|g1102.t1|protein_coding||c.*806delT|||||806|,C|downstream_gene_variant|MODIFIER|g1103|g1103|transcript|g1103.t1|protein_coding||c.*…	GT:GQ:DP:AD:VAF:PL	1/1:45:56:2,54:0.964286:48,48,0	Actin-depolymerizing factor 8
contig_260	12381	AGT	A	51.7	PASS	upstream_gene_variant	MODIFIER	Pcac251616_g8409	transcript	ANN=A|upstream_gene_variant|MODIFIER|g8409|g8409|transcript|g8409.t1|protein_coding||c.-509_-508delAC|||||508|,A|downstream_gene_variant|MODIFIER|g8408|g8408|transcript|g8408.t1|protein_coding||c.*2657_*2658delGT|||||2657|,A|intergenic_region|MODIFIER|g8409-g8410|g8409-g8410|intergenic_region|g8409-g8410|||n.12382_12383delGT||||||	GT:GQ:DP:AD:VAF:PL	1/1:47:63:0,63:1:51,48,0	Actin-related protein 2/3 complex subunit 1
contig_260	12390	A	AACAC	42.5	PASS	upstream_gene_variant	MODIFIER	Pcac251616_g8409	transcript	ANN=AACAC|upstream_gene_variant|MODIFIER|g8409|g8409|transcript|g8409.t1|protein_coding||c.-517_-516insGTGT|||||517|,AACAC|downstream_gene_variant|MODIFIER|g8408|g8408|transcript|g8408.t1|protein_coding||c.*2665_*2666insACAC|||||2666|,AACAC|intergenic_region|MODIFIER|g8409-g8410|g8409-g8410|intergenic_region|g8409-g8410|||n.12390_12391insACAC||||||	GT:GQ:DP:AD:VAF:PL	1/1:36:63:7,52:0.825397:42,37,0	Actin-related protein 2/3 complex subunit 1
contig_260	13356	CG	C	54.3	PASS	upstream_gene_variant	MODIFIER	Pcac251616_g8409	transcript	ANN=C|upstream_gene_variant|MODIFIER|g8409|g8409|transcript|g8409.t1|protein_coding||c.-1483delC|||||1483|,C|downstream_gene_variant|MODIFIER|g8408|g8408|transcript|g8408.t1|protein_coding||c.*3632delG|||||3632|,C|intergenic_region|MODIFIER|g8409-g8410|g8409-g8410|intergenic_region|g8409-g8410|||n.13357delG||||||	GT:GQ:DP:AD:VAF:PL	1/1:44:63:7,50:0.793651:54,44,0	Actin-related protein 2/3 complex subunit 1
contig_260	14681	ACCC	A,AC	48.9	PASS	upstream_gene_variant	MODIFIER	Pcac251616_g8409	transcript	ANN=A|upstream_gene_variant|MODIFIER|g8409|g8409|transcript|g8409.t1|protein_coding||c.-2810_-2808delGGG|||||2808|,AC|upstream_gene_variant|MODIFIER|g8409|g8409|transcript|g8409.t1|protein_coding||c.-2810_-2809delGG|||||2809|,A|downstream_gene_variant|MODIFIER|g8408|g8408|transcript|g8408.t1|protein_coding||c.*4957_*4959delCCC|||||4957|,AC|downstream_gene_variant|MODIFIER|g8408|g8408|transcript|g…	GT:GQ:DP:AD:VAF:PL	1/2:13:59:3,26,22:0.440678,0.372881:48,34,12,34,0,29	Actin-related protein 2/3 complex subunit 1
contig_260	16378	T	TC	51.1	PASS	upstream_gene_variant	MODIFIER	Pcac251616_g8409	transcript	ANN=TC|upstream_gene_variant|MODIFIER|g8409|g8409|transcript|g8409.t1|protein_coding||c.-4505_-4504insG|||||4505|,TC|intergenic_region|MODIFIER|g8409-g8410|g8409-g8410|intergenic_region|g8409-g8410|||n.16378_16379insC||||||	GT:GQ:DP:AD:VAF:PL	1/1:47:56:2,54:0.964286:51,48,0	Actin-related protein 2/3 complex subunit 1
contig_7	1899898	AG	A	32.1	PASS	upstream_gene_variant	MODIFIER	Pcac251616_g16002	transcript	ANN=A|upstream_gene_variant|MODIFIER|g16002|g16002|transcript|g16002.t1|protein_coding||c.-4844delG|||||4844|,A|downstream_gene_variant|MODIFIER|g16001|g16001|transcript|g16001.t1|protein_coding||c.*1402delC|||||1402|,A|intergenic_region|MODIFIER|g16000-g16001|g16000-g16001|intergenic_region|g16000-g16001|||n.1899899delG||||||	GT:GQ:DP:AD:VAF:PL	1/1:32:39:0,39:1:32,42,0	Actin-related protein 2/3 complex subunit 1
contig_7	1900027	AG	A	45.7	PASS	upstream_gene_variant	MODIFIER	Pcac251616_g16002	transcript	ANN=A|upstream_gene_variant|MODIFIER|g16002|g16002|transcript|g16002.t1|protein_coding||c.-4715delG|||||4715|,A|downstream_gene_variant|MODIFIER|g16001|g16001|transcript|g16001.t1|protein_coding||c.*1273delC|||||1273|,A|intergenic_region|MODIFIER|g16000-g16001|g16000-g16001|intergenic_region|g16000-g16001|||n.1900028delG||||||	GT:GQ:DP:AD:VAF:PL	1/1:39:39:0,39:1:45,40,0	Actin-related protein 2/3 complex subunit 1
contig_7	1914031	A	ACC	29.3	PASS	upstream_gene_variant	MODIFIER	Pcac251616_g16004	transcript	ANN=ACC|upstream_gene_variant|MODIFIER|g16004|g16004|transcript|g16004.t1|protein_coding||c.-1258_-1257insGG|||||1258|,ACC|upstream_gene_variant|MODIFIER|g16005|g16005|transcript|g16005.t1|protein_coding||c.-1020_-1019insCC|||||1019|,ACC|downstream_gene_variant|MODIFIER|g16003|g16003|transcript|g16003.t1|protein_coding||c.*3092_*3093insCC|||||3093|,ACC|downstream_gene_variant|MODIFIER|g16006|g160…	GT:GQ:DP:AD:VAF:PL	1/1:8:38:18,11:0.289474:28,7,0	Actin-related protein 2/3 complex subunit 1
contig_7	1914041	T	TCC,TCCC	40.3	PASS	upstream_gene_variant	MODIFIER	Pcac251616_g16004	transcript	ANN=TCC|upstream_gene_variant|MODIFIER|g16004|g16004|transcript|g16004.t1|protein_coding||c.-1268_-1267insGG|||||1268|,TCCC|upstream_gene_variant|MODIFIER|g16004|g16004|transcript|g16004.t1|protein_coding||c.-1268_-1267insGGG|||||1268|,TCC|upstream_gene_variant|MODIFIER|g16005|g16005|transcript|g16005.t1|protein_coding||c.-1010_-1009insCC|||||1009|,TCCC|upstream_gene_variant|MODIFIER|g16005|g1600…	GT:GQ:DP:AD:VAF:PL	1/2:3:36:14,9,5:0.25,0.138889:37,14,0,14,0,19	Actin-related protein 2/3 complex subunit 1
contig_7	1916942	G	GTTGTAGTTGTCACCGTACTCATTGTACGGGACCGGA	45	PASS	upstream_gene_variant	MODIFIER	Pcac251616_g16004	transcript	ANN=GTTGTAGTTGTCACCGTACTCATTGTACGGGACCGGA|upstream_gene_variant|MODIFIER|g16004|g16004|transcript|g16004.t1|protein_coding||c.-4169_-4168insTCCGGTCCCGTACAATGAGTACGGTGACAACTACAA|||||4169|,GTTGTAGTTGTCACCGTACTCATTGTACGGGACCGGA|downstream_gene_variant|MODIFIER|g16005|g16005|transcript|g16005.t1|protein_coding||c.*725_*726insTTGTAGTTGTCACCGTACTCATTGTACGGGACCGGA|||||726|,GTTGTAGTTGTCACCGTACTCATTGTACGG…	GT:GQ:DP:AD:VAF:PL	1/1:37:41:6,32:0.780488:45,37,0	Actin-related protein 2/3 complex subunit 1
contig_388	428845	TGTTGCCCGACA	T	47.2	PASS	upstream_gene_variant	MODIFIER	Pcac251616_g13666	transcript	ANN=T|upstream_gene_variant|MODIFIER|g13666|g13666|transcript|g13666.t1|protein_coding||c.-3056_-3046delTGTCGGGCAAC|||||3046|,T|downstream_gene_variant|MODIFIER|g13665|g13665|transcript|g13665.t1|protein_coding||c.*3975_*3985delGTTGCCCGACA|||||3975|,T|intergenic_region|MODIFIER|g13666-g13667|g13666-g13667|intergenic_region|g13666-g13667|||n.428846_428856delGTTGCCCGACA||||||	GT:GQ:DP:AD:VAF:PL	1/1:46:37:1,36:0.972973:47,51,0	actin-related protein 2/3 complex subunit 3, putative
contig_388	430601	T	TA	56.7	PASS	upstream_gene_variant	MODIFIER	Pcac251616_g13666	transcript	ANN=TA|upstream_gene_variant|MODIFIER|g13666|g13666|transcript|g13666.t1|protein_coding||c.-4802_-4801insT|||||4802|,TA|intergenic_region|MODIFIER|g13666-g13667|g13666-g13667|intergenic_region|g13666-g13667|||n.430601_430602insA||||||	GT:GQ:DP:AD:VAF:PL	1/1:49:34:4,26:0.764706:56,49,0	actin-related protein 2/3 complex subunit 3, putative
contig_212	667189	A	AC	55.4	PASS	upstream_gene_variant	MODIFIER	Pcac251616_g5823	transcript	ANN=AC|upstream_gene_variant|MODIFIER|g5823|g5823|transcript|g5823.t1|protein_coding||c.-2649_-2648insG|||||2649|,AC|upstream_gene_variant|MODIFIER|g5824|g5824|transcript|g5824.t1|protein_coding||c.-894_-893insG|||||894|,AC|upstream_gene_variant|MODIFIER|g5825|g5825|transcript|g5825.t1|protein_coding||c.-1613_-1612insC|||||1612|,AC|intergenic_region|MODIFIER|g5824-g5825|g5824-g5825|intergenic_reg…	GT:GQ:DP:AD:VAF:PL	1/1:54:49:1,44:0.897959:55,60,0	Activating signal cointegrator 1 complex subunit 3
contig_312	237034	G	GA	51.4	PASS	upstream_gene_variant	MODIFIER	Pcac251616_g11588	transcript	ANN=GA|upstream_gene_variant|MODIFIER|g11588|g11588|transcript|g11588.t1|protein_coding||c.-3829_-3828insT|||||3829|,GA|upstream_gene_variant|MODIFIER|g11590|g11590|transcript|g11590.t1|protein_coding||c.-307_-306insT|||||307|,GA|upstream_gene_variant|MODIFIER|g11591|g11591|transcript|g11591.t1|protein_coding||c.-347_-346insA|||||346|,GA|upstream_gene_variant|MODIFIER|g11592|g11592|transcript|g11…	GT:GQ:DP:AD:VAF:PL	1/1:50:36:0,36:1:51,57,0	ACY1-like metalloprotease
contig_367	361848	T	TC	51.6	PASS	upstream_gene_variant	MODIFIER	Pcac251616_g13157	transcript	ANN=TC|upstream_gene_variant|MODIFIER|g13157|g13157|transcript|g13157.t1|protein_coding||c.-994_-993insG|||||994|,TC|downstream_gene_variant|MODIFIER|g13155|g13155|transcript|g13155.t1|protein_coding||c.*2744_*2745insC|||||2745|,TC|downstream_gene_variant|MODIFIER|g13156|g13156|transcript|g13156.t1|protein_coding||c.*1658_*1659insC|||||1659|,TC|downstream_gene_variant|MODIFIER|g13158|g13158|trans…	GT:GQ:DP:AD:VAF:PL	1/1:49:55:5,50:0.909091:51,52,0	Acyl carrier protein-like
contig_287	60534	A	AG	51	PASS	downstream_gene_variant	MODIFIER	Pcac251616_g10261	transcript	ANN=AG|downstream_gene_variant|MODIFIER|g10261|g10261|transcript|g10261.t1|protein_coding||c.*3462_*3463insG|||||3463|,AG|downstream_gene_variant|MODIFIER|g10262|g10262|transcript|g10262.t1|protein_coding||c.*1169_*1170insG|||||1170|,AG|intergenic_region|MODIFIER|g10262-g10263|g10262-g10263|intergenic_region|g10262-g10263|||n.60534_60535insG||||||	GT:GQ:DP:AD:VAF:PL	1/1:49:70:1,69:0.985714:51,54,0	Acylamino-acid-releasing enzyme
contig_287	60943	GT	G	50.6	PASS	downstream_gene_variant	MODIFIER	Pcac251616_g10261	transcript	ANN=G|downstream_gene_variant|MODIFIER|g10261|g10261|transcript|g10261.t1|protein_coding||c.*3872delT|||||3872|,G|downstream_gene_variant|MODIFIER|g10262|g10262|transcript|g10262.t1|protein_coding||c.*1579delT|||||1579|,G|intergenic_region|MODIFIER|g10262-g10263|g10262-g10263|intergenic_region|g10262-g10263|||n.60944delT||||||	GT:GQ:DP:AD:VAF:PL	1/1:48:69:1,68:0.985507:50,51,0	Acylamino-acid-releasing enzyme
contig_148	2045495	C	CTT	49.9	PASS	upstream_gene_variant	MODIFIER	Pcac251616_g2038	transcript	ANN=CTT|upstream_gene_variant|MODIFIER|g2038|g2038|transcript|g2038.t1|protein_coding||c.-4005_-4004insAA|||||4005|,CTT|upstream_gene_variant|MODIFIER|g2040|g2040|transcript|g2040.t1|protein_coding||c.-351_-350insTT|||||350|,CTT|downstream_gene_variant|MODIFIER|g2039|g2039|transcript|g2039.t1|protein_coding||c.*698_*699insTT|||||699|,CTT|downstream_gene_variant|MODIFIER|g2041|g2041|transcript|g20…	GT:GQ:DP:AD:VAF:PL	1/1:49:70:0,67:0.957143:49,54,0	Acyl-CoA N-acyltransferase
contig_187	849417	A	AT	63.2	PASS	upstream_gene_variant	MODIFIER	Pcac251616_g4311	transcript	ANN=AT|upstream_gene_variant|MODIFIER|g4311|g4311|transcript|g4311.t1|protein_coding||c.-4588_-4587insT|||||4587|,AT|downstream_gene_variant|MODIFIER|g4308|g4308|transcript|g4308.t1|protein_coding||c.*3225_*3226insT|||||3226|,AT|downstream_gene_variant|MODIFIER|g4310|g4310|transcript|g4310.t1|protein_coding||c.*3891_*3892insA|||||3891|,AT|intron_variant|MODIFIER|g4309|g4309|transcript|g4309.t1|pr…	GT:GQ:DP:AD:VAF:PL	1/1:59:62:1,61:0.983871:63,61,0	Acyl-CoA N-acyltransferase
contig_7	671228	CT	C	28	PASS	downstream_gene_variant	MODIFIER	Pcac251616_g15720	transcript	ANN=C|downstream_gene_variant|MODIFIER|g15720|g15720|transcript|g15720.t1|protein_coding||c.*4518delT|||||4518|,C|downstream_gene_variant|MODIFIER|g15721|g15721|transcript|g15721.t1|protein_coding||c.*1718delA|||||1718|,C|intergenic_region|MODIFIER|g15720-g15721|g15720-g15721|intergenic_region|g15720-g15721|||n.671229delT||||||	GT:GQ:DP:AD:VAF:PL	1/1:15:66:49,17:0.257576:27,14,0	Acyl-CoA N-acyltransferase
contig_7	713343	GA	G	30.6	PASS	downstream_gene_variant	MODIFIER	Pcac251616_g15726	transcript	ANN=G|downstream_gene_variant|MODIFIER|g15726|g15726|transcript|g15726.t1|protein_coding||c.*4520delT|||||4520|,G|downstream_gene_variant|MODIFIER|g15727|g15727|transcript|g15727.t1|protein_coding||c.*4928delT|||||4928|,G|intergenic_region|MODIFIER|g15725-g15726|g15725-g15726|intergenic_region|g15725-g15726|||n.713344delA||||||	GT:GQ:DP:AD:VAF:PL	1/1:26:53:0,38:0.716981:30,27,0	Acyl-CoA N-acyltransferase
contig_7	719355	G	GATCCAC	28.6	PASS	upstream_gene_variant	MODIFIER	Pcac251616_g15726	transcript	ANN=GATCCAC|upstream_gene_variant|MODIFIER|g15726|g15726|transcript|g15726.t1|protein_coding||c.-1109_-1108insGTGGAT|||||1109|,GATCCAC|upstream_gene_variant|MODIFIER|g15727|g15727|transcript|g15727.t1|protein_coding||c.-97_-96insGTGGAT|||||97|,GATCCAC|upstream_gene_variant|MODIFIER|g15728|g15728|transcript|g15728.t1|protein_coding||c.-401_-400insATCCAC|||||400|,GATCCAC|intergenic_region|MODIFIER|…	GT:GQ:DP:AD:VAF:PL	0/1:29:81:46,35:0.432099:28,0,49	Acyl-CoA N-acyltransferase
contig_7	720071	T	TA	23.3	PASS	upstream_gene_variant	MODIFIER	Pcac251616_g15726	transcript	ANN=TA|upstream_gene_variant|MODIFIER|g15726|g15726|transcript|g15726.t1|protein_coding||c.-1825_-1824insT|||||1825|,TA|upstream_gene_variant|MODIFIER|g15727|g15727|transcript|g15727.t1|protein_coding||c.-813_-812insT|||||813|,TA|intron_variant|MODIFIER|g15728|g15728|transcript|g15728.t1|protein_coding|1/4|c.283-25_283-24insA||||||	GT:GQ:DP:AD:VAF:PL	0/1:23:87:48,37:0.425287:23,0,48	Acyl-CoA N-acyltransferase
contig_7	721527	GTT	G,GT	67.6	PASS	upstream_gene_variant	MODIFIER	Pcac251616_g15726	transcript	ANN=G|upstream_gene_variant|MODIFIER|g15726|g15726|transcript|g15726.t1|protein_coding||c.-3282_-3281delAA|||||3281|,GT|upstream_gene_variant|MODIFIER|g15726|g15726|transcript|g15726.t1|protein_coding||c.-3282delA|||||3282|,G|upstream_gene_variant|MODIFIER|g15727|g15727|transcript|g15727.t1|protein_coding||c.-2270_-2269delAA|||||2269|,GT|upstream_gene_variant|MODIFIER|g15727|g15727|transcript|g15…	GT:GQ:DP:AD:VAF:PL	1/2:58:93:5,42,46:0.451613,0.494624:67,64,62,64,0,66	Acyl-CoA N-acyltransferase
contig_7	722122	CT	C	46	PASS	upstream_gene_variant	MODIFIER	Pcac251616_g15726	transcript	ANN=C|upstream_gene_variant|MODIFIER|g15726|g15726|transcript|g15726.t1|protein_coding||c.-3876delA|||||3876|,C|upstream_gene_variant|MODIFIER|g15727|g15727|transcript|g15727.t1|protein_coding||c.-2864delA|||||2864|,C|downstream_gene_variant|MODIFIER|g15728|g15728|transcript|g15728.t1|protein_coding||c.*147delT|||||147|,C|intergenic_region|MODIFIER|g15728-g15729|g15728-g15729|intergenic_region|g1…	GT:GQ:DP:AD:VAF:PL	0/1:46:96:48,48:0.5:45,0,56	Acyl-CoA N-acyltransferase
contig_7	722262	C	CA	50.3	PASS	upstream_gene_variant	MODIFIER	Pcac251616_g15726	transcript	ANN=CA|upstream_gene_variant|MODIFIER|g15726|g15726|transcript|g15726.t1|protein_coding||c.-4016_-4015insT|||||4016|,CA|upstream_gene_variant|MODIFIER|g15727|g15727|transcript|g15727.t1|protein_coding||c.-3004_-3003insT|||||3004|,CA|downstream_gene_variant|MODIFIER|g15728|g15728|transcript|g15728.t1|protein_coding||c.*286_*287insA|||||287|,CA|intergenic_region|MODIFIER|g15728-g15729|g15728-g15729…	GT:GQ:DP:AD:VAF:PL	0/1:48:97:51,43:0.443299:50,0,51	Acyl-CoA N-acyltransferase
contig_7	722377	ACTCGGTTTG	A	31.8	PASS	upstream_gene_variant	MODIFIER	Pcac251616_g15726	transcript	ANN=A|upstream_gene_variant|MODIFIER|g15726|g15726|transcript|g15726.t1|protein_coding||c.-4139_-4131delCAAACCGAG|||||4131|,A|upstream_gene_variant|MODIFIER|g15727|g15727|transcript|g15727.t1|protein_coding||c.-3127_-3119delCAAACCGAG|||||3119|,A|downstream_gene_variant|MODIFIER|g15728|g15728|transcript|g15728.t1|protein_coding||c.*402_*410delCTCGGTTTG|||||402|,A|intergenic_region|MODIFIER|g15728-…	GT:GQ:DP:AD:VAF:PL	0/1:32:99:50,49:0.494949:31,0,49	Acyl-CoA N-acyltransferase
contig_7	722442	GT	G	30.9	PASS	upstream_gene_variant	MODIFIER	Pcac251616_g15726	transcript	ANN=G|upstream_gene_variant|MODIFIER|g15726|g15726|transcript|g15726.t1|protein_coding||c.-4196delA|||||4196|,G|upstream_gene_variant|MODIFIER|g15727|g15727|transcript|g15727.t1|protein_coding||c.-3184delA|||||3184|,G|downstream_gene_variant|MODIFIER|g15728|g15728|transcript|g15728.t1|protein_coding||c.*467delT|||||467|,G|intergenic_region|MODIFIER|g15728-g15729|g15728-g15729|intergenic_region|g1…	GT:GQ:DP:AD:VAF:PL	0/1:31:100:49,48:0.48:30,0,57	Acyl-CoA N-acyltransferase
contig_7	723005	TC	T	34.7	PASS	upstream_gene_variant	MODIFIER	Pcac251616_g15726	transcript	ANN=T|upstream_gene_variant|MODIFIER|g15726|g15726|transcript|g15726.t1|protein_coding||c.-4759delG|||||4759|,T|upstream_gene_variant|MODIFIER|g15727|g15727|transcript|g15727.t1|protein_coding||c.-3747delG|||||3747|,T|downstream_gene_variant|MODIFIER|g15728|g15728|transcript|g15728.t1|protein_coding||c.*1030delC|||||1030|,T|intergenic_region|MODIFIER|g15728-g15729|g15728-g15729|intergenic_region|…	GT:GQ:DP:AD:VAF:PL	0/1:34:101:48,52:0.514852:34,0,40	Acyl-CoA N-acyltransferase
contig_9	712131	C	CA	57.8	PASS	upstream_gene_variant	MODIFIER	Pcac251616_g16551	transcript	ANN=CA|upstream_gene_variant|MODIFIER|g16551|g16551|transcript|g16551.t1|protein_coding||c.-4024_-4023insT|||||4024|,CA|upstream_gene_variant|MODIFIER|g16554|g16554|transcript|g16554.t1|protein_coding||c.-2040_-2039insA|||||2039|,CA|downstream_gene_variant|MODIFIER|g16550|g16550|transcript|g16550.t1|protein_coding||c.*4605_*4606insA|||||4606|,CA|downstream_gene_variant|MODIFIER|g16552|g16552|tran…	GT:GQ:DP:AD:VAF:PL	1/1:55:70:5,65:0.928571:57,57,0	Acyl-CoA N-acyltransferase
contig_9	713098	CA	C	52.1	PASS	upstream_gene_variant	MODIFIER	Pcac251616_g16551	transcript	ANN=C|upstream_gene_variant|MODIFIER|g16551|g16551|transcript|g16551.t1|protein_coding||c.-4991delT|||||4991|,C|upstream_gene_variant|MODIFIER|g16553|g16553|transcript|g16553.t1|protein_coding||c.-107delT|||||107|,C|upstream_gene_variant|MODIFIER|g16554|g16554|transcript|g16554.t1|protein_coding||c.-1072delA|||||1072|,C|downstream_gene_variant|MODIFIER|g16552|g16552|transcript|g16552.t1|protein_c…	GT:GQ:DP:AD:VAF:PL	1/1:39:71:8,62:0.873239:52,38,0	Acyl-CoA N-acyltransferase
contig_9	1016155	CTCGTGACGAG	C	32.7	PASS	upstream_gene_variant	MODIFIER	Pcac251616_g16602	transcript	ANN=C|upstream_gene_variant|MODIFIER|g16602|g16602|transcript|g16602.t1|protein_coding||c.-979_-970delCTCGTCACGA|||||970|,C|upstream_gene_variant|MODIFIER|g16603|g16603|transcript|g16603.t1|protein_coding||c.-149_-140delTCGTGACGAG|||||149|,C|downstream_gene_variant|MODIFIER|g16604|g16604|transcript|g16604.t1|protein_coding||c.*2365_*2374delCTCGTCACGA|||||2374|,C|intergenic_region|MODIFIER|g16602-…	GT:GQ:DP:AD:VAF:PL	1/1:32:32:1,30:0.9375:32,39,0	Acyl-CoA N-acyltransferase
contig_9	1020048	CCTCGTCACGA	C	37.7	PASS	upstream_gene_variant	MODIFIER	Pcac251616_g16602	transcript	ANN=C|upstream_gene_variant|MODIFIER|g16602|g16602|transcript|g16602.t1|protein_coding||c.-4872_-4863delTCGTGACGAG|||||4863|,C|upstream_gene_variant|MODIFIER|g16604|g16604|transcript|g16604.t1|protein_coding||c.-149_-140delTCGTGACGAG|||||140|,C|downstream_gene_variant|MODIFIER|g16603|g16603|transcript|g16603.t1|protein_coding||c.*2365_*2374delCTCGTCACGA|||||2365|,C|intergenic_region|MODIFIER|g166…	GT:GQ:DP:AD:VAF:PL	1/1:37:19:0,19:1:37,46,0	Acyl-CoA N-acyltransferase
contig_212	465010	T	TA	57.6	PASS	upstream_gene_variant	MODIFIER	Pcac251616_g5773	transcript	ANN=TA|upstream_gene_variant|MODIFIER|g5773|g5773|transcript|g5773.t1|protein_coding||c.-4273_-4272insT|||||4273|,TA|upstream_gene_variant|MODIFIER|g5775|g5775|transcript|g5775.t1|protein_coding||c.-437_-436insT|||||437|,TA|downstream_gene_variant|MODIFIER|g5774|g5774|transcript|g5774.t1|protein_coding||c.*3421_*3422insA|||||3422|,TA|downstream_gene_variant|MODIFIER|g5777|g5777|transcript|g5777.t…	GT:GQ:DP:AD:VAF:PL	1/1:55:73:11,59:0.808219:57,59,0	Acyl-CoA synthetase short-chain family member 3
contig_310	344660	AACC	A	47.4	PASS	conservative_inframe_deletion	MODERATE	Pcac251616_g11507	transcript	ANN=A|conservative_inframe_deletion|MODERATE|g11507|g11507|transcript|g11507.t1|protein_coding|2/2|c.3913_3915delCCA|p.Pro1305del|3913/6879|3913/6879|1305/2292||INFO_REALIGN_3_PRIME,A|downstream_gene_variant|MODIFIER|g11508|g11508|transcript|g11508.t1|protein_coding||c.*3247_*3249delGGT|||||3249|	GT:GQ:DP:AD:VAF:PL	1/1:42:56:2,54:0.964286:47,43,0	Acyl-CoA-binding domain-containing protein 2
contig_280	191444	G	GA	55.9	PASS	upstream_gene_variant	MODIFIER	Pcac251616_g9547	transcript	ANN=GA|upstream_gene_variant|MODIFIER|g9547|g9547|transcript|g9547.t1|protein_coding||c.-4553_-4552insT|||||4553|,GA|downstream_gene_variant|MODIFIER|g9548|g9548|transcript|g9548.t1|protein_coding||c.*2650_*2651insA|||||2651|,GA|downstream_gene_variant|MODIFIER|g9549|g9549|transcript|g9549.t1|protein_coding||c.*1416_*1417insA|||||1417|,GA|intergenic_region|MODIFIER|g9549-g9550|g9549-g9550|interge…	GT:GQ:DP:AD:VAF:PL	1/1:50:59:11,45:0.762712:55,51,0	Acyl-coenzyme A dehydrogenase
contig_258	728075	T	TCTA	48.9	PASS	upstream_gene_variant	MODIFIER	Pcac251616_g8354	transcript	ANN=TCTA|upstream_gene_variant|MODIFIER|g8354|g8354|transcript|g8354.t1|protein_coding||c.-2935_-2934insCTA|||||2934|,TCTA|downstream_gene_variant|MODIFIER|g8353|g8353|transcript|g8353.t1|protein_coding||c.*2851_*2852insCTA|||||2852|,TCTA|intergenic_region|MODIFIER|g8353-g8354|g8353-g8354|intergenic_region|g8353-g8354|||n.728075_728076insCTA||||||	GT:GQ:DP:AD:VAF:PL	1/1:46:49:2,46:0.938776:48,48,0	acylneuraminate cytidylyltransferase
contig_258	730168	T	TC	55.6	PASS	upstream_gene_variant	MODIFIER	Pcac251616_g8354	transcript	ANN=TC|upstream_gene_variant|MODIFIER|g8354|g8354|transcript|g8354.t1|protein_coding||c.-842_-841insC|||||841|,TC|downstream_gene_variant|MODIFIER|g8353|g8353|transcript|g8353.t1|protein_coding||c.*4944_*4945insC|||||4945|,TC|intergenic_region|MODIFIER|g8353-g8354|g8353-g8354|intergenic_region|g8353-g8354|||n.730168_730169insC||||||	GT:GQ:DP:AD:VAF:PL	1/1:51:45:8,36:0.8:55,52,0	acylneuraminate cytidylyltransferase
contig_258	732496	C	CAG	52.1	PASS	downstream_gene_variant	MODIFIER	Pcac251616_g8354	transcript	ANN=CAG|downstream_gene_variant|MODIFIER|g8354|g8354|transcript|g8354.t1|protein_coding||c.*217_*218insAG|||||218|,CAG|intergenic_region|MODIFIER|g8354-g8355|g8354-g8355|intergenic_region|g8354-g8355|||n.732496_732497insAG||||||	GT:GQ:DP:AD:VAF:PL	1/1:47:42:0,42:1:52,48,0	acylneuraminate cytidylyltransferase
contig_258	734373	T	TGGGGGGGGGGGGGG,TGGGGGGGGGGGGGGG	43.1	PASS	downstream_gene_variant	MODIFIER	Pcac251616_g8354	transcript	ANN=TGGGGGGGGGGGGGG|downstream_gene_variant|MODIFIER|g8354|g8354|transcript|g8354.t1|protein_coding||c.*2094_*2095insGGGGGGGGGGGGGG|||||2095|,TGGGGGGGGGGGGGGG|downstream_gene_variant|MODIFIER|g8354|g8354|transcript|g8354.t1|protein_coding||c.*2094_*2095insGGGGGGGGGGGGGGG|||||2095|,TGGGGGGGGGGGGGG|downstream_gene_variant|MODIFIER|g8355|g8355|transcript|g8355.t1|protein_coding||c.*3457_*3458insCCCC…	GT:GQ:DP:AD:VAF:PL	1/2:9:33:13,7,6:0.212121,0.181818:42,15,14,15,0,12	acylneuraminate cytidylyltransferase
contig_326	321188	T	TA	53	PASS	intron_variant	MODIFIER	Pcac251616_g12235	transcript	ANN=TA|intron_variant|MODIFIER|g12235|g12235|transcript|g12235.t1|protein_coding|2/4|c.452+195_452+196insT||||||	GT:GQ:DP:AD:VAF:PL	1/1:44:63:13,44:0.698413:53,44,0	Acyltransferase 3
contig_326	321396	TC	T	55	PASS	frameshift_variant	HIGH	Pcac251616_g12235	transcript	ANN=T|frameshift_variant|HIGH|g12235|g12235|transcript|g12235.t1|protein_coding|2/5|c.439delG|p.Asp147fs|439/1776|439/1776|147/591||;LOF=(g12235|g12235|1|1.00)	GT:GQ:DP:AD:VAF:PL	1/1:47:61:0,61:1:55,47,0	Acyltransferase 3
contig_326	325148	AT	A	49	PASS	upstream_gene_variant	MODIFIER	Pcac251616_g12235	transcript	ANN=A|upstream_gene_variant|MODIFIER|g12235|g12235|transcript|g12235.t1|protein_coding||c.-2470delA|||||2470|,A|downstream_gene_variant|MODIFIER|g12236|g12236|transcript|g12236.t1|protein_coding||c.*2182delA|||||2182|,A|downstream_gene_variant|MODIFIER|g12237|g12237|transcript|g12237.t1|protein_coding||c.*4174delA|||||4174|,A|intergenic_region|MODIFIER|g12235-g12236|g12235-g12236|intergenic_regio…	GT:GQ:DP:AD:VAF:PL	1/1:43:54:1,53:0.981481:48,44,0	Acyltransferase 3
contig_45	546396	CT	C	50.5	PASS	upstream_gene_variant	MODIFIER	Pcac251616_g15000	transcript	ANN=C|upstream_gene_variant|MODIFIER|g15000|g15000|transcript|g15000.t1|protein_coding||c.-2634delT|||||2634|,C|downstream_gene_variant|MODIFIER|g14997|g14997|transcript|g14997.t1|protein_coding||c.*1334delT|||||1334|,C|downstream_gene_variant|MODIFIER|g14998|g14998|transcript|g14998.t1|protein_coding||c.*256delT|||||256|,C|downstream_gene_variant|MODIFIER|g14999|g14999|transcript|g14999.t1|prote…	GT:GQ:DP:AD:VAF:PL	1/1:31:34:5,29:0.852941:50,31,0	Acyltransferase 3
contig_45	552007	CT	C	53.3	PASS	upstream_gene_variant	MODIFIER	Pcac251616_g15001	transcript	ANN=C|upstream_gene_variant|MODIFIER|g15001|g15001|transcript|g15001.t1|protein_coding||c.-146delA|||||146|,C|downstream_gene_variant|MODIFIER|g15000|g15000|transcript|g15000.t1|protein_coding||c.*1637delT|||||1637|,C|intergenic_region|MODIFIER|g15001-g15002|g15001-g15002|intergenic_region|g15001-g15002|||n.552008delT||||||	GT:GQ:DP:AD:VAF:PL	1/1:49:51:0,51:1:53,50,0	Acyltransferase 3
contig_45	554089	T	TC	50.3	PASS	upstream_gene_variant	MODIFIER	Pcac251616_g15001	transcript	ANN=TC|upstream_gene_variant|MODIFIER|g15001|g15001|transcript|g15001.t1|protein_coding||c.-2228_-2227insG|||||2228|,TC|upstream_gene_variant|MODIFIER|g15002|g15002|transcript|g15002.t1|protein_coding||c.-3972_-3971insC|||||3971|,TC|downstream_gene_variant|MODIFIER|g15000|g15000|transcript|g15000.t1|protein_coding||c.*3718_*3719insC|||||3719|,TC|intergenic_region|MODIFIER|g15001-g15002|g15001-g15…	GT:GQ:DP:AD:VAF:PL	1/1:42:53:1,43:0.811321:50,43,0	Acyltransferase 3
contig_45	556243	GACCCCC	G	33.2	PASS	upstream_gene_variant	MODIFIER	Pcac251616_g15001	transcript	ANN=G|upstream_gene_variant|MODIFIER|g15001|g15001|transcript|g15001.t1|protein_coding||c.-4387_-4382delGGGGGT|||||4382|,G|upstream_gene_variant|MODIFIER|g15002|g15002|transcript|g15002.t1|protein_coding||c.-1817_-1812delACCCCC|||||1817|,G|downstream_gene_variant|MODIFIER|g15003|g15003|transcript|g15003.t1|protein_coding||c.*3330_*3335delGGGGGT|||||3335|,G|intergenic_region|MODIFIER|g15001-g15002…	GT:GQ:DP:AD:VAF:PL	1/1:26:55:19,36:0.654545:33,27,0	Acyltransferase 3
contig_45	556276	AC	A	35.6	PASS	upstream_gene_variant	MODIFIER	Pcac251616_g15001	transcript	ANN=A|upstream_gene_variant|MODIFIER|g15001|g15001|transcript|g15001.t1|protein_coding||c.-4415delG|||||4415|,A|upstream_gene_variant|MODIFIER|g15002|g15002|transcript|g15002.t1|protein_coding||c.-1784delC|||||1784|,A|downstream_gene_variant|MODIFIER|g15003|g15003|transcript|g15003.t1|protein_coding||c.*3302delG|||||3302|,A|intergenic_region|MODIFIER|g15001-g15002|g15001-g15002|intergenic_region|…	GT:GQ:DP:AD:VAF:PL	1/1:14:56:13,40:0.714286:35,14,0	Acyltransferase 3
contig_98	557641	TG	T	49.2	PASS	upstream_gene_variant	MODIFIER	Pcac251616_g17251	transcript	ANN=T|upstream_gene_variant|MODIFIER|g17251|g17251|transcript|g17251.t1|protein_coding||c.-3072delC|||||3072|,T|upstream_gene_variant|MODIFIER|g17253|g17253|transcript|g17253.t1|protein_coding||c.-4395delG|||||4395|,T|downstream_gene_variant|MODIFIER|g17252|g17252|transcript|g17252.t1|protein_coding||c.*730delC|||||730|,T|intergenic_region|MODIFIER|g17251-g17252|g17251-g17252|intergenic_region|g1…	GT:GQ:DP:AD:VAF:PL	1/1:46:48:0,48:1:49,49,0	Acyltransferase 3
contig_180	73491	G	GT	46	PASS	upstream_gene_variant	MODIFIER	Pcac251616_g3477	transcript	ANN=GT|upstream_gene_variant|MODIFIER|g3477|g3477|transcript|g3477.t1|protein_coding||c.-2358_-2357insA|||||2358|,GT|upstream_gene_variant|MODIFIER|g3479|g3479|transcript|g3479.t1|protein_coding||c.-4968_-4967insT|||||4967|,GT|downstream_gene_variant|MODIFIER|g3476|g3476|transcript|g3476.t1|protein_coding||c.*3870_*3871insT|||||3871|,GT|downstream_gene_variant|MODIFIER|g3478|g3478|transcript|g347…	GT:GQ:DP:AD:VAF:PL	1/1:43:55:0,52:0.945455:45,46,0	Acyltransferase family
contig_180	73764	A	AC	41.5	PASS	upstream_gene_variant	MODIFIER	Pcac251616_g3477	transcript	ANN=AC|upstream_gene_variant|MODIFIER|g3477|g3477|transcript|g3477.t1|protein_coding||c.-2631_-2630insG|||||2631|,AC|upstream_gene_variant|MODIFIER|g3479|g3479|transcript|g3479.t1|protein_coding||c.-4695_-4694insC|||||4694|,AC|downstream_gene_variant|MODIFIER|g3476|g3476|transcript|g3476.t1|protein_coding||c.*4143_*4144insC|||||4144|,AC|downstream_gene_variant|MODIFIER|g3478|g3478|transcript|g347…	GT:GQ:DP:AD:VAF:PL	1/1:41:55:2,53:0.963636:41,52,0	Acyltransferase family
contig_180	74175	G	GT	48.1	PASS	upstream_gene_variant	MODIFIER	Pcac251616_g3477	transcript	ANN=GT|upstream_gene_variant|MODIFIER|g3477|g3477|transcript|g3477.t1|protein_coding||c.-3042_-3041insA|||||3042|,GT|upstream_gene_variant|MODIFIER|g3479|g3479|transcript|g3479.t1|protein_coding||c.-4284_-4283insT|||||4283|,GT|downstream_gene_variant|MODIFIER|g3476|g3476|transcript|g3476.t1|protein_coding||c.*4554_*4555insT|||||4555|,GT|downstream_gene_variant|MODIFIER|g3478|g3478|transcript|g347…	GT:GQ:DP:AD:VAF:PL	1/1:46:54:7,42:0.777778:48,49,0	Acyltransferase family
contig_201	260403	CGGGG	C,CG	38	PASS	upstream_gene_variant	MODIFIER	Pcac251616_g5243	transcript	ANN=C|upstream_gene_variant|MODIFIER|g5243|g5243|transcript|g5243.t1|protein_coding||c.-3739_-3736delCCCC|||||3736|,CG|upstream_gene_variant|MODIFIER|g5243|g5243|transcript|g5243.t1|protein_coding||c.-3739_-3737delCCC|||||3737|,C|upstream_gene_variant|MODIFIER|g5244|g5244|transcript|g5244.t1|protein_coding||c.-753_-750delCCCC|||||750|,CG|upstream_gene_variant|MODIFIER|g5244|g5244|transcript|g5244…	GT:GQ:DP:AD:VAF:PL	1/2:5:54:0,10,22:0.185185,0.407407:36,10,25,10,0,4	Acyltransferase family
contig_227	763867	A	AG	48.8	PASS	upstream_gene_variant	MODIFIER	Pcac251616_g6458	transcript	ANN=AG|upstream_gene_variant|MODIFIER|g6458|g6458|transcript|g6458.t1|protein_coding||c.-1255_-1254insC|||||1255|,AG|downstream_gene_variant|MODIFIER|g6457|g6457|transcript|g6457.t1|protein_coding||c.*3175_*3176insG|||||3176|,AG|intergenic_region|MODIFIER|g6458-g6459|g6458-g6459|intergenic_region|g6458-g6459|||n.763867_763868insG||||||	GT:GQ:DP:AD:VAF:PL	1/1:47:51:0,51:1:48,50,0	Acyltransferase family
contig_227	763870	C	CT	51.8	PASS	upstream_gene_variant	MODIFIER	Pcac251616_g6458	transcript	ANN=CT|upstream_gene_variant|MODIFIER|g6458|g6458|transcript|g6458.t1|protein_coding||c.-1258_-1257insA|||||1258|,CT|downstream_gene_variant|MODIFIER|g6457|g6457|transcript|g6457.t1|protein_coding||c.*3178_*3179insT|||||3179|,CT|intergenic_region|MODIFIER|g6458-g6459|g6458-g6459|intergenic_region|g6458-g6459|||n.763870_763871insT||||||	GT:GQ:DP:AD:VAF:PL	1/1:49:52:1,50:0.961538:51,52,0	Acyltransferase family
contig_227	765914	GA	G	56.9	PASS	upstream_gene_variant	MODIFIER	Pcac251616_g6458	transcript	ANN=G|upstream_gene_variant|MODIFIER|g6458|g6458|transcript|g6458.t1|protein_coding||c.-3302delT|||||3302|,G|downstream_gene_variant|MODIFIER|g6459|g6459|transcript|g6459.t1|protein_coding||c.*3687delT|||||3687|,G|intergenic_region|MODIFIER|g6458-g6459|g6458-g6459|intergenic_region|g6458-g6459|||n.765915delA||||||	GT:GQ:DP:AD:VAF:PL	1/1:46:56:1,55:0.982143:56,46,0	Acyltransferase family
contig_244	85487	AG	A	51.8	PASS	downstream_gene_variant	MODIFIER	Pcac251616_g7227	transcript	ANN=A|downstream_gene_variant|MODIFIER|g7227|g7227|transcript|g7227.t1|protein_coding||c.*4554delC|||||4554|,A|intergenic_region|MODIFIER|g7226-g7227|g7226-g7227|intergenic_region|g7226-g7227|||n.85488delG||||||	GT:GQ:DP:AD:VAF:PL	1/1:32:62:17,43:0.693548:51,31,0	Acyltransferase family
contig_312	656379	A	AT	55.3	PASS	upstream_gene_variant	MODIFIER	Pcac251616_g11725	transcript	ANN=AT|upstream_gene_variant|MODIFIER|g11725|g11725|transcript|g11725.t1|protein_coding||c.-4706_-4705insA|||||4706|,AT|upstream_gene_variant|MODIFIER|g11726|g11726|transcript|g11726.t1|protein_coding||c.-2353_-2352insA|||||2353|,AT|intron_variant|MODIFIER|g11727|g11727|transcript|g11727.t1|protein_coding|6/10|c.1482-20_1482-19insT||||||	GT:GQ:DP:AD:VAF:PL	1/1:53:47:10,36:0.765957:55,55,0	Acyltransferase family
contig_377	44751	TA	T	54.8	PASS	downstream_gene_variant	MODIFIER	Pcac251616_g13395	transcript	ANN=T|downstream_gene_variant|MODIFIER|g13395|g13395|transcript|g13395.t1|protein_coding||c.*3374delT|||||3374|,T|intron_variant|MODIFIER|g13394|g13394|transcript|g13394.t1|protein_coding|3/5|c.1508+39delA||||||	GT:GQ:DP:AD:VAF:PL	1/1:53:51:2,49:0.960784:54,57,0	Acyltransferase family
contig_377	50026	CT	C	55.6	PASS	upstream_gene_variant	MODIFIER	Pcac251616_g13395	transcript	ANN=C|upstream_gene_variant|MODIFIER|g13395|g13395|transcript|g13395.t1|protein_coding||c.-645delA|||||645|,C|downstream_gene_variant|MODIFIER|g13394|g13394|transcript|g13394.t1|protein_coding||c.*2242delT|||||2242|,C|intergenic_region|MODIFIER|g13395-g13396|g13395-g13396|intergenic_region|g13395-g13396|||n.50027delT||||||	GT:GQ:DP:AD:VAF:PL	1/1:47:63:1,62:0.984127:55,47,0	Acyltransferase family
contig_377	52702	GCCCGCA	G	45	PASS	upstream_gene_variant	MODIFIER	Pcac251616_g13395	transcript	ANN=G|upstream_gene_variant|MODIFIER|g13395|g13395|transcript|g13395.t1|protein_coding||c.-3326_-3321delTGCGGG|||||3321|,G|upstream_gene_variant|MODIFIER|g13396|g13396|transcript|g13396.t1|protein_coding||c.-4595_-4590delCCCGCA|||||4595|,G|downstream_gene_variant|MODIFIER|g13394|g13394|transcript|g13394.t1|protein_coding||c.*4918_*4923delCCCGCA|||||4918|,G|intergenic_region|MODIFIER|g13395-g13396…	GT:GQ:DP:AD:VAF:PL	1/1:43:65:0,64:0.984615:45,46,0	Acyltransferase family
contig_377	52902	C	CG	46.6	PASS	upstream_gene_variant	MODIFIER	Pcac251616_g13395	transcript	ANN=CG|upstream_gene_variant|MODIFIER|g13395|g13395|transcript|g13395.t1|protein_coding||c.-3521_-3520insC|||||3521|,CG|upstream_gene_variant|MODIFIER|g13396|g13396|transcript|g13396.t1|protein_coding||c.-4396_-4395insG|||||4395|,CG|intergenic_region|MODIFIER|g13395-g13396|g13395-g13396|intergenic_region|g13395-g13396|||n.52902_52903insG||||||	GT:GQ:DP:AD:VAF:PL	1/1:46:64:2,62:0.96875:46,53,0	Acyltransferase family
contig_377	53116	C	CAGTCGTCGGAA	46	PASS	upstream_gene_variant	MODIFIER	Pcac251616_g13395	transcript	ANN=CAGTCGTCGGAA|upstream_gene_variant|MODIFIER|g13395|g13395|transcript|g13395.t1|protein_coding||c.-3735_-3734insTTCCGACGACT|||||3735|,CAGTCGTCGGAA|upstream_gene_variant|MODIFIER|g13396|g13396|transcript|g13396.t1|protein_coding||c.-4182_-4181insAGTCGTCGGAA|||||4181|,CAGTCGTCGGAA|intergenic_region|MODIFIER|g13395-g13396|g13395-g13396|intergenic_region|g13395-g13396|||n.53116_53117insAGTCGTCGGAA…	GT:GQ:DP:AD:VAF:PL	1/1:45:65:4,60:0.923077:45,51,0	Acyltransferase family
contig_39	263645	AG	A	59.5	PASS	upstream_gene_variant	MODIFIER	Pcac251616_g13732	transcript	ANN=A|upstream_gene_variant|MODIFIER|g13732|g13732|transcript|g13732.t1|protein_coding||c.-4024delC|||||4024|,A|upstream_gene_variant|MODIFIER|g13733|g13733|transcript|g13733.t1|protein_coding||c.-1172delG|||||1172|,A|upstream_gene_variant|MODIFIER|g13734|g13734|transcript|g13734.t1|protein_coding||c.-2744delG|||||2744|,A|intergenic_region|MODIFIER|g13732-g13733|g13732-g13733|intergenic_region|g1…	GT:GQ:DP:AD:VAF:PL	1/1:53:61:1,59:0.967213:59,54,0	Acyltransferase family
contig_45	557145	AG	A	54.5	PASS	upstream_gene_variant	MODIFIER	Pcac251616_g15002	transcript	ANN=A|upstream_gene_variant|MODIFIER|g15002|g15002|transcript|g15002.t1|protein_coding||c.-915delG|||||915|,A|downstream_gene_variant|MODIFIER|g15003|g15003|transcript|g15003.t1|protein_coding||c.*2433delC|||||2433|,A|intergenic_region|MODIFIER|g15001-g15002|g15001-g15002|intergenic_region|g15001-g15002|||n.557146delG||||||	GT:GQ:DP:AD:VAF:PL	1/1:50:56:0,54:0.964286:54,51,0	Acyltransferase family
contig_45	557530	A	AT	59.8	PASS	upstream_gene_variant	MODIFIER	Pcac251616_g15002	transcript	ANN=AT|upstream_gene_variant|MODIFIER|g15002|g15002|transcript|g15002.t1|protein_coding||c.-531_-530insT|||||530|,AT|downstream_gene_variant|MODIFIER|g15003|g15003|transcript|g15003.t1|protein_coding||c.*2048_*2049insA|||||2048|,AT|intergenic_region|MODIFIER|g15001-g15002|g15001-g15002|intergenic_region|g15001-g15002|||n.557530_557531insT||||||	GT:GQ:DP:AD:VAF:PL	1/1:54:56:6,46:0.821429:59,55,0	Acyltransferase family
contig_45	557613	T	TAG	49.2	PASS	upstream_gene_variant	MODIFIER	Pcac251616_g15002	transcript	ANN=TAG|upstream_gene_variant|MODIFIER|g15002|g15002|transcript|g15002.t1|protein_coding||c.-448_-447insAG|||||447|,TAG|downstream_gene_variant|MODIFIER|g15003|g15003|transcript|g15003.t1|protein_coding||c.*1965_*1966insCT|||||1965|,TAG|intergenic_region|MODIFIER|g15001-g15002|g15001-g15002|intergenic_region|g15001-g15002|||n.557613_557614insAG||||||	GT:GQ:DP:AD:VAF:PL	1/1:45:55:3,52:0.945455:49,46,0	Acyltransferase family
contig_45	561337	AT	A	58.1	PASS	downstream_gene_variant	MODIFIER	Pcac251616_g15002	transcript	ANN=A|downstream_gene_variant|MODIFIER|g15002|g15002|transcript|g15002.t1|protein_coding||c.*1904delT|||||1904|,A|downstream_gene_variant|MODIFIER|g15004|g15004|transcript|g15004.t1|protein_coding||c.*2535delA|||||2535|,A|downstream_gene_variant|MODIFIER|g15005|g15005|transcript|g15005.t1|protein_coding||c.*3858delA|||||3858|,A|intron_variant|MODIFIER|g15003|g15003|transcript|g15003.t1|protein_co…	GT:GQ:DP:AD:VAF:PL	1/1:50:58:8,48:0.827586:58,50,0	Acyltransferase family
contig_9	134353	A	AG	53.1	PASS	upstream_gene_variant	MODIFIER	Pcac251616_g16406	transcript	ANN=AG|upstream_gene_variant|MODIFIER|g16406|g16406|transcript|g16406.t1|protein_coding||c.-1104_-1103insG|||||1103|,AG|downstream_gene_variant|MODIFIER|g16407|g16407|transcript|g16407.t1|protein_coding||c.*2916_*2917insC|||||2916|,AG|downstream_gene_variant|MODIFIER|g16408|g16408|transcript|g16408.t1|protein_coding||c.*3589_*3590insC|||||3589|,AG|intergenic_region|MODIFIER|g16405-g16406|g16405-g…	GT:GQ:DP:AD:VAF:PL	1/1:35:65:18,39:0.6:53,35,0	Acyltransferase family
contig_21	94637	ATTC	A	37.9	PASS	upstream_gene_variant	MODIFIER	Pcac251616_g5580	transcript	ANN=A|upstream_gene_variant|MODIFIER|g5580|g5580|transcript|g5580.t1|protein_coding||c.-4957_-4955delTTC|||||4957|,A|intergenic_region|MODIFIER|g5579-g5580|g5579-g5580|intergenic_region|g5579-g5580|||n.94638_94640delTTC||||||	GT:GQ:DP:AD:VAF:PL	1/1:33:29:1,28:0.965517:37,34,0	Adagio protein 2
contig_21	97005	G	GT	51.9	PASS	upstream_gene_variant	MODIFIER	Pcac251616_g5580	transcript	ANN=GT|upstream_gene_variant|MODIFIER|g5580|g5580|transcript|g5580.t1|protein_coding||c.-2590_-2589insT|||||2589|,GT|upstream_gene_variant|MODIFIER|g5581|g5581|transcript|g5581.t1|protein_coding||c.-4579_-4578insT|||||4578|,GT|intergenic_region|MODIFIER|g5579-g5580|g5579-g5580|intergenic_region|g5579-g5580|||n.97005_97006insT||||||	GT:GQ:DP:AD:VAF:PL	1/1:34:40:6,27:0.675:51,33,0	Adagio protein 2
contig_21	97780	CT	C	49.2	PASS	upstream_gene_variant	MODIFIER	Pcac251616_g5580	transcript	ANN=C|upstream_gene_variant|MODIFIER|g5580|g5580|transcript|g5580.t1|protein_coding||c.-1814delT|||||1814|,C|upstream_gene_variant|MODIFIER|g5581|g5581|transcript|g5581.t1|protein_coding||c.-3803delT|||||3803|,C|intergenic_region|MODIFIER|g5579-g5580|g5579-g5580|intergenic_region|g5579-g5580|||n.97781delT||||||	GT:GQ:DP:AD:VAF:PL	1/1:40:44:1,43:0.977273:49,40,0	Adagio protein 2
contig_21	97802	A	AC	52.7	PASS	upstream_gene_variant	MODIFIER	Pcac251616_g5580	transcript	ANN=AC|upstream_gene_variant|MODIFIER|g5580|g5580|transcript|g5580.t1|protein_coding||c.-1793_-1792insC|||||1792|,AC|upstream_gene_variant|MODIFIER|g5581|g5581|transcript|g5581.t1|protein_coding||c.-3782_-3781insC|||||3781|,AC|intergenic_region|MODIFIER|g5579-g5580|g5579-g5580|intergenic_region|g5579-g5580|||n.97802_97803insC||||||	GT:GQ:DP:AD:VAF:PL	1/1:47:43:0,42:0.976744:52,48,0	Adagio protein 2
contig_98	604889	C	CT	54.1	PASS	upstream_gene_variant	MODIFIER	Pcac251616_g17266	transcript	ANN=CT|upstream_gene_variant|MODIFIER|g17266|g17266|transcript|g17266.t1|protein_coding||c.-774_-773insA|||||774|,CT|upstream_gene_variant|MODIFIER|g17267|g17267|transcript|g17267.t1|protein_coding||c.-141_-140insT|||||140|,CT|intergenic_region|MODIFIER|g17266-g17267|g17266-g17267|intergenic_region|g17266-g17267|||n.604889_604890insT||||||	GT:GQ:DP:AD:VAF:PL	1/1:41:40:10,28:0.7:54,41,0	Adagio protein 2
contig_370	270366	T	TAA	51.2	PASS	upstream_gene_variant	MODIFIER	Pcac251616_g13284	transcript	ANN=TAA|upstream_gene_variant|MODIFIER|g13284|g13284|transcript|g13284.t1|protein_coding||c.-2840_-2839insAA|||||2839|,TAA|upstream_gene_variant|MODIFIER|g13285|g13285|transcript|g13285.t1|protein_coding||c.-4668_-4667insAA|||||4667|,TAA|downstream_gene_variant|MODIFIER|g13283|g13283|transcript|g13283.t1|protein_coding||c.*1497_*1498insTT|||||1497|,TAA|intergenic_region|MODIFIER|g13282-g13283|g13…	GT:GQ:DP:AD:VAF:PL	1/1:31:50:12,29:0.58:51,31,0	Adenosylhomocysteinase
contig_370	271380	ATTTC	A	48.8	PASS	upstream_gene_variant	MODIFIER	Pcac251616_g13284	transcript	ANN=A|upstream_gene_variant|MODIFIER|g13284|g13284|transcript|g13284.t1|protein_coding||c.-1825_-1822delTTTC|||||1825|,A|upstream_gene_variant|MODIFIER|g13285|g13285|transcript|g13285.t1|protein_coding||c.-3653_-3650delTTTC|||||3653|,A|downstream_gene_variant|MODIFIER|g13283|g13283|transcript|g13283.t1|protein_coding||c.*480_*483delGAAA|||||483|,A|intergenic_region|MODIFIER|g13282-g13283|g13282-g…	GT:GQ:DP:AD:VAF:PL	1/1:45:43:0,43:1:48,48,0	Adenosylhomocysteinase
contig_370	271663	CT	C	58.6	PASS	upstream_gene_variant	MODIFIER	Pcac251616_g13284	transcript	ANN=C|upstream_gene_variant|MODIFIER|g13284|g13284|transcript|g13284.t1|protein_coding||c.-1542delT|||||1542|,C|upstream_gene_variant|MODIFIER|g13285|g13285|transcript|g13285.t1|protein_coding||c.-3370delT|||||3370|,C|downstream_gene_variant|MODIFIER|g13283|g13283|transcript|g13283.t1|protein_coding||c.*200delA|||||200|,C|intergenic_region|MODIFIER|g13282-g13283|g13282-g13283|intergenic_region|g1…	GT:GQ:DP:AD:VAF:PL	1/1:48:48:1,47:0.979167:58,47,0	Adenosylhomocysteinase
contig_144	95856	AAT	A	48.7	PASS	upstream_gene_variant	MODIFIER	Pcac251616_g1001	transcript	ANN=A|upstream_gene_variant|MODIFIER|g1001|g1001|transcript|g1001.t1|protein_coding||c.-4982_-4981delAT|||||4981|,A|upstream_gene_variant|MODIFIER|g1002|g1002|transcript|g1002.t1|protein_coding||c.-2567_-2566delAT|||||2566|,A|upstream_gene_variant|MODIFIER|g1003|g1003|transcript|g1003.t1|protein_coding||c.-675_-674delAT|||||675|,A|downstream_gene_variant|MODIFIER|g1004|g1004|transcript|g1004.t1|p…	GT:GQ:DP:AD:VAF:PL	1/1:45:67:3,64:0.955224:48,47,0	Adenylate and Guanylate cyclase catalytic domain
contig_144	96756	G	GTT	57.2	PASS	upstream_gene_variant	MODIFIER	Pcac251616_g1002	transcript	ANN=GTT|upstream_gene_variant|MODIFIER|g1002|g1002|transcript|g1002.t1|protein_coding||c.-3466_-3465insAA|||||3466|,GTT|downstream_gene_variant|MODIFIER|g1004|g1004|transcript|g1004.t1|protein_coding||c.*3359_*3360insAA|||||3359|,GTT|intron_variant|MODIFIER|g1003|g1003|transcript|g1003.t1|protein_coding|1/1|c.73-11_73-10insTT||||||	GT:GQ:DP:AD:VAF:PL	1/1:51:61:9,43:0.704918:57,51,0	Adenylate and Guanylate cyclase catalytic domain
contig_144	115271	AT	A	59.1	PASS	upstream_gene_variant	MODIFIER	Pcac251616_g1008	transcript	ANN=A|upstream_gene_variant|MODIFIER|g1008|g1008|transcript|g1008.t1|protein_coding||c.-995delA|||||995|,A|upstream_gene_variant|MODIFIER|g1010|g1010|transcript|g1010.t1|protein_coding||c.-963delT|||||963|,A|downstream_gene_variant|MODIFIER|g1007|g1007|transcript|g1007.t1|protein_coding||c.*3016delT|||||3016|,A|downstream_gene_variant|MODIFIER|g1011|g1011|transcript|g1011.t1|protein_coding||c.*14…	GT:GQ:DP:AD:VAF:PL	1/1:53:65:1,64:0.984615:59,54,0	Adenylate cyclase
contig_178	999851	CA	C	52.1	PASS	upstream_gene_variant	MODIFIER	Pcac251616_g3433	transcript	ANN=C|upstream_gene_variant|MODIFIER|g3433|g3433|transcript|g3433.t1|protein_coding||c.-4949delA|||||4949|,C|downstream_gene_variant|MODIFIER|g3431|g3431|transcript|g3431.t1|protein_coding||c.*1389delA|||||1389|,C|downstream_gene_variant|MODIFIER|g3432|g3432|transcript|g3432.t1|protein_coding||c.*1238delT|||||1238|,C|intergenic_region|MODIFIER|g3431-g3432|g3431-g3432|intergenic_region|g3431-g3432…	GT:GQ:DP:AD:VAF:PL	1/1:36:51:6,37:0.72549:52,35,0	Adenylate Kinase
contig_277	687411	AT	A	52.6	PASS	upstream_gene_variant	MODIFIER	Pcac251616_g9349	transcript	ANN=A|upstream_gene_variant|MODIFIER|g9349|g9349|transcript|g9349.t1|protein_coding||c.-484delA|||||484|,A|upstream_gene_variant|MODIFIER|g9351|g9351|transcript|g9351.t1|protein_coding||c.-2939delT|||||2939|,A|downstream_gene_variant|MODIFIER|g9348|g9348|transcript|g9348.t1|protein_coding||c.*3429delT|||||3429|,A|intron_variant|MODIFIER|g9350|g9350|transcript|g9350.t1|protein_coding|1/4|c.183+28d…	GT:GQ:DP:AD:VAF:PL	1/1:42:76:10,65:0.855263:52,42,0	Adenylate kinase
contig_277	689308	A	ACCCCCC	20.5	PASS	upstream_gene_variant	MODIFIER	Pcac251616_g9349	transcript	ANN=ACCCCCC|upstream_gene_variant|MODIFIER|g9349|g9349|transcript|g9349.t1|protein_coding||c.-2381_-2380insGGGGGG|||||2381|,ACCCCCC|upstream_gene_variant|MODIFIER|g9351|g9351|transcript|g9351.t1|protein_coding||c.-1043_-1042insCCCCCC|||||1042|,ACCCCCC|upstream_gene_variant|MODIFIER|g9352|g9352|transcript|g9352.t1|protein_coding||c.-3319_-3318insCCCCCC|||||3318|,ACCCCCC|downstream_gene_variant|MOD…	GT:GQ:DP:AD:VAF:PL	0/1:9:75:42,12:0.16:19,0,8	Adenylate kinase
contig_277	689498	C	CTCCATGCT	47.2	PASS	upstream_gene_variant	MODIFIER	Pcac251616_g9349	transcript	ANN=CTCCATGCT|upstream_gene_variant|MODIFIER|g9349|g9349|transcript|g9349.t1|protein_coding||c.-2571_-2570insAGCATGGA|||||2571|,CTCCATGCT|upstream_gene_variant|MODIFIER|g9351|g9351|transcript|g9351.t1|protein_coding||c.-853_-852insTCCATGCT|||||852|,CTCCATGCT|upstream_gene_variant|MODIFIER|g9352|g9352|transcript|g9352.t1|protein_coding||c.-3129_-3128insTCCATGCT|||||3128|,CTCCATGCT|upstream_gene_va…	GT:GQ:DP:AD:VAF:PL	1/1:46:76:3,73:0.960526:47,51,0	Adenylate kinase
contig_162	228976	GTT	G	55.3	PASS	upstream_gene_variant	MODIFIER	Pcac251616_g2350	transcript	ANN=G|upstream_gene_variant|MODIFIER|g2350|g2350|transcript|g2350.t1|protein_coding||c.-4592_-4591delTT|||||4592|,G|downstream_gene_variant|MODIFIER|g2351|g2351|transcript|g2351.t1|protein_coding||c.*4959_*4960delAA|||||4960|,G|intron_variant|MODIFIER|g2349|g2349|transcript|g2349.t1|protein_coding|1/7|c.509-18_509-17delTT||||||	GT:GQ:DP:AD:VAF:PL	1/1:42:57:2,43:0.754386:55,42,0	adenylate/guanylate cyclase domain-containing protein
contig_162	231095	A	AC,ACC	36.1	PASS	upstream_gene_variant	MODIFIER	Pcac251616_g2350	transcript	ANN=AC|upstream_gene_variant|MODIFIER|g2350|g2350|transcript|g2350.t1|protein_coding||c.-2474_-2473insC|||||2473|,ACC|upstream_gene_variant|MODIFIER|g2350|g2350|transcript|g2350.t1|protein_coding||c.-2474_-2473insCC|||||2473|,AC|downstream_gene_variant|MODIFIER|g2351|g2351|transcript|g2351.t1|protein_coding||c.*2841_*2842insG|||||2841|,ACC|downstream_gene_variant|MODIFIER|g2351|g2351|transcript|g…	GT:GQ:DP:AD:VAF:PL	1/2:8:60:25,15,18:0.25,0.3:35,18,7,18,0,22	adenylate/guanylate cyclase domain-containing protein
contig_162	233305	T	TA	53.7	PASS	upstream_gene_variant	MODIFIER	Pcac251616_g2350	transcript	ANN=TA|upstream_gene_variant|MODIFIER|g2350|g2350|transcript|g2350.t1|protein_coding||c.-264_-263insA|||||263|,TA|upstream_gene_variant|MODIFIER|g2352|g2352|transcript|g2352.t1|protein_coding||c.-4454_-4453insA|||||4453|,TA|downstream_gene_variant|MODIFIER|g2349|g2349|transcript|g2349.t1|protein_coding||c.*373_*374insA|||||374|,TA|downstream_gene_variant|MODIFIER|g2351|g2351|transcript|g2351.t1|p…	GT:GQ:DP:AD:VAF:PL	1/1:48:62:11,45:0.725806:53,48,0	adenylate/guanylate cyclase domain-containing protein
contig_425	318688	AGGG	A	57.6	PASS	upstream_gene_variant	MODIFIER	Pcac251616_g14820	transcript	ANN=A|upstream_gene_variant|MODIFIER|g14820|g14820|transcript|g14820.t1|protein_coding||c.-3219_-3217delGGG|||||3219|,A|upstream_gene_variant|MODIFIER|g14821|g14821|transcript|g14821.t1|protein_coding||c.-4797_-4795delGGG|||||4797|,A|intron_variant|MODIFIER|g14819|g14819|transcript|g14819.t1|protein_coding|1/2|c.825-54_825-52delGGG||||||	GT:GQ:DP:AD:VAF:PL	1/1:48:68:0,58:0.852941:57,48,0	Adenylyl cyclase-associated protein
contig_212	493697	AACGGTTTTTGG	A	44.6	PASS	upstream_gene_variant	MODIFIER	Pcac251616_g5782	transcript	ANN=A|upstream_gene_variant|MODIFIER|g5782|g5782|transcript|g5782.t1|protein_coding||c.-4829_-4819delCCAAAAACCGT|||||4819|,A|intergenic_region|MODIFIER|g5782-g5783|g5782-g5783|intergenic_region|g5782-g5783|||n.493698_493708delACGGTTTTTGG||||||	GT:GQ:DP:AD:VAF:PL	1/1:42:26:0,26:1:44,45,0	adherance factor, putative
contig_212	493850	AC	A	38.9	PASS	upstream_gene_variant	MODIFIER	Pcac251616_g5782	transcript	ANN=A|upstream_gene_variant|MODIFIER|g5782|g5782|transcript|g5782.t1|protein_coding||c.-4972delG|||||4972|,A|intergenic_region|MODIFIER|g5782-g5783|g5782-g5783|intergenic_region|g5782-g5783|||n.493851delC||||||	GT:GQ:DP:AD:VAF:PL	1/1:32:26:1,25:0.961538:38,32,0	adherance factor, putative
contig_212	493858	T	TG	42.6	PASS	upstream_gene_variant	MODIFIER	Pcac251616_g5782	transcript	ANN=TG|upstream_gene_variant|MODIFIER|g5782|g5782|transcript|g5782.t1|protein_coding||c.-4980_-4979insC|||||4980|,TG|intergenic_region|MODIFIER|g5782-g5783|g5782-g5783|intergenic_region|g5782-g5783|||n.493858_493859insG||||||	GT:GQ:DP:AD:VAF:PL	1/1:26:25:2,23:0.92:42,26,0	adherance factor, putative
contig_180	394658	T	TTCCTCGGCCACTGTAGTC	40.3	PASS	disruptive_inframe_insertion	MODERATE	Pcac251616_g3582	transcript	ANN=TTCCTCGGCCACTGTAGTC|disruptive_inframe_insertion|MODERATE|g3582|g3582|transcript|g3582.t1|protein_coding|1/1|c.324_341dupGACTACAGTGGCCGAGGA|p.Glu114_Thr115insThrThrValAlaGluGlu|341/4872|341/4872|114/1623||,TTCCTCGGCCACTGTAGTC|upstream_gene_variant|MODIFIER|g3581|g3581|transcript|g3581.t1|protein_coding||c.-4699_-4682dupGACTACAGTGGCCGAGGA|||||4682|,TTCCTCGGCCACTGTAGTC|downstream_gene_variant|M…	GT:GQ:DP:AD:VAF:PL	1/1:40:77:16,60:0.779221:40,47,0	Adhesin protein
contig_180	398584	CT	C	52.7	PASS	upstream_gene_variant	MODIFIER	Pcac251616_g3582	transcript	ANN=C|upstream_gene_variant|MODIFIER|g3582|g3582|transcript|g3582.t1|protein_coding||c.-3586delA|||||3586|,C|upstream_gene_variant|MODIFIER|g3583|g3583|transcript|g3583.t1|protein_coding||c.-1058delA|||||1058|,C|intergenic_region|MODIFIER|g3583-g3584|g3583-g3584|intergenic_region|g3583-g3584|||n.398585delT||||||	GT:GQ:DP:AD:VAF:PL	1/1:48:74:0,74:1:52,50,0	Adhesin protein
contig_226	152679	G	GGTCTCTGTCGAAGTGTCAGTTCCAGTTCCA	40.4	PASS	disruptive_inframe_insertion	MODERATE	Pcac251616_g6236	transcript	ANN=GGTCTCTGTCGAAGTGTCAGTTCCAGTTCCA|disruptive_inframe_insertion|MODERATE|g6236|g6236|transcript|g6236.t1|protein_coding|2/2|c.1188_1217dupTGGAACTGGAACTGACACTTCGACAGAGAC|p.Thr406_Gly407insGlyThrGlyThrAspThrSerThrGluThr|1217/2055|1217/2055|406/684||,GGTCTCTGTCGAAGTGTCAGTTCCAGTTCCA|upstream_gene_variant|MODIFIER|g6234|g6234|transcript|g6234.t1|protein_coding||c.-2185_-2156dupTGGAACTGGAACTGACACTTCGA…	GT:GQ:DP:AD:VAF:PL	1/1:39:49:8,40:0.816327:40,46,0	adhesin protein, putative
contig_226	159101	ACC	A,AC	58.3	PASS	upstream_gene_variant	MODIFIER	Pcac251616_g6238	transcript	ANN=A|upstream_gene_variant|MODIFIER|g6238|g6238|transcript|g6238.t1|protein_coding||c.-1671_-1670delCC|||||1671|,AC|upstream_gene_variant|MODIFIER|g6238|g6238|transcript|g6238.t1|protein_coding||c.-1670delC|||||1670|,A|upstream_gene_variant|MODIFIER|g6239|g6239|transcript|g6239.t1|protein_coding||c.-4626_-4625delCC|||||4626|,AC|upstream_gene_variant|MODIFIER|g6239|g6239|transcript|g6239.t1|prote…	GT:GQ:DP:AD:VAF:PL	1/2:11:48:2,28,15:0.583333,0.3125:58,50,11,50,0,40	adhesin protein, putative
contig_226	159397	ACC	A	52.9	PASS	upstream_gene_variant	MODIFIER	Pcac251616_g6238	transcript	ANN=A|upstream_gene_variant|MODIFIER|g6238|g6238|transcript|g6238.t1|protein_coding||c.-1375_-1374delCC|||||1375|,A|upstream_gene_variant|MODIFIER|g6239|g6239|transcript|g6239.t1|protein_coding||c.-4330_-4329delCC|||||4330|,A|downstream_gene_variant|MODIFIER|g6237|g6237|transcript|g6237.t1|protein_coding||c.*959_*960delCC|||||959|,A|intergenic_region|MODIFIER|g6237-g6238|g6237-g6238|intergenic_re…	GT:GQ:DP:AD:VAF:PL	1/1:48:46:0,45:0.978261:52,49,0	adhesin protein, putative
contig_425	301447	A	AGGTAGCTAGTC	55.6	PASS	upstream_gene_variant	MODIFIER	Pcac251616_g14817	transcript	ANN=AGGTAGCTAGTC|upstream_gene_variant|MODIFIER|g14817|g14817|transcript|g14817.t1|protein_coding||c.-3315_-3314insGACTAGCTACC|||||3315|,AGGTAGCTAGTC|downstream_gene_variant|MODIFIER|g14818|g14818|transcript|g14818.t1|protein_coding||c.*3244_*3245insGACTAGCTACC|||||3244|,AGGTAGCTAGTC|intergenic_region|MODIFIER|g14817-g14818|g14817-g14818|intergenic_region|g14817-g14818|||n.301447_301448insGGTAGCT…	GT:GQ:DP:AD:VAF:PL	1/1:52:58:2,55:0.948276:55,54,0	adiponectin receptor protein, putative
contig_425	302830	G	GT	54.7	PASS	upstream_gene_variant	MODIFIER	Pcac251616_g14817	transcript	ANN=GT|upstream_gene_variant|MODIFIER|g14817|g14817|transcript|g14817.t1|protein_coding||c.-4698_-4697insA|||||4698|,GT|downstream_gene_variant|MODIFIER|g14818|g14818|transcript|g14818.t1|protein_coding||c.*1861_*1862insA|||||1861|,GT|intergenic_region|MODIFIER|g14817-g14818|g14817-g14818|intergenic_region|g14817-g14818|||n.302830_302831insT||||||	GT:GQ:DP:AD:VAF:PL	1/1:45:55:7,42:0.763636:54,45,0	adiponectin receptor protein, putative
contig_276	139409	A	AC	51.1	PASS	upstream_gene_variant	MODIFIER	Pcac251616_g9167	transcript	ANN=AC|upstream_gene_variant|MODIFIER|g9167|g9167|transcript|g9167.t1|protein_coding||c.-3395_-3394insG|||||3395|,AC|upstream_gene_variant|MODIFIER|g9169|g9169|transcript|g9169.t1|protein_coding||c.-824_-823insC|||||823|,AC|upstream_gene_variant|MODIFIER|g9170|g9170|transcript|g9170.t1|protein_coding||c.-2262_-2261insC|||||2261|,AC|downstream_gene_variant|MODIFIER|g9166|g9166|transcript|g9166.t1|…	GT:GQ:DP:AD:VAF:PL	1/1:50:60:5,48:0.8:51,55,0	ADP-ribosyl- glycohydrolase
contig_276	140227	T	TA	47.5	PASS	upstream_gene_variant	MODIFIER	Pcac251616_g9167	transcript	ANN=TA|upstream_gene_variant|MODIFIER|g9167|g9167|transcript|g9167.t1|protein_coding||c.-4213_-4212insT|||||4213|,TA|upstream_gene_variant|MODIFIER|g9169|g9169|transcript|g9169.t1|protein_coding||c.-6_-5insA|||||5|,TA|upstream_gene_variant|MODIFIER|g9170|g9170|transcript|g9170.t1|protein_coding||c.-1444_-1443insA|||||1443|,TA|downstream_gene_variant|MODIFIER|g9168|g9168|transcript|g9168.t1|protei…	GT:GQ:DP:AD:VAF:PL	1/1:46:58:5,52:0.896552:47,51,0	ADP-ribosyl- glycohydrolase
contig_271	175211	G	GT	47.9	PASS	upstream_gene_variant	MODIFIER	Pcac251616_g8885	transcript	ANN=GT|upstream_gene_variant|MODIFIER|g8885|g8885|transcript|g8885.t1|protein_coding||c.-4511_-4510insA|||||4511|,GT|upstream_gene_variant|MODIFIER|g8887|g8887|transcript|g8887.t1|protein_coding||c.-81_-80insA|||||81|,GT|upstream_gene_variant|MODIFIER|g8888|g8888|transcript|g8888.t1|protein_coding||c.-619_-618insT|||||618|,GT|upstream_gene_variant|MODIFIER|g8889|g8889|transcript|g8889.t1|protein_…	GT:GQ:DP:AD:VAF:PL	1/1:20:61:12,36:0.590164:47,19,0	adp-ribosylation factor
contig_133	69662	T	TTAGTAAATCTATACTTTCGGACGAAAGTA	46.9	PASS	upstream_gene_variant	MODIFIER	Pcac251616_g595	transcript	ANN=TTAGTAAATCTATACTTTCGGACGAAAGTA|upstream_gene_variant|MODIFIER|g595|g595|transcript|g595.t1|protein_coding||c.-3744_-3743insTACTTTCGTCCGAAAGTATAGATTTACTA|||||3744|,TTAGTAAATCTATACTTTCGGACGAAAGTA|upstream_gene_variant|MODIFIER|g596|g596|transcript|g596.t1|protein_coding||c.-1568_-1567insTACTTTCGTCCGAAAGTATAGATTTACTA|||||1568|,TTAGTAAATCTATACTTTCGGACGAAAGTA|upstream_gene_variant|MODIFIER|g597|g5…	GT:GQ:DP:AD:VAF:PL	1/1:46:64:7,55:0.859375:46,55,0	ADP-ribosylation factor family
contig_27	71938	GCCC	G	48	PASS	upstream_gene_variant	MODIFIER	Pcac251616_g8672	transcript	ANN=G|upstream_gene_variant|MODIFIER|g8672|g8672|transcript|g8672.t1|protein_coding||c.-4930_-4928delCCC|||||4930|,G|downstream_gene_variant|MODIFIER|g8671|g8671|transcript|g8671.t1|protein_coding||c.*2516_*2518delGGG|||||2518|,G|intergenic_region|MODIFIER|g8670-g8671|g8670-g8671|intergenic_region|g8670-g8671|||n.71939_71941delCCC||||||	GT:GQ:DP:AD:VAF:PL	1/1:20:75:1,44:0.586667:47,20,0	ADP-ribosylation factor family
contig_27	72722	CA	C	45.8	PASS	upstream_gene_variant	MODIFIER	Pcac251616_g8672	transcript	ANN=C|upstream_gene_variant|MODIFIER|g8672|g8672|transcript|g8672.t1|protein_coding||c.-4146delA|||||4146|,C|downstream_gene_variant|MODIFIER|g8671|g8671|transcript|g8671.t1|protein_coding||c.*1734delT|||||1734|,C|intergenic_region|MODIFIER|g8670-g8671|g8670-g8671|intergenic_region|g8670-g8671|||n.72723delA||||||	GT:GQ:DP:AD:VAF:PL	1/1:15:67:9,58:0.865672:45,14,0	ADP-ribosylation factor family
contig_27	72726	CA	C	28.7	PASS	upstream_gene_variant	MODIFIER	Pcac251616_g8672	transcript	ANN=C|upstream_gene_variant|MODIFIER|g8672|g8672|transcript|g8672.t1|protein_coding||c.-4142delA|||||4142|,C|downstream_gene_variant|MODIFIER|g8671|g8671|transcript|g8671.t1|protein_coding||c.*1730delT|||||1730|,C|intergenic_region|MODIFIER|g8670-g8671|g8670-g8671|intergenic_region|g8670-g8671|||n.72727delA||||||	GT:GQ:DP:AD:VAF:PL	1/1:24:71:22,49:0.690141:28,26,0	ADP-ribosylation factor family
contig_27	72824	CCGCTCCA	C	48	PASS	upstream_gene_variant	MODIFIER	Pcac251616_g8672	transcript	ANN=C|upstream_gene_variant|MODIFIER|g8672|g8672|transcript|g8672.t1|protein_coding||c.-4044_-4038delCGCTCCA|||||4044|,C|downstream_gene_variant|MODIFIER|g8671|g8671|transcript|g8671.t1|protein_coding||c.*1626_*1632delTGGAGCG|||||1632|,C|intergenic_region|MODIFIER|g8670-g8671|g8670-g8671|intergenic_region|g8670-g8671|||n.72825_72831delCGCTCCA||||||	GT:GQ:DP:AD:VAF:PL	1/1:46:72:2,70:0.972222:48,49,0	ADP-ribosylation factor family
contig_27	72879	GCACGCCA	G	36.1	PASS	upstream_gene_variant	MODIFIER	Pcac251616_g8672	transcript	ANN=G|upstream_gene_variant|MODIFIER|g8672|g8672|transcript|g8672.t1|protein_coding||c.-3989_-3983delCACGCCA|||||3989|,G|downstream_gene_variant|MODIFIER|g8671|g8671|transcript|g8671.t1|protein_coding||c.*1571_*1577delTGGCGTG|||||1577|,G|intergenic_region|MODIFIER|g8670-g8671|g8670-g8671|intergenic_region|g8670-g8671|||n.72880_72886delCACGCCA||||||	GT:GQ:DP:AD:VAF:PL	1/1:35:71:4,67:0.943662:36,43,0	ADP-ribosylation factor family
contig_162	1742878	GCCCCCC	G,GC	43	PASS	upstream_gene_variant	MODIFIER	Pcac251616_g2777	transcript	ANN=G|upstream_gene_variant|MODIFIER|g2777|g2777|transcript|g2777.t1|protein_coding||c.-4832_-4827delGGGGGG|||||4827|,GC|upstream_gene_variant|MODIFIER|g2777|g2777|transcript|g2777.t1|protein_coding||c.-4832_-4828delGGGGG|||||4828|,G|upstream_gene_variant|MODIFIER|g2779|g2779|transcript|g2779.t1|protein_coding||c.-653_-648delCCCCCC|||||653|,GC|upstream_gene_variant|MODIFIER|g2779|g2779|transcript…	GT:GQ:DP:AD:VAF:PL	1/2:7:55:0,10,24:0.181818,0.436364:42,18,30,18,0,6	ADP-ribosylation factor-like 2-binding protein, domain
contig_166	208871	TA	T	57.9	PASS	upstream_gene_variant	MODIFIER	Pcac251616_g2797	transcript	ANN=T|upstream_gene_variant|MODIFIER|g2797|g2797|transcript|g2797.t1|protein_coding||c.-4895delT|||||4895|,T|upstream_gene_variant|MODIFIER|g2802|g2802|transcript|g2802.t1|protein_coding||c.-2021delA|||||2021|,T|downstream_gene_variant|MODIFIER|g2798|g2798|transcript|g2798.t1|protein_coding||c.*3492delA|||||3492|,T|downstream_gene_variant|MODIFIER|g2799|g2799|transcript|g2799.t1|protein_coding||c…	GT:GQ:DP:AD:VAF:PL	1/1:51:83:5,71:0.855422:57,51,0	ADP-ribosylation factor-like protein 2
contig_359	107099	A	AT	61	PASS	upstream_gene_variant	MODIFIER	Pcac251616_g13024	transcript	ANN=AT|upstream_gene_variant|MODIFIER|g13024|g13024|transcript|g13024.t1|protein_coding||c.-3128_-3127insA|||||3128|,AT|upstream_gene_variant|MODIFIER|g13026|g13026|transcript|g13026.t1|protein_coding||c.-1269_-1268insA|||||1269|,AT|upstream_gene_variant|MODIFIER|g13028|g13028|transcript|g13028.t1|protein_coding||c.-1070_-1069insT|||||1069|,AT|upstream_gene_variant|MODIFIER|g13029|g13029|transcri…	GT:GQ:DP:AD:VAF:PL	1/1:59:73:14,58:0.794521:61,62,0	ADP-ribosylation factor-related protein, putative
contig_359	107367	G	GT	53.2	PASS	upstream_gene_variant	MODIFIER	Pcac251616_g13024	transcript	ANN=GT|upstream_gene_variant|MODIFIER|g13024|g13024|transcript|g13024.t1|protein_coding||c.-3396_-3395insA|||||3396|,GT|upstream_gene_variant|MODIFIER|g13026|g13026|transcript|g13026.t1|protein_coding||c.-1537_-1536insA|||||1537|,GT|upstream_gene_variant|MODIFIER|g13028|g13028|transcript|g13028.t1|protein_coding||c.-802_-801insT|||||801|,GT|upstream_gene_variant|MODIFIER|g13029|g13029|transcript|…	GT:GQ:DP:AD:VAF:PL	1/1:51:75:6,67:0.893333:53,54,0	ADP-ribosylation factor-related protein, putative
contig_359	108760	A	AT	61	PASS	upstream_gene_variant	MODIFIER	Pcac251616_g13024	transcript	ANN=AT|upstream_gene_variant|MODIFIER|g13024|g13024|transcript|g13024.t1|protein_coding||c.-4789_-4788insA|||||4789|,AT|upstream_gene_variant|MODIFIER|g13026|g13026|transcript|g13026.t1|protein_coding||c.-2930_-2929insA|||||2930|,AT|upstream_gene_variant|MODIFIER|g13029|g13029|transcript|g13029.t1|protein_coding||c.-1070_-1069insT|||||1069|,AT|upstream_gene_variant|MODIFIER|g13030|g13030|transcri…	GT:GQ:DP:AD:VAF:PL	1/1:59:69:12,57:0.826087:61,63,0	ADP-ribosylation factor-related protein, putative
contig_7	1675000	G	GTATA	40.8	PASS	upstream_gene_variant	MODIFIER	Pcac251616_g15937	transcript	ANN=GTATA|upstream_gene_variant|MODIFIER|g15937|g15937|transcript|g15937.t1|protein_coding||c.-4027_-4026insTATA|||||4027|,GTATA|downstream_gene_variant|MODIFIER|g15938|g15938|transcript|g15938.t1|protein_coding||c.*1795_*1796insTATA|||||1796|,GTATA|downstream_gene_variant|MODIFIER|g15939|g15939|transcript|g15939.t1|protein_coding||c.*23_*24insTATA|||||24|,GTATA|downstream_gene_variant|MODIFIER|g…	GT:GQ:DP:AD:VAF:PL	1/1:37:55:9,41:0.745455:40,38,0	ADP-specific Phosphofructokinase/Glucokinase conserved region
contig_258	954234	A	AAGTTGGACGAACG	45.3	PASS	upstream_gene_variant	MODIFIER	Pcac251616_g8403	transcript	ANN=AAGTTGGACGAACG|upstream_gene_variant|MODIFIER|g8403|g8403|transcript|g8403.t1|protein_coding||c.-4986_-4985insAGTTGGACGAACG|||||4985|,AAGTTGGACGAACG|intergenic_region|MODIFIER|g8402-g8403|g8402-g8403|intergenic_region|g8402-g8403|||n.954234_954235insAGTTGGACGAACG||||||	GT:GQ:DP:AD:VAF:PL	1/1:44:48:4,44:0.916667:45,51,0	aerobic respiration two-component sensor histidine kinase ArcB
contig_258	956829	C	CA	52.4	PASS	upstream_gene_variant	MODIFIER	Pcac251616_g8403	transcript	ANN=CA|upstream_gene_variant|MODIFIER|g8403|g8403|transcript|g8403.t1|protein_coding||c.-2391_-2390insA|||||2390|,CA|intergenic_region|MODIFIER|g8402-g8403|g8402-g8403|intergenic_region|g8402-g8403|||n.956829_956830insA||||||	GT:GQ:DP:AD:VAF:PL	1/1:51:42:0,42:1:52,56,0	aerobic respiration two-component sensor histidine kinase ArcB
contig_258	958179	CA	C	55.9	PASS	upstream_gene_variant	MODIFIER	Pcac251616_g8403	transcript	ANN=C|upstream_gene_variant|MODIFIER|g8403|g8403|transcript|g8403.t1|protein_coding||c.-1040delA|||||1040|,C|intergenic_region|MODIFIER|g8402-g8403|g8402-g8403|intergenic_region|g8402-g8403|||n.958180delA||||||	GT:GQ:DP:AD:VAF:PL	1/1:48:43:1,41:0.953488:55,49,0	aerobic respiration two-component sensor histidine kinase ArcB
contig_258	959674	C	CGTCGCTTTCGCGCGCCGAAA	49.8	PASS	downstream_gene_variant	MODIFIER	Pcac251616_g8403	transcript	ANN=CGTCGCTTTCGCGCGCCGAAA|downstream_gene_variant|MODIFIER|g8403|g8403|transcript|g8403.t1|protein_coding||c.*14_*15insGTCGCTTTCGCGCGCCGAAA|||||15|,CGTCGCTTTCGCGCGCCGAAA|intergenic_region|MODIFIER|g8403-g8404|g8403-g8404|intergenic_region|g8403-g8404|||n.959674_959675insGTCGCTTTCGCGCGCCGAAA||||||	GT:GQ:DP:AD:VAF:PL	1/1:46:41:7,34:0.829268:49,48,0	aerobic respiration two-component sensor histidine kinase ArcB
contig_258	964050	GCT	G	54.2	PASS	downstream_gene_variant	MODIFIER	Pcac251616_g8403	transcript	ANN=G|downstream_gene_variant|MODIFIER|g8403|g8403|transcript|g8403.t1|protein_coding||c.*4391_*4392delCT|||||4391|,G|intergenic_region|MODIFIER|g8403-g8404|g8403-g8404|intergenic_region|g8403-g8404|||n.964051_964052delCT||||||	GT:GQ:DP:AD:VAF:PL	1/1:48:31:0,31:1:54,49,0	aerobic respiration two-component sensor histidine kinase ArcB
contig_148	62289	C	CTA	49.9	PASS	upstream_gene_variant	MODIFIER	Pcac251616_g1561	transcript	ANN=CTA|upstream_gene_variant|MODIFIER|g1561|g1561|transcript|g1561.t1|protein_coding||c.-2874_-2873insTA|||||2874|,CTA|upstream_gene_variant|MODIFIER|g1562|g1562|transcript|g1562.t1|protein_coding||c.-1336_-1335insTA|||||1336|,CTA|upstream_gene_variant|MODIFIER|g1563|g1563|transcript|g1563.t1|protein_coding||c.-562_-561insTA|||||562|,CTA|downstream_gene_variant|MODIFIER|g1564|g1564|transcript|g1…	GT:GQ:DP:AD:VAF:PL	1/1:49:58:0,58:1:49,56,0	AGC protein kinase
contig_169	202720	GC	G	54.6	PASS	upstream_gene_variant	MODIFIER	Pcac251616_g3163	transcript	ANN=G|upstream_gene_variant|MODIFIER|g3163|g3163|transcript|g3163.t1|protein_coding||c.-1951delG|||||1951|,G|downstream_gene_variant|MODIFIER|g3162|g3162|transcript|g3162.t1|protein_coding||c.*3750delC|||||3750|,G|intergenic_region|MODIFIER|g3163-g3164|g3163-g3164|intergenic_region|g3163-g3164|||n.202721delC||||||	GT:GQ:DP:AD:VAF:PL	1/1:32:34:5,25:0.735294:54,32,0	AGC protein kinase
contig_169	203502	A	AC	48.8	PASS	upstream_gene_variant	MODIFIER	Pcac251616_g3163	transcript	ANN=AC|upstream_gene_variant|MODIFIER|g3163|g3163|transcript|g3163.t1|protein_coding||c.-2733_-2732insG|||||2733|,AC|downstream_gene_variant|MODIFIER|g3162|g3162|transcript|g3162.t1|protein_coding||c.*4531_*4532insC|||||4532|,AC|intergenic_region|MODIFIER|g3163-g3164|g3163-g3164|intergenic_region|g3163-g3164|||n.203502_203503insC||||||	GT:GQ:DP:AD:VAF:PL	1/1:24:34:13,16:0.470588:48,23,0	AGC protein kinase
contig_180	208818	GA	G	56.5	PASS	downstream_gene_variant	MODIFIER	Pcac251616_g3529	transcript	ANN=G|downstream_gene_variant|MODIFIER|g3529|g3529|transcript|g3529.t1|protein_coding||c.*2845delT|||||2845|,G|intron_variant|MODIFIER|g3528|g3528|transcript|g3528.t1|protein_coding|1/1|c.2581-16delT||||||	GT:GQ:DP:AD:VAF:PL	1/1:51:50:2,44:0.88:56,52,0	AGC protein kinase
contig_188	1154405	TAAACCTGAGCTGTCACCTGAGCTGTC	T	24.4	PASS	upstream_gene_variant	MODIFIER	Pcac251616_g4876	transcript	ANN=T|upstream_gene_variant|MODIFIER|g4876|g4876|transcript|g4876.t1|protein_coding||c.-3620_-3595delGACAGCTCAGGTGACAGCTCAGGTTT|||||3595|,T|upstream_gene_variant|MODIFIER|g4878|g4878|transcript|g4878.t1|protein_coding||c.-978_-953delAAACCTGAGCTGTCACCTGAGCTGTC|||||978|,T|downstream_gene_variant|MODIFIER|g4877|g4877|transcript|g4877.t1|protein_coding||c.*1263_*1288delAAACCTGAGCTGTCACCTGAGCTGTC|||||…	GT:GQ:DP:AD:VAF:PL	1/1:24:72:4,68:0.944444:24,43,0	AGC protein Kinase
contig_240	185322	AATGCAACGTGT	A	56.9	PASS	upstream_gene_variant	MODIFIER	Pcac251616_g7204	transcript	ANN=A|upstream_gene_variant|MODIFIER|g7204|g7204|transcript|g7204.t1|protein_coding||c.-4855_-4845delACACGTTGCAT|||||4845|,A|downstream_gene_variant|MODIFIER|g7205|g7205|transcript|g7205.t1|protein_coding||c.*1248_*1258delATGCAACGTGT|||||1248|,A|downstream_gene_variant|MODIFIER|g7206|g7206|transcript|g7206.t1|protein_coding||c.*18_*28delATGCAACGTGT|||||18|,A|downstream_gene_variant|MODIFIER|g7207…	GT:GQ:DP:AD:VAF:PL	1/1:54:50:0,50:1:56,58,0	AGC protein kinase
contig_370	355389	G	GT	57.4	PASS	upstream_gene_variant	MODIFIER	Pcac251616_g13312	transcript	ANN=GT|upstream_gene_variant|MODIFIER|g13312|g13312|transcript|g13312.t1|protein_coding||c.-189_-188insT|||||188|,GT|upstream_gene_variant|MODIFIER|g13314|g13314|transcript|g13314.t1|protein_coding||c.-3700_-3699insT|||||3699|,GT|downstream_gene_variant|MODIFIER|g13310|g13310|transcript|g13310.t1|protein_coding||c.*3740_*3741insT|||||3741|,GT|downstream_gene_variant|MODIFIER|g13311|g13311|transcr…	GT:GQ:DP:AD:VAF:PL	1/1:53:67:7,56:0.835821:57,54,0	AGC protein kinase
contig_336	1076915	CGGGGGGGGGG	C	51	PASS	upstream_gene_variant	MODIFIER	Pcac251616_g12823	transcript	ANN=C|upstream_gene_variant|MODIFIER|g12823|g12823|transcript|g12823.t1|protein_coding||c.-4084_-4075delGGGGGGGGGG|||||4084|,C|downstream_gene_variant|MODIFIER|g12822|g12822|transcript|g12822.t1|protein_coding||c.*899_*908delCCCCCCCCCC|||||908|,C|intergenic_region|MODIFIER|g12821-g12822|g12821-g12822|intergenic_region|g12821-g12822|||n.1076916_1076925delGGGGGGGGGG||||||	GT:GQ:DP:AD:VAF:PL	1/1:33:54:0,38:0.703704:50,33,0	AGC/AKT protein kinase
contig_98	757222	CTATGCGGAGGT	C	52	PASS	upstream_gene_variant	MODIFIER	Pcac251616_g17305	transcript	ANN=C|upstream_gene_variant|MODIFIER|g17305|g17305|transcript|g17305.t1|protein_coding||c.-2952_-2942delACCTCCGCATA|||||2942|,C|upstream_gene_variant|MODIFIER|g17309|g17309|transcript|g17309.t1|protein_coding||c.-3720_-3710delTATGCGGAGGT|||||3720|,C|downstream_gene_variant|MODIFIER|g17306|g17306|transcript|g17306.t1|protein_coding||c.*1693_*1703delTATGCGGAGGT|||||1693|,C|downstream_gene_variant|M…	GT:GQ:DP:AD:VAF:PL	1/1:46:63:1,61:0.968254:52,47,0	AGC/AKT protein kinase
contig_93	224454	G	GCAA	47.4	PASS	upstream_gene_variant	MODIFIER	Pcac251616_g16661	transcript	ANN=GCAA|upstream_gene_variant|MODIFIER|g16661|g16661|transcript|g16661.t1|protein_coding||c.-281_-280insTTG|||||281|,GCAA|upstream_gene_variant|MODIFIER|g16662|g16662|transcript|g16662.t1|protein_coding||c.-2344_-2343insCAA|||||2343|,GCAA|downstream_gene_variant|MODIFIER|g16660|g16660|transcript|g16660.t1|protein_coding||c.*3523_*3524insCAA|||||3524|,GCAA|intergenic_region|MODIFIER|g16661-g16662…	GT:GQ:DP:AD:VAF:PL	1/1:47:65:9,56:0.861538:47,57,0	AGC/MAST/MAST protein kinase
contig_260	275957	T	TTTGCATGAGCTGTAGCGAGTGCA	44.8	PASS	upstream_gene_variant	MODIFIER	Pcac251616_g8460	transcript	ANN=TTTGCATGAGCTGTAGCGAGTGCA|upstream_gene_variant|MODIFIER|g8460|g8460|transcript|g8460.t1|protein_coding||c.-4224_-4223insTGCACTCGCTACAGCTCATGCAA|||||4224|,TTTGCATGAGCTGTAGCGAGTGCA|upstream_gene_variant|MODIFIER|g8461|g8461|transcript|g8461.t1|protein_coding||c.-396_-395insTGCACTCGCTACAGCTCATGCAA|||||396|,TTTGCATGAGCTGTAGCGAGTGCA|downstream_gene_variant|MODIFIER|g8462|g8462|transcript|g8462.t1|…	GT:GQ:DP:AD:VAF:PL	1/1:44:51:3,47:0.921569:44,49,0	AGC/PKA protein kinase
contig_93	1028153	CG	C	53.7	PASS	upstream_gene_variant	MODIFIER	Pcac251616_g16918	transcript	ANN=C|upstream_gene_variant|MODIFIER|g16918|g16918|transcript|g16918.t1|protein_coding||c.-2329delG|||||2329|,C|downstream_gene_variant|MODIFIER|g16919|g16919|transcript|g16919.t1|protein_coding||c.*3877delC|||||3877|,C|intergenic_region|MODIFIER|g16917-g16918|g16917-g16918|intergenic_region|g16917-g16918|||n.1028154delG||||||	GT:GQ:DP:AD:VAF:PL	1/1:42:49:2,47:0.959184:53,42,0	AGC/PKA protein kinase
contig_346	315654	ACAATCTTGTGTTT	A	48.2	PASS	downstream_gene_variant	MODIFIER	Pcac251616_g12961	transcript	ANN=A|downstream_gene_variant|MODIFIER|g12961|g12961|transcript|g12961.t1|protein_coding||c.*1326_*1338delCAATCTTGTGTTT|||||1326|,A|intergenic_region|MODIFIER|g12961-g12962|g12961-g12962|intergenic_region|g12961-g12962|||n.315655_315667delCAATCTTGTGTTT||||||	GT:GQ:DP:AD:VAF:PL	1/1:46:51:0,51:1:48,49,0	AGC/PKC protein kinase
contig_346	316523	A	ATACGTGTTGTG	43.9	PASS	downstream_gene_variant	MODIFIER	Pcac251616_g12961	transcript	ANN=ATACGTGTTGTG|downstream_gene_variant|MODIFIER|g12961|g12961|transcript|g12961.t1|protein_coding||c.*2194_*2195insTACGTGTTGTG|||||2195|,ATACGTGTTGTG|downstream_gene_variant|MODIFIER|g12962|g12962|transcript|g12962.t1|protein_coding||c.*4315_*4316insCACAACACGTA|||||4315|,ATACGTGTTGTG|intergenic_region|MODIFIER|g12961-g12962|g12961-g12962|intergenic_region|g12961-g12962|||n.316523_316524insTACGT…	GT:GQ:DP:AD:VAF:PL	1/1:43:48:1,47:0.979167:43,50,0	AGC/PKC protein kinase
contig_346	316539	C	CA	57.3	PASS	downstream_gene_variant	MODIFIER	Pcac251616_g12961	transcript	ANN=CA|downstream_gene_variant|MODIFIER|g12961|g12961|transcript|g12961.t1|protein_coding||c.*2210_*2211insA|||||2211|,CA|downstream_gene_variant|MODIFIER|g12962|g12962|transcript|g12962.t1|protein_coding||c.*4299_*4300insT|||||4299|,CA|intergenic_region|MODIFIER|g12961-g12962|g12961-g12962|intergenic_region|g12961-g12962|||n.316539_316540insA||||||	GT:GQ:DP:AD:VAF:PL	1/1:55:48:1,45:0.9375:57,58,0	AGC/PKC protein kinase
contig_188	1517664	G	GTAGAAGTTC	41.5	PASS	disruptive_inframe_insertion	MODERATE	Pcac251616_g5001	transcript	ANN=GTAGAAGTTC|disruptive_inframe_insertion|MODERATE|g5001|g5001|transcript|g5001.t1|protein_coding|2/2|c.557_565dupTTCTAGAAG|p.Val186_Glu188dup|566/1257|566/1257|189/418||INFO_REALIGN_3_PRIME,GTAGAAGTTC|upstream_gene_variant|MODIFIER|g5000|g5000|transcript|g5000.t1|protein_coding||c.-1317_-1309dupGAACTTCTA|||||1309|,GTAGAAGTTC|downstream_gene_variant|MODIFIER|g4999|g4999|transcript|g4999.t1|prot…	GT:GQ:DP:AD:VAF:PL	1/1:34:13:1,12:0.923077:41,35,0	agglutinin receptor
contig_244	1469010	T	TCCCCCC	33.6	PASS	conservative_inframe_insertion	MODERATE	Pcac251616_g7576	transcript	ANN=TCCCCCC|conservative_inframe_insertion|MODERATE|g7576|g7576|transcript|g7576.t1|protein_coding|1/1|c.115_120dupGGGGGG|p.Gly40_Asn41insGlyGly|120/609|120/609|40/202||,TCCCCCC|upstream_gene_variant|MODIFIER|g7575|g7575|transcript|g7575.t1|protein_coding||c.-1353_-1348dupGGGGGG|||||1348|,TCCCCCC|upstream_gene_variant|MODIFIER|g7577|g7577|transcript|g7577.t1|protein_coding||c.-1603_-1602insCCCCCC…	GT:GQ:DP:AD:VAF:PL	1/1:9:53:24,15:0.283019:32,7,0	A-kinase anchor protein 9
contig_244	1473056	CTGCTGGTGAAGATGTCACCAATTCGGATGA	C	32.8	PASS	upstream_gene_variant	MODIFIER	Pcac251616_g7576	transcript	ANN=C|upstream_gene_variant|MODIFIER|g7576|g7576|transcript|g7576.t1|protein_coding||c.-3956_-3927delTCATCCGAATTGGTGACATCTTCACCAGCA|||||3927|,C|upstream_gene_variant|MODIFIER|g7578|g7578|transcript|g7578.t1|protein_coding||c.-1946_-1917delTGCTGGTGAAGATGTCACCAATTCGGATGA|||||1946|,C|downstream_gene_variant|MODIFIER|g7577|g7577|transcript|g7577.t1|protein_coding||c.*2178_*2207delTGCTGGTGAAGATGTCACCA…	GT:GQ:DP:AD:VAF:PL	1/1:32:54:2,52:0.962963:32,44,0	A-kinase anchor protein 9
contig_188	1108772	G	GCC,GCCC	54.1	PASS	downstream_gene_variant	MODIFIER	Pcac251616_g4856	transcript	ANN=GCC|downstream_gene_variant|MODIFIER|g4856|g4856|transcript|g4856.t1|protein_coding||c.*2631_*2632insCC|||||2632|,GCCC|downstream_gene_variant|MODIFIER|g4856|g4856|transcript|g4856.t1|protein_coding||c.*2631_*2632insCCC|||||2632|,GCC|downstream_gene_variant|MODIFIER|g4857|g4857|transcript|g4857.t1|protein_coding||c.*1433_*1434insCC|||||1434|,GCCC|downstream_gene_variant|MODIFIER|g4857|g4857|t…	GT:GQ:DP:AD:VAF:PL	1/2:8:47:18,12,14:0.255319,0.297872:53,41,7,41,0,23	ALA-interacting subunit 3
contig_186	358594	A	ACCCCCCCCCCCCC,ACCCCCCCCCCCCCC	25.7	PASS	upstream_gene_variant	MODIFIER	Pcac251616_g3950	transcript	ANN=ACCCCCCCCCCCCC|upstream_gene_variant|MODIFIER|g3950|g3950|transcript|g3950.t1|protein_coding||c.-3948_-3947insGGGGGGGGGGGGG|||||3948|,ACCCCCCCCCCCCCC|upstream_gene_variant|MODIFIER|g3950|g3950|transcript|g3950.t1|protein_coding||c.-3948_-3947insGGGGGGGGGGGGGG|||||3948|,ACCCCCCCCCCCCC|downstream_gene_variant|MODIFIER|g3951|g3951|transcript|g3951.t1|protein_coding||c.*544_*545insGGGGGGGGGGGGG||…	GT:GQ:DP:AD:VAF:PL	1/2:4:35:17,5,7:0.142857,0.2:23,5,6,5,0,25	alcohol acetyltransferase
contig_277	589001	AG	A	57.7	PASS	upstream_gene_variant	MODIFIER	Pcac251616_g9322	transcript	ANN=A|upstream_gene_variant|MODIFIER|g9322|g9322|transcript|g9322.t1|protein_coding||c.-2584delG|||||2584|,A|downstream_gene_variant|MODIFIER|g9321|g9321|transcript|g9321.t1|protein_coding||c.*371delC|||||371|,A|downstream_gene_variant|MODIFIER|g9323|g9323|transcript|g9323.t1|protein_coding||c.*4209delC|||||4209|,A|intergenic_region|MODIFIER|g9320-g9321|g9320-g9321|intergenic_region|g9320-g9321||…	GT:GQ:DP:AD:VAF:PL	1/1:51:74:1,72:0.972973:57,52,0	alcohol dehydrogenase
contig_162	1318744	G	GTTGGGAGGCACTCCAAAGGCTGGCAACAGTCA	27.8	PASS	upstream_gene_variant	MODIFIER	Pcac251616_g2655	transcript	ANN=GTTGGGAGGCACTCCAAAGGCTGGCAACAGTCA|upstream_gene_variant|MODIFIER|g2655|g2655|transcript|g2655.t1|protein_coding||c.-3278_-3277insTTGGGAGGCACTCCAAAGGCTGGCAACAGTCA|||||3277|,GTTGGGAGGCACTCCAAAGGCTGGCAACAGTCA|downstream_gene_variant|MODIFIER|g2654|g2654|transcript|g2654.t1|protein_coding||c.*2270_*2271insTTGGGAGGCACTCCAAAGGCTGGCAACAGTCA|||||2271|,GTTGGGAGGCACTCCAAAGGCTGGCAACAGTCA|downstream_gene…	GT:GQ:DP:AD:VAF:PL	1/1:28:51:6,44:0.862745:27,43,0	Alcohol dehydrogenase 2
contig_162	1319734	AT	A	55.2	PASS	upstream_gene_variant	MODIFIER	Pcac251616_g2655	transcript	ANN=A|upstream_gene_variant|MODIFIER|g2655|g2655|transcript|g2655.t1|protein_coding||c.-2287delT|||||2287|,A|downstream_gene_variant|MODIFIER|g2654|g2654|transcript|g2654.t1|protein_coding||c.*3261delT|||||3261|,A|downstream_gene_variant|MODIFIER|g2656|g2656|transcript|g2656.t1|protein_coding||c.*3567delA|||||3567|,A|intergenic_region|MODIFIER|g2654-g2655|g2654-g2655|intergenic_region|g2654-g2655…	GT:GQ:DP:AD:VAF:PL	1/1:42:51:0,51:1:55,42,0	Alcohol dehydrogenase 2
contig_162	1321396	ACACT	A	43.8	PASS	upstream_gene_variant	MODIFIER	Pcac251616_g2655	transcript	ANN=A|upstream_gene_variant|MODIFIER|g2655|g2655|transcript|g2655.t1|protein_coding||c.-625_-622delCACT|||||625|,A|downstream_gene_variant|MODIFIER|g2654|g2654|transcript|g2654.t1|protein_coding||c.*4923_*4926delCACT|||||4923|,A|downstream_gene_variant|MODIFIER|g2656|g2656|transcript|g2656.t1|protein_coding||c.*1902_*1905delAGTG|||||1905|,A|intergenic_region|MODIFIER|g2654-g2655|g2654-g2655|inter…	GT:GQ:DP:AD:VAF:PL	1/1:42:59:1,58:0.983051:43,46,0	Alcohol dehydrogenase 2
contig_112	475199	GCAGTCGTAAAA	G	47.4	PASS	frameshift_variant	HIGH	Pcac251616_g337	transcript	ANN=G|frameshift_variant|HIGH|g337|g337|transcript|g337.t1|protein_coding|1/2|c.190_200delTTTTACGACTG|p.Phe64fs|200/1914|190/1914|64/637||,G|upstream_gene_variant|MODIFIER|g335|g335|transcript|g335.t1|protein_coding||c.-4918_-4908delTTTTACGACTG|||||4908|,G|upstream_gene_variant|MODIFIER|g338|g338|transcript|g338.t1|protein_coding||c.-3697_-3687delCAGTCGTAAAA|||||3697|,G|upstream_gene_variant|MODI…	GT:GQ:DP:AD:VAF:PL	1/1:46:30:0,30:1:47,51,0	alcohol dehydrogenase, putative
contig_112	476614	C	CAA	48.5	PASS	upstream_gene_variant	MODIFIER	Pcac251616_g337	transcript	ANN=CAA|upstream_gene_variant|MODIFIER|g337|g337|transcript|g337.t1|protein_coding||c.-1216_-1215insTT|||||1216|,CAA|upstream_gene_variant|MODIFIER|g338|g338|transcript|g338.t1|protein_coding||c.-2283_-2282insAA|||||2282|,CAA|upstream_gene_variant|MODIFIER|g339|g339|transcript|g339.t1|protein_coding||c.-2818_-2817insAA|||||2817|,CAA|downstream_gene_variant|MODIFIER|g336|g336|transcript|g336.t1|pr…	GT:GQ:DP:AD:VAF:PL	1/1:47:31:2,29:0.935484:48,51,0	alcohol dehydrogenase, putative
contig_112	477658	GT	G	50	PASS	upstream_gene_variant	MODIFIER	Pcac251616_g337	transcript	ANN=G|upstream_gene_variant|MODIFIER|g337|g337|transcript|g337.t1|protein_coding||c.-2260delA|||||2260|,G|upstream_gene_variant|MODIFIER|g338|g338|transcript|g338.t1|protein_coding||c.-1238delT|||||1238|,G|upstream_gene_variant|MODIFIER|g339|g339|transcript|g339.t1|protein_coding||c.-1773delT|||||1773|,G|downstream_gene_variant|MODIFIER|g336|g336|transcript|g336.t1|protein_coding||c.*4488delT||||…	GT:GQ:DP:AD:VAF:PL	1/1:47:35:0,35:1:49,50,0	alcohol dehydrogenase, putative
contig_112	478197	GCCC	G	55.1	PASS	upstream_gene_variant	MODIFIER	Pcac251616_g337	transcript	ANN=G|upstream_gene_variant|MODIFIER|g337|g337|transcript|g337.t1|protein_coding||c.-2801_-2799delGGG|||||2799|,G|upstream_gene_variant|MODIFIER|g338|g338|transcript|g338.t1|protein_coding||c.-699_-697delCCC|||||699|,G|upstream_gene_variant|MODIFIER|g339|g339|transcript|g339.t1|protein_coding||c.-1234_-1232delCCC|||||1234|,G|upstream_gene_variant|MODIFIER|g340|g340|transcript|g340.t1|protein_codi…	GT:GQ:DP:AD:VAF:PL	1/1:37:34:0,27:0.794118:55,37,0	alcohol dehydrogenase, putative
contig_286	966927	TAA	T	59.6	PASS	upstream_gene_variant	MODIFIER	Pcac251616_g10218	transcript	ANN=T|upstream_gene_variant|MODIFIER|g10218|g10218|transcript|g10218.t1|protein_coding||c.-4254_-4253delAA|||||4254|,T|downstream_gene_variant|MODIFIER|g10215|g10215|transcript|g10215.t1|protein_coding||c.*2774_*2775delAA|||||2774|,T|downstream_gene_variant|MODIFIER|g10216|g10216|transcript|g10216.t1|protein_coding||c.*308_*309delAA|||||308|,T|downstream_gene_variant|MODIFIER|g10217|g10217|transc…	GT:GQ:DP:AD:VAF:PL	1/1:55:55:1,51:0.927273:59,56,0	alcohol dehydrogenase, putative
contig_187	1377971	A	ACCC	34.9	PASS	upstream_gene_variant	MODIFIER	Pcac251616_g4462	transcript	ANN=ACCC|upstream_gene_variant|MODIFIER|g4462|g4462|transcript|g4462.t1|protein_coding||c.-4233_-4232insGGG|||||4233|,ACCC|upstream_gene_variant|MODIFIER|g4464|g4464|transcript|g4464.t1|protein_coding||c.-701_-700insCCC|||||700|,ACCC|downstream_gene_variant|MODIFIER|g4463|g4463|transcript|g4463.t1|protein_coding||c.*153_*154insCCC|||||154|,ACCC|downstream_gene_variant|MODIFIER|g4465|g4465|transcr…	GT:GQ:DP:AD:VAF:PL	1/1:12:56:24,22:0.392857:34,11,0	Aldehyde dehydrogenase
contig_291	1299422	C	CGCTCTTG	49.5	PASS	upstream_gene_variant	MODIFIER	Pcac251616_g10999	transcript	ANN=CGCTCTTG|upstream_gene_variant|MODIFIER|g10999|g10999|transcript|g10999.t1|protein_coding||c.-248_-247insCAAGAGC|||||248|,CGCTCTTG|downstream_gene_variant|MODIFIER|g10996|g10996|transcript|g10996.t1|protein_coding||c.*4893_*4894insGCTCTTG|||||4894|,CGCTCTTG|downstream_gene_variant|MODIFIER|g10997|g10997|transcript|g10997.t1|protein_coding||c.*3113_*3114insGCTCTTG|||||3114|,CGCTCTTG|downstream…	GT:GQ:DP:AD:VAF:PL	1/1:46:63:6,57:0.904762:49,49,0	Aldehyde dehydrogenase
contig_257	301675	G	GTTAGCCCTTTAGCCCT	37.4	PASS	upstream_gene_variant	MODIFIER	Pcac251616_g8182	transcript	ANN=GTTAGCCCTTTAGCCCT|upstream_gene_variant|MODIFIER|g8182|g8182|transcript|g8182.t1|protein_coding||c.-3044_-3043insTTAGCCCTTTAGCCCT|||||3043|,GTTAGCCCTTTAGCCCT|intergenic_region|MODIFIER|g8181-g8182|g8181-g8182|intergenic_region|g8181-g8182|||n.301675_301676insTTAGCCCTTTAGCCCT||||||	GT:GQ:DP:AD:VAF:PL	1/1:37:63:13,49:0.777778:37,46,0	Aldehyde dehydrogenase, C-terminal
contig_257	301854	A	AT	48.1	PASS	upstream_gene_variant	MODIFIER	Pcac251616_g8182	transcript	ANN=AT|upstream_gene_variant|MODIFIER|g8182|g8182|transcript|g8182.t1|protein_coding||c.-2865_-2864insT|||||2864|,AT|intergenic_region|MODIFIER|g8181-g8182|g8181-g8182|intergenic_region|g8181-g8182|||n.301854_301855insT||||||	GT:GQ:DP:AD:VAF:PL	1/1:46:64:3,61:0.953125:48,50,0	Aldehyde dehydrogenase, C-terminal
contig_257	301890	ACT	A	49.8	PASS	upstream_gene_variant	MODIFIER	Pcac251616_g8182	transcript	ANN=A|upstream_gene_variant|MODIFIER|g8182|g8182|transcript|g8182.t1|protein_coding||c.-2828_-2827delCT|||||2828|,A|intergenic_region|MODIFIER|g8181-g8182|g8181-g8182|intergenic_region|g8181-g8182|||n.301891_301892delCT||||||	GT:GQ:DP:AD:VAF:PL	1/1:49:63:1,62:0.984127:49,55,0	Aldehyde dehydrogenase, C-terminal
contig_257	302547	G	GTACCAAGACAC	41.6	PASS	upstream_gene_variant	MODIFIER	Pcac251616_g8182	transcript	ANN=GTACCAAGACAC|upstream_gene_variant|MODIFIER|g8182|g8182|transcript|g8182.t1|protein_coding||c.-2172_-2171insTACCAAGACAC|||||2171|,GTACCAAGACAC|intergenic_region|MODIFIER|g8181-g8182|g8181-g8182|intergenic_region|g8181-g8182|||n.302547_302548insTACCAAGACAC||||||	GT:GQ:DP:AD:VAF:PL	1/1:40:60:4,55:0.916667:41,47,0	Aldehyde dehydrogenase, C-terminal
contig_257	304508	AT	A	50.9	PASS	upstream_gene_variant	MODIFIER	Pcac251616_g8182	transcript	ANN=A|upstream_gene_variant|MODIFIER|g8182|g8182|transcript|g8182.t1|protein_coding||c.-210delT|||||210|,A|upstream_gene_variant|MODIFIER|g8183|g8183|transcript|g8183.t1|protein_coding||c.-3345delT|||||3345|,A|intergenic_region|MODIFIER|g8181-g8182|g8181-g8182|intergenic_region|g8181-g8182|||n.304509delT||||||	GT:GQ:DP:AD:VAF:PL	1/1:46:56:3,53:0.946429:50,48,0	Aldehyde dehydrogenase, C-terminal
contig_257	308726	AC	A	32.4	PASS	downstream_gene_variant	MODIFIER	Pcac251616_g8182	transcript	ANN=A|downstream_gene_variant|MODIFIER|g8182|g8182|transcript|g8182.t1|protein_coding||c.*3628delC|||||3628|,A|downstream_gene_variant|MODIFIER|g8183|g8183|transcript|g8183.t1|protein_coding||c.*337delC|||||337|,A|intergenic_region|MODIFIER|g8183-g8184|g8183-g8184|intergenic_region|g8183-g8184|||n.308727delC||||||	GT:GQ:DP:AD:VAF:PL	1/1:31:59:3,56:0.949153:32,37,0	Aldehyde dehydrogenase, C-terminal
contig_257	309025	G	GT	53	PASS	downstream_gene_variant	MODIFIER	Pcac251616_g8182	transcript	ANN=GT|downstream_gene_variant|MODIFIER|g8182|g8182|transcript|g8182.t1|protein_coding||c.*3926_*3927insT|||||3927|,GT|downstream_gene_variant|MODIFIER|g8183|g8183|transcript|g8183.t1|protein_coding||c.*635_*636insT|||||636|,GT|intergenic_region|MODIFIER|g8183-g8184|g8183-g8184|intergenic_region|g8183-g8184|||n.309025_309026insT||||||	GT:GQ:DP:AD:VAF:PL	1/1:51:59:1,57:0.966102:52,54,0	Aldehyde dehydrogenase, C-terminal
contig_76	154924	G	GT	46.4	PASS	upstream_gene_variant	MODIFIER	Pcac251616_g16045	transcript	ANN=GT|upstream_gene_variant|MODIFIER|g16045|g16045|transcript|g16045.t1|protein_coding||c.-1661_-1660insT|||||1660|,GT|upstream_gene_variant|MODIFIER|g16046|g16046|transcript|g16046.t1|protein_coding||c.-3989_-3988insT|||||3988|,GT|upstream_gene_variant|MODIFIER|g16047|g16047|transcript|g16047.t1|protein_coding||c.-4971_-4970insT|||||4970|,GT|intergenic_region|MODIFIER|g16044-g16045|g16044-g1604…	GT:GQ:DP:AD:VAF:PL	1/1:24:29:8,15:0.517241:46,24,0	Aldehyde dehydrogenase, C-terminal
contig_76	155738	AT	A	58.3	PASS	upstream_gene_variant	MODIFIER	Pcac251616_g16045	transcript	ANN=A|upstream_gene_variant|MODIFIER|g16045|g16045|transcript|g16045.t1|protein_coding||c.-846delT|||||846|,A|upstream_gene_variant|MODIFIER|g16046|g16046|transcript|g16046.t1|protein_coding||c.-3174delT|||||3174|,A|upstream_gene_variant|MODIFIER|g16047|g16047|transcript|g16047.t1|protein_coding||c.-4156delT|||||4156|,A|intergenic_region|MODIFIER|g16044-g16045|g16044-g16045|intergenic_region|g160…	GT:GQ:DP:AD:VAF:PL	1/1:50:32:1,29:0.90625:58,50,0	Aldehyde dehydrogenase, C-terminal
contig_76	156133	GGGGGGGGGCA	G	39.1	PASS	upstream_gene_variant	MODIFIER	Pcac251616_g16045	transcript	ANN=G|upstream_gene_variant|MODIFIER|g16045|g16045|transcript|g16045.t1|protein_coding||c.-451_-442delGGGGGGGGCA|||||451|,G|upstream_gene_variant|MODIFIER|g16046|g16046|transcript|g16046.t1|protein_coding||c.-2779_-2770delGGGGGGGGCA|||||2779|,G|upstream_gene_variant|MODIFIER|g16047|g16047|transcript|g16047.t1|protein_coding||c.-3761_-3752delGGGGGGGGCA|||||3761|,G|intergenic_region|MODIFIER|g16044…	GT:GQ:DP:AD:VAF:PL	1/1:36:30:6,24:0.8:39,38,0	Aldehyde dehydrogenase, C-terminal
contig_187	376281	T	TC	51.9	PASS	upstream_gene_variant	MODIFIER	Pcac251616_g4154	transcript	ANN=TC|upstream_gene_variant|MODIFIER|g4154|g4154|transcript|g4154.t1|protein_coding||c.-1548_-1547insG|||||1548|,TC|downstream_gene_variant|MODIFIER|g4153|g4153|transcript|g4153.t1|protein_coding||c.*3992_*3993insC|||||3993|,TC|downstream_gene_variant|MODIFIER|g4156|g4156|transcript|g4156.t1|protein_coding||c.*1652_*1653insG|||||1652|,TC|intron_variant|MODIFIER|g4155|g4155|transcript|g4155.t1|pr…	GT:GQ:DP:AD:VAF:PL	1/1:46:59:0,58:0.983051:51,46,0	Aldehyde dehydrogenase, dimeric
contig_148	961639	GA	G	58.4	PASS	upstream_gene_variant	MODIFIER	Pcac251616_g1784	transcript	ANN=G|upstream_gene_variant|MODIFIER|g1784|g1784|transcript|g1784.t1|protein_coding||c.-2554delA|||||2554|,G|downstream_gene_variant|MODIFIER|g1783|g1783|transcript|g1783.t1|protein_coding||c.*301delT|||||301|,G|intergenic_region|MODIFIER|g1782-g1783|g1782-g1783|intergenic_region|g1782-g1783|||n.961640delA||||||	GT:GQ:DP:AD:VAF:PL	1/1:41:56:11,44:0.785714:58,40,0	Aldo/keto reductase family
contig_148	961859	ACCCCCCCCCCCCCCCC	A	44	PASS	upstream_gene_variant	MODIFIER	Pcac251616_g1784	transcript	ANN=A|upstream_gene_variant|MODIFIER|g1784|g1784|transcript|g1784.t1|protein_coding||c.-2334_-2319delCCCCCCCCCCCCCCCC|||||2334|,A|downstream_gene_variant|MODIFIER|g1783|g1783|transcript|g1783.t1|protein_coding||c.*66_*81delGGGGGGGGGGGGGGGG|||||81|,A|intergenic_region|MODIFIER|g1782-g1783|g1782-g1783|intergenic_region|g1782-g1783|||n.961860_961875delCCCCCCCCCCCCCCCC||||||	GT:GQ:DP:AD:VAF:PL	1/1:21:56:1,39:0.696429:44,20,0	Aldo/keto reductase family
contig_251	192894	G	GA	62.4	PASS	upstream_gene_variant	MODIFIER	Pcac251616_g7948	transcript	ANN=GA|upstream_gene_variant|MODIFIER|g7948|g7948|transcript|g7948.t1|protein_coding||c.-968_-967insT|||||968|,GA|upstream_gene_variant|MODIFIER|g7949|g7949|transcript|g7949.t1|protein_coding||c.-1429_-1428insA|||||1428|,GA|downstream_gene_variant|MODIFIER|g7947|g7947|transcript|g7947.t1|protein_coding||c.*2180_*2181insA|||||2181|,GA|intergenic_region|MODIFIER|g7948-g7949|g7948-g7949|intergenic_r…	GT:GQ:DP:AD:VAF:PL	1/1:59:50:8,42:0.84:62,61,0	Aldo/keto reductase family
contig_251	193947	A	AACTATACTTTCGTCCGAAAGTATAGATTT	27	PASS	upstream_gene_variant	MODIFIER	Pcac251616_g7948	transcript	ANN=AACTATACTTTCGTCCGAAAGTATAGATTT|upstream_gene_variant|MODIFIER|g7948|g7948|transcript|g7948.t1|protein_coding||c.-2021_-2020insAAATCTATACTTTCGGACGAAAGTATAGT|||||2021|,AACTATACTTTCGTCCGAAAGTATAGATTT|upstream_gene_variant|MODIFIER|g7949|g7949|transcript|g7949.t1|protein_coding||c.-376_-375insACTATACTTTCGTCCGAAAGTATAGATTT|||||375|,AACTATACTTTCGTCCGAAAGTATAGATTT|downstream_gene_variant|MODIFIER|g7…	GT:GQ:DP:AD:VAF:PL	1/1:27:49:5,42:0.857143:26,41,0	Aldo/keto reductase family
contig_251	195095	G	GC	45.2	PASS	upstream_gene_variant	MODIFIER	Pcac251616_g7948	transcript	ANN=GC|upstream_gene_variant|MODIFIER|g7948|g7948|transcript|g7948.t1|protein_coding||c.-3169_-3168insG|||||3169|,GC|downstream_gene_variant|MODIFIER|g7947|g7947|transcript|g7947.t1|protein_coding||c.*4381_*4382insC|||||4382|,GC|downstream_gene_variant|MODIFIER|g7949|g7949|transcript|g7949.t1|protein_coding||c.*165_*166insC|||||166|,GC|intergenic_region|MODIFIER|g7949-g7950|g7949-g7950|intergenic…	GT:GQ:DP:AD:VAF:PL	1/1:43:42:1,40:0.952381:45,46,0	Aldo/keto reductase family
contig_280	432708	A	AT	56.6	PASS	upstream_gene_variant	MODIFIER	Pcac251616_g9631	transcript	ANN=AT|upstream_gene_variant|MODIFIER|g9631|g9631|transcript|g9631.t1|protein_coding||c.-2716_-2715insT|||||2715|,AT|downstream_gene_variant|MODIFIER|g9626|g9626|transcript|g9626.t1|protein_coding||c.*4184_*4185insT|||||4185|,AT|downstream_gene_variant|MODIFIER|g9627|g9627|transcript|g9627.t1|protein_coding||c.*2082_*2083insT|||||2083|,AT|downstream_gene_variant|MODIFIER|g9628|g9628|transcript|g9…	GT:GQ:DP:AD:VAF:PL	1/1:55:59:1,57:0.966102:56,59,0	Aldo/keto reductase family
contig_93	1043024	AAAAAATAAAT	A	49.8	PASS	upstream_gene_variant	MODIFIER	Pcac251616_g16923	transcript	ANN=A|upstream_gene_variant|MODIFIER|g16923|g16923|transcript|g16923.t1|protein_coding||c.-2610_-2601delATTTATTTTT|||||2601|,A|downstream_gene_variant|MODIFIER|g16922|g16922|transcript|g16922.t1|protein_coding||c.*3566_*3575delAAAAATAAAT|||||3566|,A|downstream_gene_variant|MODIFIER|g16925|g16925|transcript|g16925.t1|protein_coding||c.*963_*972delATTTATTTTT|||||972|,A|downstream_gene_variant|MODIF…	GT:GQ:DP:AD:VAF:PL	1/1:48:60:2,58:0.966667:49,53,0	Aldo/keto reductase family
contig_148	689523	A	AT	52.1	PASS	upstream_gene_variant	MODIFIER	Pcac251616_g1703	transcript	ANN=AT|upstream_gene_variant|MODIFIER|g1703|g1703|transcript|g1703.t1|protein_coding||c.-1781_-1780insT|||||1780|,AT|downstream_gene_variant|MODIFIER|g1704|g1704|transcript|g1704.t1|protein_coding||c.*3754_*3755insA|||||3754|,AT|intergenic_region|MODIFIER|g1702-g1703|g1702-g1703|intergenic_region|g1702-g1703|||n.689523_689524insT||||||	GT:GQ:DP:AD:VAF:PL	1/1:51:63:0,63:1:52,57,0	Aldolase-type TIM barrel
contig_214	359952	A	AT	45	PASS	downstream_gene_variant	MODIFIER	Pcac251616_g6170	transcript	ANN=AT|downstream_gene_variant|MODIFIER|g6170|g6170|transcript|g6170.t1|protein_coding||c.*2218_*2219insT|||||2219|,AT|intergenic_region|MODIFIER|g6170-CHR_END|g6170-CHR_END|intergenic_region|g6170-CHR_END|||n.359952_359953insT||||||	GT:GQ:DP:AD:VAF:PL	1/1:39:26:5,20:0.769231:44,40,0	Aldolase-type TIM barrel
contig_256	269233	T	TA	53.3	PASS	upstream_gene_variant	MODIFIER	Pcac251616_g8045	transcript	ANN=TA|upstream_gene_variant|MODIFIER|g8045|g8045|transcript|g8045.t1|protein_coding||c.-3672_-3671insT|||||3672|,TA|downstream_gene_variant|MODIFIER|g8046|g8046|transcript|g8046.t1|protein_coding||c.*599_*600insA|||||600|,TA|downstream_gene_variant|MODIFIER|g8047|g8047|transcript|g8047.t1|protein_coding||c.*229_*230insT|||||229|,TA|downstream_gene_variant|MODIFIER|g8048|g8048|transcript|g8048.t1…	GT:GQ:DP:AD:VAF:PL	1/1:51:76:7,68:0.894737:53,54,0	Aldolase-type TIM barrel
contig_306	483883	T	TA	49.4	PASS	upstream_gene_variant	MODIFIER	Pcac251616_g11200	transcript	ANN=TA|upstream_gene_variant|MODIFIER|g11200|g11200|transcript|g11200.t1|protein_coding||c.-2855_-2854insA|||||2854|,TA|downstream_gene_variant|MODIFIER|g11197|g11197|transcript|g11197.t1|protein_coding||c.*3986_*3987insA|||||3987|,TA|downstream_gene_variant|MODIFIER|g11198|g11198|transcript|g11198.t1|protein_coding||c.*1140_*1141insA|||||1141|,TA|downstream_gene_variant|MODIFIER|g11199|g11199|tr…	GT:GQ:DP:AD:VAF:PL	1/1:48:54:3,51:0.944444:49,52,0	Aldolase-type TIM barrel
contig_244	840929	A	AT	52	PASS	upstream_gene_variant	MODIFIER	Pcac251616_g7428	transcript	ANN=AT|upstream_gene_variant|MODIFIER|g7428|g7428|transcript|g7428.t1|protein_coding||c.-4425_-4424insA|||||4425|,AT|upstream_gene_variant|MODIFIER|g7429|g7429|transcript|g7429.t1|protein_coding||c.-2274_-2273insA|||||2274|,AT|upstream_gene_variant|MODIFIER|g7431|g7431|transcript|g7431.t1|protein_coding||c.-1138_-1137insT|||||1137|,AT|upstream_gene_variant|MODIFIER|g7432|g7432|transcript|g7432.t1…	GT:GQ:DP:AD:VAF:PL	1/1:50:60:3,57:0.95:52,53,0	Aldose 1-epimerase
contig_244	1153903	T	TG	43.5	PASS	upstream_gene_variant	MODIFIER	Pcac251616_g7515	transcript	ANN=TG|upstream_gene_variant|MODIFIER|g7515|g7515|transcript|g7515.t1|protein_coding||c.-643_-642insC|||||643|,TG|downstream_gene_variant|MODIFIER|g7514|g7514|transcript|g7514.t1|protein_coding||c.*2758_*2759insG|||||2759|,TG|intergenic_region|MODIFIER|g7515-g7516|g7515-g7516|intergenic_region|g7515-g7516|||n.1153903_1153904insG||||||	GT:GQ:DP:AD:VAF:PL	1/1:43:46:1,45:0.978261:43,54,0	Aldose 1-epimerase
contig_248	355031	C	CGCATTACGCT	48.8	PASS	upstream_gene_variant	MODIFIER	Pcac251616_g7837	transcript	ANN=CGCATTACGCT|upstream_gene_variant|MODIFIER|g7837|g7837|transcript|g7837.t1|protein_coding||c.-292_-291insAGCGTAATGC|||||292|,CGCATTACGCT|upstream_gene_variant|MODIFIER|g7839|g7839|transcript|g7839.t1|protein_coding||c.-4543_-4542insGCATTACGCT|||||4542|,CGCATTACGCT|downstream_gene_variant|MODIFIER|g7836|g7836|transcript|g7836.t1|protein_coding||c.*2586_*2587insGCATTACGCT|||||2587|,CGCATTACGCT|…	GT:GQ:DP:AD:VAF:PL	1/1:47:66:0,66:1:48,50,0	aldose 1-epimerase, putative
contig_186	144185	GC	G	36.6	PASS	upstream_gene_variant	MODIFIER	Pcac251616_g3898	transcript	ANN=G|upstream_gene_variant|MODIFIER|g3898|g3898|transcript|g3898.t1|protein_coding||c.-2257delG|||||2257|,G|upstream_gene_variant|MODIFIER|g3899|g3899|transcript|g3899.t1|protein_coding||c.-1063delC|||||1063|,G|upstream_gene_variant|MODIFIER|g3900|g3900|transcript|g3900.t1|protein_coding||c.-3111delC|||||3111|,G|intergenic_region|MODIFIER|g3898-g3899|g3898-g3899|intergenic_region|g3898-g3899|||n…	GT:GQ:DP:AD:VAF:PL	1/1:11:61:23,28:0.459016:36,10,0	ALIX V-shaped domain binding to HIV
contig_186	144208	CCCGAAATTTGGGGA	C	42	PASS	upstream_gene_variant	MODIFIER	Pcac251616_g3898	transcript	ANN=C|upstream_gene_variant|MODIFIER|g3898|g3898|transcript|g3898.t1|protein_coding||c.-2293_-2280delTCCCCAAATTTCGG|||||2280|,C|upstream_gene_variant|MODIFIER|g3899|g3899|transcript|g3899.t1|protein_coding||c.-1040_-1027delCCGAAATTTGGGGA|||||1040|,C|upstream_gene_variant|MODIFIER|g3900|g3900|transcript|g3900.t1|protein_coding||c.-3088_-3075delCCGAAATTTGGGGA|||||3088|,C|intergenic_region|MODIFIER|…	GT:GQ:DP:AD:VAF:PL	1/1:38:60:4,56:0.933333:41,40,0	ALIX V-shaped domain binding to HIV
contig_336	1012784	T	TA	55.8	PASS	upstream_gene_variant	MODIFIER	Pcac251616_g12805	transcript	ANN=TA|upstream_gene_variant|MODIFIER|g12805|g12805|transcript|g12805.t1|protein_coding||c.-4429_-4428insT|||||4429|,TA|upstream_gene_variant|MODIFIER|g12806|g12806|transcript|g12806.t1|protein_coding||c.-2042_-2041insT|||||2042|,TA|upstream_gene_variant|MODIFIER|g12807|g12807|transcript|g12807.t1|protein_coding||c.-847_-846insT|||||847|,TA|upstream_gene_variant|MODIFIER|g12808|g12808|transcript|…	GT:GQ:DP:AD:VAF:PL	1/1:53:62:15,44:0.709677:55,55,0	Alkaline phosphatase
contig_257	333835	CCCCCCCCCCCCCCCACA	C	47.3	PASS	upstream_gene_variant	MODIFIER	Pcac251616_g8186	transcript	ANN=C|upstream_gene_variant|MODIFIER|g8186|g8186|transcript|g8186.t1|protein_coding||c.-1707_-1691delCCCCCCCCCCCCCCACA|||||1707|,C|downstream_gene_variant|MODIFIER|g8187|g8187|transcript|g8187.t1|protein_coding||c.*4627_*4643delTGTGGGGGGGGGGGGGG|||||4643|,C|intergenic_region|MODIFIER|g8185-g8186|g8185-g8186|intergenic_region|g8185-g8186|||n.333836_333852delCCCCCCCCCCCCCCACA||||||	GT:GQ:DP:AD:VAF:PL	1/1:44:64:10,52:0.8125:47,45,0	Alkaline-phosphatase-like, core domain
contig_260	121237	G	GA	56.3	PASS	upstream_gene_variant	MODIFIER	Pcac251616_g8430	transcript	ANN=GA|upstream_gene_variant|MODIFIER|g8430|g8430|transcript|g8430.t1|protein_coding||c.-3946_-3945insT|||||3946|,GA|downstream_gene_variant|MODIFIER|g8431|g8431|transcript|g8431.t1|protein_coding||c.*861_*862insA|||||862|,GA|intergenic_region|MODIFIER|g8431-g8432|g8431-g8432|intergenic_region|g8431-g8432|||n.121237_121238insA||||||	GT:GQ:DP:AD:VAF:PL	1/1:50:57:0,57:1:56,51,0	Alkaline-phosphatase-like, core domain
contig_7	1101794	AT	A	51.7	PASS	upstream_gene_variant	MODIFIER	Pcac251616_g15819	transcript	ANN=A|upstream_gene_variant|MODIFIER|g15819|g15819|transcript|g15819.t1|protein_coding||c.-3821delA|||||3821|,A|downstream_gene_variant|MODIFIER|g15820|g15820|transcript|g15820.t1|protein_coding||c.*2352delA|||||2352|,A|intergenic_region|MODIFIER|g15819-g15820|g15819-g15820|intergenic_region|g15819-g15820|||n.1101795delT||||||	GT:GQ:DP:AD:VAF:PL	1/1:48:62:1,60:0.967742:51,49,0	Alkaline-phosphatase-like, core domain
contig_7	1101870	C	CA	52.9	PASS	upstream_gene_variant	MODIFIER	Pcac251616_g15819	transcript	ANN=CA|upstream_gene_variant|MODIFIER|g15819|g15819|transcript|g15819.t1|protein_coding||c.-3897_-3896insT|||||3897|,CA|downstream_gene_variant|MODIFIER|g15820|g15820|transcript|g15820.t1|protein_coding||c.*2276_*2277insT|||||2276|,CA|intergenic_region|MODIFIER|g15819-g15820|g15819-g15820|intergenic_region|g15819-g15820|||n.1101870_1101871insA||||||	GT:GQ:DP:AD:VAF:PL	1/1:50:64:7,52:0.8125:52,53,0	Alkaline-phosphatase-like, core domain
contig_98	190672	A	AGGTGTCAAAGTCATAACGCT	50.7	PASS	upstream_gene_variant	MODIFIER	Pcac251616_g17153	transcript	ANN=AGGTGTCAAAGTCATAACGCT|upstream_gene_variant|MODIFIER|g17153|g17153|transcript|g17153.t1|protein_coding||c.-3134_-3133insGGTGTCAAAGTCATAACGCT|||||3133|,AGGTGTCAAAGTCATAACGCT|downstream_gene_variant|MODIFIER|g17152|g17152|transcript|g17152.t1|protein_coding||c.*1517_*1518insGGTGTCAAAGTCATAACGCT|||||1518|,AGGTGTCAAAGTCATAACGCT|intergenic_region|MODIFIER|g17152-g17153|g17152-g17153|intergenic_reg…	GT:GQ:DP:AD:VAF:PL	1/1:49:83:9,71:0.855422:50,54,0	Alkaline-phosphatase-like, core domain
contig_98	191138	A	AG	55.4	PASS	upstream_gene_variant	MODIFIER	Pcac251616_g17153	transcript	ANN=AG|upstream_gene_variant|MODIFIER|g17153|g17153|transcript|g17153.t1|protein_coding||c.-2668_-2667insG|||||2667|,AG|downstream_gene_variant|MODIFIER|g17152|g17152|transcript|g17152.t1|protein_coding||c.*1983_*1984insG|||||1984|,AG|intergenic_region|MODIFIER|g17152-g17153|g17152-g17153|intergenic_region|g17152-g17153|||n.191138_191139insG||||||	GT:GQ:DP:AD:VAF:PL	1/1:46:82:18,57:0.695122:55,46,0	Alkaline-phosphatase-like, core domain
contig_98	192531	A	ATGCTAGGGAT	52.3	PASS	upstream_gene_variant	MODIFIER	Pcac251616_g17153	transcript	ANN=ATGCTAGGGAT|upstream_gene_variant|MODIFIER|g17153|g17153|transcript|g17153.t1|protein_coding||c.-1275_-1274insTGCTAGGGAT|||||1274|,ATGCTAGGGAT|downstream_gene_variant|MODIFIER|g17152|g17152|transcript|g17152.t1|protein_coding||c.*3376_*3377insTGCTAGGGAT|||||3377|,ATGCTAGGGAT|intergenic_region|MODIFIER|g17152-g17153|g17152-g17153|intergenic_region|g17152-g17153|||n.192531_192532insTGCTAGGGAT||…	GT:GQ:DP:AD:VAF:PL	1/1:51:84:2,81:0.964286:52,55,0	Alkaline-phosphatase-like, core domain
contig_144	279949	G	GTT	50.6	PASS	upstream_gene_variant	MODIFIER	Pcac251616_g1046	transcript	ANN=GTT|upstream_gene_variant|MODIFIER|g1046|g1046|transcript|g1046.t1|protein_coding||c.-2170_-2169insAA|||||2170|,GTT|upstream_gene_variant|MODIFIER|g1048|g1048|transcript|g1048.t1|protein_coding||c.-111_-110insTT|||||110|,GTT|downstream_gene_variant|MODIFIER|g1047|g1047|transcript|g1047.t1|protein_coding||c.*19_*20insTT|||||20|,GTT|downstream_gene_variant|MODIFIER|g1049|g1049|transcript|g1049.…	GT:GQ:DP:AD:VAF:PL	1/1:49:54:1,52:0.962963:50,53,0	Alkyldihydroxyacetonephosphate synthase, peroxisomal
contig_145	195030	AT	A	56.9	PASS	upstream_gene_variant	MODIFIER	Pcac251616_g1126	transcript	ANN=A|upstream_gene_variant|MODIFIER|g1126|g1126|transcript|g1126.t1|protein_coding||c.-1891delA|||||1891|,A|upstream_gene_variant|MODIFIER|g1127|g1127|transcript|g1127.t1|protein_coding||c.-1219delA|||||1219|,A|upstream_gene_variant|MODIFIER|g1128|g1128|transcript|g1128.t1|protein_coding||c.-1320delT|||||1320|,A|downstream_gene_variant|MODIFIER|g1125|g1125|transcript|g1125.t1|protein_coding||c.*…	GT:GQ:DP:AD:VAF:PL	1/1:54:56:2,54:0.964286:56,58,0	Allene oxide synthase-lipoxygenase protein
contig_145	196188	CATTT	C	40	PASS	upstream_gene_variant	MODIFIER	Pcac251616_g1126	transcript	ANN=C|upstream_gene_variant|MODIFIER|g1126|g1126|transcript|g1126.t1|protein_coding||c.-3052_-3049delAAAT|||||3049|,C|upstream_gene_variant|MODIFIER|g1127|g1127|transcript|g1127.t1|protein_coding||c.-2380_-2377delAAAT|||||2377|,C|upstream_gene_variant|MODIFIER|g1128|g1128|transcript|g1128.t1|protein_coding||c.-162_-159delATTT|||||162|,C|intergenic_region|MODIFIER|g1127-g1128|g1127-g1128|intergeni…	GT:GQ:DP:AD:VAF:PL	1/1:38:55:1,54:0.981818:39,42,0	Allene oxide synthase-lipoxygenase protein
contig_145	196948	CTG	C	49	PASS	upstream_gene_variant	MODIFIER	Pcac251616_g1126	transcript	ANN=C|upstream_gene_variant|MODIFIER|g1126|g1126|transcript|g1126.t1|protein_coding||c.-3810_-3809delCA|||||3809|,C|upstream_gene_variant|MODIFIER|g1127|g1127|transcript|g1127.t1|protein_coding||c.-3138_-3137delCA|||||3137|,C|downstream_gene_variant|MODIFIER|g1128|g1128|transcript|g1128.t1|protein_coding||c.*341_*342delTG|||||341|,C|intergenic_region|MODIFIER|g1128-g1129|g1128-g1129|intergenic_re…	GT:GQ:DP:AD:VAF:PL	1/1:45:53:0,53:1:49,46,0	Allene oxide synthase-lipoxygenase protein
contig_93	1298964	GA	G	57.9	PASS	upstream_gene_variant	MODIFIER	Pcac251616_g17008	transcript	ANN=G|upstream_gene_variant|MODIFIER|g17008|g17008|transcript|g17008.t1|protein_coding||c.-4925delA|||||4925|,G|downstream_gene_variant|MODIFIER|g17005|g17005|transcript|g17005.t1|protein_coding||c.*4277delA|||||4277|,G|downstream_gene_variant|MODIFIER|g17006|g17006|transcript|g17006.t1|protein_coding||c.*1263delA|||||1263|,G|intron_variant|MODIFIER|g17007|g17007|transcript|g17007.t1|protein_codi…	GT:GQ:DP:AD:VAF:PL	1/1:49:70:4,60:0.857143:57,49,0	Alpha,alpha-trehalose-phosphate synthase [UDP-forming] A
contig_146	1130939	AAC	A	45.3	PASS	frameshift_variant	HIGH	Pcac251616_g1450	transcript	ANN=A|frameshift_variant|HIGH|g1450|g1450|transcript|g1450.t1|protein_coding|1/1|c.282_283delGT|p.Phe95fs|283/300|282/300|94/99||,A|upstream_gene_variant|MODIFIER|g1451|g1451|transcript|g1451.t1|protein_coding||c.-1555_-1554delAC|||||1555|;LOF=(g1450|g1450|1|1.00)	GT:GQ:DP:AD:VAF:PL	1/1:43:77:3,74:0.961039:45,45,0	alpha/beta hydrolase
contig_146	1135427	GCTCTCTCTCTCTCTCTCT	G	55	PASS	upstream_gene_variant	MODIFIER	Pcac251616_g1450	transcript	ANN=G|upstream_gene_variant|MODIFIER|g1450|g1450|transcript|g1450.t1|protein_coding||c.-4223_-4206delAGAGAGAGAGAGAGAGAG|||||4206|,G|downstream_gene_variant|MODIFIER|g1451|g1451|transcript|g1451.t1|protein_coding||c.*709_*726delCTCTCTCTCTCTCTCTCT|||||709|,G|downstream_gene_variant|MODIFIER|g1452|g1452|transcript|g1452.t1|protein_coding||c.*1319_*1336delAGAGAGAGAGAGAGAGAG|||||1336|,G|intergenic_reg…	GT:GQ:DP:AD:VAF:PL	1/1:54:67:4,63:0.940298:55,59,0	alpha/beta hydrolase
contig_146	1135698	GT	G	49	PASS	upstream_gene_variant	MODIFIER	Pcac251616_g1450	transcript	ANN=G|upstream_gene_variant|MODIFIER|g1450|g1450|transcript|g1450.t1|protein_coding||c.-4477delA|||||4477|,G|downstream_gene_variant|MODIFIER|g1451|g1451|transcript|g1451.t1|protein_coding||c.*980delT|||||980|,G|downstream_gene_variant|MODIFIER|g1452|g1452|transcript|g1452.t1|protein_coding||c.*1065delA|||||1065|,G|intergenic_region|MODIFIER|g1451-g1452|g1451-g1452|intergenic_region|g1451-g1452||…	GT:GQ:DP:AD:VAF:PL	1/1:48:66:7,57:0.863636:48,54,0	alpha/beta hydrolase
contig_81	82550	A	AT	55.2	PASS	upstream_gene_variant	MODIFIER	Pcac251616_g16341	transcript	ANN=AT|upstream_gene_variant|MODIFIER|g16341|g16341|transcript|g16341.t1|protein_coding||c.-2171_-2170insA|||||2171|,AT|upstream_gene_variant|MODIFIER|g16343|g16343|transcript|g16343.t1|protein_coding||c.-46_-45insA|||||46|,AT|downstream_gene_variant|MODIFIER|g16340|g16340|transcript|g16340.t1|protein_coding||c.*4654_*4655insT|||||4655|,AT|downstream_gene_variant|MODIFIER|g16342|g16342|transcript…	GT:GQ:DP:AD:VAF:PL	1/1:49:55:9,44:0.8:55,50,0	Alpha/beta hydrolase family
contig_103	68628	GTT	G	50.1	PASS	upstream_gene_variant	MODIFIER	Pcac251616_g99	transcript	ANN=G|upstream_gene_variant|MODIFIER|g99|g99|transcript|g99.t1|protein_coding||c.-3580_-3579delAA|||||3579|,G|upstream_gene_variant|MODIFIER|g103|g103|transcript|g103.t1|protein_coding||c.-3182_-3181delTT|||||3182|,G|upstream_gene_variant|MODIFIER|g104|g104|transcript|g104.t1|protein_coding||c.-4708_-4707delTT|||||4708|,G|downstream_gene_variant|MODIFIER|g98|g98|transcript|g98.t1|protein_coding||…	GT:GQ:DP:AD:VAF:PL	1/1:44:59:1,54:0.915254:50,45,0	Alpha/Beta hydrolase fold
contig_148	173969	C	CG	48.4	PASS	upstream_gene_variant	MODIFIER	Pcac251616_g1590	transcript	ANN=CG|upstream_gene_variant|MODIFIER|g1590|g1590|transcript|g1590.t1|protein_coding||c.-4901_-4900insG|||||4900|,CG|intergenic_region|MODIFIER|g1589-g1590|g1589-g1590|intergenic_region|g1589-g1590|||n.173969_173970insG||||||	GT:GQ:DP:AD:VAF:PL	1/1:47:56:1,52:0.928571:48,53,0	Alpha/Beta hydrolase fold
contig_148	175266	GAT	G	48.1	PASS	upstream_gene_variant	MODIFIER	Pcac251616_g1590	transcript	ANN=G|upstream_gene_variant|MODIFIER|g1590|g1590|transcript|g1590.t1|protein_coding||c.-3603_-3602delAT|||||3603|,G|intergenic_region|MODIFIER|g1589-g1590|g1589-g1590|intergenic_region|g1589-g1590|||n.175267_175268delAT||||||	GT:GQ:DP:AD:VAF:PL	1/1:39:54:0,54:1:48,39,0	Alpha/Beta hydrolase fold
contig_148	216946	GCC	G,GC	57.8	PASS	upstream_gene_variant	MODIFIER	Pcac251616_g1597	transcript	ANN=G|upstream_gene_variant|MODIFIER|g1597|g1597|transcript|g1597.t1|protein_coding||c.-4914_-4913delGG|||||4913|,GC|upstream_gene_variant|MODIFIER|g1597|g1597|transcript|g1597.t1|protein_coding||c.-4914delG|||||4914|,G|upstream_gene_variant|MODIFIER|g1598|g1598|transcript|g1598.t1|protein_coding||c.-722_-721delCC|||||722|,GC|upstream_gene_variant|MODIFIER|g1598|g1598|transcript|g1598.t1|protein_…	GT:GQ:DP:AD:VAF:PL	1/2:9:33:3,14,14:0.424242,0.424242:57,37,8,37,0,35	Alpha/Beta hydrolase fold
contig_148	217511	A	AGGGGG,AGGGGGG	39.2	PASS	upstream_gene_variant	MODIFIER	Pcac251616_g1598	transcript	ANN=AGGGGG|upstream_gene_variant|MODIFIER|g1598|g1598|transcript|g1598.t1|protein_coding||c.-158_-157insGGGGG|||||157|,AGGGGGG|upstream_gene_variant|MODIFIER|g1598|g1598|transcript|g1598.t1|protein_coding||c.-158_-157insGGGGGG|||||157|,AGGGGG|upstream_gene_variant|MODIFIER|g1599|g1599|transcript|g1599.t1|protein_coding||c.-2507_-2506insGGGGG|||||2506|,AGGGGGG|upstream_gene_variant|MODIFIER|g1599|…	GT:GQ:DP:AD:VAF:PL	1/2:4:32:9,4,10:0.125,0.3125:37,12,21,12,0,3	Alpha/Beta hydrolase fold
contig_148	1636538	AC	A	40.1	PASS	downstream_gene_variant	MODIFIER	Pcac251616_g1966	transcript	ANN=A|downstream_gene_variant|MODIFIER|g1966|g1966|transcript|g1966.t1|protein_coding||c.*3960delC|||||3960|,A|intergenic_region|MODIFIER|g1966-g1967|g1966-g1967|intergenic_region|g1966-g1967|||n.1636539delC||||||	GT:GQ:DP:AD:VAF:PL	1/1:35:50:0,50:1:40,36,0	Alpha/Beta hydrolase fold
contig_148	1636636	C	CTGTCGAGGCA	27.4	PASS	downstream_gene_variant	MODIFIER	Pcac251616_g1966	transcript	ANN=CTGTCGAGGCA|downstream_gene_variant|MODIFIER|g1966|g1966|transcript|g1966.t1|protein_coding||c.*4057_*4058insTGTCGAGGCA|||||4058|,CTGTCGAGGCA|intergenic_region|MODIFIER|g1966-g1967|g1966-g1967|intergenic_region|g1966-g1967|||n.1636636_1636637insTGTCGAGGCA||||||	GT:GQ:DP:AD:VAF:PL	1/1:27:50:2,47:0.94:27,42,0	Alpha/Beta hydrolase fold
contig_148	2036841	GAGTTCTCC	G	40	PASS	upstream_gene_variant	MODIFIER	Pcac251616_g2032	transcript	ANN=G|upstream_gene_variant|MODIFIER|g2032|g2032|transcript|g2032.t1|protein_coding||c.-3736_-3729delGGAGAACT|||||3729|,G|upstream_gene_variant|MODIFIER|g2035|g2035|transcript|g2035.t1|protein_coding||c.-437_-430delAGTTCTCC|||||437|,G|upstream_gene_variant|MODIFIER|g2037|g2037|transcript|g2037.t1|protein_coding||c.-2298_-2291delAGTTCTCC|||||2298|,G|downstream_gene_variant|MODIFIER|g2033|g2033|tra…	GT:GQ:DP:AD:VAF:PL	1/1:38:68:1,66:0.970588:40,41,0	alpha/beta hydrolase fold
contig_178	182479	A	AATACT	49.7	PASS	upstream_gene_variant	MODIFIER	Pcac251616_g3223	transcript	ANN=AATACT|upstream_gene_variant|MODIFIER|g3223|g3223|transcript|g3223.t1|protein_coding||c.-4046_-4045insAGTAT|||||4046|,AATACT|upstream_gene_variant|MODIFIER|g3225|g3225|transcript|g3225.t1|protein_coding||c.-613_-612insATACT|||||612|,AATACT|upstream_gene_variant|MODIFIER|g3227|g3227|transcript|g3227.t1|protein_coding||c.-4263_-4262insATACT|||||4262|,AATACT|downstream_gene_variant|MODIFIER|g322…	GT:GQ:DP:AD:VAF:PL	1/1:47:75:4,68:0.906667:49,49,0	Alpha/Beta hydrolase fold
contig_178	190226	CG	C	39.9	PASS	upstream_gene_variant	MODIFIER	Pcac251616_g3226	transcript	ANN=C|upstream_gene_variant|MODIFIER|g3226|g3226|transcript|g3226.t1|protein_coding||c.-4604delC|||||4604|,C|upstream_gene_variant|MODIFIER|g3228|g3228|transcript|g3228.t1|protein_coding||c.-238delC|||||238|,C|downstream_gene_variant|MODIFIER|g3227|g3227|transcript|g3227.t1|protein_coding||c.*1896delG|||||1896|,C|intergenic_region|MODIFIER|g3228-g3229|g3228-g3229|intergenic_region|g3228-g3229|||n…	GT:GQ:DP:AD:VAF:PL	0/1:38:114:54,60:0.526316:39,0,41	Alpha/Beta hydrolase fold
contig_178	191843	T	TGGACATTTAGGACACCCCGTGAAACTAGAATAGTATACTAACATATATAGTAGACTATACAGTCCCACTGCTA	32.7	PASS	upstream_gene_variant	MODIFIER	Pcac251616_g3228	transcript	ANN=TGGACATTTAGGACACCCCGTGAAACTAGAATAGTATACTAACATATATAGTAGACTATACAGTCCCACTGCTA|upstream_gene_variant|MODIFIER|g3228|g3228|transcript|g3228.t1|protein_coding||c.-1855_-1854insTAGCAGTGGGACTGTATAGTCTACTATATATGTTAGTATACTATTCTAGTTTCACGGGGTGTCCTAAATGTCC|||||1855|,TGGACATTTAGGACACCCCGTGAAACTAGAATAGTATACTAACATATATAGTAGACTATACAGTCCCACTGCTA|downstream_gene_variant|MODIFIER|g3227|g3227|transcript|g3227.t1|p…	GT:GQ:DP:AD:VAF:PL	1/1:31:56:14,39:0.696429:32,36,0	Alpha/Beta hydrolase fold
contig_178	338347	GC	G	57.4	PASS	upstream_gene_variant	MODIFIER	Pcac251616_g3254	transcript	ANN=G|upstream_gene_variant|MODIFIER|g3254|g3254|transcript|g3254.t1|protein_coding||c.-1931delG|||||1931|,G|upstream_gene_variant|MODIFIER|g3255|g3255|transcript|g3255.t1|protein_coding||c.-518delC|||||518|,G|intergenic_region|MODIFIER|g3254-g3255|g3254-g3255|intergenic_region|g3254-g3255|||n.338348delC||||||	GT:GQ:DP:AD:VAF:PL	1/1:41:31:2,26:0.83871:57,40,0	Alpha/Beta hydrolase fold
contig_178	341273	T	TGGGGG,TGGGGGG	48.2	PASS	upstream_gene_variant	MODIFIER	Pcac251616_g3254	transcript	ANN=TGGGGG|upstream_gene_variant|MODIFIER|g3254|g3254|transcript|g3254.t1|protein_coding||c.-4857_-4856insCCCCC|||||4857|,TGGGGGG|upstream_gene_variant|MODIFIER|g3254|g3254|transcript|g3254.t1|protein_coding||c.-4857_-4856insCCCCCC|||||4857|,TGGGGG|downstream_gene_variant|MODIFIER|g3255|g3255|transcript|g3255.t1|protein_coding||c.*1016_*1017insGGGGG|||||1017|,TGGGGGG|downstream_gene_variant|MODIF…	GT:GQ:DP:AD:VAF:PL	1/2:4:36:18,9,7:0.25,0.194444:45,33,1,33,0,26	Alpha/Beta hydrolase fold
contig_178	341322	AGG	A	56	PASS	upstream_gene_variant	MODIFIER	Pcac251616_g3254	transcript	ANN=A|upstream_gene_variant|MODIFIER|g3254|g3254|transcript|g3254.t1|protein_coding||c.-4907_-4906delCC|||||4906|,A|downstream_gene_variant|MODIFIER|g3255|g3255|transcript|g3255.t1|protein_coding||c.*1066_*1067delGG|||||1066|,A|intergenic_region|MODIFIER|g3255-g3256|g3255-g3256|intergenic_region|g3255-g3256|||n.341323_341324delGG||||||	GT:GQ:DP:AD:VAF:PL	1/1:48:36:1,32:0.888889:55,48,0	Alpha/Beta hydrolase fold
contig_178	505513	T	TCCAATTTGACCCATCACAAATTTGACTCGCCCTTTGACCCACAAAGGTGTTGAC	23.6	PASS	upstream_gene_variant	MODIFIER	Pcac251616_g3291	transcript	ANN=TCCAATTTGACCCATCACAAATTTGACTCGCCCTTTGACCCACAAAGGTGTTGAC|upstream_gene_variant|MODIFIER|g3291|g3291|transcript|g3291.t1|protein_coding||c.-4024_-4023insGTCAACACCTTTGTGGGTCAAAGGGCGAGTCAAATTTGTGATGGGTCAAATTGG|||||4024|,TCCAATTTGACCCATCACAAATTTGACTCGCCCTTTGACCCACAAAGGTGTTGAC|downstream_gene_variant|MODIFIER|g3292|g3292|transcript|g3292.t1|protein_coding||c.*948_*949insCCAATTTGACCCATCACAAATTTGACTC…	GT:GQ:DP:AD:VAF:PL	1/1:22:34:10,23:0.676471:23,28,0	Alpha/Beta hydrolase fold
contig_206	10308	CT	C	59.4	PASS	upstream_gene_variant	MODIFIER	Pcac251616_g5396	transcript	ANN=C|upstream_gene_variant|MODIFIER|g5396|g5396|transcript|g5396.t1|protein_coding||c.-4874delT|||||4874|,C|intergenic_region|MODIFIER|g5395-g5396|g5395-g5396|intergenic_region|g5395-g5396|||n.10309delT||||||	GT:GQ:DP:AD:VAF:PL	1/1:53:31:1,30:0.967742:59,53,0	Alpha/Beta hydrolase fold
contig_206	10898	TGGG	T,TG	37.6	PASS	upstream_gene_variant	MODIFIER	Pcac251616_g5396	transcript	ANN=T|upstream_gene_variant|MODIFIER|g5396|g5396|transcript|g5396.t1|protein_coding||c.-4284_-4282delGGG|||||4284|,TG|upstream_gene_variant|MODIFIER|g5396|g5396|transcript|g5396.t1|protein_coding||c.-4283_-4282delGG|||||4283|,T|intergenic_region|MODIFIER|g5395-g5396|g5395-g5396|intergenic_region|g5395-g5396|||n.10899_10901delGGG||||||,TG|intergenic_region|MODIFIER|g5395-g5396|g5395-g5396|intergen…	GT:GQ:DP:AD:VAF:PL	1/2:3:31:4,8,13:0.258065,0.419355:34,3,31,3,0,9	Alpha/Beta hydrolase fold
contig_206	11217	C	CATATATATAT	44.3	PASS	upstream_gene_variant	MODIFIER	Pcac251616_g5396	transcript	ANN=CATATATATAT|upstream_gene_variant|MODIFIER|g5396|g5396|transcript|g5396.t1|protein_coding||c.-3966_-3965insATATATATAT|||||3965|,CATATATATAT|intergenic_region|MODIFIER|g5395-g5396|g5395-g5396|intergenic_region|g5395-g5396|||n.11217_11218insATATATATAT||||||	GT:GQ:DP:AD:VAF:PL	1/1:43:33:4,27:0.818182:44,47,0	Alpha/Beta hydrolase fold
contig_232	248990	AGAG	A	47.4	PASS	upstream_gene_variant	MODIFIER	Pcac251616_g6917	transcript	ANN=A|upstream_gene_variant|MODIFIER|g6917|g6917|transcript|g6917.t1|protein_coding||c.-1635_-1633delCTC|||||1633|,A|upstream_gene_variant|MODIFIER|g6919|g6919|transcript|g6919.t1|protein_coding||c.-2161_-2159delGAG|||||2161|,A|upstream_gene_variant|MODIFIER|g6920|g6920|transcript|g6920.t1|protein_coding||c.-4121_-4119delGAG|||||4121|,A|downstream_gene_variant|MODIFIER|g6916|g6916|transcript|g691…	GT:GQ:DP:AD:VAF:PL	1/1:46:60:0,60:1:47,52,0	Alpha/Beta hydrolase fold
contig_24	284761	A	AG	52.5	PASS	upstream_gene_variant	MODIFIER	Pcac251616_g7152	transcript	ANN=AG|upstream_gene_variant|MODIFIER|g7152|g7152|transcript|g7152.t1|protein_coding||c.-1436_-1435insC|||||1436|,AG|upstream_gene_variant|MODIFIER|g7153|g7153|transcript|g7153.t1|protein_coding||c.-472_-471insC|||||472|,AG|intergenic_region|MODIFIER|g7153-CHR_END|g7153-CHR_END|intergenic_region|g7153-CHR_END|||n.284761_284762insG||||||	GT:GQ:DP:AD:VAF:PL	1/1:49:57:7,50:0.877193:52,52,0	Alpha/Beta hydrolase fold
contig_24	286331	A	ACCCC	49.1	PASS	upstream_gene_variant	MODIFIER	Pcac251616_g7152	transcript	ANN=ACCCC|upstream_gene_variant|MODIFIER|g7152|g7152|transcript|g7152.t1|protein_coding||c.-3006_-3005insGGGG|||||3006|,ACCCC|upstream_gene_variant|MODIFIER|g7153|g7153|transcript|g7153.t1|protein_coding||c.-2042_-2041insGGGG|||||2042|,ACCCC|intergenic_region|MODIFIER|g7153-CHR_END|g7153-CHR_END|intergenic_region|g7153-CHR_END|||n.286331_286332insCCCC||||||	GT:GQ:DP:AD:VAF:PL	1/1:32:50:11,25:0.5:49,32,0	Alpha/Beta hydrolase fold
contig_24	287268	A	AAT	48.6	PASS	upstream_gene_variant	MODIFIER	Pcac251616_g7152	transcript	ANN=AAT|upstream_gene_variant|MODIFIER|g7152|g7152|transcript|g7152.t1|protein_coding||c.-3943_-3942insAT|||||3943|,AAT|upstream_gene_variant|MODIFIER|g7153|g7153|transcript|g7153.t1|protein_coding||c.-2979_-2978insAT|||||2979|,AAT|intergenic_region|MODIFIER|g7153-CHR_END|g7153-CHR_END|intergenic_region|g7153-CHR_END|||n.287268_287269insAT||||||	GT:GQ:DP:AD:VAF:PL	1/1:46:48:1,47:0.979167:48,49,0	Alpha/Beta hydrolase fold
contig_248	65950	A	AAGCACCAACTGGCGCAATG	44.4	PASS	upstream_gene_variant	MODIFIER	Pcac251616_g7762	transcript	ANN=AAGCACCAACTGGCGCAATG|upstream_gene_variant|MODIFIER|g7762|g7762|transcript|g7762.t1|protein_coding||c.-323_-322insCATTGCGCCAGTTGGTGCT|||||323|,AAGCACCAACTGGCGCAATG|downstream_gene_variant|MODIFIER|g7760|g7760|transcript|g7760.t1|protein_coding||c.*4034_*4035insAGCACCAACTGGCGCAATG|||||4035|,AAGCACCAACTGGCGCAATG|downstream_gene_variant|MODIFIER|g7761|g7761|transcript|g7761.t1|protein_coding||c.…	GT:GQ:DP:AD:VAF:PL	1/1:43:33:4,29:0.878788:44,48,0	Alpha/Beta hydrolase fold
contig_256	50489	CA	C	59.7	PASS	upstream_gene_variant	MODIFIER	Pcac251616_g7992	transcript	ANN=C|upstream_gene_variant|MODIFIER|g7992|g7992|transcript|g7992.t1|protein_coding||c.-3973delT|||||3973|,C|downstream_gene_variant|MODIFIER|g7993|g7993|transcript|g7993.t1|protein_coding||c.*2177delA|||||2177|,C|intergenic_region|MODIFIER|g7993-g7994|g7993-g7994|intergenic_region|g7993-g7994|||n.50490delA||||||	GT:GQ:DP:AD:VAF:PL	1/1:55:40:1,39:0.975:59,57,0	Alpha/Beta hydrolase fold
contig_256	51409	AGGGGG	A,AG	55.6	PASS	upstream_gene_variant	MODIFIER	Pcac251616_g7992	transcript	ANN=A|upstream_gene_variant|MODIFIER|g7992|g7992|transcript|g7992.t1|protein_coding||c.-4897_-4893delCCCCC|||||4893|,AG|upstream_gene_variant|MODIFIER|g7992|g7992|transcript|g7992.t1|protein_coding||c.-4897_-4894delCCCC|||||4894|,A|downstream_gene_variant|MODIFIER|g7993|g7993|transcript|g7993.t1|protein_coding||c.*3097_*3101delGGGGG|||||3097|,AG|downstream_gene_variant|MODIFIER|g7993|g7993|transc…	GT:GQ:DP:AD:VAF:PL	1/2:15:38:1,17,16:0.447368,0.421053:55,40,14,40,0,30	Alpha/Beta hydrolase fold
contig_273	73056	GT	G	55.3	PASS	upstream_gene_variant	MODIFIER	Pcac251616_g9004	transcript	ANN=G|upstream_gene_variant|MODIFIER|g9004|g9004|transcript|g9004.t1|protein_coding||c.-2096delA|||||2096|,G|upstream_gene_variant|MODIFIER|g9005|g9005|transcript|g9005.t1|protein_coding||c.-173delA|||||173|,G|upstream_gene_variant|MODIFIER|g9006|g9006|transcript|g9006.t1|protein_coding||c.-143delT|||||143|,G|downstream_gene_variant|MODIFIER|g9003|g9003|transcript|g9003.t1|protein_coding||c.*4761…	GT:GQ:DP:AD:VAF:PL	1/1:37:62:13,48:0.774194:55,36,0	Alpha/Beta hydrolase fold
contig_277	1203938	AG	A	41.8	PASS	downstream_gene_variant	MODIFIER	Pcac251616_g9495	transcript	ANN=A|downstream_gene_variant|MODIFIER|g9495|g9495|transcript|g9495.t1|protein_coding||c.*2781delC|||||2781|,A|intron_variant|MODIFIER|g9494|g9494|transcript|g9494.t1|protein_coding|4/4|c.477+42delC||||||	GT:GQ:DP:AD:VAF:PL	1/1:19:69:21,44:0.637681:41,18,0	Alpha/Beta hydrolase fold
contig_277	1204331	T	TA	51.1	PASS	downstream_gene_variant	MODIFIER	Pcac251616_g9495	transcript	ANN=TA|downstream_gene_variant|MODIFIER|g9495|g9495|transcript|g9495.t1|protein_coding||c.*2388_*2389insT|||||2388|,TA|intron_variant|MODIFIER|g9494|g9494|transcript|g9494.t1|protein_coding|2/4|c.240+24_240+25insT||||||	GT:GQ:DP:AD:VAF:PL	1/1:30:68:12,44:0.647059:51,30,0	Alpha/Beta hydrolase fold
contig_286	216853	C	CT	39.8	PASS	upstream_gene_variant	MODIFIER	Pcac251616_g10041	transcript	ANN=CT|upstream_gene_variant|MODIFIER|g10041|g10041|transcript|g10041.t1|protein_coding||c.-3079_-3078insT|||||3078|,CT|downstream_gene_variant|MODIFIER|g10040|g10040|transcript|g10040.t1|protein_coding||c.*205_*206insT|||||206|,CT|downstream_gene_variant|MODIFIER|g10042|g10042|transcript|g10042.t1|protein_coding||c.*4950_*4951insA|||||4950|,CT|intergenic_region|MODIFIER|g10040-g10041|g10040-g100…	GT:GQ:DP:AD:VAF:PL	1/1:35:44:0,44:1:39,36,0	alpha/beta hydrolase fold
contig_286	236893	G	GT	55.6	PASS	upstream_gene_variant	MODIFIER	Pcac251616_g10045	transcript	ANN=GT|upstream_gene_variant|MODIFIER|g10045|g10045|transcript|g10045.t1|protein_coding||c.-4443_-4442insA|||||4443|,GT|downstream_gene_variant|MODIFIER|g10046|g10046|transcript|g10046.t1|protein_coding||c.*3153_*3154insT|||||3154|,GT|downstream_gene_variant|MODIFIER|g10047|g10047|transcript|g10047.t1|protein_coding||c.*733_*734insT|||||734|,GT|intergenic_region|MODIFIER|g10047-g10048|g10047-g100…	GT:GQ:DP:AD:VAF:PL	1/1:51:27:2,25:0.925926:55,53,0	alpha/beta hydrolase fold
contig_286	237136	A	AC	21.8	PASS	upstream_gene_variant	MODIFIER	Pcac251616_g10045	transcript	ANN=AC|upstream_gene_variant|MODIFIER|g10045|g10045|transcript|g10045.t1|protein_coding||c.-4686_-4685insG|||||4686|,AC|downstream_gene_variant|MODIFIER|g10046|g10046|transcript|g10046.t1|protein_coding||c.*3396_*3397insC|||||3397|,AC|downstream_gene_variant|MODIFIER|g10047|g10047|transcript|g10047.t1|protein_coding||c.*976_*977insC|||||977|,AC|intergenic_region|MODIFIER|g10047-g10048|g10047-g100…	GT:GQ:DP:AD:VAF:PL	0/1:8:26:14,6:0.230769:21,0,7	alpha/beta hydrolase fold
contig_286	237153	GT	G	58.2	PASS	upstream_gene_variant	MODIFIER	Pcac251616_g10045	transcript	ANN=G|upstream_gene_variant|MODIFIER|g10045|g10045|transcript|g10045.t1|protein_coding||c.-4703delA|||||4703|,G|downstream_gene_variant|MODIFIER|g10046|g10046|transcript|g10046.t1|protein_coding||c.*3414delT|||||3414|,G|downstream_gene_variant|MODIFIER|g10047|g10047|transcript|g10047.t1|protein_coding||c.*994delT|||||994|,G|intergenic_region|MODIFIER|g10047-g10048|g10047-g10048|intergenic_region|…	GT:GQ:DP:AD:VAF:PL	1/1:50:25:2,22:0.88:58,50,0	alpha/beta hydrolase fold
contig_286	795867	G	GGGGCA	48.9	PASS	upstream_gene_variant	MODIFIER	Pcac251616_g10179	transcript	ANN=GGGGCA|upstream_gene_variant|MODIFIER|g10179|g10179|transcript|g10179.t1|protein_coding||c.-4884_-4883insTGCCC|||||4884|,GGGGCA|upstream_gene_variant|MODIFIER|g10180|g10180|transcript|g10180.t1|protein_coding||c.-2077_-2076insTGCCC|||||2077|,GGGGCA|upstream_gene_variant|MODIFIER|g10182|g10182|transcript|g10182.t1|protein_coding||c.-65_-64insTGCCC|||||65|,GGGGCA|upstream_gene_variant|MODIFIER|…	GT:GQ:DP:AD:VAF:PL	1/1:46:72:6,66:0.916667:48,48,0	Alpha/Beta hydrolase fold
contig_287	30994	G	GGCCACTTCAC	49	PASS	upstream_gene_variant	MODIFIER	Pcac251616_g10250	transcript	ANN=GGCCACTTCAC|upstream_gene_variant|MODIFIER|g10250|g10250|transcript|g10250.t1|protein_coding||c.-783_-782insGTGAAGTGGC|||||783|,GGCCACTTCAC|downstream_gene_variant|MODIFIER|g10248|g10248|transcript|g10248.t1|protein_coding||c.*3971_*3972insGCCACTTCAC|||||3972|,GGCCACTTCAC|downstream_gene_variant|MODIFIER|g10249|g10249|transcript|g10249.t1|protein_coding||c.*2488_*2489insGCCACTTCAC|||||2489|,G…	GT:GQ:DP:AD:VAF:PL	1/1:47:55:3,52:0.945455:48,50,0	Alpha/Beta hydrolase fold
contig_287	33000	GATCGTATCAT	G	48.5	PASS	upstream_gene_variant	MODIFIER	Pcac251616_g10250	transcript	ANN=G|upstream_gene_variant|MODIFIER|g10250|g10250|transcript|g10250.t1|protein_coding||c.-2798_-2789delATGATACGAT|||||2789|,G|downstream_gene_variant|MODIFIER|g10249|g10249|transcript|g10249.t1|protein_coding||c.*4495_*4504delATCGTATCAT|||||4495|,G|downstream_gene_variant|MODIFIER|g10252|g10252|transcript|g10252.t1|protein_coding||c.*2505_*2514delATGATACGAT|||||2514|,G|intron_variant|MODIFIER|g1…	GT:GQ:DP:AD:VAF:PL	1/1:44:55:0,55:1:48,45,0	Alpha/Beta hydrolase fold
contig_287	145810	A	AGAGTGATTT	46.7	PASS	downstream_gene_variant	MODIFIER	Pcac251616_g10287	transcript	ANN=AGAGTGATTT|downstream_gene_variant|MODIFIER|g10287|g10287|transcript|g10287.t1|protein_coding||c.*539_*540insGAGTGATTT|||||540|,AGAGTGATTT|intergenic_region|MODIFIER|g10287-g10288|g10287-g10288|intergenic_region|g10287-g10288|||n.145810_145811insGAGTGATTT||||||	GT:GQ:DP:AD:VAF:PL	1/1:45:61:4,57:0.934426:46,51,0	Alpha/Beta hydrolase fold
contig_287	149951	A	AGGGG,AGGGGG	49.5	PASS	upstream_gene_variant	MODIFIER	Pcac251616_g10288	transcript	ANN=AGGGG|upstream_gene_variant|MODIFIER|g10288|g10288|transcript|g10288.t1|protein_coding||c.-1147_-1146insGGGG|||||1146|,AGGGGG|upstream_gene_variant|MODIFIER|g10288|g10288|transcript|g10288.t1|protein_coding||c.-1147_-1146insGGGGG|||||1146|,AGGGG|downstream_gene_variant|MODIFIER|g10287|g10287|transcript|g10287.t1|protein_coding||c.*4680_*4681insGGGG|||||4681|,AGGGGG|downstream_gene_variant|MOD…	GT:GQ:DP:AD:VAF:PL	1/2:11:52:24,10,13:0.192308,0.25:49,29,11,29,0,22	Alpha/Beta hydrolase fold
contig_287	154073	AGT	A	51.2	PASS	downstream_gene_variant	MODIFIER	Pcac251616_g10288	transcript	ANN=A|downstream_gene_variant|MODIFIER|g10288|g10288|transcript|g10288.t1|protein_coding||c.*1375_*1376delGT|||||1375|,A|intergenic_region|MODIFIER|g10288-g10289|g10288-g10289|intergenic_region|g10288-g10289|||n.154074_154075delGT||||||	GT:GQ:DP:AD:VAF:PL	1/1:50:48:3,45:0.9375:51,54,0	Alpha/Beta hydrolase fold
contig_287	154274	ACCC	A	55.3	PASS	downstream_gene_variant	MODIFIER	Pcac251616_g10288	transcript	ANN=A|downstream_gene_variant|MODIFIER|g10288|g10288|transcript|g10288.t1|protein_coding||c.*1576_*1578delCCC|||||1576|,A|intergenic_region|MODIFIER|g10288-g10289|g10288-g10289|intergenic_region|g10288-g10289|||n.154275_154277delCCC||||||	GT:GQ:DP:AD:VAF:PL	1/1:45:50:0,41:0.82:55,45,0	Alpha/Beta hydrolase fold
contig_367	251454	G	GT	55.2	PASS	upstream_gene_variant	MODIFIER	Pcac251616_g13124	transcript	ANN=GT|upstream_gene_variant|MODIFIER|g13124|g13124|transcript|g13124.t1|protein_coding||c.-3525_-3524insA|||||3525|,GT|downstream_gene_variant|MODIFIER|g13125|g13125|transcript|g13125.t1|protein_coding||c.*1431_*1432insT|||||1432|,GT|downstream_gene_variant|MODIFIER|g13126|g13126|transcript|g13126.t1|protein_coding||c.*2604_*2605insA|||||2604|,GT|intergenic_region|MODIFIER|g13125-g13126|g13125-g…	GT:GQ:DP:AD:VAF:PL	1/1:53:54:8,44:0.814815:55,56,0	Alpha/Beta hydrolase fold
contig_377	373421	T	TA	53.2	PASS	upstream_gene_variant	MODIFIER	Pcac251616_g13485	transcript	ANN=TA|upstream_gene_variant|MODIFIER|g13485|g13485|transcript|g13485.t1|protein_coding||c.-201_-200insT|||||201|,TA|downstream_gene_variant|MODIFIER|g13483|g13483|transcript|g13483.t1|protein_coding||c.*4574_*4575insA|||||4575|,TA|downstream_gene_variant|MODIFIER|g13484|g13484|transcript|g13484.t1|protein_coding||c.*2080_*2081insA|||||2081|,TA|intergenic_region|MODIFIER|g13485-g13486|g13485-g134…	GT:GQ:DP:AD:VAF:PL	1/1:50:18:0,18:1:53,52,0	Alpha/Beta hydrolase fold
contig_377	377230	CT	C	54.4	PASS	upstream_gene_variant	MODIFIER	Pcac251616_g13485	transcript	ANN=C|upstream_gene_variant|MODIFIER|g13485|g13485|transcript|g13485.t1|protein_coding||c.-4010delA|||||4010|,C|intergenic_region|MODIFIER|g13485-g13486|g13485-g13486|intergenic_region|g13485-g13486|||n.377231delT||||||	GT:GQ:DP:AD:VAF:PL	1/1:48:25:0,25:1:54,49,0	Alpha/Beta hydrolase fold
contig_377	377383	A	AG	57.7	PASS	upstream_gene_variant	MODIFIER	Pcac251616_g13485	transcript	ANN=AG|upstream_gene_variant|MODIFIER|g13485|g13485|transcript|g13485.t1|protein_coding||c.-4163_-4162insC|||||4163|,AG|intergenic_region|MODIFIER|g13485-g13486|g13485-g13486|intergenic_region|g13485-g13486|||n.377383_377384insG||||||	GT:GQ:DP:AD:VAF:PL	1/1:53:22:0,22:1:57,55,0	Alpha/Beta hydrolase fold
contig_39	67452	A	ATAGT	52.5	PASS	upstream_gene_variant	MODIFIER	Pcac251616_g13696	transcript	ANN=ATAGT|upstream_gene_variant|MODIFIER|g13696|g13696|transcript|g13696.t1|protein_coding||c.-3059_-3058insACTA|||||3059|,ATAGT|upstream_gene_variant|MODIFIER|g13697|g13697|transcript|g13697.t1|protein_coding||c.-561_-560insACTA|||||561|,ATAGT|downstream_gene_variant|MODIFIER|g13698|g13698|transcript|g13698.t1|protein_coding||c.*1714_*1715insACTA|||||1714|,ATAGT|intergenic_region|MODIFIER|g13697…	GT:GQ:DP:AD:VAF:PL	1/1:52:103:2,101:0.980583:52,64,0	Alpha/Beta hydrolase fold
contig_39	76426	GT	G	45.5	PASS	upstream_gene_variant	MODIFIER	Pcac251616_g13699	transcript	ANN=G|upstream_gene_variant|MODIFIER|g13699|g13699|transcript|g13699.t1|protein_coding||c.-1546delA|||||1546|,G|downstream_gene_variant|MODIFIER|g13700|g13700|transcript|g13700.t1|protein_coding||c.*756delA|||||756|,G|intergenic_region|MODIFIER|g13699-g13700|g13699-g13700|intergenic_region|g13699-g13700|||n.76427delT||||||	GT:GQ:DP:AD:VAF:PL	1/1:29:45:8,37:0.822222:45,29,0	Alpha/Beta hydrolase fold
contig_421	278477	G	GC	55.1	PASS	upstream_gene_variant	MODIFIER	Pcac251616_g14688	transcript	ANN=GC|upstream_gene_variant|MODIFIER|g14688|g14688|transcript|g14688.t1|protein_coding||c.-287_-286insC|||||286|,GC|upstream_gene_variant|MODIFIER|g14689|g14689|transcript|g14689.t1|protein_coding||c.-1870_-1869insC|||||1869|,GC|downstream_gene_variant|MODIFIER|g14687|g14687|transcript|g14687.t1|protein_coding||c.*81_*82insC|||||82|,GC|downstream_gene_variant|MODIFIER|g14690|g14690|transcript|g1…	GT:GQ:DP:AD:VAF:PL	1/1:49:78:0,77:0.987179:55,50,0	Alpha/Beta hydrolase fold
contig_45	106654	GCCTCAAAAC	G	51.9	PASS	upstream_gene_variant	MODIFIER	Pcac251616_g14867	transcript	ANN=G|upstream_gene_variant|MODIFIER|g14867|g14867|transcript|g14867.t1|protein_coding||c.-4184_-4176delCCTCAAAAC|||||4184|,G|intergenic_region|MODIFIER|g14866-g14867|g14866-g14867|intergenic_region|g14866-g14867|||n.106655_106663delCCTCAAAAC||||||	GT:GQ:DP:AD:VAF:PL	1/1:51:42:0,42:1:51,58,0	Alpha/Beta hydrolase fold
contig_45	107042	A	AT	37.2	PASS	upstream_gene_variant	MODIFIER	Pcac251616_g14867	transcript	ANN=AT|upstream_gene_variant|MODIFIER|g14867|g14867|transcript|g14867.t1|protein_coding||c.-3797_-3796insT|||||3796|,AT|intergenic_region|MODIFIER|g14866-g14867|g14866-g14867|intergenic_region|g14866-g14867|||n.107042_107043insT||||||	GT:GQ:DP:AD:VAF:PL	1/1:37:41:4,37:0.902439:37,44,0	Alpha/Beta hydrolase fold
contig_45	284239	TA	T	53.6	PASS	upstream_gene_variant	MODIFIER	Pcac251616_g14907	transcript	ANN=T|upstream_gene_variant|MODIFIER|g14907|g14907|transcript|g14907.t1|protein_coding||c.-4571delT|||||4571|,T|upstream_gene_variant|MODIFIER|g14908|g14908|transcript|g14908.t1|protein_coding||c.-3178delT|||||3178|,T|upstream_gene_variant|MODIFIER|g14910|g14910|transcript|g14910.t1|protein_coding||c.-263delA|||||263|,T|upstream_gene_variant|MODIFIER|g14911|g14911|transcript|g14911.t1|protein_cod…	GT:GQ:DP:AD:VAF:PL	1/1:48:47:1,46:0.978723:53,49,0	Alpha/Beta hydrolase fold
contig_7	1689451	GCCCCCC	G	54.4	PASS	upstream_gene_variant	MODIFIER	Pcac251616_g15944	transcript	ANN=G|upstream_gene_variant|MODIFIER|g15944|g15944|transcript|g15944.t1|protein_coding||c.-2745_-2740delGGGGGG|||||2740|,G|downstream_gene_variant|MODIFIER|g15945|g15945|transcript|g15945.t1|protein_coding||c.*2068_*2073delCCCCCC|||||2068|,G|downstream_gene_variant|MODIFIER|g15946|g15946|transcript|g15946.t1|protein_coding||c.*1118_*1123delGGGGGG|||||1123|,G|downstream_gene_variant|MODIFIER|g1594…	GT:GQ:DP:AD:VAF:PL	1/1:37:52:0,40:0.769231:54,36,0	Alpha/Beta hydrolase fold
contig_81	86813	A	AAAAC	43.3	PASS	upstream_gene_variant	MODIFIER	Pcac251616_g16343	transcript	ANN=AAAAC|upstream_gene_variant|MODIFIER|g16343|g16343|transcript|g16343.t1|protein_coding||c.-4309_-4308insGTTT|||||4309|,AAAAC|upstream_gene_variant|MODIFIER|g16344|g16344|transcript|g16344.t1|protein_coding||c.-3242_-3241insGTTT|||||3242|,AAAAC|upstream_gene_variant|MODIFIER|g16345|g16345|transcript|g16345.t1|protein_coding||c.-2010_-2009insGTTT|||||2010|,AAAAC|upstream_gene_variant|MODIFIER|g…	GT:GQ:DP:AD:VAF:PL	1/1:37:56:6,47:0.839286:43,38,0	Alpha/Beta hydrolase fold
contig_9	459044	AC	A	57.6	PASS	upstream_gene_variant	MODIFIER	Pcac251616_g16487	transcript	ANN=A|upstream_gene_variant|MODIFIER|g16487|g16487|transcript|g16487.t1|protein_coding||c.-3502delC|||||3502|,A|intergenic_region|MODIFIER|g16486-g16487|g16486-g16487|intergenic_region|g16486-g16487|||n.459045delC||||||	GT:GQ:DP:AD:VAF:PL	1/1:52:38:0,38:1:57,53,0	Alpha/Beta hydrolase fold
contig_9	557463	C	CAGTACCGAGTG	45.4	PASS	upstream_gene_variant	MODIFIER	Pcac251616_g16520	transcript	ANN=CAGTACCGAGTG|upstream_gene_variant|MODIFIER|g16520|g16520|transcript|g16520.t1|protein_coding||c.-4162_-4161insAGTACCGAGTG|||||4161|,CAGTACCGAGTG|downstream_gene_variant|MODIFIER|g16519|g16519|transcript|g16519.t1|protein_coding||c.*79_*80insAGTACCGAGTG|||||80|,CAGTACCGAGTG|intergenic_region|MODIFIER|g16519-g16520|g16519-g16520|intergenic_region|g16519-g16520|||n.557463_557464insAGTACCGAGTG||…	GT:GQ:DP:AD:VAF:PL	1/1:44:55:3,52:0.945455:45,48,0	Alpha/Beta hydrolase fold
contig_9	560021	CA	C	55.1	PASS	upstream_gene_variant	MODIFIER	Pcac251616_g16520	transcript	ANN=C|upstream_gene_variant|MODIFIER|g16520|g16520|transcript|g16520.t1|protein_coding||c.-1603delA|||||1603|,C|upstream_gene_variant|MODIFIER|g16521|g16521|transcript|g16521.t1|protein_coding||c.-2933delA|||||2933|,C|upstream_gene_variant|MODIFIER|g16522|g16522|transcript|g16522.t1|protein_coding||c.-4721delA|||||4721|,C|downstream_gene_variant|MODIFIER|g16519|g16519|transcript|g16519.t1|protein…	GT:GQ:DP:AD:VAF:PL	1/1:48:55:4,50:0.909091:55,49,0	Alpha/Beta hydrolase fold
contig_9	560703	T	TCA	47	PASS	upstream_gene_variant	MODIFIER	Pcac251616_g16520	transcript	ANN=TCA|upstream_gene_variant|MODIFIER|g16520|g16520|transcript|g16520.t1|protein_coding||c.-922_-921insCA|||||921|,TCA|upstream_gene_variant|MODIFIER|g16521|g16521|transcript|g16521.t1|protein_coding||c.-2252_-2251insCA|||||2251|,TCA|upstream_gene_variant|MODIFIER|g16522|g16522|transcript|g16522.t1|protein_coding||c.-4040_-4039insCA|||||4039|,TCA|downstream_gene_variant|MODIFIER|g16519|g16519|tr…	GT:GQ:DP:AD:VAF:PL	1/1:45:56:1,55:0.982143:46,49,0	Alpha/Beta hydrolase fold
contig_93	875907	TA	T	50.8	PASS	upstream_gene_variant	MODIFIER	Pcac251616_g16855	transcript	ANN=T|upstream_gene_variant|MODIFIER|g16855|g16855|transcript|g16855.t1|protein_coding||c.-2892delT|||||2892|,T|upstream_gene_variant|MODIFIER|g16856|g16856|transcript|g16856.t1|protein_coding||c.-2218delT|||||2218|,T|upstream_gene_variant|MODIFIER|g16857|g16857|transcript|g16857.t1|protein_coding||c.-1646delA|||||1646|,T|downstream_gene_variant|MODIFIER|g16858|g16858|transcript|g16858.t1|protein…	GT:GQ:DP:AD:VAF:PL	1/1:46:56:0,56:1:50,47,0	Alpha/Beta hydrolase fold
contig_81	88485	A	AC	50.4	PASS	upstream_gene_variant	MODIFIER	Pcac251616_g16344	transcript	ANN=AC|upstream_gene_variant|MODIFIER|g16344|g16344|transcript|g16344.t1|protein_coding||c.-4914_-4913insG|||||4914|,AC|upstream_gene_variant|MODIFIER|g16345|g16345|transcript|g16345.t1|protein_coding||c.-3682_-3681insG|||||3682|,AC|upstream_gene_variant|MODIFIER|g16346|g16346|transcript|g16346.t1|protein_coding||c.-799_-798insG|||||799|,AC|upstream_gene_variant|MODIFIER|g16347|g16347|transcript|…	GT:GQ:DP:AD:VAF:PL	1/1:47:57:3,50:0.877193:50,50,0	Alpha/beta hydrolase fold-5
contig_257	250957	TGGG	T	55.9	PASS	upstream_gene_variant	MODIFIER	Pcac251616_g8170	transcript	ANN=T|upstream_gene_variant|MODIFIER|g8170|g8170|transcript|g8170.t1|protein_coding||c.-31_-29delCCC|||||29|,T|downstream_gene_variant|MODIFIER|g8169|g8169|transcript|g8169.t1|protein_coding||c.*3695_*3697delGGG|||||3695|,T|downstream_gene_variant|MODIFIER|g8171|g8171|transcript|g8171.t1|protein_coding||c.*2288_*2290delCCC|||||2290|,T|intergenic_region|MODIFIER|g8170-g8171|g8170-g8171|intergenic_…	GT:GQ:DP:AD:VAF:PL	1/1:46:57:1,47:0.824561:55,46,0	Alpha/Beta hydrolase protein
contig_257	254385	GT	G	55.8	PASS	upstream_gene_variant	MODIFIER	Pcac251616_g8170	transcript	ANN=G|upstream_gene_variant|MODIFIER|g8170|g8170|transcript|g8170.t1|protein_coding||c.-3457delA|||||3457|,G|upstream_gene_variant|MODIFIER|g8171|g8171|transcript|g8171.t1|protein_coding||c.-86delA|||||86|,G|upstream_gene_variant|MODIFIER|g8172|g8172|transcript|g8172.t1|protein_coding||c.-4411delT|||||4411|,G|intergenic_region|MODIFIER|g8171-g8172|g8171-g8172|intergenic_region|g8171-g8172|||n.254…	GT:GQ:DP:AD:VAF:PL	1/1:50:54:4,50:0.925926:55,50,0	Alpha/Beta hydrolase protein
contig_257	254805	GTA	G	54	PASS	upstream_gene_variant	MODIFIER	Pcac251616_g8170	transcript	ANN=G|upstream_gene_variant|MODIFIER|g8170|g8170|transcript|g8170.t1|protein_coding||c.-3878_-3877delTA|||||3877|,G|upstream_gene_variant|MODIFIER|g8171|g8171|transcript|g8171.t1|protein_coding||c.-507_-506delTA|||||506|,G|upstream_gene_variant|MODIFIER|g8172|g8172|transcript|g8172.t1|protein_coding||c.-3991_-3990delTA|||||3991|,G|intergenic_region|MODIFIER|g8171-g8172|g8171-g8172|intergenic_regi…	GT:GQ:DP:AD:VAF:PL	1/1:49:50:1,49:0.98:53,50,0	Alpha/Beta hydrolase protein
contig_212	1400356	CAAAAAA	C	49.6	PASS	upstream_gene_variant	MODIFIER	Pcac251616_g6049	transcript	ANN=C|upstream_gene_variant|MODIFIER|g6049|g6049|transcript|g6049.t1|protein_coding||c.-3167_-3162delTTTTTT|||||3162|,C|upstream_gene_variant|MODIFIER|g6051|g6051|transcript|g6051.t1|protein_coding||c.-1780_-1775delAAAAAA|||||1780|,C|downstream_gene_variant|MODIFIER|g6048|g6048|transcript|g6048.t1|protein_coding||c.*4129_*4134delAAAAAA|||||4129|,C|intron_variant|MODIFIER|g6050|g6050|transcript|g6…	GT:GQ:DP:AD:VAF:PL	1/1:47:113:0,111:0.982301:49,50,0	Alpha/beta knot methyltransferase
contig_188	1558742	A	AT	52.7	PASS	downstream_gene_variant	MODIFIER	Pcac251616_g5012	transcript	ANN=AT|downstream_gene_variant|MODIFIER|g5012|g5012|transcript|g5012.t1|protein_coding||c.*4329_*4330insA|||||4329|,AT|intergenic_region|MODIFIER|g5011-g5012|g5011-g5012|intergenic_region|g5011-g5012|||n.1558742_1558743insT||||||	GT:GQ:DP:AD:VAF:PL	1/1:50:30:1,28:0.933333:52,53,0	Alpha/beta superfamily hydrolase
contig_188	1561639	AT	A	58.1	PASS	downstream_gene_variant	MODIFIER	Pcac251616_g5012	transcript	ANN=A|downstream_gene_variant|MODIFIER|g5012|g5012|transcript|g5012.t1|protein_coding||c.*1432delA|||||1432|,A|intergenic_region|MODIFIER|g5011-g5012|g5011-g5012|intergenic_region|g5011-g5012|||n.1561640delT||||||	GT:GQ:DP:AD:VAF:PL	1/1:50:30:0,30:1:58,50,0	Alpha/beta superfamily hydrolase
contig_188	1567709	G	GT	47.9	PASS	upstream_gene_variant	MODIFIER	Pcac251616_g5012	transcript	ANN=GT|upstream_gene_variant|MODIFIER|g5012|g5012|transcript|g5012.t1|protein_coding||c.-3574_-3573insA|||||3574|,GT|intergenic_region|MODIFIER|g5012-g5013|g5012-g5013|intergenic_region|g5012-g5013|||n.1567709_1567710insT||||||	GT:GQ:DP:AD:VAF:PL	1/1:47:37:0,37:1:47,52,0	Alpha/beta superfamily hydrolase
contig_146	678055	AT	A	54.1	PASS	upstream_gene_variant	MODIFIER	Pcac251616_g1330	transcript	ANN=A|upstream_gene_variant|MODIFIER|g1330|g1330|transcript|g1330.t1|protein_coding||c.-2513delA|||||2513|,A|upstream_gene_variant|MODIFIER|g1332|g1332|transcript|g1332.t1|protein_coding||c.-173delA|||||173|,A|upstream_gene_variant|MODIFIER|g1334|g1334|transcript|g1334.t1|protein_coding||c.-2316delT|||||2316|,A|upstream_gene_variant|MODIFIER|g1335|g1335|transcript|g1335.t1|protein_coding||c.-3589…	GT:GQ:DP:AD:VAF:PL	1/1:51:49:0,49:1:54,53,0	Alpha-ketoglutarate-dependent dioxygenase alkB-like protein
contig_227	439699	AT	A	60.4	PASS	upstream_gene_variant	MODIFIER	Pcac251616_g6381	transcript	ANN=A|upstream_gene_variant|MODIFIER|g6381|g6381|transcript|g6381.t1|protein_coding||c.-499delA|||||499|,A|upstream_gene_variant|MODIFIER|g6385|g6385|transcript|g6385.t1|protein_coding||c.-4242delT|||||4242|,A|downstream_gene_variant|MODIFIER|g6379|g6379|transcript|g6379.t1|protein_coding||c.*4181delT|||||4181|,A|downstream_gene_variant|MODIFIER|g6380|g6380|transcript|g6380.t1|protein_coding||c.*…	GT:GQ:DP:AD:VAF:PL	1/1:53:61:5,55:0.901639:60,53,0	Alpha-kinase family
contig_27	361743	A	AT	65.4	PASS	upstream_gene_variant	MODIFIER	Pcac251616_g8748	transcript	ANN=AT|upstream_gene_variant|MODIFIER|g8748|g8748|transcript|g8748.t1|protein_coding||c.-4256_-4255insA|||||4256|,AT|intergenic_region|MODIFIER|g8748-g8749|g8748-g8749|intergenic_region|g8748-g8749|||n.361743_361744insT||||||	GT:GQ:DP:AD:VAF:PL	1/1:62:81:10,66:0.814815:65,65,0	Alpha-kinase family
contig_182	160984	G	GTTTTT	52.2	PASS	upstream_gene_variant	MODIFIER	Pcac251616_g3679	transcript	ANN=GTTTTT|upstream_gene_variant|MODIFIER|g3679|g3679|transcript|g3679.t1|protein_coding||c.-3257_-3256insAAAAA|||||3257|,GTTTTT|upstream_gene_variant|MODIFIER|g3680|g3680|transcript|g3680.t1|protein_coding||c.-2249_-2248insAAAAA|||||2249|,GTTTTT|upstream_gene_variant|MODIFIER|g3684|g3684|transcript|g3684.t1|protein_coding||c.-4242_-4241insTTTTT|||||4241|,GTTTTT|downstream_gene_variant|MODIFIER|g…	GT:GQ:DP:AD:VAF:PL	1/1:27:70:24,29:0.414286:52,27,0	Alpha-N-acetylglucosaminidase
contig_336	135997	AC	A	55.6	PASS	upstream_gene_variant	MODIFIER	Pcac251616_g12523	transcript	ANN=A|upstream_gene_variant|MODIFIER|g12523|g12523|transcript|g12523.t1|protein_coding||c.-2439delC|||||2439|,A|upstream_gene_variant|MODIFIER|g12525|g12525|transcript|g12525.t1|protein_coding||c.-4950delC|||||4950|,A|downstream_gene_variant|MODIFIER|g12524|g12524|transcript|g12524.t1|protein_coding||c.*3688delG|||||3688|,A|intergenic_region|MODIFIER|g12522-g12523|g12522-g12523|intergenic_region|…	GT:GQ:DP:AD:VAF:PL	1/1:48:46:2,44:0.956522:55,49,0	Alpha-soluble NSF attachment protein
contig_247	161076	A	AC	33.8	PASS	upstream_gene_variant	MODIFIER	Pcac251616_g7685	transcript	ANN=AC|upstream_gene_variant|MODIFIER|g7685|g7685|transcript|g7685.t1|protein_coding||c.-18_-17insC|||||17|,AC|upstream_gene_variant|MODIFIER|g7686|g7686|transcript|g7686.t1|protein_coding||c.-1349_-1348insC|||||1348|,AC|upstream_gene_variant|MODIFIER|g7687|g7687|transcript|g7687.t1|protein_coding||c.-2415_-2414insC|||||2414|,AC|downstream_gene_variant|MODIFIER|g7684|g7684|transcript|g7684.t1|pro…	GT:GQ:DP:AD:VAF:PL	1/1:10:51:22,16:0.313726:33,9,0	Alternative oxidase
contig_178	738830	A	ACTGT	52.8	PASS	upstream_gene_variant	MODIFIER	Pcac251616_g3355	transcript	ANN=ACTGT|upstream_gene_variant|MODIFIER|g3355|g3355|transcript|g3355.t1|protein_coding||c.-2142_-2141insACAG|||||2142|,ACTGT|upstream_gene_variant|MODIFIER|g3358|g3358|transcript|g3358.t1|protein_coding||c.-1016_-1015insCTGT|||||1015|,ACTGT|downstream_gene_variant|MODIFIER|g3356|g3356|transcript|g3356.t1|protein_coding||c.*50_*51insCTGT|||||51|,ACTGT|downstream_gene_variant|MODIFIER|g3357|g3357|…	GT:GQ:DP:AD:VAF:PL	1/1:51:63:0,62:0.984127:52,55,0	Amidohydrolase family
contig_405	7943	A	AGG	58.3	PASS	upstream_gene_variant	MODIFIER	Pcac251616_g14162	transcript	ANN=AGG|upstream_gene_variant|MODIFIER|g14162|g14162|transcript|g14162.t1|protein_coding||c.-55_-54insCC|||||55|,AGG|upstream_gene_variant|MODIFIER|g14164|g14164|transcript|g14164.t1|protein_coding||c.-727_-726insGG|||||726|,AGG|downstream_gene_variant|MODIFIER|g14161|g14161|transcript|g14161.t1|protein_coding||c.*1682_*1683insGG|||||1683|,AGG|downstream_gene_variant|MODIFIER|g14163|g14163|transc…	GT:GQ:DP:AD:VAF:PL	1/1:55:45:2,43:0.955556:58,57,0	Amino acid kinase family
contig_244	1658419	T	TA	56.8	PASS	upstream_gene_variant	MODIFIER	Pcac251616_g7618	transcript	ANN=TA|upstream_gene_variant|MODIFIER|g7618|g7618|transcript|g7618.t1|protein_coding||c.-3572_-3571insT|||||3572|,TA|intergenic_region|MODIFIER|g7618-g7619|g7618-g7619|intergenic_region|g7618-g7619|||n.1658419_1658420insA||||||	GT:GQ:DP:AD:VAF:PL	1/1:51:29:3,26:0.896552:56,51,0	Amino acid permease
contig_244	1702942	G	GA	53.3	PASS	upstream_gene_variant	MODIFIER	Pcac251616_g7625	transcript	ANN=GA|upstream_gene_variant|MODIFIER|g7625|g7625|transcript|g7625.t1|protein_coding||c.-637_-636insT|||||637|,GA|upstream_gene_variant|MODIFIER|g7627|g7627|transcript|g7627.t1|protein_coding||c.-2545_-2544insA|||||2544|,GA|upstream_gene_variant|MODIFIER|g7628|g7628|transcript|g7628.t1|protein_coding||c.-4324_-4323insA|||||4323|,GA|downstream_gene_variant|MODIFIER|g7623|g7623|transcript|g7623.t1|…	GT:GQ:DP:AD:VAF:PL	1/1:50:59:3,55:0.932203:53,52,0	Amino acid permease
contig_394	406062	A	AT	56.8	PASS	splice_region_variant&intron_variant	LOW	Pcac251616_g14013	transcript	ANN=AT|splice_region_variant&intron_variant|LOW|g14013|g14013|transcript|g14013.t1|protein_coding|8/8|c.1348+3_1348+4insT||||||,AT|upstream_gene_variant|MODIFIER|g14014|g14014|transcript|g14014.t1|protein_coding||c.-404_-403insT|||||403|,AT|downstream_gene_variant|MODIFIER|g14012|g14012|transcript|g14012.t1|protein_coding||c.*2541_*2542insT|||||2542|	GT:GQ:DP:AD:VAF:PL	1/1:53:52:3,45:0.865385:56,55,0	Amino acid permease
contig_133	660252	TG	T	60.4	PASS	upstream_gene_variant	MODIFIER	Pcac251616_g815	transcript	ANN=T|upstream_gene_variant|MODIFIER|g815|g815|transcript|g815.t1|protein_coding||c.-2431delG|||||2431|,T|downstream_gene_variant|MODIFIER|g813|g813|transcript|g813.t1|protein_coding||c.*4714delG|||||4714|,T|downstream_gene_variant|MODIFIER|g814|g814|transcript|g814.t1|protein_coding||c.*3358delG|||||3358|,T|intergenic_region|MODIFIER|g814-g815|g814-g815|intergenic_region|g814-g815|||n.660253delG…	GT:GQ:DP:AD:VAF:PL	1/1:56:64:1,58:0.90625:60,57,0	Amino Acid/Auxin Permease (AAAP) Family
contig_133	665806	G	GCCCCC	26.9	PASS	downstream_gene_variant	MODIFIER	Pcac251616_g815	transcript	ANN=GCCCCC|downstream_gene_variant|MODIFIER|g815|g815|transcript|g815.t1|protein_coding||c.*1629_*1630insCCCCC|||||1630|,GCCCCC|downstream_gene_variant|MODIFIER|g816|g816|transcript|g816.t1|protein_coding||c.*156_*157insGGGGG|||||156|,GCCCCC|intergenic_region|MODIFIER|g815-g816|g815-g816|intergenic_region|g815-g816|||n.665806_665807insCCCCC||||||	GT:GQ:DP:AD:VAF:PL	0/1:6:38:17,8:0.210526:25,0,4	Amino Acid/Auxin Permease (AAAP) Family
contig_148	670003	G	GA	55	PASS	upstream_gene_variant	MODIFIER	Pcac251616_g1701	transcript	ANN=GA|upstream_gene_variant|MODIFIER|g1701|g1701|transcript|g1701.t1|protein_coding||c.-4709_-4708insA|||||4708|,GA|intergenic_region|MODIFIER|g1700-g1701|g1700-g1701|intergenic_region|g1700-g1701|||n.670003_670004insA||||||	GT:GQ:DP:AD:VAF:PL	1/1:51:60:9,45:0.75:54,52,0	Amino Acid/Auxin Permease (AAAP) Family
contig_148	670090	C	CA	56.5	PASS	upstream_gene_variant	MODIFIER	Pcac251616_g1701	transcript	ANN=CA|upstream_gene_variant|MODIFIER|g1701|g1701|transcript|g1701.t1|protein_coding||c.-4622_-4621insA|||||4621|,CA|intergenic_region|MODIFIER|g1700-g1701|g1700-g1701|intergenic_region|g1700-g1701|||n.670090_670091insA||||||	GT:GQ:DP:AD:VAF:PL	1/1:51:61:5,52:0.852459:56,52,0	Amino Acid/Auxin Permease (AAAP) Family
contig_148	673372	CA	C	52.9	PASS	upstream_gene_variant	MODIFIER	Pcac251616_g1701	transcript	ANN=C|upstream_gene_variant|MODIFIER|g1701|g1701|transcript|g1701.t1|protein_coding||c.-1339delA|||||1339|,C|upstream_gene_variant|MODIFIER|g1702|g1702|transcript|g1702.t1|protein_coding||c.-4958delA|||||4958|,C|intergenic_region|MODIFIER|g1700-g1701|g1700-g1701|intergenic_region|g1700-g1701|||n.673373delA||||||	GT:GQ:DP:AD:VAF:PL	1/1:50:62:4,57:0.919355:52,52,0	Amino Acid/Auxin Permease (AAAP) Family
contig_187	192313	CGCT	C	50	PASS	upstream_gene_variant	MODIFIER	Pcac251616_g4092	transcript	ANN=C|upstream_gene_variant|MODIFIER|g4092|g4092|transcript|g4092.t1|protein_coding||c.-4666_-4664delAGC|||||4664|,C|upstream_gene_variant|MODIFIER|g4094|g4094|transcript|g4094.t1|protein_coding||c.-350_-348delAGC|||||348|,C|downstream_gene_variant|MODIFIER|g4093|g4093|transcript|g4093.t1|protein_coding||c.*1399_*1401delGCT|||||1399|,C|downstream_gene_variant|MODIFIER|g4095|g4095|transcript|g4095…	GT:GQ:DP:AD:VAF:PL	1/1:42:60:1,59:0.983333:50,43,0	Amino Acid/Auxin Permease (AAAP) Family
contig_187	192325	C	CTT	47.4	PASS	upstream_gene_variant	MODIFIER	Pcac251616_g4092	transcript	ANN=CTT|upstream_gene_variant|MODIFIER|g4092|g4092|transcript|g4092.t1|protein_coding||c.-4676_-4675insAA|||||4676|,CTT|upstream_gene_variant|MODIFIER|g4094|g4094|transcript|g4094.t1|protein_coding||c.-360_-359insAA|||||360|,CTT|downstream_gene_variant|MODIFIER|g4093|g4093|transcript|g4093.t1|protein_coding||c.*1410_*1411insTT|||||1411|,CTT|downstream_gene_variant|MODIFIER|g4095|g4095|transcript|…	GT:GQ:DP:AD:VAF:PL	1/1:45:60:1,57:0.95:47,48,0	Amino Acid/Auxin Permease (AAAP) Family
contig_230	142928	CA	C	40.9	PASS	upstream_gene_variant	MODIFIER	Pcac251616_g6760	transcript	ANN=C|upstream_gene_variant|MODIFIER|g6760|g6760|transcript|g6760.t1|protein_coding||c.-3599delT|||||3599|,C|intergenic_region|MODIFIER|g6760-g6761|g6760-g6761|intergenic_region|g6760-g6761|||n.142929delA||||||	GT:GQ:DP:AD:VAF:PL	1/1:40:54:0,54:1:40,49,0	Amino Acid/Auxin Permease (AAAP) Family
contig_230	166207	CA	C	52.3	PASS	upstream_gene_variant	MODIFIER	Pcac251616_g6770	transcript	ANN=C|upstream_gene_variant|MODIFIER|g6770|g6770|transcript|g6770.t1|protein_coding||c.-2336delA|||||2336|,C|downstream_gene_variant|MODIFIER|g6767|g6767|transcript|g6767.t1|protein_coding||c.*3681delA|||||3681|,C|downstream_gene_variant|MODIFIER|g6768|g6768|transcript|g6768.t1|protein_coding||c.*2931delA|||||2931|,C|downstream_gene_variant|MODIFIER|g6769|g6769|transcript|g6769.t1|protein_coding|…	GT:GQ:DP:AD:VAF:PL	1/1:46:54:0,54:1:52,47,0	Amino Acid/Auxin Permease (AAAP) Family
contig_258	705928	G	GAAA	52.4	PASS	upstream_gene_variant	MODIFIER	Pcac251616_g8347	transcript	ANN=GAAA|upstream_gene_variant|MODIFIER|g8347|g8347|transcript|g8347.t1|protein_coding||c.-3455_-3454insTTT|||||3455|,GAAA|upstream_gene_variant|MODIFIER|g8348|g8348|transcript|g8348.t1|protein_coding||c.-2609_-2608insAAA|||||2608|,GAAA|downstream_gene_variant|MODIFIER|g8349|g8349|transcript|g8349.t1|protein_coding||c.*3558_*3559insTTT|||||3558|,GAAA|intergenic_region|MODIFIER|g8347-g8348|g8347-g…	GT:GQ:DP:AD:VAF:PL	1/1:36:72:17,42:0.583333:52,35,0	Amino Acid/Auxin Permease (AAAP) Family
contig_277	26863	C	CT	50.8	PASS	upstream_gene_variant	MODIFIER	Pcac251616_g9187	transcript	ANN=CT|upstream_gene_variant|MODIFIER|g9187|g9187|transcript|g9187.t1|protein_coding||c.-3933_-3932insT|||||3932|,CT|intergenic_region|MODIFIER|g9186-g9187|g9186-g9187|intergenic_region|g9186-g9187|||n.26863_26864insT||||||	GT:GQ:DP:AD:VAF:PL	1/1:50:43:1,41:0.953488:50,55,0	Amino Acid/Auxin Permease (AAAP) Family
contig_277	27881	G	GTACCTACTTTTGTAATGAAATC	25.9	PASS	upstream_gene_variant	MODIFIER	Pcac251616_g9187	transcript	ANN=GTACCTACTTTTGTAATGAAATC|upstream_gene_variant|MODIFIER|g9187|g9187|transcript|g9187.t1|protein_coding||c.-2915_-2914insTACCTACTTTTGTAATGAAATC|||||2914|,GTACCTACTTTTGTAATGAAATC|intergenic_region|MODIFIER|g9186-g9187|g9186-g9187|intergenic_region|g9186-g9187|||n.27881_27882insTACCTACTTTTGTAATGAAATC||||||	GT:GQ:DP:AD:VAF:PL	1/1:26:42:10,31:0.738095:25,41,0	Amino Acid/Auxin Permease (AAAP) Family
contig_277	28149	G	GT	55.9	PASS	upstream_gene_variant	MODIFIER	Pcac251616_g9187	transcript	ANN=GT|upstream_gene_variant|MODIFIER|g9187|g9187|transcript|g9187.t1|protein_coding||c.-2647_-2646insT|||||2646|,GT|intergenic_region|MODIFIER|g9186-g9187|g9186-g9187|intergenic_region|g9186-g9187|||n.28149_28150insT||||||	GT:GQ:DP:AD:VAF:PL	1/1:39:42:12,26:0.619048:55,39,0	Amino Acid/Auxin Permease (AAAP) Family
contig_277	29120	T	TA	57.6	PASS	upstream_gene_variant	MODIFIER	Pcac251616_g9187	transcript	ANN=TA|upstream_gene_variant|MODIFIER|g9187|g9187|transcript|g9187.t1|protein_coding||c.-1676_-1675insA|||||1675|,TA|intergenic_region|MODIFIER|g9186-g9187|g9186-g9187|intergenic_region|g9186-g9187|||n.29120_29121insA||||||	GT:GQ:DP:AD:VAF:PL	1/1:51:43:7,34:0.790698:57,52,0	Amino Acid/Auxin Permease (AAAP) Family
contig_277	34134	TA	T	63.6	PASS	upstream_gene_variant	MODIFIER	Pcac251616_g9189	transcript	ANN=T|upstream_gene_variant|MODIFIER|g9189|g9189|transcript|g9189.t1|protein_coding||c.-4240delA|||||4240|,T|downstream_gene_variant|MODIFIER|g9187|g9187|transcript|g9187.t1|protein_coding||c.*1828delA|||||1828|,T|downstream_gene_variant|MODIFIER|g9188|g9188|transcript|g9188.t1|protein_coding||c.*376delT|||||376|,T|intergenic_region|MODIFIER|g9187-g9188|g9187-g9188|intergenic_region|g9187-g9188||…	GT:GQ:DP:AD:VAF:PL	1/1:56:44:2,40:0.909091:63,56,0	Amino Acid/Auxin Permease (AAAP) Family
contig_277	43823	G	GT	39.2	PASS	upstream_gene_variant	MODIFIER	Pcac251616_g9190	transcript	ANN=GT|upstream_gene_variant|MODIFIER|g9190|g9190|transcript|g9190.t1|protein_coding||c.-2276_-2275insA|||||2276|,GT|upstream_gene_variant|MODIFIER|g9194|g9194|transcript|g9194.t1|protein_coding||c.-4932_-4931insT|||||4931|,GT|downstream_gene_variant|MODIFIER|g9189|g9189|transcript|g9189.t1|protein_coding||c.*3958_*3959insT|||||3959|,GT|downstream_gene_variant|MODIFIER|g9191|g9191|transcript|g919…	GT:GQ:DP:AD:VAF:PL	1/1:14:53:13,26:0.490566:39,14,0	Amino Acid/Auxin Permease (AAAP) Family
contig_277	52879	C	CA	55.4	PASS	upstream_gene_variant	MODIFIER	Pcac251616_g9193	transcript	ANN=CA|upstream_gene_variant|MODIFIER|g9193|g9193|transcript|g9193.t1|protein_coding||c.-4357_-4356insT|||||4357|,CA|upstream_gene_variant|MODIFIER|g9196|g9196|transcript|g9196.t1|protein_coding||c.-2636_-2635insA|||||2635|,CA|downstream_gene_variant|MODIFIER|g9194|g9194|transcript|g9194.t1|protein_coding||c.*3282_*3283insA|||||3283|,CA|downstream_gene_variant|MODIFIER|g9195|g9195|transcript|g919…	GT:GQ:DP:AD:VAF:PL	1/1:53:51:2,48:0.941176:55,56,0	Amino Acid/Auxin Permease (AAAP) Family
contig_277	68479	A	AAT	48.3	PASS	upstream_gene_variant	MODIFIER	Pcac251616_g9199	transcript	ANN=AAT|upstream_gene_variant|MODIFIER|g9199|g9199|transcript|g9199.t1|protein_coding||c.-2540_-2539insAT|||||2540|,AAT|upstream_gene_variant|MODIFIER|g9200|g9200|transcript|g9200.t1|protein_coding||c.-4765_-4764insAT|||||4764|,AAT|downstream_gene_variant|MODIFIER|g9198|g9198|transcript|g9198.t1|protein_coding||c.*4793_*4794insAT|||||4794|,AAT|intergenic_region|MODIFIER|g9199-g9200|g9199-g9200|in…	GT:GQ:DP:AD:VAF:PL	1/1:44:17:0,17:1:48,46,0	Amino Acid/Auxin Permease (AAAP) Family
contig_277	68509	CT	C	56.4	PASS	upstream_gene_variant	MODIFIER	Pcac251616_g9199	transcript	ANN=C|upstream_gene_variant|MODIFIER|g9199|g9199|transcript|g9199.t1|protein_coding||c.-2570delA|||||2570|,C|upstream_gene_variant|MODIFIER|g9200|g9200|transcript|g9200.t1|protein_coding||c.-4734delT|||||4734|,C|downstream_gene_variant|MODIFIER|g9198|g9198|transcript|g9198.t1|protein_coding||c.*4824delT|||||4824|,C|intergenic_region|MODIFIER|g9199-g9200|g9199-g9200|intergenic_region|g9199-g9200||…	GT:GQ:DP:AD:VAF:PL	1/1:47:17:0,17:1:56,47,0	Amino Acid/Auxin Permease (AAAP) Family
contig_277	70129	GCCC	G,GC	23.8	PASS	upstream_gene_variant	MODIFIER	Pcac251616_g9199	transcript	ANN=G|upstream_gene_variant|MODIFIER|g9199|g9199|transcript|g9199.t1|protein_coding||c.-4192_-4190delGGG|||||4190|,GC|upstream_gene_variant|MODIFIER|g9199|g9199|transcript|g9199.t1|protein_coding||c.-4192_-4191delGG|||||4191|,G|upstream_gene_variant|MODIFIER|g9200|g9200|transcript|g9200.t1|protein_coding||c.-3114_-3112delCCC|||||3114|,GC|upstream_gene_variant|MODIFIER|g9200|g9200|transcript|g9200…	GT:GQ:DP:AD:VAF:PL	1/2:3:13:3,3,4:0.230769,0.307692:20,12,1,12,0,6	Amino Acid/Auxin Permease (AAAP) Family
contig_277	70159	CAAA	C	24.7	PASS	upstream_gene_variant	MODIFIER	Pcac251616_g9199	transcript	ANN=C|upstream_gene_variant|MODIFIER|g9199|g9199|transcript|g9199.t1|protein_coding||c.-4222_-4220delTTT|||||4220|,C|upstream_gene_variant|MODIFIER|g9200|g9200|transcript|g9200.t1|protein_coding||c.-3084_-3082delAAA|||||3084|,C|intergenic_region|MODIFIER|g9199-g9200|g9199-g9200|intergenic_region|g9199-g9200|||n.70160_70162delAAA||||||	GT:GQ:DP:AD:VAF:PL	1/1:7:13:0,9:0.692308:23,5,0	Amino Acid/Auxin Permease (AAAP) Family
contig_277	74363	GCC	G	36.3	PASS	upstream_gene_variant	MODIFIER	Pcac251616_g9201	transcript	ANN=G|upstream_gene_variant|MODIFIER|g9201|g9201|transcript|g9201.t1|protein_coding||c.-4134_-4133delCC|||||4134|,G|downstream_gene_variant|MODIFIER|g9200|g9200|transcript|g9200.t1|protein_coding||c.*138_*139delCC|||||138|,G|intergenic_region|MODIFIER|g9200-g9201|g9200-g9201|intergenic_region|g9200-g9201|||n.74364_74365delCC||||||	GT:GQ:DP:AD:VAF:PL	1/1:11:16:1,8:0.5:35,10,0	Amino Acid/Auxin Permease (AAAP) Family
contig_277	92122	GCCT	G	34.1	PASS	downstream_gene_variant	MODIFIER	Pcac251616_g9203	transcript	ANN=G|downstream_gene_variant|MODIFIER|g9203|g9203|transcript|g9203.t1|protein_coding||c.*4906_*4908delAGG|||||4908|,G|intergenic_region|MODIFIER|g9202-g9203|g9202-g9203|intergenic_region|g9202-g9203|||n.92123_92125delCCT||||||	GT:GQ:DP:AD:VAF:PL	1/1:33:19:0,19:1:34,40,0	Amino Acid/Auxin Permease (AAAP) Family
contig_277	92490	C	CA	27.6	PASS	downstream_gene_variant	MODIFIER	Pcac251616_g9203	transcript	ANN=CA|downstream_gene_variant|MODIFIER|g9203|g9203|transcript|g9203.t1|protein_coding||c.*4540_*4541insT|||||4540|,CA|intergenic_region|MODIFIER|g9202-g9203|g9202-g9203|intergenic_region|g9202-g9203|||n.92490_92491insA||||||	GT:GQ:DP:AD:VAF:PL	1/1:27:22:0,22:1:27,41,0	Amino Acid/Auxin Permease (AAAP) Family
contig_277	101617	C	CT	57.1	PASS	upstream_gene_variant	MODIFIER	Pcac251616_g9203	transcript	ANN=CT|upstream_gene_variant|MODIFIER|g9203|g9203|transcript|g9203.t1|protein_coding||c.-3043_-3042insA|||||3043|,CT|downstream_gene_variant|MODIFIER|g9204|g9204|transcript|g9204.t1|protein_coding||c.*1521_*1522insA|||||1521|,CT|intergenic_region|MODIFIER|g9203-g9204|g9203-g9204|intergenic_region|g9203-g9204|||n.101617_101618insT||||||	GT:GQ:DP:AD:VAF:PL	1/1:53:42:3,38:0.904762:57,54,0	Amino Acid/Auxin Permease (AAAP) Family
contig_291	1312597	CG	C	50	PASS	upstream_gene_variant	MODIFIER	Pcac251616_g11002	transcript	ANN=C|upstream_gene_variant|MODIFIER|g11002|g11002|transcript|g11002.t1|protein_coding||c.-90delC|||||90|,C|upstream_gene_variant|MODIFIER|g11003|g11003|transcript|g11003.t1|protein_coding||c.-4586delG|||||4586|,C|downstream_gene_variant|MODIFIER|g11001|g11001|transcript|g11001.t1|protein_coding||c.*1889delG|||||1889|,C|intergenic_region|MODIFIER|g11002-g11003|g11002-g11003|intergenic_region|g110…	GT:GQ:DP:AD:VAF:PL	1/1:45:52:2,47:0.903846:49,47,0	Amino Acid/Auxin Permease (AAAP) Family
contig_291	1317675	G	GT	54.7	PASS	upstream_gene_variant	MODIFIER	Pcac251616_g11004	transcript	ANN=GT|upstream_gene_variant|MODIFIER|g11004|g11004|transcript|g11004.t1|protein_coding||c.-1995_-1994insT|||||1994|,GT|downstream_gene_variant|MODIFIER|g11003|g11003|transcript|g11003.t1|protein_coding||c.*65_*66insT|||||66|,GT|downstream_gene_variant|MODIFIER|g11005|g11005|transcript|g11005.t1|protein_coding||c.*3795_*3796insA|||||3795|,GT|intergenic_region|MODIFIER|g11003-g11004|g11003-g11004|…	GT:GQ:DP:AD:VAF:PL	1/1:45:31:6,23:0.741935:54,45,0	Amino Acid/Auxin Permease (AAAP) Family
contig_291	1319576	AC	A	56.9	PASS	upstream_gene_variant	MODIFIER	Pcac251616_g11004	transcript	ANN=A|upstream_gene_variant|MODIFIER|g11004|g11004|transcript|g11004.t1|protein_coding||c.-93delC|||||93|,A|downstream_gene_variant|MODIFIER|g11003|g11003|transcript|g11003.t1|protein_coding||c.*1967delC|||||1967|,A|downstream_gene_variant|MODIFIER|g11005|g11005|transcript|g11005.t1|protein_coding||c.*1894delG|||||1894|,A|downstream_gene_variant|MODIFIER|g11006|g11006|transcript|g11006.t1|protein…	GT:GQ:DP:AD:VAF:PL	1/1:51:46:1,45:0.978261:56,52,0	Amino Acid/Auxin Permease (AAAP) Family
contig_98	186780	TGA	T	52.3	PASS	upstream_gene_variant	MODIFIER	Pcac251616_g17151	transcript	ANN=T|upstream_gene_variant|MODIFIER|g17151|g17151|transcript|g17151.t1|protein_coding||c.-3688_-3687delTC|||||3687|,T|upstream_gene_variant|MODIFIER|g17152|g17152|transcript|g17152.t1|protein_coding||c.-1297_-1296delGA|||||1297|,T|intergenic_region|MODIFIER|g17151-g17152|g17151-g17152|intergenic_region|g17151-g17152|||n.186781_186782delGA||||||	GT:GQ:DP:AD:VAF:PL	1/1:50:68:2,64:0.941176:52,53,0	Amino Acid/Auxin Permease (AAAP) Family
contig_98	187028	TTC	T	49.8	PASS	upstream_gene_variant	MODIFIER	Pcac251616_g17151	transcript	ANN=T|upstream_gene_variant|MODIFIER|g17151|g17151|transcript|g17151.t1|protein_coding||c.-3936_-3935delGA|||||3935|,T|upstream_gene_variant|MODIFIER|g17152|g17152|transcript|g17152.t1|protein_coding||c.-1049_-1048delTC|||||1049|,T|intergenic_region|MODIFIER|g17151-g17152|g17151-g17152|intergenic_region|g17151-g17152|||n.187029_187030delTC||||||	GT:GQ:DP:AD:VAF:PL	1/1:46:68:4,64:0.941176:49,48,0	Amino Acid/Auxin Permease (AAAP) Family
contig_98	187265	C	CTCATAACGTAGCCGTTAAAGACACAACGTTGTTGTCATAA	37.8	PASS	upstream_gene_variant	MODIFIER	Pcac251616_g17151	transcript	ANN=CTCATAACGTAGCCGTTAAAGACACAACGTTGTTGTCATAA|upstream_gene_variant|MODIFIER|g17151|g17151|transcript|g17151.t1|protein_coding||c.-4172_-4171insTTATGACAACAACGTTGTGTCTTTAACGGCTACGTTATGA|||||4172|,CTCATAACGTAGCCGTTAAAGACACAACGTTGTTGTCATAA|upstream_gene_variant|MODIFIER|g17152|g17152|transcript|g17152.t1|protein_coding||c.-813_-812insTCATAACGTAGCCGTTAAAGACACAACGTTGTTGTCATAA|||||812|,CTCATAACGTAGCCGT…	GT:GQ:DP:AD:VAF:PL	1/1:35:74:11,58:0.783784:37,38,0	Amino Acid/Auxin Permease (AAAP) Family
contig_162	1097408	C	CA	45.2	PASS	upstream_gene_variant	MODIFIER	Pcac251616_g2599	transcript	ANN=CA|upstream_gene_variant|MODIFIER|g2599|g2599|transcript|g2599.t1|protein_coding||c.-434_-433insA|||||433|,CA|downstream_gene_variant|MODIFIER|g2598|g2598|transcript|g2598.t1|protein_coding||c.*1858_*1859insA|||||1859|,CA|downstream_gene_variant|MODIFIER|g2600|g2600|transcript|g2600.t1|protein_coding||c.*2300_*2301insT|||||2300|,CA|intergenic_region|MODIFIER|g2598-g2599|g2598-g2599|intergenic…	GT:GQ:DP:AD:VAF:PL	1/1:44:67:3,64:0.955224:45,51,0	Amino acid/polyamine transporter family 1
contig_148	1823630	G	GA	45.6	PASS	upstream_gene_variant	MODIFIER	Pcac251616_g1989	transcript	ANN=GA|upstream_gene_variant|MODIFIER|g1989|g1989|transcript|g1989.t1|protein_coding||c.-327_-326insT|||||327|,GA|upstream_gene_variant|MODIFIER|g1990|g1990|transcript|g1990.t1|protein_coding||c.-651_-650insA|||||650|,GA|downstream_gene_variant|MODIFIER|g1988|g1988|transcript|g1988.t1|protein_coding||c.*2033_*2034insA|||||2034|,GA|downstream_gene_variant|MODIFIER|g1991|g1991|transcript|g1991.t1|p…	GT:GQ:DP:AD:VAF:PL	1/1:25:48:15,33:0.6875:45,24,0	Amino Acid-Polyamine-Organocation (APC) Family
contig_286	325901	GTTT	G	46.9	PASS	upstream_gene_variant	MODIFIER	Pcac251616_g10068	transcript	ANN=G|upstream_gene_variant|MODIFIER|g10068|g10068|transcript|g10068.t1|protein_coding||c.-3347_-3345delAAA|||||3345|,G|upstream_gene_variant|MODIFIER|g10070|g10070|transcript|g10070.t1|protein_coding||c.-3199_-3197delTTT|||||3199|,G|upstream_gene_variant|MODIFIER|g10071|g10071|transcript|g10071.t1|protein_coding||c.-4680_-4678delTTT|||||4680|,G|downstream_gene_variant|MODIFIER|g10069|g10069|tran…	GT:GQ:DP:AD:VAF:PL	1/1:20:62:1,39:0.629032:46,20,0	Amino Acid-Polyamine-Organocation (APC) Family
contig_394	411425	G	GA	61	PASS	downstream_gene_variant	MODIFIER	Pcac251616_g14014	transcript	ANN=GA|downstream_gene_variant|MODIFIER|g14014|g14014|transcript|g14014.t1|protein_coding||c.*2314_*2315insA|||||2315|,GA|intergenic_region|MODIFIER|g14014-g14015|g14014-g14015|intergenic_region|g14014-g14015|||n.411425_411426insA||||||	GT:GQ:DP:AD:VAF:PL	1/1:56:46:6,39:0.847826:60,58,0	Amino Acid-Polyamine-Organocation (APC) Family
contig_394	411652	GCCCCCCCCCCCCC	G	49.6	PASS	downstream_gene_variant	MODIFIER	Pcac251616_g14014	transcript	ANN=G|downstream_gene_variant|MODIFIER|g14014|g14014|transcript|g14014.t1|protein_coding||c.*2542_*2554delCCCCCCCCCCCCC|||||2542|,G|intergenic_region|MODIFIER|g14014-g14015|g14014-g14015|intergenic_region|g14014-g14015|||n.411653_411665delCCCCCCCCCCCCC||||||	GT:GQ:DP:AD:VAF:PL	1/1:32:48:0,32:0.666667:49,31,0	Amino Acid-Polyamine-Organocation (APC) Family
contig_394	413038	TA	T	54	PASS	downstream_gene_variant	MODIFIER	Pcac251616_g14014	transcript	ANN=T|downstream_gene_variant|MODIFIER|g14014|g14014|transcript|g14014.t1|protein_coding||c.*3928delA|||||3928|,T|intergenic_region|MODIFIER|g14014-g14015|g14014-g14015|intergenic_region|g14014-g14015|||n.413039delA||||||	GT:GQ:DP:AD:VAF:PL	1/1:36:45:6,37:0.822222:53,36,0	Amino Acid-Polyamine-Organocation (APC) Family
contig_187	34511	T	TG	50.1	PASS	upstream_gene_variant	MODIFIER	Pcac251616_g4046	transcript	ANN=TG|upstream_gene_variant|MODIFIER|g4046|g4046|transcript|g4046.t1|protein_coding||c.-1884_-1883insC|||||1884|,TG|upstream_gene_variant|MODIFIER|g4047|g4047|transcript|g4047.t1|protein_coding||c.-7_-6insC|||||7|,TG|upstream_gene_variant|MODIFIER|g4048|g4048|transcript|g4048.t1|protein_coding||c.-111_-110insG|||||110|,TG|upstream_gene_variant|MODIFIER|g4050|g4050|transcript|g4050.t1|protein_cod…	GT:GQ:DP:AD:VAF:PL	1/1:48:51:1,50:0.980392:50,51,0	Aminoacylase-1
contig_166	576213	A	ACC,ACCC	32.8	PASS	downstream_gene_variant	MODIFIER	Pcac251616_g2901	transcript	ANN=ACC|downstream_gene_variant|MODIFIER|g2901|g2901|transcript|g2901.t1|protein_coding||c.*3173_*3174insGG|||||3173|,ACCC|downstream_gene_variant|MODIFIER|g2901|g2901|transcript|g2901.t1|protein_coding||c.*3173_*3174insGGG|||||3173|,ACC|intron_variant|MODIFIER|g2900|g2900|transcript|g2900.t1|protein_coding|2/5|c.127-242_127-241insCC||||||,ACCC|intron_variant|MODIFIER|g2900|g2900|transcript|g2900…	GT:GQ:DP:AD:VAF:PL	1/2:5:45:20,6,15:0.133333,0.333333:30,17,12,17,0,3	Aminopeptidase N
contig_146	640869	ACCCC	A,AC	58.1	PASS	upstream_gene_variant	MODIFIER	Pcac251616_g1321	transcript	ANN=A|upstream_gene_variant|MODIFIER|g1321|g1321|transcript|g1321.t1|protein_coding||c.-1345_-1342delGGGG|||||1342|,AC|upstream_gene_variant|MODIFIER|g1321|g1321|transcript|g1321.t1|protein_coding||c.-1345_-1343delGGG|||||1343|,A|upstream_gene_variant|MODIFIER|g1322|g1322|transcript|g1322.t1|protein_coding||c.-1534_-1531delCCCC|||||1534|,AC|upstream_gene_variant|MODIFIER|g1322|g1322|transcript|g1…	GT:GQ:DP:AD:VAF:PL	1/2:3:46:0,26,16:0.565217,0.347826:55,40,0,40,0,41	Ammonium Transporter (Amt) Family
contig_146	725088	TC	T	48.4	PASS	upstream_gene_variant	MODIFIER	Pcac251616_g1339	transcript	ANN=T|upstream_gene_variant|MODIFIER|g1339|g1339|transcript|g1339.t1|protein_coding||c.-3358delG|||||3358|,T|upstream_gene_variant|MODIFIER|g1340|g1340|transcript|g1340.t1|protein_coding||c.-1048delG|||||1048|,T|upstream_gene_variant|MODIFIER|g1342|g1342|transcript|g1342.t1|protein_coding||c.-4348delC|||||4348|,T|downstream_gene_variant|MODIFIER|g1341|g1341|transcript|g1341.t1|protein_coding||c.*…	GT:GQ:DP:AD:VAF:PL	1/1:45:56:1,55:0.982143:48,47,0	Ammonium transporter 1
contig_146	725140	G	GAA	48.1	PASS	upstream_gene_variant	MODIFIER	Pcac251616_g1339	transcript	ANN=GAA|upstream_gene_variant|MODIFIER|g1339|g1339|transcript|g1339.t1|protein_coding||c.-3410_-3409insTT|||||3410|,GAA|upstream_gene_variant|MODIFIER|g1340|g1340|transcript|g1340.t1|protein_coding||c.-1100_-1099insTT|||||1100|,GAA|upstream_gene_variant|MODIFIER|g1342|g1342|transcript|g1342.t1|protein_coding||c.-4297_-4296insAA|||||4296|,GAA|downstream_gene_variant|MODIFIER|g1341|g1341|transcript…	GT:GQ:DP:AD:VAF:PL	1/1:47:58:8,48:0.827586:48,54,0	Ammonium transporter 1
contig_244	358727	CA	C	56.2	PASS	upstream_gene_variant	MODIFIER	Pcac251616_g7292	transcript	ANN=C|upstream_gene_variant|MODIFIER|g7292|g7292|transcript|g7292.t1|protein_coding||c.-2996delA|||||2996|,C|downstream_gene_variant|MODIFIER|g7291|g7291|transcript|g7291.t1|protein_coding||c.*1971delA|||||1971|,C|intergenic_region|MODIFIER|g7291-g7292|g7291-g7292|intergenic_region|g7291-g7292|||n.358728delA||||||	GT:GQ:DP:AD:VAF:PL	1/1:51:43:1,42:0.976744:56,52,0	Ammonium/urea transporter
contig_148	384509	CT	C	59	PASS	upstream_gene_variant	MODIFIER	Pcac251616_g1641	transcript	ANN=C|upstream_gene_variant|MODIFIER|g1641|g1641|transcript|g1641.t1|protein_coding||c.-1133delA|||||1133|,C|upstream_gene_variant|MODIFIER|g1642|g1642|transcript|g1642.t1|protein_coding||c.-1347delT|||||1347|,C|downstream_gene_variant|MODIFIER|g1643|g1643|transcript|g1643.t1|protein_coding||c.*3057delA|||||3057|,C|intergenic_region|MODIFIER|g1641-g1642|g1641-g1642|intergenic_region|g1641-g1642||…	GT:GQ:DP:AD:VAF:PL	1/1:54:61:0,61:1:58,55,0	AMP deaminase
contig_148	387478	CCTACTACTGATA	C	41.1	PASS	upstream_gene_variant	MODIFIER	Pcac251616_g1641	transcript	ANN=C|upstream_gene_variant|MODIFIER|g1641|g1641|transcript|g1641.t1|protein_coding||c.-4113_-4102delTATCAGTAGTAG|||||4102|,C|downstream_gene_variant|MODIFIER|g1642|g1642|transcript|g1642.t1|protein_coding||c.*165_*176delCTACTACTGATA|||||165|,C|downstream_gene_variant|MODIFIER|g1643|g1643|transcript|g1643.t1|protein_coding||c.*77_*88delTATCAGTAGTAG|||||88|,C|intergenic_region|MODIFIER|g1642-g1643…	GT:GQ:DP:AD:VAF:PL	1/1:39:56:1,55:0.982143:41,42,0	AMP deaminase
contig_212	370796	AG	A	48.1	PASS	upstream_gene_variant	MODIFIER	Pcac251616_g5748	transcript	ANN=A|upstream_gene_variant|MODIFIER|g5748|g5748|transcript|g5748.t1|protein_coding||c.-301delG|||||301|,A|upstream_gene_variant|MODIFIER|g5749|g5749|transcript|g5749.t1|protein_coding||c.-2559delG|||||2559|,A|downstream_gene_variant|MODIFIER|g5747|g5747|transcript|g5747.t1|protein_coding||c.*3569delG|||||3569|,A|intergenic_region|MODIFIER|g5747-g5748|g5747-g5748|intergenic_region|g5747-g5748|||n…	GT:GQ:DP:AD:VAF:PL	1/1:19:30:7,21:0.7:48,19,0	AMP-binding enzyme C-terminal domain
contig_227	774213	G	GCC	53.3	PASS	upstream_gene_variant	MODIFIER	Pcac251616_g6459	transcript	ANN=GCC|upstream_gene_variant|MODIFIER|g6459|g6459|transcript|g6459.t1|protein_coding||c.-4229_-4228insGG|||||4229|,GCC|upstream_gene_variant|MODIFIER|g6461|g6461|transcript|g6461.t1|protein_coding||c.-2502_-2501insCC|||||2501|,GCC|upstream_gene_variant|MODIFIER|g6463|g6463|transcript|g6463.t1|protein_coding||c.-4327_-4326insCC|||||4326|,GCC|downstream_gene_variant|MODIFIER|g6462|g6462|transcript…	GT:GQ:DP:AD:VAF:PL	1/1:41:52:15,31:0.596154:53,40,0	AMP-binding protein
contig_133	1180984	G	GGTCGTC	42.8	PASS	conservative_inframe_insertion	MODERATE	Pcac251616_g961	transcript	ANN=GGTCGTC|conservative_inframe_insertion|MODERATE|g961|g961|transcript|g961.t1|protein_coding|1/1|c.124_129dupGACGAC|p.Asp42_Asp43dup|129/507|129/507|43/168||,GGTCGTC|upstream_gene_variant|MODIFIER|g958|g958|transcript|g958.t1|protein_coding||c.-3556_-3551dupGACGAC|||||3551|,GGTCGTC|upstream_gene_variant|MODIFIER|g960|g960|transcript|g960.t1|protein_coding||c.-809_-804dupGACGAC|||||804|,GGTCGTC…	GT:GQ:DP:AD:VAF:PL	1/1:42:82:9,73:0.890244:42,50,0	AMP-dependent synthetase
contig_258	568987	C	CT	56.9	PASS	upstream_gene_variant	MODIFIER	Pcac251616_g8314	transcript	ANN=CT|upstream_gene_variant|MODIFIER|g8314|g8314|transcript|g8314.t1|protein_coding||c.-3846_-3845insA|||||3846|,CT|upstream_gene_variant|MODIFIER|g8316|g8316|transcript|g8316.t1|protein_coding||c.-1291_-1290insA|||||1291|,CT|downstream_gene_variant|MODIFIER|g8313|g8313|transcript|g8313.t1|protein_coding||c.*4988_*4989insT|||||4989|,CT|downstream_gene_variant|MODIFIER|g8315|g8315|transcript|g831…	GT:GQ:DP:AD:VAF:PL	1/1:52:53:0,52:0.981132:56,53,0	AN1-like Zinc finger
contig_180	81079	G	GA	45.4	PASS	upstream_gene_variant	MODIFIER	Pcac251616_g3478	transcript	ANN=GA|upstream_gene_variant|MODIFIER|g3478|g3478|transcript|g3478.t1|protein_coding||c.-3158_-3157insT|||||3158|,GA|upstream_gene_variant|MODIFIER|g3480|g3480|transcript|g3480.t1|protein_coding||c.-26_-25insA|||||25|,GA|upstream_gene_variant|MODIFIER|g3481|g3481|transcript|g3481.t1|protein_coding||c.-999_-998insA|||||998|,GA|downstream_gene_variant|MODIFIER|g3479|g3479|transcript|g3479.t1|protei…	GT:GQ:DP:AD:VAF:PL	1/1:17:55:26,16:0.290909:45,16,0	anaerobic ribonucleoside-triphosphate reductase
contig_180	82440	CT	C	56.6	PASS	upstream_gene_variant	MODIFIER	Pcac251616_g3478	transcript	ANN=C|upstream_gene_variant|MODIFIER|g3478|g3478|transcript|g3478.t1|protein_coding||c.-4519delA|||||4519|,C|downstream_gene_variant|MODIFIER|g3479|g3479|transcript|g3479.t1|protein_coding||c.*1460delT|||||1460|,C|downstream_gene_variant|MODIFIER|g3480|g3480|transcript|g3480.t1|protein_coding||c.*791delT|||||791|,C|downstream_gene_variant|MODIFIER|g3481|g3481|transcript|g3481.t1|protein_coding||c…	GT:GQ:DP:AD:VAF:PL	1/1:52:57:0,54:0.947368:56,54,0	anaerobic ribonucleoside-triphosphate reductase
contig_310	224037	G	GAGTCTTCGC	54	PASS	disruptive_inframe_insertion	MODERATE	Pcac251616_g11467	transcript	ANN=GAGTCTTCGC|disruptive_inframe_insertion|MODERATE|g11467|g11467|transcript|g11467.t1|protein_coding|1/1|c.5512_5513insTCTTCGCAG|p.Gly1837_Asp1838insValPheAla|5513/6336|5513/6336|1838/2111||INFO_REALIGN_3_PRIME,GAGTCTTCGC|upstream_gene_variant|MODIFIER|g11469|g11469|transcript|g11469.t1|protein_coding||c.-3697_-3696insAGTCTTCGC|||||3696|,GAGTCTTCGC|downstream_gene_variant|MODIFIER|g11468|g11468…	GT:GQ:DP:AD:VAF:PL	1/1:52:73:0,72:0.986301:53,56,0	Anaphase-promoting complex (APC), subunit 1 (meiotic check point regulator/Tsg24)
contig_291	569434	T	TA	53.9	PASS	upstream_gene_variant	MODIFIER	Pcac251616_g10799	transcript	ANN=TA|upstream_gene_variant|MODIFIER|g10799|g10799|transcript|g10799.t1|protein_coding||c.-573_-572insA|||||572|,TA|upstream_gene_variant|MODIFIER|g10801|g10801|transcript|g10801.t1|protein_coding||c.-4408_-4407insA|||||4407|,TA|downstream_gene_variant|MODIFIER|g10798|g10798|transcript|g10798.t1|protein_coding||c.*2872_*2873insA|||||2873|,TA|downstream_gene_variant|MODIFIER|g10800|g10800|transcr…	GT:GQ:DP:AD:VAF:PL	1/1:50:59:7,52:0.881356:53,53,0	Anaphase-promoting complex subunit 2
contig_336	425785	ATTCAC	A	53	PASS	upstream_gene_variant	MODIFIER	Pcac251616_g12633	transcript	ANN=A|upstream_gene_variant|MODIFIER|g12633|g12633|transcript|g12633.t1|protein_coding||c.-4834_-4830delGTGAA|||||4830|,A|upstream_gene_variant|MODIFIER|g12635|g12635|transcript|g12635.t1|protein_coding||c.-227_-223delGTGAA|||||223|,A|upstream_gene_variant|MODIFIER|g12636|g12636|transcript|g12636.t1|protein_coding||c.-39_-35delTTCAC|||||39|,A|upstream_gene_variant|MODIFIER|g12638|g12638|transcrip…	GT:GQ:DP:AD:VAF:PL	1/1:47:60:0,60:1:52,47,0	Anaphase-promoting complex subunit 4 WD40 domain
contig_76	441549	T	TG	40.9	PASS	upstream_gene_variant	MODIFIER	Pcac251616_g16124	transcript	ANN=TG|upstream_gene_variant|MODIFIER|g16124|g16124|transcript|g16124.t1|protein_coding||c.-2630_-2629insC|||||2630|,TG|downstream_gene_variant|MODIFIER|g16125|g16125|transcript|g16125.t1|protein_coding||c.*3969_*3970insC|||||3969|,TG|intergenic_region|MODIFIER|g16124-g16125|g16124-g16125|intergenic_region|g16124-g16125|||n.441549_441550insG||||||	GT:GQ:DP:AD:VAF:PL	1/1:38:47:3,44:0.93617:40,41,0	Anaphase-promoting complex subunit 6
contig_308	43823	TTCTCTCTCTCTCTC	T	46.8	PASS	upstream_gene_variant	MODIFIER	Pcac251616_g11250	transcript	ANN=T|upstream_gene_variant|MODIFIER|g11250|g11250|transcript|g11250.t1|protein_coding||c.-4997_-4984delTCTCTCTCTCTCTC|||||4997|,T|downstream_gene_variant|MODIFIER|g11249|g11249|transcript|g11249.t1|protein_coding||c.*3304_*3317delGAGAGAGAGAGAGA|||||3317|,T|intron_variant|MODIFIER|g11248|g11248|transcript|g11248.t1|protein_coding|7/13|c.21260-64_21260-51delTCTCTCTCTCTCTC||||||	GT:GQ:DP:AD:VAF:PL	1/1:46:59:2,48:0.813559:46,51,0	Angio-associated migratory cell protein
contig_201	289933	T	TA	56.6	PASS	upstream_gene_variant	MODIFIER	Pcac251616_g5251	transcript	ANN=TA|upstream_gene_variant|MODIFIER|g5251|g5251|transcript|g5251.t1|protein_coding||c.-3445_-3444insT|||||3445|,TA|downstream_gene_variant|MODIFIER|g5252|g5252|transcript|g5252.t1|protein_coding||c.*873_*874insA|||||874|,TA|downstream_gene_variant|MODIFIER|g5253|g5253|transcript|g5253.t1|protein_coding||c.*1570_*1571insT|||||1570|,TA|intergenic_region|MODIFIER|g5252-g5253|g5252-g5253|intergenic…	GT:GQ:DP:AD:VAF:PL	1/1:54:44:0,43:0.977273:56,57,0	animal inward rectifier K channel (IRK-C) family protein
contig_93	222644	GA	G	57.1	PASS	upstream_gene_variant	MODIFIER	Pcac251616_g16662	transcript	ANN=G|upstream_gene_variant|MODIFIER|g16662|g16662|transcript|g16662.t1|protein_coding||c.-4153delA|||||4153|,G|downstream_gene_variant|MODIFIER|g16660|g16660|transcript|g16660.t1|protein_coding||c.*1714delA|||||1714|,G|intron_variant|MODIFIER|g16661|g16661|transcript|g16661.t1|protein_coding|2/5|c.1439+17delT||||||	GT:GQ:DP:AD:VAF:PL	1/1:41:60:7,52:0.866667:57,41,0	animal inward rectifier K channel (IRK-C) family protein
contig_180	274580	G	GA	54.6	PASS	upstream_gene_variant	MODIFIER	Pcac251616_g3543	transcript	ANN=GA|upstream_gene_variant|MODIFIER|g3543|g3543|transcript|g3543.t1|protein_coding||c.-2231_-2230insT|||||2231|,GA|upstream_gene_variant|MODIFIER|g3544|g3544|transcript|g3544.t1|protein_coding||c.-1035_-1034insT|||||1035|,GA|upstream_gene_variant|MODIFIER|g3547|g3547|transcript|g3547.t1|protein_coding||c.-4667_-4666insA|||||4666|,GA|downstream_gene_variant|MODIFIER|g3545|g3545|transcript|g3545.…	GT:GQ:DP:AD:VAF:PL	1/1:52:67:3,59:0.880597:54,56,0	Ankyrin 2
contig_120	109136	CA	C	59.4	PASS	upstream_gene_variant	MODIFIER	Pcac251616_g402	transcript	ANN=C|upstream_gene_variant|MODIFIER|g402|g402|transcript|g402.t1|protein_coding||c.-1650delT|||||1650|,C|upstream_gene_variant|MODIFIER|g404|g404|transcript|g404.t1|protein_coding||c.-138delA|||||138|,C|upstream_gene_variant|MODIFIER|g406|g406|transcript|g406.t1|protein_coding||c.-4291delA|||||4291|,C|downstream_gene_variant|MODIFIER|g401|g401|transcript|g401.t1|protein_coding||c.*3762delA|||||3…	GT:GQ:DP:AD:VAF:PL	1/1:51:59:4,53:0.898305:59,52,0	Ankyrin repeat
contig_240	62867	G	GAA	54.2	PASS	splice_region_variant&intron_variant	LOW	Pcac251616_g7173	transcript	ANN=GAA|splice_region_variant&intron_variant|LOW|g7173|g7173|transcript|g7173.t1|protein_coding|4/5|c.3031-6_3031-5insTT||||||,GAA|upstream_gene_variant|MODIFIER|g7172|g7172|transcript|g7172.t1|protein_coding||c.-816_-815insTT|||||816|,GAA|upstream_gene_variant|MODIFIER|g7174|g7174|transcript|g7174.t1|protein_coding||c.-3521_-3520insAA|||||3520|,GAA|downstream_gene_variant|MODIFIER|g7171|g7171|tr…	GT:GQ:DP:AD:VAF:PL	1/1:37:56:10,34:0.607143:54,36,0	Ankyrin repeat
contig_258	447752	C	CCCA	51.7	PASS	upstream_gene_variant	MODIFIER	Pcac251616_g8287	transcript	ANN=CCCA|upstream_gene_variant|MODIFIER|g8287|g8287|transcript|g8287.t1|protein_coding||c.-1732_-1731insTGG|||||1732|,CCCA|downstream_gene_variant|MODIFIER|g8286|g8286|transcript|g8286.t1|protein_coding||c.*4214_*4215insCCA|||||4215|,CCCA|downstream_gene_variant|MODIFIER|g8288|g8288|transcript|g8288.t1|protein_coding||c.*165_*166insCCA|||||166|,CCCA|intergenic_region|MODIFIER|g8288-g8289|g8288-g8…	GT:GQ:DP:AD:VAF:PL	1/1:49:70:4,65:0.928571:51,51,0	ankyrin repeat domain-containing protein
contig_315	765126	G	GA	57.2	PASS	upstream_gene_variant	MODIFIER	Pcac251616_g11970	transcript	ANN=GA|upstream_gene_variant|MODIFIER|g11970|g11970|transcript|g11970.t1|protein_coding||c.-4099_-4098insA|||||4098|,GA|downstream_gene_variant|MODIFIER|g11968|g11968|transcript|g11968.t1|protein_coding||c.*1052_*1053insA|||||1053|,GA|intron_variant|MODIFIER|g11969|g11969|transcript|g11969.t1|protein_coding|1/2|c.254-282_254-281insA||||||	GT:GQ:DP:AD:VAF:PL	1/1:49:39:6,31:0.794872:57,50,0	ankyrin repeat domain-containing protein
contig_326	1029557	GT	G	44.5	PASS	upstream_gene_variant	MODIFIER	Pcac251616_g12435	transcript	ANN=G|upstream_gene_variant|MODIFIER|g12435|g12435|transcript|g12435.t1|protein_coding||c.-318delA|||||318|,G|upstream_gene_variant|MODIFIER|g12439|g12439|transcript|g12439.t1|protein_coding||c.-3278delT|||||3278|WARNING_TRANSCRIPT_INCOMPLETE,G|downstream_gene_variant|MODIFIER|g12437|g12437|transcript|g12437.t1|protein_coding||c.*900delA|||||900|,G|downstream_gene_variant|MODIFIER|g12438|g12438|t…	GT:GQ:DP:AD:VAF:PL	1/1:17:61:15,44:0.721311:44,17,0	Ankyrin repeat domain-containing protein 13
contig_9	921322	TGGGGGGGGGGG	T	20.6	PASS	downstream_gene_variant	MODIFIER	Pcac251616_g16590	transcript	ANN=T|downstream_gene_variant|MODIFIER|g16590|g16590|transcript|g16590.t1|protein_coding||c.*4044_*4054delCCCCCCCCCCC|||||4054|,T|intergenic_region|MODIFIER|g16589-g16590|g16589-g16590|intergenic_region|g16589-g16590|||n.921323_921333delGGGGGGGGGGG||||||	GT:GQ:DP:AD:VAF:PL	1/1:20:66:0,56:0.848485:20,28,0	Ankyrin repeat domain-containing protein 50
contig_9	921972	CGTGCGATCTGG	C	43.9	PASS	downstream_gene_variant	MODIFIER	Pcac251616_g16590	transcript	ANN=C|downstream_gene_variant|MODIFIER|g16590|g16590|transcript|g16590.t1|protein_coding||c.*3394_*3404delCCAGATCGCAC|||||3404|,C|intergenic_region|MODIFIER|g16589-g16590|g16589-g16590|intergenic_region|g16589-g16590|||n.921973_921983delGTGCGATCTGG||||||	GT:GQ:DP:AD:VAF:PL	1/1:42:67:1,66:0.985075:43,46,0	Ankyrin repeat domain-containing protein 50
contig_9	922078	CT	C	49.3	PASS	downstream_gene_variant	MODIFIER	Pcac251616_g16590	transcript	ANN=C|downstream_gene_variant|MODIFIER|g16590|g16590|transcript|g16590.t1|protein_coding||c.*3298delA|||||3298|,C|intergenic_region|MODIFIER|g16589-g16590|g16589-g16590|intergenic_region|g16589-g16590|||n.922079delT||||||	GT:GQ:DP:AD:VAF:PL	1/1:48:68:5,63:0.926471:49,52,0	Ankyrin repeat domain-containing protein 50
contig_9	924405	C	CGT	49	PASS	downstream_gene_variant	MODIFIER	Pcac251616_g16590	transcript	ANN=CGT|downstream_gene_variant|MODIFIER|g16590|g16590|transcript|g16590.t1|protein_coding||c.*971_*972insAC|||||971|,CGT|intergenic_region|MODIFIER|g16589-g16590|g16589-g16590|intergenic_region|g16589-g16590|||n.924405_924406insGT||||||	GT:GQ:DP:AD:VAF:PL	1/1:46:75:4,69:0.92:48,49,0	Ankyrin repeat domain-containing protein 50
contig_9	932045	GCCCCCCCCC	G	50.7	PASS	upstream_gene_variant	MODIFIER	Pcac251616_g16590	transcript	ANN=G|upstream_gene_variant|MODIFIER|g16590|g16590|transcript|g16590.t1|protein_coding||c.-4749_-4741delGGGGGGGGG|||||4741|,G|upstream_gene_variant|MODIFIER|g16591|g16591|transcript|g16591.t1|protein_coding||c.-3352_-3344delCCCCCCCCC|||||3352|,G|intergenic_region|MODIFIER|g16590-g16591|g16590-g16591|intergenic_region|g16590-g16591|||n.932046_932054delCCCCCCCCC||||||	GT:GQ:DP:AD:VAF:PL	1/1:36:48:0,37:0.770833:50,35,0	Ankyrin repeat domain-containing protein 50
contig_280	1429985	CA	C	49.1	PASS	upstream_gene_variant	MODIFIER	Pcac251616_g9922	transcript	ANN=C|upstream_gene_variant|MODIFIER|g9922|g9922|transcript|g9922.t1|protein_coding||c.-2229delT|||||2229|,C|upstream_gene_variant|MODIFIER|g9925|g9925|transcript|g9925.t1|protein_coding||c.-1246delA|||||1246|,C|downstream_gene_variant|MODIFIER|g9923|g9923|transcript|g9923.t1|protein_coding||c.*877delA|||||877|,C|downstream_gene_variant|MODIFIER|g9924|g9924|transcript|g9924.t1|protein_coding||c.*…	GT:GQ:DP:AD:VAF:PL	1/1:39:56:3,53:0.946429:49,39,0	ankyrin repeat protein
contig_144	263341	TAGATCGA	T	43.1	PASS	downstream_gene_variant	MODIFIER	Pcac251616_g1041	transcript	ANN=T|downstream_gene_variant|MODIFIER|g1041|g1041|transcript|g1041.t1|protein_coding||c.*4139_*4145delTCGATCT|||||4145|,T|intergenic_region|MODIFIER|g1040-g1041|g1040-g1041|intergenic_region|g1040-g1041|||n.263342_263348delAGATCGA||||||	GT:GQ:DP:AD:VAF:PL	1/1:36:67:1,66:0.985075:43,37,0	Ankyrin repeat-containing domain
contig_146	932460	AT	A	53	PASS	upstream_gene_variant	MODIFIER	Pcac251616_g1399	transcript	ANN=A|upstream_gene_variant|MODIFIER|g1399|g1399|transcript|g1399.t1|protein_coding||c.-2656delT|||||2656|,A|downstream_gene_variant|MODIFIER|g1398|g1398|transcript|g1398.t1|protein_coding||c.*3590delT|||||3590|,A|intergenic_region|MODIFIER|g1398-g1399|g1398-g1399|intergenic_region|g1398-g1399|||n.932461delT||||||	GT:GQ:DP:AD:VAF:PL	1/1:50:58:3,52:0.896552:53,53,0	Ankyrin repeat-containing domain
contig_146	933428	CA	C	53.4	PASS	upstream_gene_variant	MODIFIER	Pcac251616_g1399	transcript	ANN=C|upstream_gene_variant|MODIFIER|g1399|g1399|transcript|g1399.t1|protein_coding||c.-1688delA|||||1688|,C|downstream_gene_variant|MODIFIER|g1398|g1398|transcript|g1398.t1|protein_coding||c.*4558delA|||||4558|,C|intergenic_region|MODIFIER|g1398-g1399|g1398-g1399|intergenic_region|g1398-g1399|||n.933429delA||||||	GT:GQ:DP:AD:VAF:PL	1/1:45:59:0,59:1:53,45,0	Ankyrin repeat-containing domain
contig_146	939927	GT	G	59.9	PASS	downstream_gene_variant	MODIFIER	Pcac251616_g1399	transcript	ANN=G|downstream_gene_variant|MODIFIER|g1399|g1399|transcript|g1399.t1|protein_coding||c.*1365delT|||||1365|,G|downstream_gene_variant|MODIFIER|g1401|g1401|transcript|g1401.t1|protein_coding||c.*2286delA|||||2286|,G|intron_variant|MODIFIER|g1400|g1400|transcript|g1400.t1|protein_coding|4/4|c.452-15delT||||||	GT:GQ:DP:AD:VAF:PL	1/1:52:60:0,60:1:59,53,0	Ankyrin repeat-containing domain
contig_146	1435945	A	AGGGG,AGGGGG	35	PASS	upstream_gene_variant	MODIFIER	Pcac251616_g1530	transcript	ANN=AGGGG|upstream_gene_variant|MODIFIER|g1530|g1530|transcript|g1530.t1|protein_coding||c.-2472_-2471insCCCC|||||2472|,AGGGGG|upstream_gene_variant|MODIFIER|g1530|g1530|transcript|g1530.t1|protein_coding||c.-2472_-2471insCCCCC|||||2472|,AGGGG|intron_variant|MODIFIER|g1531|g1531|transcript|g1531.t1|protein_coding|1/4|c.106-18_106-17insCCCC||||||,AGGGGG|intron_variant|MODIFIER|g1531|g1531|transcri…	GT:GQ:DP:AD:VAF:PL	1/2:5:44:18,8,9:0.181818,0.204545:33,7,14,7,0,15	Ankyrin repeat-containing domain
contig_146	1436753	AC	A	50.9	PASS	upstream_gene_variant	MODIFIER	Pcac251616_g1530	transcript	ANN=A|upstream_gene_variant|MODIFIER|g1530|g1530|transcript|g1530.t1|protein_coding||c.-3280delG|||||3280|,A|upstream_gene_variant|MODIFIER|g1531|g1531|transcript|g1531.t1|protein_coding||c.-628delG|||||628|,A|intergenic_region|MODIFIER|g1531-CHR_END|g1531-CHR_END|intergenic_region|g1531-CHR_END|||n.1436754delC||||||	GT:GQ:DP:AD:VAF:PL	1/1:31:40:7,31:0.775:50,30,0	Ankyrin repeat-containing domain
contig_147	18134	A	AAACATGATTGAGAAC	41.3	PASS	upstream_gene_variant	MODIFIER	Pcac251616_g1534	transcript	ANN=AAACATGATTGAGAAC|upstream_gene_variant|MODIFIER|g1534|g1534|transcript|g1534.t1|protein_coding||c.-413_-412insGTTCTCAATCATGTT|||||413|,AAACATGATTGAGAAC|upstream_gene_variant|MODIFIER|g1535|g1535|transcript|g1535.t1|protein_coding||c.-149_-148insAACATGATTGAGAAC|||||148|,AAACATGATTGAGAAC|upstream_gene_variant|MODIFIER|g1537|g1537|transcript|g1537.t1|protein_coding||c.-3170_-3169insAACATGATTGAGA…	GT:GQ:DP:AD:VAF:PL	1/1:41:54:5,49:0.907407:41,48,0	Ankyrin repeat-containing domain
contig_148	2474469	CTATCGTGGAGG	C	48.8	PASS	frameshift_variant	HIGH	Pcac251616_g2148	transcript	ANN=C|frameshift_variant|HIGH|g2148|g2148|transcript|g2148.t1|protein_coding|1/1|c.214_224delATCGTGGAGGT|p.Ile72fs|214/1908|214/1908|72/635||INFO_REALIGN_3_PRIME,C|upstream_gene_variant|MODIFIER|g2146|g2146|transcript|g2146.t1|protein_coding||c.-3203_-3193delCCTCCACGATA|||||3193|,C|upstream_gene_variant|MODIFIER|g2147|g2147|transcript|g2147.t1|protein_coding||c.-682_-672delCCTCCACGATA|||||672|,C|…	GT:GQ:DP:AD:VAF:PL	1/1:43:56:0,56:1:48,44,0	Ankyrin repeat-containing domain
contig_162	1272659	G	GC	45.5	PASS	frameshift_variant	HIGH	Pcac251616_g2640	transcript	ANN=GC|frameshift_variant|HIGH|g2640|g2640|transcript|g2640.t1|protein_coding|1/1|c.346dupC|p.Leu116fs|347/1692|347/1692|116/563||INFO_REALIGN_3_PRIME,GC|upstream_gene_variant|MODIFIER|g2637|g2637|transcript|g2637.t1|protein_coding||c.-3319dupG|||||3319|,GC|upstream_gene_variant|MODIFIER|g2639|g2639|transcript|g2639.t1|protein_coding||c.-1491dupG|||||1491|,GC|upstream_gene_variant|MODIFIER|g2641|…	GT:GQ:DP:AD:VAF:PL	1/1:44:51:1,50:0.980392:45,48,0	Ankyrin repeat-containing domain
contig_182	284623	A	AG	48	PASS	upstream_gene_variant	MODIFIER	Pcac251616_g3718	transcript	ANN=AG|upstream_gene_variant|MODIFIER|g3718|g3718|transcript|g3718.t1|protein_coding||c.-4762_-4761insC|||||4762|,AG|downstream_gene_variant|MODIFIER|g3719|g3719|transcript|g3719.t1|protein_coding||c.*3544_*3545insG|||||3545|,AG|downstream_gene_variant|MODIFIER|g3721|g3721|transcript|g3721.t1|protein_coding||c.*3012_*3013insC|||||3012|,AG|intron_variant|MODIFIER|g3720|g3720|transcript|g3720.t1|pr…	GT:GQ:DP:AD:VAF:PL	1/1:46:69:0,69:1:47,49,0	Ankyrin repeat-containing domain
contig_187	1405175	ATTGGCAGTCTGTTCT	A	49.4	PASS	upstream_gene_variant	MODIFIER	Pcac251616_g4476	transcript	ANN=A|upstream_gene_variant|MODIFIER|g4476|g4476|transcript|g4476.t1|protein_coding||c.-1662_-1648delAGAACAGACTGCCAA|||||1648|,A|upstream_gene_variant|MODIFIER|g4477|g4477|transcript|g4477.t1|protein_coding||c.-426_-412delAGAACAGACTGCCAA|||||412|,A|downstream_gene_variant|MODIFIER|g4475|g4475|transcript|g4475.t1|protein_coding||c.*3476_*3490delTTGGCAGTCTGTTCT|||||3476|,A|downstream_gene_variant|M…	GT:GQ:DP:AD:VAF:PL	1/1:46:61:0,60:0.983607:49,49,0	Ankyrin repeat-containing domain
contig_188	1614944	TC	T	56.4	PASS	upstream_gene_variant	MODIFIER	Pcac251616_g5024	transcript	ANN=T|upstream_gene_variant|MODIFIER|g5024|g5024|transcript|g5024.t1|protein_coding||c.-1071delC|||||1071|,T|downstream_gene_variant|MODIFIER|g5023|g5023|transcript|g5023.t1|protein_coding||c.*321delC|||||321|,T|downstream_gene_variant|MODIFIER|g5025|g5025|transcript|g5025.t1|protein_coding||c.*2935delG|||||2935|,T|intergenic_region|MODIFIER|g5023-g5024|g5023-g5024|intergenic_region|g5023-g5024||…	GT:GQ:DP:AD:VAF:PL	1/1:49:61:2,59:0.967213:56,50,0	Ankyrin repeat-containing domain
contig_188	1630896	TAC	T	50.7	PASS	upstream_gene_variant	MODIFIER	Pcac251616_g5029	transcript	ANN=T|upstream_gene_variant|MODIFIER|g5029|g5029|transcript|g5029.t1|protein_coding||c.-148_-147delGT|||||147|,T|downstream_gene_variant|MODIFIER|g5028|g5028|transcript|g5028.t1|protein_coding||c.*2759_*2760delAC|||||2759|,T|intergenic_region|MODIFIER|g5029-g5030|g5029-g5030|intergenic_region|g5029-g5030|||n.1630897_1630898delAC||||||	GT:GQ:DP:AD:VAF:PL	1/1:45:57:0,57:1:50,46,0	Ankyrin repeat-containing domain
contig_188	1632115	AGGGG	A	37.4	PASS	upstream_gene_variant	MODIFIER	Pcac251616_g5029	transcript	ANN=A|upstream_gene_variant|MODIFIER|g5029|g5029|transcript|g5029.t1|protein_coding||c.-1369_-1366delCCCC|||||1366|,A|downstream_gene_variant|MODIFIER|g5028|g5028|transcript|g5028.t1|protein_coding||c.*3978_*3981delGGGG|||||3978|,A|intergenic_region|MODIFIER|g5029-g5030|g5029-g5030|intergenic_region|g5029-g5030|||n.1632116_1632119delGGGG||||||	GT:GQ:DP:AD:VAF:PL	1/1:8:53:0,34:0.641509:36,7,0	Ankyrin repeat-containing domain
contig_188	1632775	TG	T	55.4	PASS	upstream_gene_variant	MODIFIER	Pcac251616_g5029	transcript	ANN=T|upstream_gene_variant|MODIFIER|g5029|g5029|transcript|g5029.t1|protein_coding||c.-2026delC|||||2026|,T|downstream_gene_variant|MODIFIER|g5028|g5028|transcript|g5028.t1|protein_coding||c.*4638delG|||||4638|,T|intergenic_region|MODIFIER|g5029-g5030|g5029-g5030|intergenic_region|g5029-g5030|||n.1632776delG||||||	GT:GQ:DP:AD:VAF:PL	1/1:47:51:0,51:1:55,47,0	Ankyrin repeat-containing domain
contig_201	71524	ACCATTATAAAAAGC	A	43.7	PASS	upstream_gene_variant	MODIFIER	Pcac251616_g5202	transcript	ANN=A|upstream_gene_variant|MODIFIER|g5202|g5202|transcript|g5202.t1|protein_coding||c.-2778_-2765delGCTTTTTATAATGG|||||2765|,A|upstream_gene_variant|MODIFIER|g5203|g5203|transcript|g5203.t1|protein_coding||c.-1426_-1413delGCTTTTTATAATGG|||||1413|,A|upstream_gene_variant|MODIFIER|g5204|g5204|transcript|g5204.t1|protein_coding||c.-281_-268delCCATTATAAAAAGC|||||281|,A|upstream_gene_variant|MODIFIER…	GT:GQ:DP:AD:VAF:PL	1/1:42:54:0,54:1:43,46,0	Ankyrin repeat-containing domain
contig_201	103716	TC	T	55.1	PASS	upstream_gene_variant	MODIFIER	Pcac251616_g5212	transcript	ANN=T|upstream_gene_variant|MODIFIER|g5212|g5212|transcript|g5212.t1|protein_coding||c.-4243delC|||||4243|,T|downstream_gene_variant|MODIFIER|g5208|g5208|transcript|g5208.t1|protein_coding||c.*2188delC|||||2188|,T|downstream_gene_variant|MODIFIER|g5209|g5209|transcript|g5209.t1|protein_coding||c.*1792delC|||||1792|,T|downstream_gene_variant|MODIFIER|g5210|g5210|transcript|g5210.t1|protein_coding|…	GT:GQ:DP:AD:VAF:PL	1/1:35:71:14,53:0.746479:55,35,0	Ankyrin repeat-containing domain
contig_201	168062	C	CT	52.9	PASS	upstream_gene_variant	MODIFIER	Pcac251616_g5228	transcript	ANN=CT|upstream_gene_variant|MODIFIER|g5228|g5228|transcript|g5228.t1|protein_coding||c.-3984_-3983insA|||||3984|,CT|upstream_gene_variant|MODIFIER|g5229|g5229|transcript|g5229.t1|protein_coding||c.-3251_-3250insT|||||3250|,CT|intergenic_region|MODIFIER|g5228-g5229|g5228-g5229|intergenic_region|g5228-g5229|||n.168062_168063insT||||||	GT:GQ:DP:AD:VAF:PL	1/1:49:62:11,49:0.790323:52,52,0	Ankyrin repeat-containing domain
contig_206	217690	TG	T	57.4	PASS	upstream_gene_variant	MODIFIER	Pcac251616_g5472	transcript	ANN=T|upstream_gene_variant|MODIFIER|g5472|g5472|transcript|g5472.t1|protein_coding||c.-284delG|||||284|,T|upstream_gene_variant|MODIFIER|g5473|g5473|transcript|g5473.t1|protein_coding||c.-1467delG|||||1467|,T|upstream_gene_variant|MODIFIER|g5474|g5474|transcript|g5474.t1|protein_coding||c.-3651delG|||||3651|,T|downstream_gene_variant|MODIFIER|g5470|g5470|transcript|g5470.t1|protein_coding||c.*40…	GT:GQ:DP:AD:VAF:PL	1/1:44:51:3,42:0.823529:57,44,0	Ankyrin repeat-containing domain
contig_212	1234262	T	TGGAGTGGCATTG	50.1	PASS	upstream_gene_variant	MODIFIER	Pcac251616_g5978	transcript	ANN=TGGAGTGGCATTG|upstream_gene_variant|MODIFIER|g5978|g5978|transcript|g5978.t1|protein_coding||c.-4280_-4279insCAATGCCACTCC|||||4280|,TGGAGTGGCATTG|upstream_gene_variant|MODIFIER|g5979|g5979|transcript|g5979.t1|protein_coding||c.-2156_-2155insCAATGCCACTCC|||||2156|,TGGAGTGGCATTG|upstream_gene_variant|MODIFIER|g5981|g5981|transcript|g5981.t1|protein_coding||c.-24_-23insCAATGCCACTCC|||||24|,TGGAG…	GT:GQ:DP:AD:VAF:PL	1/1:47:62:5,53:0.854839:50,50,0	Ankyrin repeat-containing domain
contig_227	553390	A	AC	55.7	PASS	upstream_gene_variant	MODIFIER	Pcac251616_g6411	transcript	ANN=AC|upstream_gene_variant|MODIFIER|g6411|g6411|transcript|g6411.t1|protein_coding||c.-1578_-1577insC|||||1577|,AC|downstream_gene_variant|MODIFIER|g6410|g6410|transcript|g6410.t1|protein_coding||c.*188_*189insC|||||189|,AC|downstream_gene_variant|MODIFIER|g6412|g6412|transcript|g6412.t1|protein_coding||c.*4756_*4757insG|||||4756|,AC|intergenic_region|MODIFIER|g6410-g6411|g6410-g6411|intergenic…	GT:GQ:DP:AD:VAF:PL	1/1:54:76:1,75:0.986842:55,59,0	Ankyrin repeat-containing domain
contig_227	579133	CT	C	56.1	PASS	upstream_gene_variant	MODIFIER	Pcac251616_g6416	transcript	ANN=C|upstream_gene_variant|MODIFIER|g6416|g6416|transcript|g6416.t1|protein_coding||c.-518delA|||||518|,C|upstream_gene_variant|MODIFIER|g6417|g6417|transcript|g6417.t1|protein_coding||c.-548delT|||||548|,C|upstream_gene_variant|MODIFIER|g6418|g6418|transcript|g6418.t1|protein_coding||c.-2736delT|||||2736|,C|downstream_gene_variant|MODIFIER|g6415|g6415|transcript|g6415.t1|protein_coding||c.*3697…	GT:GQ:DP:AD:VAF:PL	1/1:51:59:1,58:0.983051:56,51,0	Ankyrin repeat-containing domain
contig_240	59110	A	AGCTACAGCGGAGGAGGTGGCGGTGGCG	41.8	PASS	downstream_gene_variant	MODIFIER	Pcac251616_g7172	transcript	ANN=AGCTACAGCGGAGGAGGTGGCGGTGGCG|downstream_gene_variant|MODIFIER|g7172|g7172|transcript|g7172.t1|protein_coding||c.*2069_*2070insCGCCACCGCCACCTCCTCCGCTGTAGC|||||2069|,AGCTACAGCGGAGGAGGTGGCGGTGGCG|downstream_gene_variant|MODIFIER|g7173|g7173|transcript|g7173.t1|protein_coding||c.*3160_*3161insCGCCACCGCCACCTCCTCCGCTGTAGC|||||3160|,AGCTACAGCGGAGGAGGTGGCGGTGGCG|intron_variant|MODIFIER|g7171|g7171|tr…	GT:GQ:DP:AD:VAF:PL	1/1:36:52:9,41:0.788462:41,36,0	Ankyrin repeat-containing domain
contig_244	348444	A	AC	51.4	PASS	upstream_gene_variant	MODIFIER	Pcac251616_g7289	transcript	ANN=AC|upstream_gene_variant|MODIFIER|g7289|g7289|transcript|g7289.t1|protein_coding||c.-1924_-1923insC|||||1923|,AC|upstream_gene_variant|MODIFIER|g7290|g7290|transcript|g7290.t1|protein_coding||c.-3268_-3267insC|||||3267|,AC|intergenic_region|MODIFIER|g7288-g7289|g7288-g7289|intergenic_region|g7288-g7289|||n.348444_348445insC||||||	GT:GQ:DP:AD:VAF:PL	1/1:49:57:8,46:0.807018:51,52,0	Ankyrin repeat-containing domain
contig_257	7157	A	AT	55.9	PASS	downstream_gene_variant	MODIFIER	Pcac251616_g8114	transcript	ANN=AT|downstream_gene_variant|MODIFIER|g8114|g8114|transcript|g8114.t1|protein_coding||c.*1663_*1664insT|||||1664|,AT|downstream_gene_variant|MODIFIER|g8115|g8115|transcript|g8115.t1|protein_coding||c.*4208_*4209insA|||||4208|,AT|intergenic_region|MODIFIER|g8114-g8115|g8114-g8115|intergenic_region|g8114-g8115|||n.7157_7158insT||||||	GT:GQ:DP:AD:VAF:PL	1/1:52:44:0,44:1:55,53,0	Ankyrin repeat-containing domain
contig_257	7918	AC	A	54.8	PASS	downstream_gene_variant	MODIFIER	Pcac251616_g8114	transcript	ANN=A|downstream_gene_variant|MODIFIER|g8114|g8114|transcript|g8114.t1|protein_coding||c.*2425delC|||||2425|,A|downstream_gene_variant|MODIFIER|g8115|g8115|transcript|g8115.t1|protein_coding||c.*3447delG|||||3447|,A|intergenic_region|MODIFIER|g8114-g8115|g8114-g8115|intergenic_region|g8114-g8115|||n.7919delC||||||	GT:GQ:DP:AD:VAF:PL	1/1:51:47:0,47:1:54,54,0	Ankyrin repeat-containing domain
contig_257	7935	GA	G	57.1	PASS	downstream_gene_variant	MODIFIER	Pcac251616_g8114	transcript	ANN=G|downstream_gene_variant|MODIFIER|g8114|g8114|transcript|g8114.t1|protein_coding||c.*2442delA|||||2442|,G|downstream_gene_variant|MODIFIER|g8115|g8115|transcript|g8115.t1|protein_coding||c.*3430delT|||||3430|,G|intergenic_region|MODIFIER|g8114-g8115|g8114-g8115|intergenic_region|g8114-g8115|||n.7936delA||||||	GT:GQ:DP:AD:VAF:PL	1/1:55:46:0,46:1:57,58,0	Ankyrin repeat-containing domain
contig_257	8695	T	TA	51.8	PASS	downstream_gene_variant	MODIFIER	Pcac251616_g8114	transcript	ANN=TA|downstream_gene_variant|MODIFIER|g8114|g8114|transcript|g8114.t1|protein_coding||c.*3201_*3202insA|||||3202|,TA|downstream_gene_variant|MODIFIER|g8115|g8115|transcript|g8115.t1|protein_coding||c.*2670_*2671insT|||||2670|,TA|intergenic_region|MODIFIER|g8114-g8115|g8114-g8115|intergenic_region|g8114-g8115|||n.8695_8696insA||||||	GT:GQ:DP:AD:VAF:PL	1/1:49:48:0,48:1:51,53,0	Ankyrin repeat-containing domain
contig_257	52693	C	CG	39.6	PASS	upstream_gene_variant	MODIFIER	Pcac251616_g8125	transcript	ANN=CG|upstream_gene_variant|MODIFIER|g8125|g8125|transcript|g8125.t1|protein_coding||c.-4998_-4997insC|||||4998|,CG|upstream_gene_variant|MODIFIER|g8129|g8129|transcript|g8129.t1|protein_coding||c.-3863_-3862insG|||||3862|,CG|downstream_gene_variant|MODIFIER|g8126|g8126|transcript|g8126.t1|protein_coding||c.*1609_*1610insG|||||1610|,CG|downstream_gene_variant|MODIFIER|g8127|g8127|transcript|g812…	GT:GQ:DP:AD:VAF:PL	1/1:36:63:0,62:0.984127:39,38,0	Ankyrin repeat-containing domain
contig_257	71686	AGAGGCGGAGAAG	A	48.7	PASS	conservative_inframe_deletion	MODERATE	Pcac251616_g8132	transcript	ANN=A|conservative_inframe_deletion|MODERATE|g8132|g8132|transcript|g8132.t1|protein_coding|1/1|c.490_501delGCGGAGAAGGAG|p.Ala164_Glu167del|490/1176|490/1176|164/391||INFO_REALIGN_3_PRIME,A|upstream_gene_variant|MODIFIER|g8130|g8130|transcript|g8130.t1|protein_coding||c.-2462_-2451delCTTCTCCGCCTC|||||2451|,A|upstream_gene_variant|MODIFIER|g8131|g8131|transcript|g8131.t1|protein_coding||c.-772_-76…	GT:GQ:DP:AD:VAF:PL	1/1:47:49:1,48:0.979592:48,50,0	Ankyrin repeat-containing domain
contig_260	283488	G	GCAGTGCCAA	44	PASS	upstream_gene_variant	MODIFIER	Pcac251616_g8462	transcript	ANN=GCAGTGCCAA|upstream_gene_variant|MODIFIER|g8462|g8462|transcript|g8462.t1|protein_coding||c.-2782_-2781insTTGGCACTG|||||2782|,GCAGTGCCAA|downstream_gene_variant|MODIFIER|g8463|g8463|transcript|g8463.t1|protein_coding||c.*460_*461insCAGTGCCAA|||||461|,GCAGTGCCAA|downstream_gene_variant|MODIFIER|g8464|g8464|transcript|g8464.t1|protein_coding||c.*84_*85insTTGGCACTG|||||84|,GCAGTGCCAA|downstream_…	GT:GQ:DP:AD:VAF:PL	1/1:43:60:3,56:0.933333:43,51,0	Ankyrin repeat-containing domain
contig_27	538538	AGGGG	A	33	PASS	upstream_gene_variant	MODIFIER	Pcac251616_g8791	transcript	ANN=A|upstream_gene_variant|MODIFIER|g8791|g8791|transcript|g8791.t1|protein_coding||c.-4701_-4698delCCCC|||||4698|,A|upstream_gene_variant|MODIFIER|g8792|g8792|transcript|g8792.t1|protein_coding||c.-3891_-3888delCCCC|||||3888|,A|intergenic_region|MODIFIER|g8792-g8793|g8792-g8793|intergenic_region|g8792-g8793|||n.538539_538542delGGGG||||||	GT:GQ:DP:AD:VAF:PL	1/1:4:60:0,29:0.483333:30,1,0	Ankyrin repeat-containing domain
contig_27	759111	AT	A	56.9	PASS	downstream_gene_variant	MODIFIER	Pcac251616_g8837	transcript	ANN=A|downstream_gene_variant|MODIFIER|g8837|g8837|transcript|g8837.t1|protein_coding||c.*1881delT|||||1881|,A|intron_variant|MODIFIER|g8838|g8838|transcript|g8838.t1|protein_coding|1/1|c.1051-209delT||||||	GT:GQ:DP:AD:VAF:PL	1/1:49:78:6,67:0.858974:56,49,0	Ankyrin repeat-containing domain
contig_27	760135	CT	C	55.6	PASS	downstream_gene_variant	MODIFIER	Pcac251616_g8837	transcript	ANN=C|downstream_gene_variant|MODIFIER|g8837|g8837|transcript|g8837.t1|protein_coding||c.*2905delT|||||2905|,C|downstream_gene_variant|MODIFIER|g8838|g8838|transcript|g8838.t1|protein_coding||c.*597delT|||||597|,C|intergenic_region|MODIFIER|g8838-g8839|g8838-g8839|intergenic_region|g8838-g8839|||n.760136delT||||||	GT:GQ:DP:AD:VAF:PL	1/1:46:78:8,68:0.871795:55,46,0	Ankyrin repeat-containing domain
contig_27	760274	C	CT	54.2	PASS	downstream_gene_variant	MODIFIER	Pcac251616_g8837	transcript	ANN=CT|downstream_gene_variant|MODIFIER|g8837|g8837|transcript|g8837.t1|protein_coding||c.*3043_*3044insT|||||3044|,CT|downstream_gene_variant|MODIFIER|g8838|g8838|transcript|g8838.t1|protein_coding||c.*735_*736insT|||||736|,CT|intergenic_region|MODIFIER|g8838-g8839|g8838-g8839|intergenic_region|g8838-g8839|||n.760274_760275insT||||||	GT:GQ:DP:AD:VAF:PL	1/1:52:77:7,69:0.896104:54,56,0	Ankyrin repeat-containing domain
contig_27	760425	GA	G	45.7	PASS	downstream_gene_variant	MODIFIER	Pcac251616_g8837	transcript	ANN=G|downstream_gene_variant|MODIFIER|g8837|g8837|transcript|g8837.t1|protein_coding||c.*3195delA|||||3195|,G|downstream_gene_variant|MODIFIER|g8838|g8838|transcript|g8838.t1|protein_coding||c.*887delA|||||887|,G|intergenic_region|MODIFIER|g8838-g8839|g8838-g8839|intergenic_region|g8838-g8839|||n.760426delA||||||	GT:GQ:DP:AD:VAF:PL	1/1:17:78:24,49:0.628205:45,17,0	Ankyrin repeat-containing domain
contig_286	953611	A	AG	32.3	PASS	upstream_gene_variant	MODIFIER	Pcac251616_g10214	transcript	ANN=AG|upstream_gene_variant|MODIFIER|g10214|g10214|transcript|g10214.t1|protein_coding||c.-3879_-3878insG|||||3878|,AG|downstream_gene_variant|MODIFIER|g10213|g10213|transcript|g10213.t1|protein_coding||c.*1947_*1948insC|||||1947|,AG|intron_variant|MODIFIER|g10212|g10212|transcript|g10212.t1|protein_coding|1/1|c.414-688_414-687insG||||||	GT:GQ:DP:AD:VAF:PL	1/1:6:61:29,19:0.311475:31,4,0	Ankyrin repeat-containing domain
contig_286	958325	GAATTGTGA	G	38.6	PASS	frameshift_variant	HIGH	Pcac251616_g10214	transcript	ANN=G|frameshift_variant|HIGH|g10214|g10214|transcript|g10214.t1|protein_coding|2/2|c.724_731delAATTGTGA|p.Met243fs|724/756|724/756|242/251||INFO_REALIGN_3_PRIME,G|upstream_gene_variant|MODIFIER|g10213|g10213|transcript|g10213.t1|protein_coding||c.-1172_-1165delTCACAATT|||||1165|,G|upstream_gene_variant|MODIFIER|g10215|g10215|transcript|g10215.t1|protein_coding||c.-3680_-3673delAATTGTGA|||||3680|…	GT:GQ:DP:AD:VAF:PL	1/1:31:46:0,44:0.956522:38,31,0	Ankyrin repeat-containing domain
contig_287	113821	A	AT	53.7	PASS	downstream_gene_variant	MODIFIER	Pcac251616_g10280	transcript	ANN=AT|downstream_gene_variant|MODIFIER|g10280|g10280|transcript|g10280.t1|protein_coding||c.*3751_*3752insT|||||3752|,AT|intergenic_region|MODIFIER|g10280-g10281|g10280-g10281|intergenic_region|g10280-g10281|||n.113821_113822insT||||||	GT:GQ:DP:AD:VAF:PL	1/1:51:63:2,60:0.952381:53,55,0	Ankyrin repeat-containing domain
contig_29	731594	ACCC	A	55.5	PASS	upstream_gene_variant	MODIFIER	Pcac251616_g10494	transcript	ANN=A|upstream_gene_variant|MODIFIER|g10494|g10494|transcript|g10494.t1|protein_coding||c.-4516_-4514delGGG|||||4514|,A|upstream_gene_variant|MODIFIER|g10495|g10495|transcript|g10495.t1|protein_coding||c.-2893_-2891delGGG|||||2891|,A|upstream_gene_variant|MODIFIER|g10496|g10496|transcript|g10496.t1|protein_coding||c.-615_-613delGGG|||||613|,A|upstream_gene_variant|MODIFIER|g10497|g10497|transcrip…	GT:GQ:DP:AD:VAF:PL	1/1:40:58:0,44:0.758621:55,40,0	Ankyrin repeat-containing domain
contig_315	537648	CGG	C,CG	50.2	PASS	upstream_gene_variant	MODIFIER	Pcac251616_g11905	transcript	ANN=C|upstream_gene_variant|MODIFIER|g11905|g11905|transcript|g11905.t1|protein_coding||c.-4395_-4394delCC|||||4394|,CG|upstream_gene_variant|MODIFIER|g11905|g11905|transcript|g11905.t1|protein_coding||c.-4395delC|||||4395|,C|upstream_gene_variant|MODIFIER|g11906|g11906|transcript|g11906.t1|protein_coding||c.-517_-516delCC|||||516|,CG|upstream_gene_variant|MODIFIER|g11906|g11906|transcript|g11906…	GT:GQ:DP:AD:VAF:PL	1/2:5:48:6,20,16:0.416667,0.333333:48,23,2,23,0,35	Ankyrin repeat-containing domain
contig_315	584598	GT	G	54.8	PASS	frameshift_variant	HIGH	Pcac251616_g11922	transcript	ANN=G|frameshift_variant|HIGH|g11922|g11922|transcript|g11922.t1|protein_coding|1/1|c.227delA|p.Asp76fs|227/1626|227/1626|76/541||,G|upstream_gene_variant|MODIFIER|g11921|g11921|transcript|g11921.t1|protein_coding||c.-3541delA|||||3541|,G|upstream_gene_variant|MODIFIER|g11923|g11923|transcript|g11923.t1|protein_coding||c.-701delT|||||701|,G|downstream_gene_variant|MODIFIER|g11920|g11920|transcrip…	GT:GQ:DP:AD:VAF:PL	1/1:50:66:0,66:1:54,52,0	Ankyrin repeat-containing domain
contig_326	298443	TAAA	T	59.7	PASS	downstream_gene_variant	MODIFIER	Pcac251616_g12233	transcript	ANN=T|downstream_gene_variant|MODIFIER|g12233|g12233|transcript|g12233.t1|protein_coding||c.*1431_*1433delTTT|||||1433|,T|intergenic_region|MODIFIER|g12232-g12233|g12232-g12233|intergenic_region|g12232-g12233|||n.298444_298446delAAA||||||	GT:GQ:DP:AD:VAF:PL	1/1:47:75:0,57:0.76:59,47,0	Ankyrin repeat-containing domain
contig_326	304697	TC	T	53.6	PASS	upstream_gene_variant	MODIFIER	Pcac251616_g12233	transcript	ANN=T|upstream_gene_variant|MODIFIER|g12233|g12233|transcript|g12233.t1|protein_coding||c.-1693delG|||||1693|,T|downstream_gene_variant|MODIFIER|g12234|g12234|transcript|g12234.t1|protein_coding||c.*1076delG|||||1076|,T|intergenic_region|MODIFIER|g12233-g12234|g12233-g12234|intergenic_region|g12233-g12234|||n.304698delC||||||	GT:GQ:DP:AD:VAF:PL	1/1:45:70:0,69:0.985714:53,45,0	Ankyrin repeat-containing domain
contig_326	305207	C	CT	51	PASS	upstream_gene_variant	MODIFIER	Pcac251616_g12233	transcript	ANN=CT|upstream_gene_variant|MODIFIER|g12233|g12233|transcript|g12233.t1|protein_coding||c.-2203_-2202insA|||||2203|,CT|downstream_gene_variant|MODIFIER|g12234|g12234|transcript|g12234.t1|protein_coding||c.*566_*567insA|||||566|,CT|intergenic_region|MODIFIER|g12233-g12234|g12233-g12234|intergenic_region|g12233-g12234|||n.305207_305208insT||||||	GT:GQ:DP:AD:VAF:PL	1/1:30:72:22,39:0.541667:50,30,0	Ankyrin repeat-containing domain
contig_334	136460	GC	G	52.7	PASS	upstream_gene_variant	MODIFIER	Pcac251616_g12481	transcript	ANN=G|upstream_gene_variant|MODIFIER|g12481|g12481|transcript|g12481.t1|protein_coding||c.-3613delG|||||3613|,G|upstream_gene_variant|MODIFIER|g12482|g12482|transcript|g12482.t1|protein_coding||c.-154delG|||||154|,G|upstream_gene_variant|MODIFIER|g12483|g12483|transcript|g12483.t1|protein_coding||c.-4234delC|||||4234|,G|downstream_gene_variant|MODIFIER|g12480|g12480|transcript|g12480.t1|protein_c…	GT:GQ:DP:AD:VAF:PL	1/1:31:44:13,29:0.659091:52,31,0	Ankyrin repeat-containing domain
contig_370	186935	A	ACTGACCTAGG	48.2	PASS	upstream_gene_variant	MODIFIER	Pcac251616_g13262	transcript	ANN=ACTGACCTAGG|upstream_gene_variant|MODIFIER|g13262|g13262|transcript|g13262.t1|protein_coding||c.-2674_-2673insCCTAGGTCAG|||||2674|,ACTGACCTAGG|upstream_gene_variant|MODIFIER|g13263|g13263|transcript|g13263.t1|protein_coding||c.-1580_-1579insCTGACCTAGG|||||1579|,ACTGACCTAGG|intergenic_region|MODIFIER|g13262-g13263|g13262-g13263|intergenic_region|g13262-g13263|||n.186935_186936insCTGACCTAGG||||…	GT:GQ:DP:AD:VAF:PL	1/1:47:68:5,61:0.897059:48,51,0	Ankyrin repeat-containing domain
contig_39	552115	TA	T	59.3	PASS	upstream_gene_variant	MODIFIER	Pcac251616_g13803	transcript	ANN=T|upstream_gene_variant|MODIFIER|g13803|g13803|transcript|g13803.t1|protein_coding||c.-2152delA|||||2152|,T|intron_variant|MODIFIER|g13802|g13802|transcript|g13802.t1|protein_coding|2/2|c.690-11delT||||||	GT:GQ:DP:AD:VAF:PL	1/1:53:69:2,67:0.971014:59,54,0	Ankyrin repeat-containing domain
contig_421	139629	C	CAGGGATGCTCT	48.6	PASS	upstream_gene_variant	MODIFIER	Pcac251616_g14647	transcript	ANN=CAGGGATGCTCT|upstream_gene_variant|MODIFIER|g14647|g14647|transcript|g14647.t1|protein_coding||c.-4622_-4621insAGAGCATCCCT|||||4622|,CAGGGATGCTCT|upstream_gene_variant|MODIFIER|g14648|g14648|transcript|g14648.t1|protein_coding||c.-1691_-1690insAGGGATGCTCT|||||1690|,CAGGGATGCTCT|intergenic_region|MODIFIER|g14647-g14648|g14647-g14648|intergenic_region|g14647-g14648|||n.139629_139630insAGGGATGCT…	GT:GQ:DP:AD:VAF:PL	1/1:47:50:5,44:0.88:48,53,0	Ankyrin repeat-containing domain
contig_421	152340	GCATTA	G	49.1	PASS	upstream_gene_variant	MODIFIER	Pcac251616_g14650	transcript	ANN=G|upstream_gene_variant|MODIFIER|g14650|g14650|transcript|g14650.t1|protein_coding||c.-499_-495delCATTA|||||499|,G|upstream_gene_variant|MODIFIER|g14651|g14651|transcript|g14651.t1|protein_coding||c.-2130_-2126delCATTA|||||2130|,G|intergenic_region|MODIFIER|g14649-g14650|g14649-g14650|intergenic_region|g14649-g14650|||n.152341_152345delCATTA||||||	GT:GQ:DP:AD:VAF:PL	1/1:45:24:0,24:1:49,47,0	Ankyrin repeat-containing domain
contig_7	753588	G	GAA	57	PASS	upstream_gene_variant	MODIFIER	Pcac251616_g15733	transcript	ANN=GAA|upstream_gene_variant|MODIFIER|g15733|g15733|transcript|g15733.t1|protein_coding||c.-3691_-3690insAA|||||3690|,GAA|upstream_gene_variant|MODIFIER|g15734|g15734|transcript|g15734.t1|protein_coding||c.-4254_-4253insAA|||||4253|,GAA|intron_variant|MODIFIER|g15732|g15732|transcript|g15732.t1|protein_coding|2/3|c.615+968_615+969insTT||||||	GT:GQ:DP:AD:VAF:PL	1/1:48:35:5,27:0.771429:56,48,0	Ankyrin repeat-containing domain
contig_7	762136	AC	A	45.9	PASS	downstream_gene_variant	MODIFIER	Pcac251616_g15733	transcript	ANN=A|downstream_gene_variant|MODIFIER|g15733|g15733|transcript|g15733.t1|protein_coding||c.*4383delC|||||4383|,A|downstream_gene_variant|MODIFIER|g15734|g15734|transcript|g15734.t1|protein_coding||c.*866delC|||||866|,A|downstream_gene_variant|MODIFIER|g15735|g15735|transcript|g15735.t1|protein_coding||c.*3130delG|||||3130|,A|intergenic_region|MODIFIER|g15734-g15735|g15734-g15735|intergenic_regio…	GT:GQ:DP:AD:VAF:PL	1/1:36:44:6,38:0.863636:45,36,0	Ankyrin repeat-containing domain
contig_7	764466	T	TATGGCGGTGAAAATCAGG	25.8	PASS	downstream_gene_variant	MODIFIER	Pcac251616_g15734	transcript	ANN=TATGGCGGTGAAAATCAGG|downstream_gene_variant|MODIFIER|g15734|g15734|transcript|g15734.t1|protein_coding||c.*3195_*3196insATGGCGGTGAAAATCAGG|||||3196|,TATGGCGGTGAAAATCAGG|downstream_gene_variant|MODIFIER|g15735|g15735|transcript|g15735.t1|protein_coding||c.*800_*801insCCTGATTTTCACCGCCAT|||||800|,TATGGCGGTGAAAATCAGG|intergenic_region|MODIFIER|g15734-g15735|g15734-g15735|intergenic_region|g15734-…	GT:GQ:DP:AD:VAF:PL	1/1:26:53:8,44:0.830189:25,46,0	Ankyrin repeat-containing domain
contig_7	764487	TC	T	22.9	PASS	downstream_gene_variant	MODIFIER	Pcac251616_g15734	transcript	ANN=T|downstream_gene_variant|MODIFIER|g15734|g15734|transcript|g15734.t1|protein_coding||c.*3217delC|||||3217|,T|downstream_gene_variant|MODIFIER|g15735|g15735|transcript|g15735.t1|protein_coding||c.*779delG|||||779|,T|intergenic_region|MODIFIER|g15734-g15735|g15734-g15735|intergenic_region|g15734-g15735|||n.764488delC||||||	GT:GQ:DP:AD:VAF:PL	1/1:23:54:0,54:1:22,46,0	Ankyrin repeat-containing domain
contig_7	1199726	C	CT	52.8	PASS	upstream_gene_variant	MODIFIER	Pcac251616_g15838	transcript	ANN=CT|upstream_gene_variant|MODIFIER|g15838|g15838|transcript|g15838.t1|protein_coding||c.-154_-153insA|||||154|,CT|downstream_gene_variant|MODIFIER|g15837|g15837|transcript|g15837.t1|protein_coding||c.*2583_*2584insT|||||2584|,CT|downstream_gene_variant|MODIFIER|g15839|g15839|transcript|g15839.t1|protein_coding||c.*1878_*1879insA|||||1878|,CT|intergenic_region|MODIFIER|g15838-g15839|g15838-g158…	GT:GQ:DP:AD:VAF:PL	1/1:52:42:0,42:1:52,59,0	Ankyrin repeat-containing domain
contig_7	1310417	TA	T	59.6	PASS	upstream_gene_variant	MODIFIER	Pcac251616_g15863	transcript	ANN=T|upstream_gene_variant|MODIFIER|g15863|g15863|transcript|g15863.t1|protein_coding||c.-3804delT|||||3804|,T|downstream_gene_variant|MODIFIER|g15864|g15864|transcript|g15864.t1|protein_coding||c.*72delA|||||72|,T|intergenic_region|MODIFIER|g15864-g15865|g15864-g15865|intergenic_region|g15864-g15865|||n.1310418delA||||||	GT:GQ:DP:AD:VAF:PL	1/1:50:53:4,42:0.792453:59,50,0	Ankyrin repeat-containing domain
contig_7	1311477	T	TA	59.1	PASS	upstream_gene_variant	MODIFIER	Pcac251616_g15863	transcript	ANN=TA|upstream_gene_variant|MODIFIER|g15863|g15863|transcript|g15863.t1|protein_coding||c.-4864_-4863insT|||||4864|,TA|downstream_gene_variant|MODIFIER|g15864|g15864|transcript|g15864.t1|protein_coding||c.*1131_*1132insA|||||1132|,TA|intergenic_region|MODIFIER|g15864-g15865|g15864-g15865|intergenic_region|g15864-g15865|||n.1311477_1311478insA||||||	GT:GQ:DP:AD:VAF:PL	1/1:57:54:6,47:0.87037:59,61,0	Ankyrin repeat-containing domain
contig_7	1334691	T	TTAAC	50.8	PASS	frameshift_variant&stop_gained	HIGH	Pcac251616_g15867	transcript	ANN=TTAAC|frameshift_variant&stop_gained|HIGH|g15867|g15867|transcript|g15867.t1|protein_coding|1/1|c.1665_1668dupTAAC|p.Val557fs|1669/1779|1669/1779|557/592||INFO_REALIGN_3_PRIME,TTAAC|upstream_gene_variant|MODIFIER|g15866|g15866|transcript|g15866.t1|protein_coding||c.-2510_-2507dupGTTA|||||2507|,TTAAC|upstream_gene_variant|MODIFIER|g15868|g15868|transcript|g15868.t1|protein_coding||c.-1153_-115…	GT:GQ:DP:AD:VAF:PL	1/1:49:69:1,67:0.971014:50,53,0	Ankyrin repeat-containing domain
contig_7	1343013	GT	G	58.2	PASS	downstream_gene_variant	MODIFIER	Pcac251616_g15869	transcript	ANN=G|downstream_gene_variant|MODIFIER|g15869|g15869|transcript|g15869.t1|protein_coding||c.*4602delT|||||4602|,G|intergenic_region|MODIFIER|g15869-g15870|g15869-g15870|intergenic_region|g15869-g15870|||n.1343014delT||||||	GT:GQ:DP:AD:VAF:PL	1/1:54:63:2,60:0.952381:58,55,0	Ankyrin repeat-containing domain
contig_7	1436878	C	CA	39.7	PASS	upstream_gene_variant	MODIFIER	Pcac251616_g15886	transcript	ANN=CA|upstream_gene_variant|MODIFIER|g15886|g15886|transcript|g15886.t1|protein_coding||c.-2987_-2986insA|||||2986|,CA|downstream_gene_variant|MODIFIER|g15884|g15884|transcript|g15884.t1|protein_coding||c.*4823_*4824insA|||||4824|,CA|downstream_gene_variant|MODIFIER|g15885|g15885|transcript|g15885.t1|protein_coding||c.*1365_*1366insT|||||1365|,CA|downstream_gene_variant|MODIFIER|g15887|g15887|tr…	GT:GQ:DP:AD:VAF:PL	0/1:37:55:15,22:0.4:39,0,39	Ankyrin repeat-containing domain
contig_76	830141	ACT	A	48.2	PASS	upstream_gene_variant	MODIFIER	Pcac251616_g16206	transcript	ANN=A|upstream_gene_variant|MODIFIER|g16206|g16206|transcript|g16206.t1|protein_coding||c.-1087_-1086delAG|||||1086|,A|upstream_gene_variant|MODIFIER|g16207|g16207|transcript|g16207.t1|protein_coding||c.-364_-363delAG|||||363|,A|intergenic_region|MODIFIER|g16207-g16208|g16207-g16208|intergenic_region|g16207-g16208|||n.830142_830143delCT||||||	GT:GQ:DP:AD:VAF:PL	1/1:46:45:1,44:0.977778:48,51,0	Ankyrin repeat-containing domain
contig_93	1545581	T	TC	50.2	PASS	upstream_gene_variant	MODIFIER	Pcac251616_g17095	transcript	ANN=TC|upstream_gene_variant|MODIFIER|g17095|g17095|transcript|g17095.t1|protein_coding||c.-3514_-3513insG|||||3514|,TC|downstream_gene_variant|MODIFIER|g17096|g17096|transcript|g17096.t1|protein_coding||c.*2887_*2888insC|||||2888|,TC|downstream_gene_variant|MODIFIER|g17097|g17097|transcript|g17097.t1|protein_coding||c.*1366_*1367insC|||||1367|,TC|intergenic_region|MODIFIER|g17097-CHR_END|g17097-…	GT:GQ:DP:AD:VAF:PL	1/1:45:53:4,48:0.90566:50,46,0	Ankyrin repeat-containing domain
contig_29	110510	A	AT	58.6	PASS	upstream_gene_variant	MODIFIER	Pcac251616_g10345	transcript	ANN=AT|upstream_gene_variant|MODIFIER|g10345|g10345|transcript|g10345.t1|protein_coding||c.-294_-293insA|||||294|,AT|upstream_gene_variant|MODIFIER|g10347|g10347|transcript|g10347.t1|protein_coding||c.-3288_-3287insT|||||3287|,AT|upstream_gene_variant|MODIFIER|g10348|g10348|transcript|g10348.t1|protein_coding||c.-3785_-3784insT|||||3784|,AT|upstream_gene_variant|MODIFIER|g10349|g10349|transcript|…	GT:GQ:DP:AD:VAF:PL	1/1:54:53:5,45:0.849057:58,56,0	ankyrin repeat-containing protein
contig_29	114733	T	TTC	51.4	PASS	upstream_gene_variant	MODIFIER	Pcac251616_g10345	transcript	ANN=TTC|upstream_gene_variant|MODIFIER|g10345|g10345|transcript|g10345.t1|protein_coding||c.-4517_-4516insGA|||||4517|,TTC|upstream_gene_variant|MODIFIER|g10346|g10346|transcript|g10346.t1|protein_coding||c.-1356_-1355insGA|||||1356|,TTC|upstream_gene_variant|MODIFIER|g10349|g10349|transcript|g10349.t1|protein_coding||c.-363_-362insTC|||||362|,TTC|upstream_gene_variant|MODIFIER|g10350|g10350|tran…	GT:GQ:DP:AD:VAF:PL	1/1:49:48:1,47:0.979167:51,53,0	ankyrin repeat-containing protein
contig_188	191858	GC	G	29.7	PASS	upstream_gene_variant	MODIFIER	Pcac251616_g4564	transcript	ANN=G|upstream_gene_variant|MODIFIER|g4564|g4564|transcript|g4564.t1|protein_coding||c.-3978delG|||||3978|,G|upstream_gene_variant|MODIFIER|g4566|g4566|transcript|g4566.t1|protein_coding||c.-400delC|||||400|,G|downstream_gene_variant|MODIFIER|g4565|g4565|transcript|g4565.t1|protein_coding||c.*80delC|||||80|,G|downstream_gene_variant|MODIFIER|g4567|g4567|transcript|g4567.t1|protein_coding||c.*4214…	GT:GQ:DP:AD:VAF:PL	0/1:24:42:23,12:0.285714:29,0,25	Ankyrin repeats (3 copies)
contig_214	56801	AG	A	43	PASS	upstream_gene_variant	MODIFIER	Pcac251616_g6082	transcript	ANN=A|upstream_gene_variant|MODIFIER|g6082|g6082|transcript|g6082.t1|protein_coding||c.-1519delC|||||1519|,A|upstream_gene_variant|MODIFIER|g6083|g6083|transcript|g6083.t1|protein_coding||c.-313delC|||||313|,A|upstream_gene_variant|MODIFIER|g6085|g6085|transcript|g6085.t1|protein_coding||c.-1235delG|||||1235|,A|downstream_gene_variant|MODIFIER|g6081|g6081|transcript|g6081.t1|protein_coding||c.*29…	GT:GQ:DP:AD:VAF:PL	1/1:41:54:4,50:0.925926:42,46,0	Ankyrin repeats (3 copies)
contig_214	328631	GTCTTCT	G	44	PASS	disruptive_inframe_deletion	MODERATE	Pcac251616_g6164	transcript	ANN=G|disruptive_inframe_deletion|MODERATE|g6164|g6164|transcript|g6164.t1|protein_coding|1/1|c.4104_4109delAGAAGA|p.Glu1368_Glu1369del|4109/5070|4104/5070|1368/1689||,G|downstream_gene_variant|MODIFIER|g6162|g6162|transcript|g6162.t1|protein_coding||c.*2928_*2933delTCTTCT|||||2928|,G|downstream_gene_variant|MODIFIER|g6163|g6163|transcript|g6163.t1|protein_coding||c.*1033_*1038delTCTTCT|||||1033|	GT:GQ:DP:AD:VAF:PL	1/1:43:55:3,51:0.927273:44,49,0	Ankyrin repeats (3 copies)
contig_214	333131	G	GT	42.2	PASS	upstream_gene_variant	MODIFIER	Pcac251616_g6164	transcript	ANN=GT|upstream_gene_variant|MODIFIER|g6164|g6164|transcript|g6164.t1|protein_coding||c.-392_-391insA|||||392|,GT|downstream_gene_variant|MODIFIER|g6165|g6165|transcript|g6165.t1|protein_coding||c.*4352_*4353insA|||||4352|,GT|intergenic_region|MODIFIER|g6164-g6165|g6164-g6165|intergenic_region|g6164-g6165|||n.333131_333132insT||||||	GT:GQ:DP:AD:VAF:PL	1/1:18:56:9,40:0.714286:42,17,0	Ankyrin repeats (3 copies)
contig_257	317318	T	TGGGGGGG,TGGGGGGGG	42.1	PASS	downstream_gene_variant	MODIFIER	Pcac251616_g8184	transcript	ANN=TGGGGGGG|downstream_gene_variant|MODIFIER|g8184|g8184|transcript|g8184.t1|protein_coding||c.*4688_*4689insCCCCCCC|||||4688|,TGGGGGGGG|downstream_gene_variant|MODIFIER|g8184|g8184|transcript|g8184.t1|protein_coding||c.*4688_*4689insCCCCCCCC|||||4688|,TGGGGGGG|intergenic_region|MODIFIER|g8183-g8184|g8183-g8184|intergenic_region|g8183-g8184|||n.317318_317319insGGGGGGG||||||,TGGGGGGGG|intergenic_…	GT:GQ:DP:AD:VAF:PL	1/2:10:58:25,12,11:0.206897,0.189655:41,14,14,14,0,29	Ankyrin repeats (3 copies)
contig_257	325211	GTT	G	50.6	PASS	upstream_gene_variant	MODIFIER	Pcac251616_g8184	transcript	ANN=G|upstream_gene_variant|MODIFIER|g8184|g8184|transcript|g8184.t1|protein_coding||c.-1256_-1255delAA|||||1255|,G|upstream_gene_variant|MODIFIER|g8185|g8185|transcript|g8185.t1|protein_coding||c.-1016_-1015delTT|||||1016|,G|intergenic_region|MODIFIER|g8184-g8185|g8184-g8185|intergenic_region|g8184-g8185|||n.325212_325213delTT||||||	GT:GQ:DP:AD:VAF:PL	1/1:48:69:0,67:0.971014:50,50,0	Ankyrin repeats (3 copies)
contig_257	326522	TAGGACGCAAGC	T	45.2	PASS	upstream_gene_variant	MODIFIER	Pcac251616_g8184	transcript	ANN=T|upstream_gene_variant|MODIFIER|g8184|g8184|transcript|g8184.t1|protein_coding||c.-2576_-2566delGCTTGCGTCCT|||||2566|,T|downstream_gene_variant|MODIFIER|g8185|g8185|transcript|g8185.t1|protein_coding||c.*53_*63delAGGACGCAAGC|||||53|,T|intergenic_region|MODIFIER|g8185-g8186|g8185-g8186|intergenic_region|g8185-g8186|||n.326523_326533delAGGACGCAAGC||||||	GT:GQ:DP:AD:VAF:PL	1/1:40:70:3,67:0.957143:45,41,0	Ankyrin repeats (3 copies)
contig_257	326810	G	GC,GCC	44.6	PASS	upstream_gene_variant	MODIFIER	Pcac251616_g8184	transcript	ANN=GC|upstream_gene_variant|MODIFIER|g8184|g8184|transcript|g8184.t1|protein_coding||c.-2854_-2853insG|||||2854|,GCC|upstream_gene_variant|MODIFIER|g8184|g8184|transcript|g8184.t1|protein_coding||c.-2854_-2853insGG|||||2854|,GC|downstream_gene_variant|MODIFIER|g8185|g8185|transcript|g8185.t1|protein_coding||c.*340_*341insC|||||341|,GCC|downstream_gene_variant|MODIFIER|g8185|g8185|transcript|g818…	GT:GQ:DP:AD:VAF:PL	1/2:8:71:32,13,18:0.183099,0.253521:43,18,8,18,0,35	Ankyrin repeats (3 copies)
contig_280	1056629	CAGTT	C	51	PASS	upstream_gene_variant	MODIFIER	Pcac251616_g9803	transcript	ANN=C|upstream_gene_variant|MODIFIER|g9803|g9803|transcript|g9803.t1|protein_coding||c.-1346_-1343delAACT|||||1343|,C|upstream_gene_variant|MODIFIER|g9804|g9804|transcript|g9804.t1|protein_coding||c.-602_-599delAGTT|||||602|,C|downstream_gene_variant|MODIFIER|g9802|g9802|transcript|g9802.t1|protein_coding||c.*4466_*4469delAGTT|||||4466|,C|intergenic_region|MODIFIER|g9803-g9804|g9803-g9804|interge…	GT:GQ:DP:AD:VAF:PL	1/1:44:64:1,63:0.984375:51,44,0	Ankyrin repeats (3 copies)
contig_326	356741	T	TTC	49.6	PASS	frameshift_variant	HIGH	Pcac251616_g12243	transcript	ANN=TTC|frameshift_variant|HIGH|g12243|g12243|transcript|g12243.t1|protein_coding|1/2|c.237_238insGA|p.Thr80fs|237/2076|237/2076|79/691||,TTC|downstream_gene_variant|MODIFIER|g12242|g12242|transcript|g12242.t1|protein_coding||c.*2342_*2343insTC|||||2343|,TTC|downstream_gene_variant|MODIFIER|g12244|g12244|transcript|g12244.t1|protein_coding||c.*340_*341insGA|||||340|,TTC|downstream_gene_variant|MO…	GT:GQ:DP:AD:VAF:PL	1/1:48:69:0,68:0.985507:49,53,0	Ankyrin repeats (3 copies)
contig_326	358674	TAATATTTCCG	T	50.1	PASS	upstream_gene_variant	MODIFIER	Pcac251616_g12243	transcript	ANN=T|upstream_gene_variant|MODIFIER|g12243|g12243|transcript|g12243.t1|protein_coding||c.-1706_-1697delCGGAAATATT|||||1697|,T|upstream_gene_variant|MODIFIER|g12244|g12244|transcript|g12244.t1|protein_coding||c.-1258_-1249delCGGAAATATT|||||1249|,T|upstream_gene_variant|MODIFIER|g12246|g12246|transcript|g12246.t1|protein_coding||c.-4061_-4052delAATATTTCCG|||||4061|,T|downstream_gene_variant|MODIFI…	GT:GQ:DP:AD:VAF:PL	1/1:49:64:1,63:0.984375:50,54,0	Ankyrin repeats (3 copies)
contig_326	359815	T	TA	49.9	PASS	upstream_gene_variant	MODIFIER	Pcac251616_g12243	transcript	ANN=TA|upstream_gene_variant|MODIFIER|g12243|g12243|transcript|g12243.t1|protein_coding||c.-2838_-2837insT|||||2838|,TA|upstream_gene_variant|MODIFIER|g12244|g12244|transcript|g12244.t1|protein_coding||c.-2390_-2389insT|||||2390|,TA|upstream_gene_variant|MODIFIER|g12246|g12246|transcript|g12246.t1|protein_coding||c.-2921_-2920insA|||||2920|,TA|downstream_gene_variant|MODIFIER|g12245|g12245|transc…	GT:GQ:DP:AD:VAF:PL	1/1:48:66:7,53:0.80303:49,53,0	Ankyrin repeats (3 copies)
contig_326	359895	CT	C	57.9	PASS	upstream_gene_variant	MODIFIER	Pcac251616_g12243	transcript	ANN=C|upstream_gene_variant|MODIFIER|g12243|g12243|transcript|g12243.t1|protein_coding||c.-2918delA|||||2918|,C|upstream_gene_variant|MODIFIER|g12244|g12244|transcript|g12244.t1|protein_coding||c.-2470delA|||||2470|,C|upstream_gene_variant|MODIFIER|g12246|g12246|transcript|g12246.t1|protein_coding||c.-2840delT|||||2840|,C|downstream_gene_variant|MODIFIER|g12245|g12245|transcript|g12245.t1|protein…	GT:GQ:DP:AD:VAF:PL	1/1:56:66:2,61:0.924242:57,60,0	Ankyrin repeats (3 copies)
contig_326	361565	GA	G	56.7	PASS	upstream_gene_variant	MODIFIER	Pcac251616_g12243	transcript	ANN=G|upstream_gene_variant|MODIFIER|g12243|g12243|transcript|g12243.t1|protein_coding||c.-4588delT|||||4588|,G|upstream_gene_variant|MODIFIER|g12244|g12244|transcript|g12244.t1|protein_coding||c.-4140delT|||||4140|,G|upstream_gene_variant|MODIFIER|g12245|g12245|transcript|g12245.t1|protein_coding||c.-9delT|||||9|,G|upstream_gene_variant|MODIFIER|g12246|g12246|transcript|g12246.t1|protein_coding|…	GT:GQ:DP:AD:VAF:PL	1/1:50:67:0,67:1:56,51,0	Ankyrin repeats (3 copies)
contig_326	361624	G	GGTGCAGTGGA	47.9	PASS	upstream_gene_variant	MODIFIER	Pcac251616_g12243	transcript	ANN=GGTGCAGTGGA|upstream_gene_variant|MODIFIER|g12243|g12243|transcript|g12243.t1|protein_coding||c.-4647_-4646insTCCACTGCAC|||||4647|,GGTGCAGTGGA|upstream_gene_variant|MODIFIER|g12244|g12244|transcript|g12244.t1|protein_coding||c.-4199_-4198insTCCACTGCAC|||||4199|,GGTGCAGTGGA|upstream_gene_variant|MODIFIER|g12245|g12245|transcript|g12245.t1|protein_coding||c.-68_-67insTCCACTGCAC|||||68|,GGTGCAGT…	GT:GQ:DP:AD:VAF:PL	1/1:47:68:4,62:0.911765:47,53,0	Ankyrin repeats (3 copies)
contig_162	3013	CATCGTAGG	C	35.8	PASS	upstream_gene_variant	MODIFIER	Pcac251616_g2293	transcript	ANN=C|upstream_gene_variant|MODIFIER|g2293|g2293|transcript|g2293.t1|protein_coding||c.-1705_-1698delCCTACGAT|||||1698|WARNING_TRANSCRIPT_INCOMPLETE,C|upstream_gene_variant|MODIFIER|g2294|g2294|transcript|g2294.t1|protein_coding||c.-593_-586delCCTACGAT|||||586|,C|intergenic_region|MODIFIER|g2294-g2295|g2294-g2295|intergenic_region|g2294-g2295|||n.3014_3021delATCGTAGG||||||	GT:GQ:DP:AD:VAF:PL	1/1:35:16:1,15:0.9375:35,40,0	Ankyrin repeats (many copies)
contig_201	172801	A	AT	48.1	PASS	upstream_gene_variant	MODIFIER	Pcac251616_g5230	transcript	ANN=AT|upstream_gene_variant|MODIFIER|g5230|g5230|transcript|g5230.t1|protein_coding||c.-1981_-1980insT|||||1980|,AT|intron_variant|MODIFIER|g5229|g5229|transcript|g5229.t1|protein_coding|2/2|c.1075+238_1075+239insT||||||	GT:GQ:DP:AD:VAF:PL	1/1:46:54:9,44:0.814815:48,50,0	Ankyrin repeats (many copies)
contig_256	453117	GCCCCCCC	G,GC	53.4	PASS	downstream_gene_variant	MODIFIER	Pcac251616_g8111	transcript	ANN=G|downstream_gene_variant|MODIFIER|g8111|g8111|transcript|g8111.t1|protein_coding||c.*4453_*4459delCCCCCCC|||||4453|,GC|downstream_gene_variant|MODIFIER|g8111|g8111|transcript|g8111.t1|protein_coding||c.*4454_*4459delCCCCCC|||||4454|,G|downstream_gene_variant|MODIFIER|g8112|g8112|transcript|g8112.t1|protein_coding||c.*3239_*3245delCCCCCCC|||||3239|,GC|downstream_gene_variant|MODIFIER|g8112|g8…	GT:GQ:DP:AD:VAF:PL	1/2:21:54:0,24,23:0.444444,0.425926:53,47,20,47,0,35	Ankyrin repeats (many copies)
contig_256	453621	T	TGGG	21.2	PASS	downstream_gene_variant	MODIFIER	Pcac251616_g8111	transcript	ANN=TGGG|downstream_gene_variant|MODIFIER|g8111|g8111|transcript|g8111.t1|protein_coding||c.*4956_*4957insGGG|||||4957|,TGGG|downstream_gene_variant|MODIFIER|g8112|g8112|transcript|g8112.t1|protein_coding||c.*3742_*3743insGGG|||||3743|,TGGG|intergenic_region|MODIFIER|g8112-CHR_END|g8112-CHR_END|intergenic_region|g8112-CHR_END|||n.453621_453622insGGG||||||	GT:GQ:DP:AD:VAF:PL	1/1:7:52:22,14:0.269231:20,5,0	Ankyrin repeats (many copies)
contig_286	1049432	C	CA	42.8	PASS	frameshift_variant	HIGH	Pcac251616_g10240	transcript	ANN=CA|frameshift_variant|HIGH|g10240|g10240|transcript|g10240.t1|protein_coding|1/1|c.451dupA|p.Met151fs|452/498|452/498|151/165||INFO_REALIGN_3_PRIME,CA|downstream_gene_variant|MODIFIER|g10239|g10239|transcript|g10239.t1|protein_coding||c.*1159_*1160insA|||||1160|;LOF=(g10240|g10240|1|1.00)	GT:GQ:DP:AD:VAF:PL	0/1:38:97:33,63:0.649485:42,0,40	Ankyrin repeats (many copies)
contig_326	312430	CG	C	42.6	PASS	upstream_gene_variant	MODIFIER	Pcac251616_g12234	transcript	ANN=C|upstream_gene_variant|MODIFIER|g12234|g12234|transcript|g12234.t1|protein_coding||c.-4194delC|||||4194|,C|intergenic_region|MODIFIER|g12234-g12235|g12234-g12235|intergenic_region|g12234-g12235|||n.312431delG||||||	GT:GQ:DP:AD:VAF:PL	1/1:39:55:0,54:0.981818:42,41,0	Ankyrin repeats (many copies)
contig_326	312433	T	TA	40.8	PASS	upstream_gene_variant	MODIFIER	Pcac251616_g12234	transcript	ANN=TA|upstream_gene_variant|MODIFIER|g12234|g12234|transcript|g12234.t1|protein_coding||c.-4197_-4196insT|||||4197|,TA|intergenic_region|MODIFIER|g12234-g12235|g12234-g12235|intergenic_region|g12234-g12235|||n.312433_312434insA||||||	GT:GQ:DP:AD:VAF:PL	1/1:39:54:1,53:0.981481:40,44,0	Ankyrin repeats (many copies)
contig_162	1019861	G	GCCCGT	46.3	PASS	upstream_gene_variant	MODIFIER	Pcac251616_g2561	transcript	ANN=GCCCGT|upstream_gene_variant|MODIFIER|g2561|g2561|transcript|g2561.t1|protein_coding||c.-4357_-4356insACGGG|||||4357|,GCCCGT|upstream_gene_variant|MODIFIER|g2563|g2563|transcript|g2563.t1|protein_coding||c.-45_-44insACGGG|||||45|,GCCCGT|upstream_gene_variant|MODIFIER|g2565|g2565|transcript|g2565.t1|protein_coding||c.-4496_-4495insCCCGT|||||4495|,GCCCGT|downstream_gene_variant|MODIFIER|g2562|g…	GT:GQ:DP:AD:VAF:PL	1/1:45:56:4,51:0.910714:46,53,0	Ankyrin repeats domain-containing protein
contig_180	301881	A	AGG	55.4	PASS	upstream_gene_variant	MODIFIER	Pcac251616_g3556	transcript	ANN=AGG|upstream_gene_variant|MODIFIER|g3556|g3556|transcript|g3556.t1|protein_coding||c.-2890_-2889insCC|||||2890|,AGG|upstream_gene_variant|MODIFIER|g3557|g3557|transcript|g3557.t1|protein_coding||c.-1013_-1012insCC|||||1013|,AGG|downstream_gene_variant|MODIFIER|g3558|g3558|transcript|g3558.t1|protein_coding||c.*1504_*1505insCC|||||1504|,AGG|intergenic_region|MODIFIER|g3557-g3558|g3557-g3558|in…	GT:GQ:DP:AD:VAF:PL	1/1:43:64:22,37:0.578125:55,42,0	Ankyrin repeats domain-containing protein
contig_186	176552	ATCCTCACGGGG	A	30.7	PASS	upstream_gene_variant	MODIFIER	Pcac251616_g3909	transcript	ANN=A|upstream_gene_variant|MODIFIER|g3909|g3909|transcript|g3909.t1|protein_coding||c.-2096_-2086delTCCTCACGGGG|||||2096|,A|upstream_gene_variant|MODIFIER|g3911|g3911|transcript|g3911.t1|protein_coding||c.-4919_-4909delTCCTCACGGGG|||||4919|,A|downstream_gene_variant|MODIFIER|g3908|g3908|transcript|g3908.t1|protein_coding||c.*139_*149delCCCCGTGAGGA|||||149|,A|downstream_gene_variant|MODIFIER|g391…	GT:GQ:DP:AD:VAF:PL	1/1:30:14:0,14:1:30,37,0	Ankyrin repeats domain-containing protein
contig_244	203472	A	ACTCGGAGCAT	49.3	PASS	upstream_gene_variant	MODIFIER	Pcac251616_g7261	transcript	ANN=ACTCGGAGCAT|upstream_gene_variant|MODIFIER|g7261|g7261|transcript|g7261.t1|protein_coding||c.-556_-555insATGCTCCGAG|||||556|,ACTCGGAGCAT|upstream_gene_variant|MODIFIER|g7262|g7262|transcript|g7262.t1|protein_coding||c.-129_-128insCTCGGAGCAT|||||128|,ACTCGGAGCAT|upstream_gene_variant|MODIFIER|g7263|g7263|transcript|g7263.t1|protein_coding||c.-3034_-3033insCTCGGAGCAT|||||3033|,ACTCGGAGCAT|downs…	GT:GQ:DP:AD:VAF:PL	1/1:47:53:3,50:0.943396:49,50,0	Ankyrin repeats domain-containing protein
contig_244	206473	AT	A	60.1	PASS	upstream_gene_variant	MODIFIER	Pcac251616_g7261	transcript	ANN=A|upstream_gene_variant|MODIFIER|g7261|g7261|transcript|g7261.t1|protein_coding||c.-3557delA|||||3557|,A|upstream_gene_variant|MODIFIER|g7263|g7263|transcript|g7263.t1|protein_coding||c.-32delT|||||32|,A|downstream_gene_variant|MODIFIER|g7262|g7262|transcript|g7262.t1|protein_coding||c.*858delT|||||858|,A|intergenic_region|MODIFIER|g7262-g7263|g7262-g7263|intergenic_region|g7262-g7263|||n.206…	GT:GQ:DP:AD:VAF:PL	1/1:47:60:9,46:0.766667:60,47,0	Ankyrin repeats domain-containing protein
contig_244	325154	C	CA	62.7	PASS	upstream_gene_variant	MODIFIER	Pcac251616_g7288	transcript	ANN=CA|upstream_gene_variant|MODIFIER|g7288|g7288|transcript|g7288.t1|protein_coding||c.-955_-954insA|||||954|,CA|downstream_gene_variant|MODIFIER|g7287|g7287|transcript|g7287.t1|protein_coding||c.*212_*213insA|||||213|,CA|intergenic_region|MODIFIER|g7287-g7288|g7287-g7288|intergenic_region|g7287-g7288|||n.325154_325155insA||||||	GT:GQ:DP:AD:VAF:PL	1/1:58:62:0,62:1:62,59,0	Ankyrin repeats domain-containing protein
contig_244	330802	C	CT	54.9	PASS	downstream_gene_variant	MODIFIER	Pcac251616_g7288	transcript	ANN=CT|downstream_gene_variant|MODIFIER|g7288|g7288|transcript|g7288.t1|protein_coding||c.*2798_*2799insT|||||2799|,CT|intergenic_region|MODIFIER|g7288-g7289|g7288-g7289|intergenic_region|g7288-g7289|||n.330802_330803insT||||||	GT:GQ:DP:AD:VAF:PL	1/1:54:50:3,47:0.94:54,59,0	Ankyrin repeats domain-containing protein
contig_244	351995	C	CA	50.6	PASS	frameshift_variant	HIGH	Pcac251616_g7290	transcript	ANN=CA|frameshift_variant|HIGH|g7290|g7290|transcript|g7290.t1|protein_coding|1/1|c.285dupA|p.Ala96fs|286/546|286/546|96/181||INFO_REALIGN_3_PRIME,CA|upstream_gene_variant|MODIFIER|g7291|g7291|transcript|g7291.t1|protein_coding||c.-3650_-3649insA|||||3649|,CA|downstream_gene_variant|MODIFIER|g7289|g7289|transcript|g7289.t1|protein_coding||c.*365_*366insA|||||366|;LOF=(g7290|g7290|1|1.00)	GT:GQ:DP:AD:VAF:PL	1/1:48:55:0,55:1:50,52,0	Ankyrin repeats domain-containing protein
contig_286	962511	TG	T	43.3	PASS	upstream_gene_variant	MODIFIER	Pcac251616_g10216	transcript	ANN=T|upstream_gene_variant|MODIFIER|g10216|g10216|transcript|g10216.t1|protein_coding||c.-2240delG|||||2240|,T|downstream_gene_variant|MODIFIER|g10214|g10214|transcript|g10214.t1|protein_coding||c.*4179delG|||||4179|,T|intron_variant|MODIFIER|g10215|g10215|transcript|g10215.t1|protein_coding|1/3|c.372-29delG||||||	GT:GQ:DP:AD:VAF:PL	1/1:30:42:7,35:0.833333:43,29,0	Ankyrin repeats domain-containing protein
contig_286	1043012	C	CT	34.7	PASS	upstream_gene_variant	MODIFIER	Pcac251616_g10239	transcript	ANN=CT|upstream_gene_variant|MODIFIER|g10239|g10239|transcript|g10239.t1|protein_coding||c.-4860_-4859insT|||||4859|,CT|intron_variant|MODIFIER|g10238|g10238|transcript|g10238.t1|protein_coding|2/2|c.733+28_733+29insT||||||	GT:GQ:DP:AD:VAF:PL	0/1:28:171:49,121:0.707602:34,0,28	Ankyrin repeats domain-containing protein
contig_286	1045549	GA	G	25	PASS	upstream_gene_variant	MODIFIER	Pcac251616_g10239	transcript	ANN=G|upstream_gene_variant|MODIFIER|g10239|g10239|transcript|g10239.t1|protein_coding||c.-2322delA|||||2322|,G|upstream_gene_variant|MODIFIER|g10240|g10240|transcript|g10240.t1|protein_coding||c.-3434delA|||||3434|,G|downstream_gene_variant|MODIFIER|g10238|g10238|transcript|g10238.t1|protein_coding||c.*2485delA|||||2485|,G|intergenic_region|MODIFIER|g10238-g10239|g10238-g10239|intergenic_region|…	GT:GQ:DP:AD:VAF:PL	0/1:25:148:52,96:0.648649:24,0,37	Ankyrin repeats domain-containing protein
contig_286	1046148	A	ACCT	21.8	PASS	upstream_gene_variant	MODIFIER	Pcac251616_g10239	transcript	ANN=ACCT|upstream_gene_variant|MODIFIER|g10239|g10239|transcript|g10239.t1|protein_coding||c.-1724_-1723insCCT|||||1723|,ACCT|upstream_gene_variant|MODIFIER|g10240|g10240|transcript|g10240.t1|protein_coding||c.-2836_-2835insCCT|||||2835|,ACCT|downstream_gene_variant|MODIFIER|g10238|g10238|transcript|g10238.t1|protein_coding||c.*3083_*3084insCCT|||||3084|,ACCT|intergenic_region|MODIFIER|g10238-g10…	GT:GQ:DP:AD:VAF:PL	0/1:22:139:81,57:0.410072:21,0,54	Ankyrin repeats domain-containing protein
contig_286	1047636	C	CGGCGG	42.9	PASS	upstream_gene_variant	MODIFIER	Pcac251616_g10239	transcript	ANN=CGGCGG|upstream_gene_variant|MODIFIER|g10239|g10239|transcript|g10239.t1|protein_coding||c.-236_-235insGGCGG|||||235|,CGGCGG|upstream_gene_variant|MODIFIER|g10240|g10240|transcript|g10240.t1|protein_coding||c.-1348_-1347insGGCGG|||||1347|,CGGCGG|downstream_gene_variant|MODIFIER|g10238|g10238|transcript|g10238.t1|protein_coding||c.*4571_*4572insGGCGG|||||4572|,CGGCGG|intergenic_region|MODIFIER…	GT:GQ:DP:AD:VAF:PL	1/1:41:118:14,103:0.872881:42,44,0	Ankyrin repeats domain-containing protein
contig_286	1049760	GTT	G,GT	58.4	PASS	downstream_gene_variant	MODIFIER	Pcac251616_g10239	transcript	ANN=G|downstream_gene_variant|MODIFIER|g10239|g10239|transcript|g10239.t1|protein_coding||c.*1488_*1489delTT|||||1488|,GT|downstream_gene_variant|MODIFIER|g10239|g10239|transcript|g10239.t1|protein_coding||c.*1489delT|||||1489|,G|downstream_gene_variant|MODIFIER|g10240|g10240|transcript|g10240.t1|protein_coding||c.*280_*281delTT|||||280|,GT|downstream_gene_variant|MODIFIER|g10240|g10240|transcrip…	GT:GQ:DP:AD:VAF:PL	1/2:33:93:5,40,48:0.430108,0.516129:58,51,34,51,0,41	Ankyrin repeats domain-containing protein
contig_286	1049888	G	GTC	48.9	PASS	downstream_gene_variant	MODIFIER	Pcac251616_g10239	transcript	ANN=GTC|downstream_gene_variant|MODIFIER|g10239|g10239|transcript|g10239.t1|protein_coding||c.*1615_*1616insTC|||||1616|,GTC|downstream_gene_variant|MODIFIER|g10240|g10240|transcript|g10240.t1|protein_coding||c.*407_*408insTC|||||408|,GTC|intergenic_region|MODIFIER|g10240-CHR_END|g10240-CHR_END|intergenic_region|g10240-CHR_END|||n.1049888_1049889insTC||||||	GT:GQ:DP:AD:VAF:PL	0/1:49:92:56,36:0.391304:48,0,71	Ankyrin repeats domain-containing protein
contig_29	102484	TTTTGC	T	49.9	PASS	upstream_gene_variant	MODIFIER	Pcac251616_g10344	transcript	ANN=T|upstream_gene_variant|MODIFIER|g10344|g10344|transcript|g10344.t1|protein_coding||c.-3902_-3898delTTTGC|||||3902|,T|intergenic_region|MODIFIER|g10343-g10344|g10343-g10344|intergenic_region|g10343-g10344|||n.102485_102489delTTTGC||||||	GT:GQ:DP:AD:VAF:PL	1/1:48:57:1,56:0.982456:49,51,0	Ankyrin repeats domain-containing protein
contig_29	103049	A	ATGTAAAGAGGG	38.5	PASS	upstream_gene_variant	MODIFIER	Pcac251616_g10344	transcript	ANN=ATGTAAAGAGGG|upstream_gene_variant|MODIFIER|g10344|g10344|transcript|g10344.t1|protein_coding||c.-3338_-3337insTGTAAAGAGGG|||||3337|,ATGTAAAGAGGG|intergenic_region|MODIFIER|g10343-g10344|g10343-g10344|intergenic_region|g10343-g10344|||n.103049_103050insTGTAAAGAGGG||||||	GT:GQ:DP:AD:VAF:PL	1/1:37:57:7,49:0.859649:38,44,0	Ankyrin repeats domain-containing protein
contig_29	105289	A	AAAGGCTAGTGCCAAG	33.5	PASS	upstream_gene_variant	MODIFIER	Pcac251616_g10344	transcript	ANN=AAAGGCTAGTGCCAAG|upstream_gene_variant|MODIFIER|g10344|g10344|transcript|g10344.t1|protein_coding||c.-1098_-1097insAAGGCTAGTGCCAAG|||||1097|,AAAGGCTAGTGCCAAG|downstream_gene_variant|MODIFIER|g10345|g10345|transcript|g10345.t1|protein_coding||c.*3737_*3738insCTTGGCACTAGCCTT|||||3737|,AAAGGCTAGTGCCAAG|intergenic_region|MODIFIER|g10343-g10344|g10343-g10344|intergenic_region|g10343-g10344|||n.105…	GT:GQ:DP:AD:VAF:PL	1/1:31:59:13,45:0.762712:33,35,0	Ankyrin repeats domain-containing protein
contig_29	834883	GT	G	29.3	PASS	upstream_gene_variant	MODIFIER	Pcac251616_g10513	transcript	ANN=G|upstream_gene_variant|MODIFIER|g10513|g10513|transcript|g10513.t1|protein_coding||c.-4663delT|||||4663|,G|intergenic_region|MODIFIER|g10512-g10513|g10512-g10513|intergenic_region|g10512-g10513|||n.834884delT||||||	GT:GQ:DP:AD:VAF:PL	0/1:29:36:28,8:0.222222:29,0,56	Ankyrin repeats domain-containing protein
contig_29	835000	G	GTCGCGCCTT	48.8	PASS	upstream_gene_variant	MODIFIER	Pcac251616_g10513	transcript	ANN=GTCGCGCCTT|upstream_gene_variant|MODIFIER|g10513|g10513|transcript|g10513.t1|protein_coding||c.-4547_-4546insTCGCGCCTT|||||4546|,GTCGCGCCTT|intergenic_region|MODIFIER|g10512-g10513|g10512-g10513|intergenic_region|g10512-g10513|||n.835000_835001insTCGCGCCTT||||||	GT:GQ:DP:AD:VAF:PL	1/1:45:36:1,33:0.916667:48,46,0	Ankyrin repeats domain-containing protein
contig_29	835097	G	GC	44.9	PASS	upstream_gene_variant	MODIFIER	Pcac251616_g10513	transcript	ANN=GC|upstream_gene_variant|MODIFIER|g10513|g10513|transcript|g10513.t1|protein_coding||c.-4450_-4449insC|||||4449|,GC|intergenic_region|MODIFIER|g10512-g10513|g10512-g10513|intergenic_region|g10512-g10513|||n.835097_835098insC||||||	GT:GQ:DP:AD:VAF:PL	1/1:40:36:0,36:1:44,42,0	Ankyrin repeats domain-containing protein
contig_29	835522	CGCAGGCACCGAGGTGGTGGTGCCTGCTGAT	C	30	PASS	upstream_gene_variant	MODIFIER	Pcac251616_g10513	transcript	ANN=C|upstream_gene_variant|MODIFIER|g10513|g10513|transcript|g10513.t1|protein_coding||c.-4024_-3995delGCAGGCACCGAGGTGGTGGTGCCTGCTGAT|||||4024|,C|intergenic_region|MODIFIER|g10512-g10513|g10512-g10513|intergenic_region|g10512-g10513|||n.835523_835552delGCAGGCACCGAGGTGGTGGTGCCTGCTGAT||||||	GT:GQ:DP:AD:VAF:PL	0/1:30:36:9,27:0.75:29,0,44	Ankyrin repeats domain-containing protein
contig_29	835707	C	CGGG,CGGGG	54.8	PASS	upstream_gene_variant	MODIFIER	Pcac251616_g10513	transcript	ANN=CGGG|upstream_gene_variant|MODIFIER|g10513|g10513|transcript|g10513.t1|protein_coding||c.-3840_-3839insGGG|||||3839|,CGGGG|upstream_gene_variant|MODIFIER|g10513|g10513|transcript|g10513.t1|protein_coding||c.-3840_-3839insGGGG|||||3839|,CGGG|intergenic_region|MODIFIER|g10512-g10513|g10512-g10513|intergenic_region|g10512-g10513|||n.835707_835708insGGG||||||,CGGGG|intergenic_region|MODIFIER|g105…	GT:GQ:DP:AD:VAF:PL	1/2:7:37:13,13,9:0.351351,0.243243:53,43,6,43,0,33	Ankyrin repeats domain-containing protein
contig_29	835980	A	AT	47.8	PASS	upstream_gene_variant	MODIFIER	Pcac251616_g10513	transcript	ANN=AT|upstream_gene_variant|MODIFIER|g10513|g10513|transcript|g10513.t1|protein_coding||c.-3567_-3566insT|||||3566|,AT|intergenic_region|MODIFIER|g10512-g10513|g10512-g10513|intergenic_region|g10512-g10513|||n.835980_835981insT||||||	GT:GQ:DP:AD:VAF:PL	1/1:47:37:1,36:0.972973:47,55,0	Ankyrin repeats domain-containing protein
contig_29	836005	T	TTTCTTATTTTAGTAAATCTA	33.8	PASS	upstream_gene_variant	MODIFIER	Pcac251616_g10513	transcript	ANN=TTTCTTATTTTAGTAAATCTA|upstream_gene_variant|MODIFIER|g10513|g10513|transcript|g10513.t1|protein_coding||c.-3542_-3541insTTCTTATTTTAGTAAATCTA|||||3541|,TTTCTTATTTTAGTAAATCTA|intergenic_region|MODIFIER|g10512-g10513|g10512-g10513|intergenic_region|g10512-g10513|||n.836005_836006insTTCTTATTTTAGTAAATCTA||||||	GT:GQ:DP:AD:VAF:PL	0/1:23:37:4,28:0.756757:33,0,23	Ankyrin repeats domain-containing protein
contig_29	836999	C	CG	28.7	PASS	upstream_gene_variant	MODIFIER	Pcac251616_g10513	transcript	ANN=CG|upstream_gene_variant|MODIFIER|g10513|g10513|transcript|g10513.t1|protein_coding||c.-2548_-2547insG|||||2547|,CG|upstream_gene_variant|MODIFIER|g10514|g10514|transcript|g10514.t1|protein_coding||c.-4971_-4970insG|||||4970|,CG|intergenic_region|MODIFIER|g10512-g10513|g10512-g10513|intergenic_region|g10512-g10513|||n.836999_837000insG||||||	GT:GQ:DP:AD:VAF:PL	1/1:4:36:22,9:0.25:26,1,0	Ankyrin repeats domain-containing protein
contig_29	837914	C	CCAATGGTTGGG	49.9	PASS	upstream_gene_variant	MODIFIER	Pcac251616_g10513	transcript	ANN=CCAATGGTTGGG|upstream_gene_variant|MODIFIER|g10513|g10513|transcript|g10513.t1|protein_coding||c.-1633_-1632insCAATGGTTGGG|||||1632|,CCAATGGTTGGG|upstream_gene_variant|MODIFIER|g10514|g10514|transcript|g10514.t1|protein_coding||c.-4056_-4055insCAATGGTTGGG|||||4055|,CCAATGGTTGGG|upstream_gene_variant|MODIFIER|g10515|g10515|transcript|g10515.t1|protein_coding||c.-4978_-4977insCAATGGTTGGG|||||49…	GT:GQ:DP:AD:VAF:PL	1/1:48:39:4,34:0.871795:49,52,0	Ankyrin repeats domain-containing protein
contig_29	839504	CT	C	59.2	PASS	upstream_gene_variant	MODIFIER	Pcac251616_g10513	transcript	ANN=C|upstream_gene_variant|MODIFIER|g10513|g10513|transcript|g10513.t1|protein_coding||c.-42delT|||||42|,C|upstream_gene_variant|MODIFIER|g10514|g10514|transcript|g10514.t1|protein_coding||c.-2465delT|||||2465|,C|upstream_gene_variant|MODIFIER|g10515|g10515|transcript|g10515.t1|protein_coding||c.-3387delT|||||3387|,C|upstream_gene_variant|MODIFIER|g10516|g10516|transcript|g10516.t1|protein_codin…	GT:GQ:DP:AD:VAF:PL	1/1:55:47:0,47:1:59,57,0	Ankyrin repeats domain-containing protein
contig_312	146778	AT	A	60.3	PASS	upstream_gene_variant	MODIFIER	Pcac251616_g11555	transcript	ANN=A|upstream_gene_variant|MODIFIER|g11555|g11555|transcript|g11555.t1|protein_coding||c.-558delA|||||558|,A|upstream_gene_variant|MODIFIER|g11557|g11557|transcript|g11557.t1|protein_coding||c.-3128delT|||||3128|,A|downstream_gene_variant|MODIFIER|g11554|g11554|transcript|g11554.t1|protein_coding||c.*1768delT|||||1768|,A|downstream_gene_variant|MODIFIER|g11556|g11556|transcript|g11556.t1|protein…	GT:GQ:DP:AD:VAF:PL	1/1:54:49:5,39:0.795918:60,55,0	Ankyrin repeats domain-containing protein
contig_315	533490	G	GTGATGTTACAC	42.6	PASS	upstream_gene_variant	MODIFIER	Pcac251616_g11903	transcript	ANN=GTGATGTTACAC|upstream_gene_variant|MODIFIER|g11903|g11903|transcript|g11903.t1|protein_coding||c.-3112_-3111insGTGTAACATCA|||||3112|,GTGATGTTACAC|upstream_gene_variant|MODIFIER|g11905|g11905|transcript|g11905.t1|protein_coding||c.-236_-235insGTGTAACATCA|||||236|,GTGATGTTACAC|downstream_gene_variant|MODIFIER|g11904|g11904|transcript|g11904.t1|protein_coding||c.*2700_*2701insTGATGTTACAC|||||270…	GT:GQ:DP:AD:VAF:PL	1/1:42:55:2,48:0.872727:42,48,0	Ankyrin repeats domain-containing protein
contig_315	533539	GCC	G	35.9	PASS	upstream_gene_variant	MODIFIER	Pcac251616_g11903	transcript	ANN=G|upstream_gene_variant|MODIFIER|g11903|g11903|transcript|g11903.t1|protein_coding||c.-3162_-3161delGG|||||3161|,G|upstream_gene_variant|MODIFIER|g11905|g11905|transcript|g11905.t1|protein_coding||c.-286_-285delGG|||||285|,G|downstream_gene_variant|MODIFIER|g11904|g11904|transcript|g11904.t1|protein_coding||c.*2750_*2751delCC|||||2750|,G|downstream_gene_variant|MODIFIER|g11906|g11906|transcri…	GT:GQ:DP:AD:VAF:PL	1/1:5:54:5,29:0.537037:34,3,0	Ankyrin repeats domain-containing protein
contig_315	534737	A	ATAGATCATAGATCATAGATCATAGATCC	27.2	PASS	upstream_gene_variant	MODIFIER	Pcac251616_g11903	transcript	ANN=ATAGATCATAGATCATAGATCATAGATCC|upstream_gene_variant|MODIFIER|g11903|g11903|transcript|g11903.t1|protein_coding||c.-4359_-4358insGGATCTATGATCTATGATCTATGATCTA|||||4359|,ATAGATCATAGATCATAGATCATAGATCC|upstream_gene_variant|MODIFIER|g11905|g11905|transcript|g11905.t1|protein_coding||c.-1483_-1482insGGATCTATGATCTATGATCTATGATCTA|||||1483|,ATAGATCATAGATCATAGATCATAGATCC|downstream_gene_variant|MODIFIE…	GT:GQ:DP:AD:VAF:PL	1/1:27:57:4,49:0.859649:27,38,0	Ankyrin repeats domain-containing protein
contig_145	215593	A	AT	56.1	PASS	upstream_gene_variant	MODIFIER	Pcac251616_g1132	transcript	ANN=AT|upstream_gene_variant|MODIFIER|g1132|g1132|transcript|g1132.t1|protein_coding||c.-748_-747insA|||||748|,AT|intergenic_region|MODIFIER|g1132-g1133|g1132-g1133|intergenic_region|g1132-g1133|||n.215593_215594insT||||||	GT:GQ:DP:AD:VAF:PL	1/1:52:69:9,54:0.782609:56,53,0	ankyrin-like protein
contig_388	474558	C	CT	51	PASS	upstream_gene_variant	MODIFIER	Pcac251616_g13671	transcript	ANN=CT|upstream_gene_variant|MODIFIER|g13671|g13671|transcript|g13671.t1|protein_coding||c.-4284_-4283insT|||||4283|,CT|intergenic_region|MODIFIER|g13670-g13671|g13670-g13671|intergenic_region|g13670-g13671|||n.474558_474559insT||||||	GT:GQ:DP:AD:VAF:PL	1/1:48:59:7,48:0.813559:51,50,0	ankyrin-like protein
contig_388	476114	A	AT	50	PASS	upstream_gene_variant	MODIFIER	Pcac251616_g13671	transcript	ANN=AT|upstream_gene_variant|MODIFIER|g13671|g13671|transcript|g13671.t1|protein_coding||c.-2728_-2727insT|||||2727|,AT|intergenic_region|MODIFIER|g13670-g13671|g13670-g13671|intergenic_region|g13670-g13671|||n.476114_476115insT||||||	GT:GQ:DP:AD:VAF:PL	1/1:48:63:0,63:1:50,51,0	ankyrin-like protein
contig_388	476297	GC	G	53.3	PASS	upstream_gene_variant	MODIFIER	Pcac251616_g13671	transcript	ANN=G|upstream_gene_variant|MODIFIER|g13671|g13671|transcript|g13671.t1|protein_coding||c.-2544delC|||||2544|,G|intergenic_region|MODIFIER|g13670-g13671|g13670-g13671|intergenic_region|g13670-g13671|||n.476298delC||||||	GT:GQ:DP:AD:VAF:PL	1/1:49:62:0,62:1:53,51,0	ankyrin-like protein
contig_388	476649	TC	T	55.5	PASS	upstream_gene_variant	MODIFIER	Pcac251616_g13671	transcript	ANN=T|upstream_gene_variant|MODIFIER|g13671|g13671|transcript|g13671.t1|protein_coding||c.-2192delC|||||2192|,T|downstream_gene_variant|MODIFIER|g13672|g13672|transcript|g13672.t1|protein_coding||c.*4734delG|||||4734|,T|intergenic_region|MODIFIER|g13670-g13671|g13670-g13671|intergenic_region|g13670-g13671|||n.476650delC||||||	GT:GQ:DP:AD:VAF:PL	1/1:44:63:0,63:1:55,44,0	ankyrin-like protein
contig_178	767445	C	CT	55	PASS	upstream_gene_variant	MODIFIER	Pcac251616_g3370	transcript	ANN=CT|upstream_gene_variant|MODIFIER|g3370|g3370|transcript|g3370.t1|protein_coding||c.-3283_-3282insT|||||3282|,CT|downstream_gene_variant|MODIFIER|g3368|g3368|transcript|g3368.t1|protein_coding||c.*1092_*1093insA|||||1092|,CT|downstream_gene_variant|MODIFIER|g3369|g3369|transcript|g3369.t1|protein_coding||c.*1993_*1994insA|||||1993|,CT|intergenic_region|MODIFIER|g3367-g3368|g3367-g3368|interge…	GT:GQ:DP:AD:VAF:PL	1/1:52:49:0,49:1:54,55,0	Annexin (Annexin) Family
contig_178	768316	T	TA	56.4	PASS	upstream_gene_variant	MODIFIER	Pcac251616_g3370	transcript	ANN=TA|upstream_gene_variant|MODIFIER|g3370|g3370|transcript|g3370.t1|protein_coding||c.-2412_-2411insA|||||2411|,TA|downstream_gene_variant|MODIFIER|g3368|g3368|transcript|g3368.t1|protein_coding||c.*221_*222insT|||||221|,TA|downstream_gene_variant|MODIFIER|g3369|g3369|transcript|g3369.t1|protein_coding||c.*1122_*1123insT|||||1122|,TA|intergenic_region|MODIFIER|g3367-g3368|g3367-g3368|intergenic…	GT:GQ:DP:AD:VAF:PL	1/1:51:48:8,40:0.833333:56,52,0	Annexin (Annexin) Family
contig_271	467688	CTGT	C	49.4	PASS	upstream_gene_variant	MODIFIER	Pcac251616_g8969	transcript	ANN=C|upstream_gene_variant|MODIFIER|g8969|g8969|transcript|g8969.t1|protein_coding||c.-4641_-4639delACA|||||4639|,C|upstream_gene_variant|MODIFIER|g8970|g8970|transcript|g8970.t1|protein_coding||c.-3202_-3200delACA|||||3200|,C|upstream_gene_variant|MODIFIER|g8972|g8972|transcript|g8972.t1|protein_coding||c.-12_-10delACA|||||10|,C|upstream_gene_variant|MODIFIER|g8974|g8974|transcript|g8974.t1|pro…	GT:GQ:DP:AD:VAF:PL	1/1:47:60:4,55:0.916667:49,51,0	Annexin (Annexin) Family
contig_358	55338	CCGTCTCCGT	C	29.1	PASS	conservative_inframe_deletion	MODERATE	Pcac251616_g12986	transcript	ANN=C|conservative_inframe_deletion|MODERATE|g12986|g12986|transcript|g12986.t1|protein_coding|2/3|c.21379_21387delACGGAGACG|p.Thr7127_Thr7129del|21387/36369|21379/36369|7127/12122||WARNING_TRANSCRIPT_NO_START_CODON	GT:GQ:DP:AD:VAF:PL	1/1:29:15:0,15:1:29,39,0	Annexin (Annexin) Family
contig_358	55749	CCGTCTCCGT	C	28	PASS	conservative_inframe_deletion	MODERATE	Pcac251616_g12986	transcript	ANN=C|conservative_inframe_deletion|MODERATE|g12986|g12986|transcript|g12986.t1|protein_coding|2/3|c.20968_20976delACGGAGACG|p.Thr6990_Thr6992del|20976/36369|20968/36369|6990/12122||WARNING_TRANSCRIPT_NO_START_CODON	GT:GQ:DP:AD:VAF:PL	1/1:28:16:1,15:0.9375:27,40,0	Annexin (Annexin) Family
contig_358	56160	CCGTCTCCGT	C	30.5	PASS	conservative_inframe_deletion	MODERATE	Pcac251616_g12986	transcript	ANN=C|conservative_inframe_deletion|MODERATE|g12986|g12986|transcript|g12986.t1|protein_coding|2/3|c.20557_20565delACGGAGACG|p.Thr6853_Thr6855del|20565/36369|20557/36369|6853/12122||WARNING_TRANSCRIPT_NO_START_CODON	GT:GQ:DP:AD:VAF:PL	1/1:30:16:2,14:0.875:30,42,0	Annexin (Annexin) Family
contig_358	56571	CCGTCTCCGT	C	29.9	PASS	conservative_inframe_deletion	MODERATE	Pcac251616_g12986	transcript	ANN=C|conservative_inframe_deletion|MODERATE|g12986|g12986|transcript|g12986.t1|protein_coding|2/3|c.20146_20154delACGGAGACG|p.Thr6716_Thr6718del|20154/36369|20146/36369|6716/12122||WARNING_TRANSCRIPT_NO_START_CODON	GT:GQ:DP:AD:VAF:PL	1/1:30:16:1,15:0.9375:29,40,0	Annexin (Annexin) Family
contig_358	56982	CCGTCTCCGT	C	30.6	PASS	conservative_inframe_deletion	MODERATE	Pcac251616_g12986	transcript	ANN=C|conservative_inframe_deletion|MODERATE|g12986|g12986|transcript|g12986.t1|protein_coding|2/3|c.19735_19743delACGGAGACG|p.Thr6579_Thr6581del|19743/36369|19735/36369|6579/12122||WARNING_TRANSCRIPT_NO_START_CODON	GT:GQ:DP:AD:VAF:PL	1/1:30:15:0,15:1:30,40,0	Annexin (Annexin) Family
contig_358	57393	CCGTCTCCGT	C	32.8	PASS	conservative_inframe_deletion	MODERATE	Pcac251616_g12986	transcript	ANN=C|conservative_inframe_deletion|MODERATE|g12986|g12986|transcript|g12986.t1|protein_coding|2/3|c.19324_19332delACGGAGACG|p.Thr6442_Thr6444del|19332/36369|19324/36369|6442/12122||WARNING_TRANSCRIPT_NO_START_CODON	GT:GQ:DP:AD:VAF:PL	1/1:32:12:0,12:1:32,37,0	Annexin (Annexin) Family
contig_358	58206	CCGTCTCCGT	C	32	PASS	conservative_inframe_deletion	MODERATE	Pcac251616_g12986	transcript	ANN=C|conservative_inframe_deletion|MODERATE|g12986|g12986|transcript|g12986.t1|protein_coding|2/3|c.18511_18519delACGGAGACG|p.Thr6171_Thr6173del|18519/36369|18511/36369|6171/12122||WARNING_TRANSCRIPT_NO_START_CODON	GT:GQ:DP:AD:VAF:PL	1/1:31:10:0,10:1:31,35,0	Annexin (Annexin) Family
contig_358	59019	CCGTCTCCGT	C	31.5	PASS	conservative_inframe_deletion	MODERATE	Pcac251616_g12986	transcript	ANN=C|conservative_inframe_deletion|MODERATE|g12986|g12986|transcript|g12986.t1|protein_coding|2/3|c.17698_17706delACGGAGACG|p.Thr5900_Thr5902del|17706/36369|17698/36369|5900/12122||WARNING_TRANSCRIPT_NO_START_CODON	GT:GQ:DP:AD:VAF:PL	1/1:15:14:1,13:0.928571:31,14,0	Annexin (Annexin) Family
contig_358	59430	CCGTCTCCGTCGTCTCCGTCGTCTCCGT	C	28.8	PASS	conservative_inframe_deletion	MODERATE	Pcac251616_g12986	transcript	ANN=C|conservative_inframe_deletion|MODERATE|g12986|g12986|transcript|g12986.t1|protein_coding|2/3|c.17269_17295delACGGAGACGACGGAGACGACGGAGACG|p.Thr5757_Thr5765del|17295/36369|17269/36369|5757/12122||WARNING_TRANSCRIPT_NO_START_CODON	GT:GQ:DP:AD:VAF:PL	1/1:29:20:1,19:0.95:28,41,0	Annexin (Annexin) Family
contig_358	60261	CCGTCTCCGT	C	38.3	PASS	conservative_inframe_deletion	MODERATE	Pcac251616_g12986	transcript	ANN=C|conservative_inframe_deletion|MODERATE|g12986|g12986|transcript|g12986.t1|protein_coding|2/3|c.16456_16464delACGGAGACG|p.Thr5486_Thr5488del|16464/36369|16456/36369|5486/12122||WARNING_TRANSCRIPT_NO_START_CODON	GT:GQ:DP:AD:VAF:PL	1/1:38:19:0,19:1:38,47,0	Annexin (Annexin) Family
contig_358	60672	CCGTCTCCGT	C	35	PASS	conservative_inframe_deletion	MODERATE	Pcac251616_g12986	transcript	ANN=C|conservative_inframe_deletion|MODERATE|g12986|g12986|transcript|g12986.t1|protein_coding|2/3|c.16045_16053delACGGAGACG|p.Thr5349_Thr5351del|16053/36369|16045/36369|5349/12122||WARNING_TRANSCRIPT_NO_START_CODON	GT:GQ:DP:AD:VAF:PL	1/1:34:18:1,17:0.944444:34,39,0	Annexin (Annexin) Family
contig_358	61083	CCGTCTCCGT	C	37.9	PASS	conservative_inframe_deletion	MODERATE	Pcac251616_g12986	transcript	ANN=C|conservative_inframe_deletion|MODERATE|g12986|g12986|transcript|g12986.t1|protein_coding|2/3|c.15634_15642delACGGAGACG|p.Thr5212_Thr5214del|15642/36369|15634/36369|5212/12122||WARNING_TRANSCRIPT_NO_START_CODON	GT:GQ:DP:AD:VAF:PL	1/1:36:17:0,17:1:37,41,0	Annexin (Annexin) Family
contig_358	61494	CCGTCTCCGT	C	37.2	PASS	conservative_inframe_deletion	MODERATE	Pcac251616_g12986	transcript	ANN=C|conservative_inframe_deletion|MODERATE|g12986|g12986|transcript|g12986.t1|protein_coding|2/3|c.15223_15231delACGGAGACG|p.Thr5075_Thr5077del|15231/36369|15223/36369|5075/12122||WARNING_TRANSCRIPT_NO_START_CODON	GT:GQ:DP:AD:VAF:PL	1/1:34:18:1,17:0.944444:37,36,0	Annexin (Annexin) Family
contig_358	61905	CCGTCTCCGT	C	37.4	PASS	conservative_inframe_deletion	MODERATE	Pcac251616_g12986	transcript	ANN=C|conservative_inframe_deletion|MODERATE|g12986|g12986|transcript|g12986.t1|protein_coding|2/3|c.14812_14820delACGGAGACG|p.Thr4938_Thr4940del|14820/36369|14812/36369|4938/12122||WARNING_TRANSCRIPT_NO_START_CODON	GT:GQ:DP:AD:VAF:PL	1/1:36:18:1,17:0.944444:37,40,0	Annexin (Annexin) Family
contig_358	63522	CCGTCTCCGT	C	37.3	PASS	conservative_inframe_deletion	MODERATE	Pcac251616_g12986	transcript	ANN=C|conservative_inframe_deletion|MODERATE|g12986|g12986|transcript|g12986.t1|protein_coding|2/3|c.13195_13203delACGGAGACG|p.Thr4399_Thr4401del|13203/36369|13195/36369|4399/12122||WARNING_TRANSCRIPT_NO_START_CODON	GT:GQ:DP:AD:VAF:PL	1/1:37:20:0,20:1:37,44,0	Annexin (Annexin) Family
contig_358	63933	CCGTCTCCGT	C	37	PASS	conservative_inframe_deletion	MODERATE	Pcac251616_g12986	transcript	ANN=C|conservative_inframe_deletion|MODERATE|g12986|g12986|transcript|g12986.t1|protein_coding|2/3|c.12784_12792delACGGAGACG|p.Thr4262_Thr4264del|12792/36369|12784/36369|4262/12122||WARNING_TRANSCRIPT_NO_START_CODON	GT:GQ:DP:AD:VAF:PL	1/1:36:26:1,25:0.961538:36,44,0	Annexin (Annexin) Family
contig_358	64344	CCGTCTCCGT	C	32.4	PASS	conservative_inframe_deletion	MODERATE	Pcac251616_g12986	transcript	ANN=C|conservative_inframe_deletion|MODERATE|g12986|g12986|transcript|g12986.t1|protein_coding|2/3|c.12373_12381delACGGAGACG|p.Thr4125_Thr4127del|12381/36369|12373/36369|4125/12122||WARNING_TRANSCRIPT_NO_START_CODON	GT:GQ:DP:AD:VAF:PL	1/1:32:28:0,28:1:32,40,0	Annexin (Annexin) Family
contig_358	65157	CCGTCTCCGT	C	34.4	PASS	conservative_inframe_deletion	MODERATE	Pcac251616_g12986	transcript	ANN=C|conservative_inframe_deletion|MODERATE|g12986|g12986|transcript|g12986.t1|protein_coding|2/3|c.11560_11568delACGGAGACG|p.Thr3854_Thr3856del|11568/36369|11560/36369|3854/12122||WARNING_TRANSCRIPT_NO_START_CODON	GT:GQ:DP:AD:VAF:PL	1/1:34:28:1,27:0.964286:34,41,0	Annexin (Annexin) Family
contig_358	66803	T	TCGCCGGGGGCGG	42.1	PASS	conservative_inframe_insertion	MODERATE	Pcac251616_g12986	transcript	ANN=TCGCCGGGGGCGG|conservative_inframe_insertion|MODERATE|g12986|g12986|transcript|g12986.t1|protein_coding|1/3|c.9985_9986insCCGCCCCCGGCG|p.Gly3328_Glu3329insAlaAlaProGly|9985/36369|9985/36369|3329/12122||WARNING_TRANSCRIPT_NO_START_CODON	GT:GQ:DP:AD:VAF:PL	1/1:30:29:7,21:0.724138:42,29,0	Annexin (Annexin) Family
contig_358	68460	T	TCGTCTC	20.5	PASS	conservative_inframe_insertion	MODERATE	Pcac251616_g12986	transcript	ANN=TCGTCTC|conservative_inframe_insertion|MODERATE|g12986|g12986|transcript|g12986.t1|protein_coding|1/3|c.8323_8328dupGAGACG|p.Thr2776_Lys2777insGluThr|8328/36369|8328/36369|2776/12122||WARNING_TRANSCRIPT_NO_START_CODON	GT:GQ:DP:AD:VAF:PL	0/1:20:27:9,18:0.666667:20,0,30	Annexin (Annexin) Family
contig_358	69518	T	TCGCCGGGGGCGG	37.1	PASS	conservative_inframe_insertion	MODERATE	Pcac251616_g12986	transcript	ANN=TCGCCGGGGGCGG|conservative_inframe_insertion|MODERATE|g12986|g12986|transcript|g12986.t1|protein_coding|1/3|c.7270_7271insCCGCCCCCGGCG|p.Gly2423_Glu2424insAlaAlaProGly|7270/36369|7270/36369|2424/12122||WARNING_TRANSCRIPT_NO_START_CODON	GT:GQ:DP:AD:VAF:PL	1/1:27:25:7,18:0.72:37,27,0	Annexin (Annexin) Family
contig_411	436338	T	TA	54.5	PASS	upstream_gene_variant	MODIFIER	Pcac251616_g14276	transcript	ANN=TA|upstream_gene_variant|MODIFIER|g14276|g14276|transcript|g14276.t1|protein_coding||c.-625_-624insT|||||625|,TA|intergenic_region|MODIFIER|g14276-g14277|g14276-g14277|intergenic_region|g14276-g14277|||n.436338_436339insA||||||	GT:GQ:DP:AD:VAF:PL	1/1:52:43:1,42:0.976744:54,56,0	Annexin (Annexin) Family
contig_411	437102	TA	T	54.8	PASS	upstream_gene_variant	MODIFIER	Pcac251616_g14276	transcript	ANN=T|upstream_gene_variant|MODIFIER|g14276|g14276|transcript|g14276.t1|protein_coding||c.-1389delT|||||1389|,T|downstream_gene_variant|MODIFIER|g14277|g14277|transcript|g14277.t1|protein_coding||c.*4391delT|||||4391|,T|downstream_gene_variant|MODIFIER|g14278|g14278|transcript|g14278.t1|protein_coding||c.*4796delT|||||4796|,T|intergenic_region|MODIFIER|g14276-g14277|g14276-g14277|intergenic_regio…	GT:GQ:DP:AD:VAF:PL	1/1:52:43:1,40:0.930233:54,55,0	Annexin (Annexin) Family
contig_411	437129	A	AT	57.9	PASS	upstream_gene_variant	MODIFIER	Pcac251616_g14276	transcript	ANN=AT|upstream_gene_variant|MODIFIER|g14276|g14276|transcript|g14276.t1|protein_coding||c.-1416_-1415insA|||||1416|,AT|downstream_gene_variant|MODIFIER|g14277|g14277|transcript|g14277.t1|protein_coding||c.*4364_*4365insA|||||4364|,AT|downstream_gene_variant|MODIFIER|g14278|g14278|transcript|g14278.t1|protein_coding||c.*4769_*4770insA|||||4769|,AT|intergenic_region|MODIFIER|g14276-g14277|g14276-g…	GT:GQ:DP:AD:VAF:PL	1/1:56:43:0,43:1:57,61,0	Annexin (Annexin) Family
[truncated: 14,445 more rows]

## Sheet: 252360_high-quality_indels
#CHROM	POS	251616_REF	252360_ALT	QUAL	FILTER	Variant type	Impact	Gene_ID	DNA type	INFO	FORMAT	mysample	Description
[truncated: 2,292 more rows]

## Sheet: 252365_high-quality_indels
#CHROM	POS	251616_REF	252365_ALT	QUAL	FILTER	Variant type	Impact	Gene_ID	DNA type	INFO	FORMAT	mysample	Description
[truncated: 2,338 more rows]

## Sheet: 251683_high-quality_indels
#CHROM	POS	251616_REF	251683_ALT	QUAL	FILTER	Variant type	Impact	Gene_ID	DNA type	INFO	FORMAT	mysample	Description
[truncated: 2,281 more rows]

## Sheet: Common_leather rot_indels
#CHROM	POS	251616_REF	251539_ALT	251539_QUAL	251616_REF	252360_ALT	252360_QUAL	251616_REF	252365_ALT	252365_QUAL	FILTER	Variant type	Impact	Gene_ID	DNA type	INFO	FORMAT	mysample	Description
[truncated: 1,053 more rows]
