# Supplementary material for: Genome analysis of Phytophthora cactorum strains associated with crown- and leather-rot in strawberry
Source: Front Microbiol. 2023 Jul 3;14:1214924. doi: 10.3389/fmicb.2023.1214924 (PMC10351607; doi:10.3389/fmicb.2023.1214924)
Supplement: Supplementary file 7 [file Table_6.XLSX]

## Sheet: Colour code and description
Supplementary Table 6. List of candidates RxLR and CRN effectors of Phytophthora cactorum strains predicted by effectR with orthogroups
Sheet name	Description
RxLR	List of RxLR candidates in the five Phytophthora cactorum strains predicted by effectR using the regular expression (REGEX) + hidden markov model (HMM) (effectR output)
High-confidence RxLR	List of high-confidence RxLR candidates in the P. cactorum strains predicted by effectR (REGEX + HMM) plus signal peptide prediction tools (signalp5 and Phobius)
Crinkler	List of P. cactorum crinkler candidates predicted by effectR (REGEX + HMM) (effectR output) plus signal peptide prediction tools (signalp5 and Phobius)
RxLR orthogroup	RxLR protein clusters that formed an orthogroup based on sequence homology (OrthoFinder output)
Crinkler orthogroup	Crinkler protein clusters that formed an orthogroup based on sequence homology (OrthoFinder output)
Strain	Pathotype
P.cactorum_251539	Leather rot
P.cactorum_252360	Leather rot
P.cactorum_252365	Leather rot
P.cactorum_251683	Crown rot (low virulence)
P.cactorum_251616	Crown rot (high virulence)

## Sheet: RxLR
			effectR prediction
Gene_ID	Contig_ID	RxLR.number	RxLR.position	EER.number	EER.position	MOTIF	length	Sequence
Pcac251539_g16555.t1_3	contig_6_g16555.t1_3	4	114170199267	1	129	Complete	493	MTSTSLPDTATSSPTNTQLSKAPANAEALPAFEGDNENAAAQKPKTSSSIFPNDLLSSMTPYLTCQRCNSVTFVDLKRVRRKADQLAAAKAGEGEDTTCLYEQVPKCPGCGSTRYLRAGVVSFQEQIEEERNAIKEFERRRVPATALLQRIARGFLGRMEFRRRLVERERYLRKIKRAATKIQTRVRGMQARRRTVIERCLRIIRFMAPQILSYALASRPNEPPVFWYSNTAELSVFYWNYREYVRRSGGKPTLIKVENNVLEITRRVLRREYTLVSRIQARWRGLATRMVFREFKRQKGWLRGIQQSPAVKIQRLVRGVASRRRCQALQVTIKYPAQRKAYRKEMAAREKQTKALAFRQRLMAKYKQQFQINRTTRMIVPKVNVPLNAKKYGADSSDE…
Pcac251539_g16155.t1_7	contig_55_g16155.t1_7	3	156601024	2	541237	Complete	1273	MDMAMSNQLEDDLRRVLRLARAEARANKHKKNSKPQRQVEQRRRHDQYLTGSREERRTLLTAKMQGLSAVYGLDSRSRHLGDCSSKPVLYHRNNETPEDDQVLQQRLDARRTLYKRHFAGAMADSSGRKREMEHVLEGAAREARSSRAKGVGIGAAVLTESQAIYSAGAIENGALMLCAEQAAVMKMLTSKTNPVVVAMAICSEQRDLLPFPCGGCRELLADCGDFPVYLVNALGETEETRSSELFPRARHTEFTQILTKSQHSKSKRPPVRALASSDQTPLEVKDWATDHVLNWLEQDVELPQYRDVFERNNVDGCTLVLLEGSDLQLLLGITHPLHRSKLLTHLDRLRDRELLARGLDYTQLEDYLAVLDIDRVSAVAQLKTTFDRLDADHDGFLDF…
Pcac251539_g6526.t1_7	contig_239_g6526.t1_7	2	491144	4	606749581370	Complete	1538	MRVGFVFALVVVTLIACFNGLASAEGAVVANNQRLDSINGLISRDITRRNLRATATTNGEERGWATSFTEKIGNLFKSNPGLSQKVETLQKNPTLVKNLEKATFTQKGSSKVRAWFMNMYNNSSKRDKFFILATLIMFPIGSTGMEDVEVIDASNNEVDKDLLLGELSLTIPPLETSPTSRNKSETSPRSPKRSPVKQHANLLNIDPSSTLAAISARLAVVIPPAESEIARINREVLAAMANRVWNAKNQGNSPRSPGGRQESDQPAPVSDSTLSSSPTSKGGMTPALYDSVISEEWVNRHLETCGAFLLPASDIVKSPTVDELDLDPEAFAFRKGGDGGPLGRAGMDRYSLYQMGMPKDLVDRLYRALYVYTNGFHNIINEIAAHCPPRFEKHVSSNA…
Pcac251539_g14929.t1_8	contig_405_g14929.t1_8	2	84476	3	82111500	Complete	1098	MLFARETPKAQNSKTRQEAESVSEIILVMQTPQRARGEGDGGGGTPMTPTRDNSTLLREQEAERERLRMDNFNQALRINFLEERLLRMKQGTDFASEDLESELAQLRITLEERDHELRQRNFSMIRATEAIDMLNAQLHEAQAAAARAREEAQRDAEAQLHQHLEQRGGVDAETAERWRAELDTALHNQQQSQLKVHELDLELQSQREAVAALTSQLQELQDVRTREQRDMELRTQREQQNLQQVEIANVKISAEMEHWKVVSTQREEQIAALQLQVETMRQEKQALDARYQAKLKRMEEQVQHQMEQLQRESENYRAEHTRLLTDREKTHFDKERLAMENESIKQERARLQAEIERMAKERQQLAGESERLRLQNVKLTAACEEQTKSLDSFKNDREA…
Pcac251539_g15265.t1_6	contig_405_g15265.t1_6	2	731468	2	1121465	Complete	1679	MADPDWEGDNWSSYPDAAAYESSYTQQDAGYDSNEYWRVDADVYRIFLELAPDFQGESVEIGELPELCRQVGRPLRDEHEQFPLMQELDTTNSMIILRHNFVTWLLDEIHAEERAKAPRLIPVATPAWEEVVQEVSEADLVLGNKSTVFYYNTITGESIWELPSLISCLWNHLKTQEKNHQELQISRDGIPDFLNENNDDTREMLQQLRELFVRYDDDKSGYLDPTEFEDLCVHVGQSINGREGLLDLMQQVDPYSSPVSDQPVVSWEALKYYWVVNAPFQRRTRLGEVKYSSWERVDLLNRRTTPALYRHTTTLQERWSHPAMEQRVADRLNHLFPSTKMDWTQKIDLFLDVQWQQAEATQVKKRLWNLETCWRVFTQFEHQMSRKQHVQAVVTHLQS…
Pcac251539_g921.t1_8	contig_136_g921.t1_8	2	441158	1	52	Complete	1809	MRIFSVVLAAALLANAATAAKSHQITPVQGLVHSRMDNWHDTKRLLRAVDSEERGFSAPNVEMLQGWFKKGLISDEAVGLLSLGNKADDLLTGSLLNAWVSYINVFNKENPSKKMKMISTLTARFGDEALSTMVETAKRIPKTEAIATQVQAKQIKNWMKAGETPDDVFELLKLNTAKSLLFDRPPVNTWLKYMDEFTQSNAGSQFSTIATLRKIYTDDELAEMILIAAKNSKTSDAGKRVETELLRTWFNEMKTPTDILRLLNRRKPGQTSLAPIWAKYSDLFNKVDPRFKTDMLEDWLKKGLITEDTFKLLTLGNAADDLLNGSMLSAWVTYIKVFNQENPTQKMSLLATLTARFGDEAVSTMVETAKRAPKTKDIASKVQAEQIQNWKKLGKNPDD…
Pcac251539_g2484.t1_16	contig_169_g2484.t1_16	2	94596	1	113	Complete	1706	MRLRLKTGDFVYHEDPRLTRELDEFCDVDSMHTPKGPVILLGESGMGKSAFLANWLVRRKKMFQNWQSSYPEFIFSHVVGCSRQSCSVSNLLERILREIKEYFELNKEIPDVEERLSWQFPRFLEAASKKGRVILVVDGLHRLHTNNGESILKWVPLAFPPNVRIIFSGTLNYPTAKLSKVLNVGAGAAHTIPRGDDECGVGGDFYEKTSLSAQMIERIKMEAGRRNWKLIHVLPLAEEDRRRIVKKFISKNRDISYQDHSGSLRKAGLQLFEIQQNAIVGVPMSASPHFLKNFLTCLLWAVKEGFNIHTVFESWLAADSVAQLLESVLRSMEIGYTPDQVSTDDAMEFLSEFDGEDNISADTASAVSSRKSSVVVGDPGRKHSLHQDDGRTKIELARA…
Pcac251539_g5507.t1_2	contig_229_g5507.t1_2	2	50168	1	59	Complete	477	MIRIYSVVLLVAAVLLAKIERAASFELTTADYPTVVRSLADYQSGAAPTRLLRRYDDDEERAIGGGTISELATKFKGGASKLVDKLVNKKAHEVQAAKKLKLYHIEDTLTSSNINKLVNQVKEFNSKNTIKVSLIGTLTTKYGDQAVATALVTAERSTKSSSIVEQIRTLRSEQLVRWKKDGKSVTGVSTLLNFGNNRDLGQKFQVLDDYVTLVKKSDETLLRALIKGVGGEEKLGSVLYAARTNSATMEKAQRLENSLITKWEGEHQLPANVFQWLKLYENVDDAFSADNLNRFMKYVEKYNVNEPNNKKPVIELYTNAFGDAAVVNKLVSAMGNRKTRDIAKKLQAQQVDGWIKNEKSVDDVLAMLKIDIKEHSSIVNQKVDLLEQFVAVKGADQNV…
Pcac251539_g5508.t1_2	contig_229_g5508.t1_2	2	46164	1	55	Complete	473	MFTLLSSLPFAVGQVERAASFELTTADYPTVVRSLADYQSGAAPTRLLRRYDDDEERAIGGGTISELATKFKGGASKLVDKLVNKKAHEVQAAKKLKLYHIEDTLTSSNINKLVNQVKEFNSKNTIKVSLIGTLTTKYGDQAVATALVTAERSTKSSSIVEQIRTLRSEQLVRWKKDGKSVTGVSTLLNFGNNRDLGQKFQVLDDYVTLVKKSDETLLRALIKGVGGEEKLGSVLYAARTNSATMEKAQRLENSLITKWEGEHQLPANVFQWLKLYENVDDAFSADNLNRFMKYVEKYNVNEPNNKKPVIELYTNAFGDAAVVNKLVSAMGNRKTRDIAKKLQAQQVDGWIKNEKSVDDVLAMLKIDIKEHSSIVNQKVDLLEQFVAVKGADQNVIKTL…
Pcac251539_g5652.t1_2	contig_232_g5652.t1_2	2	46164	1	55	Complete	473	MFTLLSSLPFAVGQVERAASFELTTADYPTVVRSLADYQSGAAPTRLLRRYDDDEERAIGGGTISELATKFKGGASKLVDKLVNKKAHEVQAAKKLKLYHIEDTLTSSNINKLVNQVKEFNSKNTIKVSLIGTLTTKYGDQAVATALVTAERSTKSSSIVEQIRTLRSEQLVRWKKDGKSVTGVSTLLNFGNNRDLGQKFQVLDDYVTLVKKSDETLLRALIKGVGGEEKLGSVLYAARTNSATMEKAQRLENSLITKWEGEHQLPANVFQWLKLYENVDDAFSADNLNRFMKYVEKYNVNEPNNKKPVIELYTNAFGDAAVVNKLVSAMGNRKTRDIAKKLQAQQVDGWIKNEKSVDDVLAMLKIDIKEHSSIVNQKVDLLEQFVAVKGADQNVIKTL…
Pcac251539_g5653.t1_2	contig_232_g5653.t1_2	2	50168	1	59	Complete	477	MIRIYSVVLLVAAVLLAKIERAASFELTTADYPTVVRSLADYQSGAAPTRLLRRYDDDEERAIGGGTISELATKFKGGASKLVDKLVNKKAHEVQAAKKLKLYHIEDTLTSSNINKLVNQVKEFNSKNTIKVSLIGTLTTKYGDQAVATALVTAERSTKSSSIVEQIRTLRSEQLVRWKKDGKSVTGVSTLLNFGNNRDLGQKFQVLDDYVTLVKKSDETLLRALIKGVGGEEKLGSVLYAARTNSATMEKAQRLENSLITKWEGEHQLPANVFQWLKLYENVDDAFSADNLNRFMKYVEKYNVNEPNNKKPVIELYTNAFGDAAVVNKLVSAMGNRKTRDIAKKLQAQQVDGWIKNEKSVDDVLAMLKIDIKEHSSIVNQKVDLLEQFVAVKGADQNV…
Pcac251539_g5739.t1_7	contig_232_g5739.t1_7	2	771116	1	108	Complete	1762	MTDVPEEATAELAPAARPISGDSVPQRRVLYARKGVGFTQRRAGRRALAVPNWFDLPVQLPESHPVAARIQHNTLSRSLREWTAKSRDDGTQFATPKVSRLGSREEEEERKVRKMGAMVLKSAMRRRQHTRVRKLDGLGHMDRKNRLREKLWKDLSRFGLWPMAGPGDVHDQQSVENTVDAIWNQWQENAAKTPLSGVVSGSNGWRFDIGDGVMLDVGDDASGVFLTGVPSMPSSATPEAAGTESDVTSSRRRSSVFTDGGGFEAPEEEDNNEEEEGLSSDIGFSAARLQAKVQTPGLKRRKRLTDLHHYVETQLQKRLFRSWDTIEIAFTGSGDMTVNQIVKFLQHSDVQLGGNDAAKVKKILEDHVTAVQAAQEESNEEGAEEDHFIRGRTKSKAVL…
Pcac251539_g7672.t1_1	contig_253_g7672.t1_1	2	96172	1	103	Complete	206	MGAYKYLEELWKRKQSDVLRFLLRVRAWEYRQLPVIHRVTGPTRVDKARRLGYKAKQGYVIVRVAVRRGGRKRPNSKGIVYGKPKHHGINELKFERNLRSVAEERAGNKFTNLRVLNSYWVNQDATYKYFEIIMVDHSHKVIRRDPRINWIANAVHKGRQQRGLTSAGRQGRGLRKRGHRANKIIGSSFRQNWKRRNTLSLRRYRS
Pcac251539_g8068.t1_5	contig_255_g8068.t1_5	2	81186	1	109	Complete	998	MSQSPLRSVFERQSPDAAGMVSSLTQKGTKETRAAEALAMKDEQLKILGSQNAQLLTSLNAMDDEIGTLKMNKLRLEEENRSLRDQNFELQSKARAAETTLIKAQTGIEERETQVRVLTDHNTELLRLLEHEEAQSSSLASRTTQLKSDLEALETRYASLLASAKAHEEIATRATREGQMRAEEVRLLRNESDQLRACNVELKMKTQVELEALQEQLRVRKEKQYQLLEKLQQLEEAKRQSDDQLAAVEDKARKLHARNQELETQVQLEAKAKRAQIDANKNFFIENGNLQRDKYELQTRFDKAEQERSRMEAENRDSADQLREMAEKVFQLLERLKLAELGKTKAIDGLKQKEIELLALKKKNARLLKEGTQEGKARVKSELDKKVLLEQLQALKKHN…
Pcac251539_g8958.t1_5	contig_279_g8958.t1_5	2	103269	1	124	Complete	452	MTRRGVPGRGRSRYPRARCRGNHSNDPPSAPVSLQQGPICGECQALCPPKEEAERARTQELSRFERPTANAQALVPVKKYRRAAAGRDVWDPLELRPALVLLRTLRHLFSTVLPWPQSGFDAWEERGSTQAAEFLAVYHFINDRIRSVRQDFTVQRIEDASLVTALQQAARFYLLAGLRSVQLLDNVKNQQDWSDKLNDEQLASALSQLQVLYSMHELAGFSHEDVPELKDAGEFIAYDLLLHADMPQDVAWMLLKLSSKLRGRPPVQRALRAFIALQTDDFHAFFVQFNAMTMLERAASLRHFSKIWTRSLHMINKGVGKQDRFPLEELARWMCLADPQTEGEGGELAERLCNALNIQTQRHSPRPPTRTNNTDVADSWEIVDQISDQVASLTMTKPS…
Pcac251539_g13454.t1_1	contig_37_g13454.t1_1	2	54150	1	74	Complete	171	MRLLLWALLATLVIVLSSCEAASVDTNKPLQRAQYSKLTSRGLAVDNTLDHDKRFLRGESKIQNLTGGDRDEAEERGVAQKIVEKTKGLAKNTVEALKRLKARYLKWEAKILERRFEELAKEGKSYADVKDQWSTLLYSGWWSTPPGFKRFLRFYDAWLRKNNYKHLAKQN
Pcac251539_g15669.t1_8	contig_422_g15669.t1_8	2	22,70	1	92	Complete	98	MVAVVEARVILDDTADLLDSHRDLRRHRLHRALVLAVRETHEDPALGSEVGLDVTAIGGVARDAVEEEDRQLRLGNGACGGNRGGSGGHCDEERSDRH
Pcac251539_g17157.t1_1	contig_85_g17157.t1_1	2	41,94	1	54	Complete	124	MRLPTILLAVSLFASGNAITTVKLPRVLPPNLLQDAQKEGRLLRTSVILNEDDEERAPLASLMKHDDEVAAIKQLASEFKDLNKIHHEALDVIRVLRKRDMTEEEATYVGNLYAKYLQDPKAYH
Pcac251539_g6766.t1_1	contig_243_g6766.t1_1	2	116133	1	68	Complete	139	MRMSQVLLVFLVTLLVSCEATAAQNQLTIATTNSTATAKALQKFFNEDSKQNQNNGFLKVVTLSSSEEERASTSTGAITAGEGARVAAGTTVVANDEPLGETVTVTVYNNNGLWQRFLRWWNRLFHVSSSSTRLLREKV
Pcac251539_g868.t1_2	contig_136_g868.t1_2	2	46174	0	NA	Only RxLR motif	694	MRLYSTALIAAITALLASGESAGLPSNKLRTLPDTPTNMLPNTLSRSLRASETNDDNDEDRVTSGAIEKLAGLIKAGASTINANVHLRSSVAREQPADEILKMFKLEDGMDTALASPNLEVMANYVKELSTKNRNSKVSLIGIFTTHYGDDAVAKALVTAQKKAKTADMENTIRQLRNNQLSAWLNSEKSVDDVFNLLKLRKDSYAALASGKLEVLDDYMKLFNRAKSGQETLLGVLTKGFGGEQILAKLLVVAKEKPRTSELATALQNALLNKWLLSRKQPESVLKRLRLDKSLAKAMTDLNRDTLTRYISMYNTRKSNGKASFIGTLSAHYGDDVVTKALVSASRDVNTKAVAKQLRSEQLDDWLNNQKTVDDVFKLLKLRDDGYFALTSRKLVVLK…
Pcac251539_g7287.t1_5	contig_249_g7287.t1_5	2	24,81	0	NA	Only RxLR motif	441	MIAHYVPVVSNSLPKSTITTASKRLLRSYEAEVSGDERVNVPGLSKLDDLVQKILKSKPSTEKAVVKAWLQSPVHPKELLRALRLGKGTMKLDANPNLLQWFRIVAAYRAKNGDQAFSDLDIYYLLLKTNSAQDLTTLFRSLKDSPGLEKIAASMQKSLSGAWVSKALQEETYPVTVYNTLRLQEAGTKLDETPIFRQWQKYVETYRAKNAVTSFTDFDMFVLLQKTMPDENMVTLLHSLRKTPVMKDHADNMQRILFMMSKTSHKTMNTVWLQSRETPEEVFKILRLAKAPMGAFDETPELVQWLRYIKMYRDHIKESVFSDAQIVRFLTEAKPLRSGWEFATLFQSLKDVPDLKKLAENMQTYQFRDLLRMKISPEIVTRMLANTDVVRLPKNDHRY…
Pcac251539_g14229.t1_2	contig_381_g14229.t1_2	1	86	15	119, 172, 191, 202, 223, 239, 260, 282, 296, 304, 310, 331, 347, 356, 506	Complete	661	MYSSYWKPNDGRESNVLTDHEALHRDEATHKAMQSDETTLRPLDLETIMSSKAAVKFWYLHRPKTMAYVHKNATVIQSLGRAFAVRKLREKHGAEYMAELARQDQARRDADTLKELSAEERAAKELDDAAYDARVEESRRKRREQIEAERRAEEELRMKMAAEASERRRLEEERKTAALAAKEEAERLAEEERIRKEKEAEEERSRQAEEAARLEELRLIEEEERRAAEDAEAARKAEEERLAAEEAARLAELEAIHAEEERLAAEEAVRLEVEAAARREEEERLAEEKRLLEEEEERLRLEEEERLAEEERIRNEEEEAAFLAVQAREEEERIAREAEEVRIREEEERRAREEAEERERKLAEAALAAKLAQEEAERLRLERIQQEKNEKYEQSLSRD…
Pcac251539_g11082.t1_2	contig_322_g11082.t1_2	1	74	2	23,98	Complete	101	MQDLGRLRLNDIRKLLVSLLKGEERLIASGATQQFRYEEDSYRRGDARNRSEGRSEQDRSNRRERRAYDRGDRRELREQDRLRKDTRRAPRVTFAEAEERD
Pcac251539_g97.t1_2	contig_116_g97.t1_2	1	49	1	62	Complete	229	MRIDYVVLIATTFLAATDMASGTPASQLMTPPELANPVSAFADNHNGKRLLRTGTTEDEDDEERAVTRLKIPALEKAVQASKNARVQNWIKEGFEVDDVFLVLNLDRMEGNIFASSKFKTWVKFATTLDKQNSGEAMIHSLIRKYGDVGLAKLLQHTKRGSTRAASEKMQRVQFDFWFKEGMGPQYMLRTFFKSNNEADIGKLGKSILSQYQTHLNKNHPNWSDNIHWQ
Pcac251539_g445.t1_1	contig_12_g445.t1_1	1	49	1	73	Complete	151	MRTYITLLVLVAALFASHIAVSTALTSHQMAATAKQREAFRPIEANPRRLLRSHKVKSDTAANAVEGGITATEERGMPTFVKDFLKKRQIKQLVSKKKTNKEIFDKGIQSHDVWFALNIPKLQKKLQLDQLVKHPKFIAWLSYDEYVAGKI
Pcac251539_g452.t1_3	contig_12_g452.t1_3	1	42	1	55	Complete	233	MRCHYYLVLLVAAAFFAGGNAAVATTDSQLSAANNVRTPTKRALRTYTEASKDGEERGFSPSISEGLTNWMKRAVPGLLKTDDDIKAVTTTTTSSDDAFKMLKLDDRLTGILSNPNLKVFAYFLASTEKAPSQAMITTIINRYGDDVVAKFLFNVKHDVKITDAQIKTDAAFLQGAQYVKWFDNGVTPNDVRRMLDLRPITWNENRYEQLWWEYVRVHAFFASKSNKPLPVSL
Pcac251539_g468.t1_2	contig_12_g468.t1_2	1	36	1	72	Complete	94	MPVPVPVLPVGRLNEESPLVIDDKPLRDGRLLPLVRELRSPRPVPVVSEDRESVLGKIPEVPLLVGSKLVTEERVPVVPPAVDPVSVEKSRPEL
Pcac251539_g471.t1_2	contig_12_g471.t1_2	1	36	1	72	Complete	94	MPVPVPVLPVGRLNEESPLVIDDKPLRDGRLLPLVRELRSPRPVPVVSEDRESVLGKIPEVPLLVGSKLVTEERVPVVPPAVDPVSVEKSRPEL
Pcac251539_g788.t1_2	contig_136_g788.t1_2	1	56	1	61	Complete	404	MTTKSSSGTPFSIVRVSAILAFLACINAASAATTSKGVNVQPRVINFEQNDVSSQRFLRTEERKLGISLSGLEQAASGTKSWAAKLIQKLQLKWWQLRKKTPNDVFTKLKLQQTGPNLFESPGFSKWVAYVTKNSKEPPDMTIFSTLAYHYSDDALAKMLLTAKQGESTNTLATKLEGMQLTNWIHSGKSQDYVFKTLALDQAGTKAFANPQFARWTDFIAQTNTKNPEMAIFSTLGIHYSDDALVKMFAAAKEVDGTKALATKLEGMQLTNWVHAEKSPDYVFKTLALDKMGAKGFENPLFARWTEFITKANTKDPDVAIYTTLGAHYSDEALATMIATATKVESTENLAANLRSLQFEKWVSQGKTPESVNTMLGVATNTDDLTKKVSRDYEKFYGK…
Pcac251539_g797.t1_1	contig_136_g797.t1_1	1	51	1	66	Complete	276	MGLQYMLVVMLAVVALSVDASLANTESKKTNLNVRLNRVLTDGLSDIGTKRSLRAEKVIEVGNENEERGQVSNIFAKVGRLVKRKKNVDPKVIAKVESARIDSKAMANAVPAIPKELPTVSRMSKEDKTLTKKLNDFVEEKRSLDAVFTSQVMNKWNNGLFSAEGLPMYVRYSEMTAKRGGHDTYGVNLLVTKVGQEKLVKAVNIGLASGDDLAIATADRVRAGLLNKWWKEGRDATDVARFLKGGGVVVPTVNKNVVKLYRDRFNIHKLSPKPSA
Pcac251539_g804.t1_3	contig_136_g804.t1_3	1	52	1	60	Complete	503	MRFFPFFVLLVASVLLANGDALEKTTEANTISSYQLLVPTPFSAKYETHATRFLRANDDEERVLPILAPSVSLFTNWVKAMGLKVTDSVRARYWLWRKQSIEGLFKQLKLDGGLNKILANPKFNTWATYVNLYNKKNPGKEVTMAGILTNTYGDLALSRMLEVALNVGSQRKMAAVLAQQQRQGWQSAGKSADDVFVLLKLEQAGGDLFVSPQLNTWYNYVTMLSKNDAKATMASVLRAHYSDEALSKIFQEANPRVSRMRFVRMWLETAVAKNRPKKTPSPDEYFKLLKLDAGVDKLLANPKLETGISYVSKFNAKNPGQETTTIQTLTKFYDDIELAKVLEAAKKLPQTEKIATELQTAQINVWVKKFSPDDVFKMLKLDAGVDKLLTNPNLIIWIT…
Pcac251539_g817.t1_4	contig_136_g817.t1_4	1	52	1	66	Complete	460	MRLPYVALVAAVALLAVANAVSLTSDAKRNRPEFSPTTRSFAVEQQHVRTQRFLRTYTTERAVSNEERGINFKAAFGVDKIKTVWTDHKLASYLKKGKDGDNVFLKLKLNKAGESILENPKFLAWEKYVTDYNAKPGNKEISMISTLAKHYDDDVLAKILDTASKSPVAHTKRIGSSLQEQQVKFWRDENLYPTDVFARLRLNGKDKLDDILTNPSFFALNRYLVDYNVRKGHSLTMVEVLRRGYGDEAVAKMLQQTATNSKDVKTQEMAVRLQVELFKSWKKIGFNSDTVFTRLGLDHKGVTFENPNFAVWEKYVRNWSGEKTTPFDSLLKKYGENTLATMLVAPREKFGENEVITLLQSQLIQKWLGMIKDPNDVDKMLGIIVHEALYMLHSPTRLP…
Pcac251539_g820.t1_3	contig_136_g820.t1_3	1	49	1	62	Complete	408	MRTNYIALLVCALVASADVASPTTESINSAHKFSVAPRPLAVDQTDVGRFLRAHKTNVDEDEERVFGFKLGFIDDIIENMSLSPQFKEMLNKRTSADKAYKAFKVDKVTDDLLASAQWKEWALYTSKLNKNDPEESLAAAMTVAYGGDGFAKIVAKAAKDPNTKELAAKLEAAQLSRWSGLDSSPDAIFKVLKLQEKTDNIFDSPQYATWTSYLKAYNQKHPTKQVSELSVFMKSYGEEGFIKLLASADDANSAGTQKFKNELVKGWLDEPTHPLNVFNKLKLNDAGDGLLANPLLNTWVQYMKAFNKEFPHAETTMVQTFTKSYGDEKLAAMIQAATKVEETKEFAKNLQTAQFNQWMVDKKTPKDILGVLKLNSQTFTDNPSADIWRAYNKAYAKKF…
Pcac251539_g824.t1_3	contig_136_g824.t1_3	1	44	1	56	Complete	484	MRLQDMVLLAVASSLLSATAESHGMTSDSGLSVPFDRLDVSTKRLLRAHKASYGDEERGVTESLSNSLKSTTTQQLKEWLKGGKSTDDVFKLLTLDNVANDLLATPQLQAWINYMKLFNKENPKQQTTLIKTLTSHYDDAGVAKIIETAKQVPATATIAKRLQTEQIQRWIAQEKSPDGVFKLLNLDIAADQLFKQPQVVTWAKYVDDFNKAHPEQKTKMFSALAQYDEQTLVDMLVAAQKVPTTEKIAVQVQADLTNAWLTLKKAPNDVFKMLKLNKDGDALLENPLFIAWTRYTDDYNLMYHKETVPVISTLTKNYLSDKLAKMLVQANNNPSTEHLASQLHRDLLENWLNQGNAPSYVFRRLQLDKTREKLFDSPIFSTWMQYVEYFRREYPKQKV…
Pcac251539_g825.t1_2	contig_136_g825.t1_2	1	41	1	53	Complete	400	MATAALFASLDATSTTVEAQMTQLSGPASERLFQSFSSNQRSLRVHNTADNDEERAFTLPGAGKLADVVESWASKIVQSAKIQSWLLAGRKTDDIFTTLQLNKAGNKIFEDPKFITWVVYVAKVEKHNPEEVILSKLMTQYTPESLATMIAAAKKVSNAEGLATLLQAQQRRVWMNAGESGDDVFKLLRLDDTGTKLFETPQFTTWTSYVDDFNRNNHNEAVSSISLLAKRYNEATLSEMLEAAKKVSSTESIATKLQTQQNELWLSQKKSPDDVFKLLKLNEPDLAVLIDPKLSAWSSYLKEFNLANPGKETTLLATLTSHYTDLGVAQLLQEGKKFTLTKEVSEDLQNAQFARWFYEKKTQDDIFNLLNLKRDTWLTDSDTMILREYNRFYKKVNTPN
Pcac251539_g869.t1_1	contig_136_g869.t1_1	1	53	1	69	Complete	195	MRLYFIVLLTAAAFLATTKVAAATEAPRTSTLVSPAVVPSKNAAQGGLIARKRRLRSNKAASEDAISTEERGITVTGIENLVKSSSKKAQLKLWLTQKKSTDATFKLLNLERRRNFIFGSKEFLTWANYVTKLKKEDASAAMIDTLLKHYDEGILARLIAGTKTSNAPMMKKTCDRLAGGAVYEMDDSWETSNCC
Pcac251539_g871.t1_1	contig_136_g871.t1_1	1	48	1	61	Complete	338	MLLYSIALLVATAFLACVDRACVDCNSKPITPSLSAVVESQRTVPTQRFLRAYDPADVDDEERAGVVDAIKAGAANLAESAKLRIFLSKKKSGVDVLNSLKFGDNVADALVSSKVESLKKYIAMFNQKNPDEAISLIGTFTARYGDDAVAKALVSAERRGGSKVAELAKQLRAEQLSFWLDSAMAKTDDGTAMQARKLMNGLLKQWRHENVEPARFMKLLILNNDVEKVLRSGNLGIFDKYIAMFNERNPHTPVSLLAALTSKYGEANLAEAIVSAAKRGDMLAARLQMEQLGGWLRRDMSVNDVFKLLNFKNDGTAFISRTLDTLEDTFCYITEQKE
Pcac251539_g955.t1_2	contig_136_g955.t1_2	1	52	1	65	Complete	465	MHRYSIVLLATALLAYANDASAAITSKTTAADLPADIPPLLTANHNGVPTKRLLRDYGTTNADNEERVGLAGLIQADIKASLRSSQLEKLNKFVTKFNHNKNLENQVSLIAPLSAKYGDDAVARTLVELERNAEYLTPTMTNLVKKLRSEQLTDWLKNGKSVDDVFNLLKLKDDGFKLLHSRKFQVLEDYITMFNREKSADETLVKVLATGFDGDGNLVALLERAKTIVRSFNKANELETALLTKWRSDKLPLMSVWSRLKFSDDVDEALSSGKLSMFSKYVSSNYPNSEKSVLEQFTTKYGEVAVAKALVKAKKNEAMKDFATKLQAWQLEGWLAGQMSADDVFNLLKIKEDGIKFMKSRNLDILGEYITLFNSNKSPTEKTNMFRVVRNGFGGDGDL…
Pcac251539_g1150.t1_2	contig_136_g1150.t1_2	1	43	1	54	Complete	79	MLGAYLQLVQDRQEAQVSHLEPQGNHKGLHSVFLLSGRCDHSRSLRVIQNQEPEERLWASSSNVSFSQDVEVARLGDEE
Pcac251539_g1305.t1_3	contig_137_g1305.t1_3	1	48	1	66	Complete	116	MRLAYLFAMIIAATLHASGSALPTAQGAIQATLANVAASDIVGTDVERHLRQAEKHAAFDEKTKDEERFLTRFGNYLKKLPSKWKEDFAVKRAKEQLERSKKRRQWIREQGGTPTS
Pcac251539_g1417.t1_1	contig_139_g1417.t1_1	1	34	1	52	Complete	348	MRVLQLIALIALAASVATESDARVLAADHKQTKRSLRQYDPEELGEVNSKNEERVSTGIIDDVVTKAGGLVDDVMGKVDDVAGKAGQAGKASSKLKELVTKNMGKLEDMAAHSSLVERLSGRYKYADKLSLSALKQLDEIEKVRLVDIEKGIKGTKTTANGMRRDITTFEGMKTAPKKYLESHVGRNQQRFGKDGSRLLSANVVTRLNEKGEKQILLISSSNPKKGDFLLPKGGWDKGENIKKAALREVIEEGGVGGQLAHGLGKVKLQEGTDKYTYYAYLMKSSTVYDDWSESIRYRLWVSMDDAMEMLAGRPQMAEVVRRAKHVDDKIAAGTLPELNAGLAKVKLD
Pcac251539_g1434.t1_1	contig_139_g1434.t1_1	1	49	1	65	Complete	188	MKASASMRQARALAVLIAVTLLVACEAFSMDPASDKMSKVSSPTSQVQRLLRTRHTTNTGNAESEERSLTFEDMMGMMTAMKSKEAYASELGIATKMDDFINKHAPDIEIFKGSEDFKKYQAYMNFLNVMQHNEDYGRLVRMIKDGNIDEKLFKALLAKIKNVNPKSKPSRWKLVKQISKLVTLKIKK
Pcac251539_g1459.t1_1	contig_139_g1459.t1_1	1	20	1	36	Complete	115	MTTDSNQIFNVAPPTNPSQRLLRAHHIAIQVDADSEERSLAPKEMNEMMKKLTTKEAYASELGILDKINSNLNGGALMRFMQTHEYQKYRAYMNYLNAMQHDKKYAKLVAKIKGK
Pcac251539_g1476.t1_3	contig_141_g1476.t1_3	1	50	1	70	Complete	167	MRLSYIFVAAAATLLVSCDAGPTVADNTLSAMTSPVAVEPIDAPQMKKVRFLRSVKTEVEESDDLKEFKEERGDPMQFIDDLLAKLAINEAVALKNLNKWDDDLMQKLRANTSWGRKIQSWKESGLDPTDVAGILKEYPSLSRGYSTEWNAWKIYAAQYLRLSQGLS
Pcac251539_g1486.t1_2	contig_141_g1486.t1_2	1	44	1	56	Complete	109	MRLGYVFFVAAAALTVSCDASSTATMTFSEAVQPVDAAPAKSVRFLRSVKTEDDGEERVSNQLVSLDDLLAKLKINEAVTLNNPNRFDDYLMQKLRENPSWALKIQSWK
Pcac251539_g1584.t1_3	contig_141_g1584.t1_3	1	72	1	82	Complete	527	MGTEADPEAARQLAYALQALKLYNPDFALTPEVLEIMRAFFADLRPDANGTITRGALADEIARLDPSGDTIRRLRHDMAKREERLDFAAFCDYVMRWKAQSPQAVQAVYTSWAAQIAAIDVDMNDNLFLDLKPEDGPPKETLTLEIIQLLRQRQRLHEGDVKVEYEDYEASIAGYGLHPDDTFNVDVKQDKVAMMKLNHADAADAAEKKGSIMTISKSFLAGGMAGIVAKSVLAPLDRVKILFQVNDQHKFNFRNATRMARNIYVHDGFHALFRGNMLNILRVIPYAGLQHSGFDYFRHKFHAYNFRKADREGSAEMPKLSNLQLVTAGSLAGGLSLVVAYPLDIVRARYMVQMGKQRYTSIYEAVVTMYKVEGMRSFSRGLVPSLLGTLPYTGIGFSL…
Pcac251539_g2198.t1_1	contig_161_g2198.t1_1	1	45	1	59	Complete	98	MRFRFILPVLIAAMLHASGCALPTTKDSNLATLANVASPVADGGRLLRGVNKGDELVQEERSTLKSFREFTKKYGKKFGKWLVLGDDVQVKDVKRSWF
Pcac251539_g2274.t1_1	contig_161_g2274.t1_1	1	48	1	60	Complete	136	MRVTSIIFFASASILASISGASTAPDAIQRHLSIKLLLDFVEGDEARRFLRRQKTNVEDEERGFLDQLAVKLDDVLTTLPKVQNKTKEQVFQLLQDSGLLWGKREVILHFVSLGPDDRKKVLGMIVKNAAMAKAMP
Pcac251539_g2460.t1_5	contig_163_g2460.t1_5	1	18	1	60	Complete	86	MLDLLIRSPLEVILASLRKLRGPVGYPFPSPTCTDHRTPSALLCANCHTRPARCRYRVLEERRRQLAEACLAWSRGRAGYTVPSQR
Pcac251539_g2477.t1_1	contig_169_g2477.t1_1	1	49	1	63	Complete	187	MRFCYALTTTAAIMLVYCEVSPAQAQASQKKLMPVDGGEVVTTTITNKRFLRRYSELNDDDNEERIKSGPIILDTPKKIDDFFEMDKLEKMLDPKLADRLLKGKKIWGWLDSKVLDDALHGNFAKKKEVFERLRANIVDSTKLTAFLKLHPSIDHKYRFVYEMYASYLKTGEAKKLSGIKRKRESFR
Pcac251539_g2583.t1_12	contig_169_g2583.t1_12	1	64	1	82	Complete	179	MFFERKLQVERRAFVAQSKHRRLTFCKSSHEILYLIYHIRECLSENILGQADAQVLHRRRQKERALRCIGRGNSPIEVNGDEERWEIRRCKLDLSRQFVLDTRDNLVLDTQSFQVRVDDRLDRVQSRRFLQRCDSYCNVKEFKIHTEMNFHSQILSRFGFRGRRKLPQLQGHGHALGSR
Pcac251539_g2671.t1_1	contig_17_g2671.t1_1	1	20	1	33	Complete	133	MSLGFLHLVGADQSISDQSRLLRRNTIAEGDNEERGIADVVEQLMAKNLVDKLFRTNSFSAFEKTTNLGVLKKAEAAADVKMKSMLKTADEAGMRPKDMATKLNDFPDVDDALRSAALQQYTNYLQTIDKVVD
Pcac251539_g2690.t1_1	contig_172_g2690.t1_1	1	38	1	53	Complete	135	MKRCYILAVLAVAFLAIGEAVVTSGYRNRKLAENRSQRLLRTAGTTPVDATDEERGFQAILLGRLSNLATKARLPKIAKKLQFRAWLKAKWDPNRLYEHFGFTGKELAVVRKDPNYDVWLEYSKIWLAKGGRYMA
Pcac251539_g2823.t1_3	contig_179_g2823.t1_3	1	54	1	74	Complete	145	MRFIYLLFVATAISGSTCNASVTVLGDVQAKMSAYTSTDSFLPARDVDASTATRFLRTNDEEDAPEEDDEDFSEERGRATERIAHWVAMGYNDDIPGLIKATQGYGNNDVYRKAFKRFLDKYAPARLHSKYLLDAGIHHRLPEPK
Pcac251539_g2827.t1_3	contig_179_g2827.t1_3	1	54	1	74	Complete	145	MRFIYLLFVATAISGSTCNASVTVLGDVQAKMSAYTSTDSFLPARDVDASTATRFLRTNDEEDAPEEDDEDFSEERGRATERIAHWVAMGYNDDIPGLIKATQGYGNNDVYRKAFKRFLDKYAPARLHSKYLLDAGIHHRLPEPK
Pcac251539_g3038.t1_1	contig_18_g3038.t1_1	1	45	1	59	Complete	181	MRFYYALVATTVALLAHIKVSSAEQTKLAAVNGPKTIETTGANKRLLRQFTDLDTEDSEERVEGAIVLNSAKKIDDLFGIKEVNKILDPKLADISLNGKKFGDGLSKKTLDEALTGNFAQKTNVFARWRANNVDPETVAKLLTSHPAIEKKYRFVYVAYKSYMETAAAKRLSGIKRKRGDN
Pcac251539_g3039.t1_1	contig_18_g3039.t1_1	1	51	1	79	Complete	164	MRLTYVLVLLEAAVIATLYATDASDVTLSGLNMANAVVLANDQENFGNHRRFLRTYKEDVATADDEDDHDQDKKNDDEEERMFSGWKDKLKAAGTIVFDSAGNTFFKLRNTNGNLQKIATLIQLAFLLPPRQSVNHRRDGAMDPLLLVLADWLAVPVRFFRLLV
Pcac251539_g3128.t1_1	contig_181_g3128.t1_1	1	46	1	62	Complete	161	MRVLYVALVAAATLLASGEATTTSDPTKITSAQAMASMDAIQTNRRFLRTQKAIEKYDEEEEERALPNSLATLDDLMKLEDLFKAKNAQVKVKKQLFINKGKALFDRMHEYPKVKKAVFVEIAERPDGKWLKSVWQSYLWQKMLNYDKAEAAILKARPNAS
Pcac251539_g3320.t1_2	contig_181_g3320.t1_2	1	43	1	53	Complete	214	MPLIMRPYKTLLLALAFLFTLQCHLLASADSLDFASNNQNGIRSLRTAETNGEERGLIDGLRSELSIMKLNWAARQKMSPEEKFIAKKAKELSKLENNLAKTTGKLNAKAAKAQQKLDEQAIKAEQKLAAKKAKAQQQLEVLQEKEIAKLAKQAAKEDKTYNQWLLANKTPEDIYKKFKFEKDAKKGIDPTTNANFKHYENYLYIYYARYPNLK
Pcac251539_g3383.t1_3	contig_181_g3383.t1_3	1	83	1	88	Complete	386	MTTAIDHGDGGLVELAMPPSAQLELAAQHDRYRQLLRSFLAWKRRAQTQCERRKRVAAACRVGAVFCQRLFWTKWRAFVAERRQLRREERTGNVQADAENQSQQEEKLDNGECIDLHNEETSAATPSSDEDIDQNKSKAKFLLGRRQLYKRWRLSIKKNEENSEARRVRSLHAIRRWRRFARMKKDRDALQQQAYFFLYYWLLKRSLNQLGRYALIKKRERTLIVKIVKANRHCLLVKTMQQWRLRLLSHQTFSLWRVYVRRRRHQALLYRPIADTLTRKTHRRLLQFTFGIWEKKHARNQAQHALVRILDRHFVVIKSVRFGEYGTHGVLEHEKRNCGSSKDAVQCVTTIYLFYVKDSMGSEHGIPSDNVHLIEWTLCKTQLILE
Pcac251539_g3426.t1_3	contig_181_g3426.t1_3	1	64	1	86	Complete	124	MLDHRELSERAEMALDFDLRLCASGAVCVCMRSDVGLAPTLPARRPQDVQHPSSCAELHFLLYRRLRVLLAAPVAVVHVRILPFDEERHVELEGRCTGAPSAGHLPYFVQGLLGLCNLVRSEQH
Pcac251539_g3754.t1_1	contig_181_g3754.t1_1	1	42	1	55	Complete	233	MELYHVVLVVAALLFASADISSATRASKSKPTRVLQKTHTTRLLRTYNTGVEEDEERGISMTIPGLEKVSKAFTSSKTKKLQGLLTADESLGNAFQKLGLSKMFIANPQTGLIETKMVVKFLSSRNYKVWSQHAAKLNKNDPDTAMLTALTDALGEKEVAIMILLGKHSSASSTAKKLETAQFNKWFATGKFTPDGALENVLKVKRSKIHRNPREKMIWGDYMKYVRNRVLNH
Pcac251539_g3965.t1_1	contig_190_g3965.t1_1	1	52	1	65	Complete	326	MRFSCLVLLILVSLIATSDAATRLVGSKLSTSGFPPSIRSLALSRNDPAEKRLLRSNSVEKVDREERAITIPGLSKIVEWIKAFILKIKLSFNEGKQLSAWLKEKKTPEDVFKLLKLDTGTKNLLANPNLKTWSVFMVLYNKENPTKMVTMLGVLTKTYGGEAVAKMIEAARASPKTRGIANRLQNLQLNAWAQNGLTPDIVFQMMKVGEGGVDKLMSNQGLNVWFYFFNQMNNYNPYRQIDIIKKLLTVYDDIPLAKAFEAATQVKTTEFMGKKLQQAQFKKWLADGVEPSTIFKSLNLDNVKWTADPNAGVYREYKIFYHLNTK
Pcac251539_g4118.t1_2	contig_194_g4118.t1_2	1	50	1	70	Complete	142	MRLSYFLLVVATTLLASGSAATASGRLMDVSAMESPELTGMGQAIGSEKRSLRYHGNDDRADEEEDEEDEERKGTNIYATEKLNEMLASVKRAQNGDDGGLEKVYKRFAKWKKANYNPYSPPAAVDQEKYLKLRQAYRNWAY
Pcac251539_g4120.t1_2	contig_194_g4120.t1_2	1	50	1	70	Complete	142	MRLSYFLLVVATTLLASGSAATASGRLMDVSAMESPELTGMGQAIGSEKRSLRYHGNDDRADEEEDEEDEERKGTNIYATEKLNEMLASVKRAQNGDDGGLEKVYKRFAKWKKANYNPYSPPAAVDQEKYLKLRQAYRNWAY
Pcac251539_g4122.t1_2	contig_194_g4122.t1_2	1	50	1	70	Complete	142	MRLSYFLLVVATTLLASGSAATASGRLMDVSAMESPELTGMGQAIGSEKRSLRYHGNDDRADEEEDEEDEERKGTNIYATEKLNEMLASVKRAQNGDDGGLEKVYKRFAKWKKANYNPYSPPAAVDQEKYLKLRQAYRNWAY
Pcac251539_g4124.t1_2	contig_194_g4124.t1_2	1	50	1	70	Complete	142	MRLSYFLLVVATTLLASGSAATASGRLMDVSAMESPELTGMGQAIGSEKRSLRYHGNDDRADEEEDEEDEERKGTNIYATEKLNEMLASVKRAQNGDDGGLEKVYKRFAKWKKANYNPYSPPAAVDQEKYLKLRQAYRNWAY
Pcac251539_g4210.t1_1	contig_194_g4210.t1_1	1	49	1	65	Complete	170	MRVRTILLAVTAAVLASASGASTFHLSKTASTDLEHSSVATQSAFKPQRRLRKHDSKVDLESDDEERANSTWLSDMLVGFKRMINKVDDMDDKAAGMIKGKTPVEAEKIYHNLVESLVPKLQVLERKGITPESLKNHAKFKDLSKKEGEYLEQFYKTYWETLQRLKNVET
Pcac251539_g4308.t1_2	contig_197_g4308.t1_2	1	48	1	66	Complete	357	MRVLSILVMLISAASVTTTSGNVGAAKIELDVERLPRELGADHQHIKRSLRQHDFNAESEIEPEDEERGGLGNVDDLITKIDDAVGMTGKVDDVVGKAEKMDDVVVKAEKLAPAMRWKTAVKETTERLGLVKQLSQDYKVADRLSLPTLRKLKRVKDLRAKDLLKFNKDTGGGMRRKIEPFEGIKIPPKQYLESHVGRELQRYDKDGNRLLSAAVIGDGDYVLLISSSKRPHDWVIPKGGWDKGEGIEVSALREVIEEAGIHARLNHRLGEIKYHDGKKGYGFLPFTMRTVERFDDWAESGRYRIFVSNTDAQILVENRPWMVVILKEADTTNGLVKRGELPQRDPALEKFELDMTY
Pcac251539_g4350.t1_3	contig_197_g4350.t1_3	1	53	1	61	Complete	371	MRVLQLIALIALASSCAAASAATDSDTTGVAKIKTGVDVPSRVLAANHKQTKRSLRRYEDEERGIPISDKLDDVVSKVDDVVGVAGKEAKATSKWEALIKKNADKITAIAARAKKLSVKSTQVDEVAEMAARSALVTKLSERYNYADKLSLSALKQLDEIEKVRLVDIEKGIKGTKKTADGMRRKIEPFEGMKTAPEQYLASHVGRDMQRFGKDGSRLLSANVVTRINEKGEKQILLISSSNPKKGDFLLPKGGWDKGENIKKAALREVIEEGGVGGQLAHGLGKVKFQEGADKYTYYAYLMKSSTVYDDWSESIRYRLWVSMDEAIEMLAGRPNMAEVVKRAQHVDNKIKAGILPEVNPGLAKVKLDGTT
Pcac251539_g4359.t1_2	contig_197_g4359.t1_2	1	72	1	90	Complete	376	MVIANHVWTEGIAMLSHFTTCTRRSTHHIGALMRLISLATLIAIVSSCATSSAASNSLTLLSSRAHASNHKRSLRQNDFNELSATEVSNEERNIVKVDKVDDIVTKVDDAFGKMHVQKLPANLNAAVEKAVMTADDIAAVAKKISAKYPKGLSESTMTQIKKVEEQRLKDLATYSKDTADGMRRKIEPFPGIKIAPKEYLGSHIGRDMQRYGNDNARLLSCNVISRPKEQGGGDVLLISSSNPNKNDWLLPKGGWDKGEDIEKAAWREAIEEGGVNGKLTAALGKITFKNKDDKKYRYYAYKMKAKTVYDDWSESVRYRLWVSYEDAIKMLGNREEMVNIVKRAKLADDLANANRLPKEDPRLAALDFLKPTAAVN
Pcac251539_g4684.t1_1	contig_200_g4684.t1_1	1	53	1	78	Complete	132	MRVCYAFLIAAATCFAGAAIVSEATELGDAQFSKNVSPDAANSIEATQTTATRFLRNQEDEEDLDEEDEEDEEDEEDEERAIISVKQLNQIMGHLNGKGAEKAFHILQTLKLTTNQREAILKLHVAKLHGNA
Pcac251539_g4687.t1_1	contig_200_g4687.t1_1	1	53	1	69	Complete	133	MHIRFVALLVAAAILSSFDNVSAATVGQKITPMTATSVDVAQRIEAAQADSKRFLRRYPRHDDKDASGEERSAELAEKLTGLLPTIRTVSKLTPGNAGLTLQQLRVPFEQRLIIMKLLEMTPTERKAVLLLIK
Pcac251539_g4693.t1_1	contig_200_g4693.t1_1	1	53	1	69	Complete	133	MHIRFVALLVAAAILSSFDNVSAATVGQKITPMTATSVDVAQRIEAAQADSKRFLRRYPRHDDKDASGEERSAELAEKLTGLLPTIRTVSKLTPGNAGLTLQQLRVPFEQRLIIMKLLEMTPTERKAVLLLIK
Pcac251539_g4774.t1_3	contig_203_g4774.t1_3	1	38	1	49	Complete	341	MRLSQVLIAFALLVSCTTSLEAGRRTLASKQHAVDSTRSLRVAQSTFDEERIIPELTKWFRTTYWLNSGKTDEYVKKALGLDNLSGATLKSAPNYVYYEHFLDALEGRVLKSWLAEGKSTKSVWADYKLEDIPTAQLKDNEGFKTYLRYAIMEDNYIFKLKSNDQLVKVDYSGTRAEMNAKVDMWISLKRPNWYVKKMLNLDHRSINAFRNSPNYPRYERFEDAMQEVTLKDWLAKGYSTKHILTSYKLHEVPLDKLERNDNYKMYVRYATMVDDEIFNGGKKVKVEADEIPLEVNTKVEIWASKNRPNEYVEEILGLNGAADKTSANYKYYEYFLTLKKG
Pcac251539_g4801.t1_2	contig_203_g4801.t1_2	1	37	1	48	Complete	308	MRSVALLLAALAFLENLDAPLAVNSITRGQHHTPPLRLLRSGTPSDEEERKAINLPVVNKLKDAAKRTTSKISDTTKIGMMRFQGKTADEAFTLLKLDQAGGNLLERKKFSAWVSYMTMINKDHPKTAMVTTLTARYGDEGLAKMLEAGRKVKATSGIATKLQVAQMKVWLRNEKTMDEIFTILALEKGVDKLITNQGLNALATYIHLYNKQDRGKETSVIKEVMTFYGDEAVSKTLQAAKMVPETHTLATALQTAQFKLWFTEGAKPFQIWKMLNMKKETWMMNPDAQVWRGYLEFYKLQKAATVPK
Pcac251539_g4802.t1_2	contig_203_g4802.t1_2	1	42	1	55	Complete	349	MRLYGVVLLGVTALLARINASSDAEAATTSFAVAEHGVSTARSLRIGYITKEDDEERMVNVKSLVGADTISRSVSFDTLRAAKSDTVLSQLLIAWKKIPDMEKVATSWQNMQLQTWLESGVSPQKVFKYLMLDDEAGNLFTSPQFKTWLDYSMDFKKANPRADTATVIDTLAAHYSDTALAQIIKTAKADPTTKIRGAFFENALLGKWVKDGKSSTYISNMLGRQVTPDDAFKLLSLDRAADNIFARSEYSTWLKYAIAFKRENPDVETKSVIGTLLAYHNDEDLSRIIKMAEQTSTTKKMAAYIKNALLDEWVKANKAPAYVVNKLGTSSDDRKELLNTYLNKIKAPE
Pcac251539_g4805.t1_3	contig_203_g4805.t1_3	1	42	1	55	Complete	460	MRLHGVVLLGVTALLARINASSDAEAATTSFAVAEHGVSTARSLRIGYITKEDDEERMVNVKSLVGADTISRSVSFDTLRAAKSDTVLSQLLIAWKKIPDMEKVATSWQNMQLQTWLESGVSPQKVFKYLMLDDEAGNLFTSPQFKTWLDYSMDFKKANPRADTATVIDTLAAHYSDTALARIIKTAKADPTTKIRGAFFENALLGKWVKDGKSSTYISNMLGRQVTPDDAFKLLSLDKAPDNLFASREYSSWLTYANVFKEENPGAPSKPLIDTLMAHYSDQKLTRIIKAAQTNRLSKLRAAQFEKELFAKWVENGKTSTYISNTLGRQVTPDDAFNLLSLDRAADNIFTHSAYDTWLKYAKSFKEENPNVKTDPVIDTLMTNLGDHAVFELIKRAEK…
Pcac251539_g4951.t1_4	contig_22_g4951.t1_4	1	14	1	20	Complete	33	MLRINERLGKLERRALRLSEERLLQLMARRAGE
Pcac251539_g5025.t1_2	contig_22_g5025.t1_2	1	53	1	66	Complete	180	MICVIHVAGILVSATALLTFDLSEATNAQQGMISKLAAPDVVHSTDALASDKRYLRSHDYDEDDEEERAGGANAFDKAKLQKMLDNINYAYKKFAKWSTRGWSSGDVHDSVPKQLYNQYYNYRKDAGHASNLVPQLQPRHGQHYPLLLSYMREAIPQEPLGKQQIHVMVKSFFGTLITTT
Pcac251539_g5045.t1_2	contig_22_g5045.t1_2	1	51	1	87	Complete	160	MRLSYFVAVTFTGLLACAAASDSAKTVTASNDQVLSNRELIDTGANDNEKRFLRANQDTDDESEDSKTAKEAADSTKEEAESEDSDEERFSLIQTSNTPRYYWWFQNEMTPRDVRKELGLRSDSIKLVKRSIYKGYVKYYDTHCTYYENRKKAFCKAEEY
Pcac251539_g5048.t1_1	contig_22_g5048.t1_1	1	55	1	85	Complete	159	MRLGYLLLVAIAGLLACGDAGVAVSESKSLKLTAHGNLAAREHVGDLTVNRNNKRALRIQSGLEAEDSSDDPASTKGLADSDDEEERDLIISTMDRPKYWRWFRAGMTPYDVQQVLGLTGVRRLWKPIKRRVYKGYVVFYTEKCHEEKYRDFCKKHADT
Pcac251539_g5049.t1_1	contig_22_g5049.t1_1	1	41	1	50	Complete	132	MRFLLAAAVAVIALVSSPTAAVAETSNGVNLVNDNNQVFARSLRSHTDREERSIAEILEEDEDEEDRAVWTVNYRTWYMAKLTPTQVKTVLGVSQTEMNNVAKQLQRLYLGYYSFYTEMERKKEEKKRLATP
Pcac251539_g5099.t1_1	contig_22_g5099.t1_1	1	48	1	61	Complete	497	MRLYSIVLPATVVFLSCVDNASANTTPKTFTNSFLAVVDHQNVVPSQRHLRTYATTDKNAEERGGIESIVSAIIPFKGKVDLKAFLRAKNNGVDVLNSLQLGDDVVSALTHANLKKLNKYIAMFNKNNADEPISLVGILTLRYGDDAVAKSIVHLEKYAKSSQVVKLATQLRSDQLTAWMKDGKTVDEVFNLLKLGDDGAAALANRKFTVLQDYIAKYNTEKNGHVTLLQTFTKGFDGESNLVTVLAKAKRDERITPLARKLEKELLGQWRQENLEPEKVMKLLKLDNNVDDALKSENLRTFEKYIAEFNENSANSQVSLLEVLTSKFGEVGVAKAIVSAKVNENSAWVAKRLQKQQLQGWLDNGMTVDHVFTSLKFLEDKTKTAIFGRSLDTLGEYIT…
Pcac251539_g5200.t1_5	contig_22_g5200.t1_5	1	56	1	64	Complete	290	MRLSVILLAVSALALLENGSALSASVDVDEGTMVSKMAPAEAELLRVGLSNGDKKRFLRNHDDEERLAGANMFNIKKLEEALNNAGYANTLFQRWKRHGVDEAKVSRKFKNMGISTDTNAQELAQSYRTWLSAHAANIDPKLFDKAMIYGTLEDVTRAKELFGKWKSYGLESDNVFKTFQTMGVRNDNDLYKVYLNYVAWLNTHHPLKETKLTSAQEFLFHPSRIKRAKSDSAFAENLFAKWKDSGLDELPVYNRLWKMGLGKDNAIYDMYRNYVFWLDKHFPLPAIATT
Pcac251539_g6134.t1_1	contig_236_g6134.t1_1	1	53	1	63	Complete	248	MRFYHVVLLALLALVAGIETLATATESSEIDIPKKEMLKITALIHHNGVNDGRLLRSVNTDTEERDIASFIRWAQVQYWLKVGKSKDYVKEMLGLKGLKGTALRASPKYKYYEEFKINSRAPMALDDMETRQVNKWLNEMLPSQKVWIELALKGVPANQLVENSAYKLYLRYAIEYDDLLFQRIKESDKIEIMVSPSPAEMEARIHIWVKAKRPNWYVEKMLGLENNAQFKGASKEYQLFLKLQKEQK
Pcac251539_g6183.t1_1	contig_236_g6183.t1_1	1	48	1	63	Complete	134	MPIWRAFLAILIGLLGTCDAATVAASSPKTLAAGPMMTRESLIENTKRFLRKESVKNNEAIDEERGLKDTVEAARIAALKLNIPFWLVTGKETTDVIKILKMTYPLIDHKNWKVLKSFVKADGKLQHSLYPVGK
Pcac251539_g6188.t1_1	contig_236_g6188.t1_1	1	48	1	63	Complete	134	MPIWRAFLAILIGLLGTCDAATVAASSPKTLAAGPMMTRESLIENTKRFLRKESVKNNEAIDEERGLKDTVEAARIAALKLNIPFWLVTGKETTDVIKILKMTYPLIDHKNWKVLKSFVKADGKLQHSLYPVGK
Pcac251539_g6675.t1_2	contig_240_g6675.t1_2	1	71	1	81	Complete	96	MKPSVGSKWKIDRQAISHGCVRGDWGEAEDDEVGLDYEDIKEHLKWMPIRGNSTGVTDRNVQRLRKMQRERELREELGEKEERKQRCPCLTTSDVL
Pcac251539_g7062.t1_3	contig_243_g7062.t1_3	1	37	1	74	Complete	367	MAELKYALQAMQTEEAKRARQREHVKNSYYRKQNMLRALRQEAKELELEYSHTLRLKQQQMEWREVAGALGSDEERNYSEKLVEQYMQLSIKKQQLVQENKELALLGSKFVKFQLKTQHLLDSEPKVTLEPPPITVTDVALEPLTVSKCHQISSQAFKEIKKFMADKSYLTTGLELFGWREQRREASDHVKFTLKKRFIGSNPLGMSTRAWRVVSSPRGLAGLYSSAMHLSMKVLQVVDDHNVIMYRVITNTSTKEAVQSLFLVSRFQMDSGYVILFRSVDRNRLRKIRPDGTIGDWDGGKQDKWLDMFTWTLFEDEPENENAVVFSYGGIVYSTLAVTTRVWMLEILSLALRWENKVVGPTLMLSG
Pcac251539_g7123.t1_1	contig_244_g7123.t1_1	1	51	1	63	Complete	81	MRVAIVVLAALLASCDAISTTKSGRTKVSLMIATDNTQPAGAVENDITSKRFLRTAKTVNDGEERGFEALKSLLPGTKMLA
Pcac251539_g7232.t1_34	contig_249_g7232.t1_34	1	35	1	42	Complete	59	MLLFLLLLWRERRPACSLHTGVIRLLGLQRLHFRRVLRSRAEERRRCWFGSRRRCPTKE
Pcac251539_g7846.t1_6	contig_254_g7846.t1_6	1	24	1	52	Complete	80	MGQRVHDRQELHTELGGLVETSLRTLRQPQAQTSLNLNGEGHDRPLVCHRLEERTATQQLGTDTDHQPCLCIAVIKRVRP
Pcac251539_g8079.t1_2	contig_255_g8079.t1_2	1	58	1	80	Complete	171	MRVYRHYLMLLAAAILLARQAEALSPSTGSSQTKLASVASPGTLQLDNAVLTRGDGERLLRVHKTDDESNKIGNYITDSEERGFQSTAKSASAKLVKKLATKWKTMTNKDIRNLKLFLNEQATFEELYKKGATPFKLFTEMDHNGIAKVGKIDVRWGAYMDFWVKKNTGVI
Pcac251539_g8447.t1_8	contig_270_g8447.t1_8	1	43	1	52	Complete	60	MARSRCNVKIRGPRSSWLICCFLLLVDVVVVELDSPSGFFLARFLRRRPPEEERKRTSVS
Pcac251539_g8495.t1_1	contig_270_g8495.t1_1	1	45	1	50	Complete	72	MGYSSLITLRQLDTMVGISPYSKVTRGQTQASSWRLWTTTNQQPRLLRNEERREGRTRGLTRTRLERNSARK
Pcac251539_g8508.t1_1	contig_270_g8508.t1_1	1	55	1	76	Complete	184	MRLAFLLFIFLVGFNACSSFYLNAKQFEDRDHINTEPLSGPRFFTGNKNSALSKRGLRSYDGPKKNKNNIDDKIKEERAGIPGLSMLDDLGYKLALDRKMNPADIFPRLGFVNAGELVGNPRFIRYLQYVIEFRENRAREFLFSDDKLFDLLWDTTKSEAYLVTLFQSLRQYPTVKKLGDKMQP
Pcac251539_g8526.t1_1	contig_270_g8526.t1_1	1	54	1	69	Complete	363	MRQHFLLAIFLGITVCSSFSLNPERFKRPDHIDIGPLSGFRLFPANEKSDTSKRALRSYNELKKDKIEEERAAVPWMSKLDDLAYKLALKNDMNPTDLFLHLRVVKTDGELQGNPKFIRWLQYAMKYRAKRGGEFWFSDEEIFDLLTKTKPEAELVVLFQSLRQVPGMKTLAENMQAYMVLSSASSHRLVNEAWLKSRETPQQVFKILRLQHKALDSNPLFIQWLRYIKLYRSLAGSESFSDAQTLNFLLNEKWFLFESTLGTLFQSLKAIPDLETFALSLQTHLYHRWIGIKFSPKQLELLLGTPKRIDFSRVPKSDPMYGNLEAYTMQFAEHKGGRELLEKVKKMFADNDPNAALAAASKA
Pcac251539_g8708.t1_3	contig_273_g8708.t1_3	1	29	1	63	Complete	166	MRLANVLLVVIVVYVASVNITLATSDKSRLLRLETSTANTKGDRSLPNIGTNNGGDNTNTKAEERAVHFSDVTQWIKTLFKKWSQKWLNMRRQKAAKEAADDFSPETIDKMVLNEPFKRAIFTRWNNYRMEDIKLKLGDAMLNNEAIAAMLVNYVQNHRVYRWARS
Pcac251539_g8716.t1_2	contig_273_g8716.t1_2	1	47	1	61	Complete	240	MRLHCTALLLIAALISVIGADTSVSTSAKRILTQPVVGDEKNFPVRRVLRSSATAVEDDEEERGFFQNIIKRFKPKTSSKIHPELASKATTNLATKADDAATMKVAFQKYELNMEKSDDLISSQNFKFWFDFFPDAYKHTRGATRTKFLQKKFDEMQVIKMVESASKSEKADVKKMGDSIALELMKEWTKLKPIKTPEEVTGLSKLFGELYGPIYTKALAEAAKNADKSHVKLPRTASNL
Pcac251539_g8936.t1_2	contig_279_g8936.t1_2	1	48	1	60	Complete	422	MRVHYIALLVGVLAATACANLLRTDSKITTPLVARSPTFDRDGVASKRGLRAHKPSVDNEERGIFDTVDDFVKNLLKEKTGWAPIDNLIENVSLNPKIKEMLQKNTPVDDAFIALEVDKATGNLLDSQQWKDWAVFIIKRNKKDPDESLASALSIKFGLDGASKILATAAKDPKTKEIATKLEEVQLKRWLDYGFKPDQIFNSLNLKEKVDNIFESPQFATWVSFLTAYNKKNTNKKDITELDVLLQHYKEDGLVKLLSSADNANNPRTQKYLDELFPHWLDQPTHPQNIFNMLKLDEAGDGLLTSPLLSKWVEYMKAFNEKYSFAQTGMIKTFTRSYGDEKLATMLQAAAKASDVDTAKIAKNLQEAQFKHWMNNKLTPDDVYKTVLKLESTSSPNAD…
Pcac251539_g8991.t1_13	contig_279_g8991.t1_13	1	107	1	146	Complete	153	MEGYDCVKSLCAGSCRMKEKSARSNTLILLQTSLSCWITSCVEPKWALELSPSAAKVTLQRSSSTLWLPVSQKISIARGSRTSSFQGAMESRTTWTSSMSRLNLARRLLRRRSGSAWKFTRLCTMSSAALYRNSSTTCSVLALPVEERGGGAA
Pcac251539_g9042.t1_1	contig_286_g9042.t1_1	1	52	1	64	Complete	133	MRSIFYVALAVAVLARSSVVAAFTNADESQLLSKTSPDLAADAMISSDSRKRFLRVTGPEDADEERTQKFGSLSAIIAKLDAKELDNAAQIITRMKKAKASKTAASIRTHLEEGLTPAEFEAVEALLKLPKSG
Pcac251539_g9043.t1_1	contig_286_g9043.t1_1	1	52	1	64	Complete	133	MRSIFYVALAVAVLARSSVVAAFTNADESQLLSKTSPDLAADAMISSDSRKRFLRVTGPEDADEERTQKFGSLSAIIAKLDAKELDNAAQIITRMKKAKASKTAASIRTHLEEGLTPAEFEAVEALLKLPKSG
Pcac251539_g9266.t1_2	contig_286_g9266.t1_2	1	51	1	72	Complete	140	MRLNLVVLAAVITLVSRYTAVSTASPTNQINLSNLNQAVDTIQNHAGDGNRFLRSAKIVDDSDDDNIDSDDEERGGKTWAQKFAKWHARGESADDVYGRFALEPVVRKAYKYGQIGELNKNEYYRKWAAYSAYLKDKGLN
Pcac251539_g9269.t1_2	contig_286_g9269.t1_2	1	51	1	72	Complete	140	MRLNLVVLAAVITLVSRYTAVSTASPTNQINLSNLNQAVDTIQNHAGDGNRFLRSAKIVDDSDDDNIDSDDEERGGKTWAQKFAKWHARGESADDVYGRFALEPVVRKAYKYGQIGELNKNEYYRKWAAYSAYLKDKGLN
Pcac251539_g10047.t1_2	contig_306_g10047.t1_2	1	46	1	63	Complete	213	MRLCFLLVAVSISLLGCSKARPLVFTPTKEDFAVTIVARDDDHDRRSLRAVQTTVVDEYDDGEERATMNFAGFVRGKAETKKWLTSWLNSGESVSTVAAKLGVFNMPAEKAMLHQNWRALDKFQRMKFERTYGKKLPYAYFGTGYQTEKKTKECLLKWVMAGDSIESVAKTLGLVGLKSRIELIGHQNYKAYRTFVKWRNQWAEMRGSGYTAS
Pcac251539_g11073.t1_2	contig_322_g11073.t1_2	1	15	1	28	Complete	89	MKTSGVGDNGVSANRFLRMQGTSEYDDEERGRFKDVIDKAVGKAKRLATYNKWIFSDKPPEWVALNRPDFAKGYKKFWENRLVRGGKYN
Pcac251539_g11145.t1_2	contig_322_g11145.t1_2	1	51	1	70	Complete	138	MRLNLVVLAAVITLVSRYTAVSTASPTNQINLSNLNQAVDTIQNHAGDGNRFLRSAKIVDDSDDDDIDDEERGGKTWAEKFAKWHERGESADDVYGRFALEPVVRKAYKYGQIGELNKNEYYRKWAAYSAYLKDKGLN
Pcac251539_g11175.t1_1	contig_322_g11175.t1_1	1	30	1	43	Complete	109	MRLSCVFVLIAATFLATSEALADSDQIDQRSLRVHPPVSADFEERGFADIPLQRLNSLSEKIGVDVPKAASSTKYFNSLSAAAREKYHEGLNVLLKAHRKKKVPQFTNE
Pcac251539_g11207.t1_1	contig_322_g11207.t1_1	1	49	1	65	Complete	170	MRVRTILLAVTAAVLASASGASTFHLSKTASTDLEHSSVATQSAFKPQRRLRKHDSKVDLESDDEERANSTWLSDMLVGFKRMINKVDDMDDKAAGMIKGKTPVEAEKIYHNLVESLVPKLQVLERKGITPESLKNHAKFKDLSKKEGEYLEQFYKTYWETLQRLKNVET
Pcac251539_g11208.t1_1	contig_324_g11208.t1_1	1	49	1	65	Complete	170	MRVRTILLAVTAAVLASASGASTFHLSKTASTDLEHSSVATQSAFKPQRRLRKHDSKVDLESDDEERANSTWLSDMLVGFKRMINKVDDMDDKAAGMIKGKTPVEAEKIYHNLVESLVPKLQVLERKGITPESLKNHAKFKDLSKKEGEYLEQFYKTYWETLQRLKNVET
Pcac251539_g11209.t1_1	contig_324_g11209.t1_1	1	44	1	60	Complete	132	MRLSQVLLAIAASFLFNSEALSATMDSNQAKIAKVASTGGPSQRLLRASYTPVEEVDDAEERLGGMDKFSVEHQNILKALAKKLGFNLSQAMADTGYFSKLPPPVFKEYITMYNTIYKMYPHKKQKHFQLKR
Pcac251539_g11567.t1_6	contig_332_g11567.t1_6	1	60	1	94	Complete	100	MRGTKIFIQSGSGTCLSTRSSCSSKSFFWICFCDSVESCVSRSSSRIVRRWPVPLAPPYRLLRRELLSISVSSIVDSTPPLLTPEQHVEVVRKEERLSFD
Pcac251539_g11624.t1_5	contig_332_g11624.t1_5	1	54	1	64	Complete	148	MFRDVLVAQLVARDRVWGRPQHVRDVAVRQKEVARHQCANQNIRHGHRERRRGRKLRRPEASAEERRNEVDRHQRQLSLRDAEEAVATAHDARVVFLPLRQVKRNGHGRQRNVRAQADTCLARGSSAQDIEDRAHGVTAVIEQLTQRG
Pcac251539_g11642.t1_2	contig_334_g11642.t1_2	1	43	1	55	Complete	143	MRQAFVALVLVIVLQATCGATSHDSINQFQSPKVAVSKNNAVRSLRVRGTDAVEEERAINFKNLFDIKKWVGLKGPAKDAPPFAMQTIKAMLRDKAYRSTMFKQWDLYKLDEIPAKIGAENMKNKRVAKMLIDYRYNGRDYTK
Pcac251539_g12087.t1_1	contig_345_g12087.t1_1	1	48	1	53	Complete	69	MSPHHSVALAPILKKLVPLCFVTGAAMELFMVKTGFYDIVTVNEAERRQLRDEERREYLKARARAARDE
Pcac251539_g12575.t1_1	contig_348_g12575.t1_1	1	53	1	63	Complete	67	MTSLFSMSKDQPLIKPKHASTRCWRSVFERPHATLLQRRDIVILVIRLRTVYRILRRELFQGEERRS
Pcac251539_g12741.t1_1	contig_350_g12741.t1_1	1	53	1	63	Complete	151	MRLSSIFLVAAATLVACGAAVSAGADLEQTRFSTAAFPDVVQSVDTASQKRARFLRSSNPEEEERGFSFKDYPFLIPESAAIEMAKRMTQQLDDALLAKVKKISNGETILTRWKKEELTLPEIKSLLKDAGKWQGTPERAVYKLLRREGLS
Pcac251539_g12742.t1_1	contig_350_g12742.t1_1	1	53	1	63	Complete	151	MRLSSIFLVAAATLVACGAAVSAGADLEQTRFSTAAFPDVVQSVDTASQKRARFLRSSNPEEEERGFSFKDYPFLIPESAAIEMAKRMTQQLDDALLAKVKKISNGETILTRWKKEELTLPEIKSLLKDAGKWQGTPERAVYKLLRREGLS
Pcac251539_g12743.t1_1	contig_350_g12743.t1_1	1	53	1	63	Complete	151	MRLSSIFLVAAATLVACGAAVSAGADLEQTRFSTAAFPDVVQSVDTASQKRARFLRSSNPEEEERGFSFKDYPFLIPESAAIEMAKRMTQQLDDALLAKVKKISNGETILTRWKKEELTLPEIKSLLKDAGKWQGTPERAVYKLLRREGLS
Pcac251539_g12744.t1_1	contig_350_g12744.t1_1	1	53	1	63	Complete	151	MRLSSIFLVAAATLVACGAAVSAGADLEQTRFSTAAFPDVVQSVDTASQKRARFLRSSNPEEEERGFSFKDYPFLIPESAAIEMAKRMTQQLDDALLAKVKKISNGETILTRWKKEELTLPEIKSLLKDAGKWQGTPERAVYKLLRREGLS
Pcac251539_g12784.t1_1	contig_350_g12784.t1_1	1	41	1	56	Complete	118	MPLSQVIVVIAAALLATSDALSDFNAASISNVASPSDPSKRLLRTHHAYDTTADEEERAGAPIKRVNSLARKCDIDLDRDGIFRSSGQGCPGKAPGCTQHIKQEVKEAKAPMISEDHF
Pcac251539_g12856.t1_1	contig_350_g12856.t1_1	1	46	1	63	Complete	226	MRLAYALLLAVCIAITACDALSAFGDYGYEAAAMQNAKLRGMPDKRLLRSDNFAPENDAVDAEERGIPGLLKLKEFAKTKKNNGRLRKYASLVTKGYSDDAIFKTWMKETKVLDRVYNSWFRLRKSDKDTSELMFKNGVSPQNLYRILDKRGVGMDGMYKLWRDLGLDERRIYNIWVTGEKKKTSGEIYEVWYKAGKSKRDILSLLGINQRNVDTNYNRGFWLCYN
Pcac251539_g13063.t1_2	contig_357_g13063.t1_2	1	45	1	63	Complete	153	MSLFRLVLLIAATLLPGTNTASAYSYDKQPTAMTASDSNSTISKRSLRMDKVDEGPSDITNSEERALPNDILNAANHAENVISTGIKESSILKWLDKISLKLKYRYWLLKKMKPEDVKNLLGLHFVSNIESHPNYHTWLGYKKAYNKRYKIVE
Pcac251539_g13119.t1_2	contig_360_g13119.t1_2	1	52	1	71	Complete	219	MRVHHVLVFVVLAAVSVSRGDAVFTGPERVKQAKLAPPDTITWAQRFVRNKRNLRAHNTRKAEDDDNKGGEERVAWGEAVSLLQDAALKAQLKVKLEAWLALRFKPDQVLEMLQVTSTKDENYKKYSKYFYDFFVRYLDEPMSHLHPQIIENIWQARLYYWLQTDSPPQVFAKLGLTGSFASAKGQKNYDIFEEFYKRWAKKQLKESTRPKLDIVVRQN
Pcac251539_g13146.t1_2	contig_360_g13146.t1_2	1	49	1	70	Complete	213	MHQRILLLLLLLNFTAYFSDLISADPTENGIGTESDSSHTRFETGETRRTLRNDKAADHAEDGVPDEENEERALPTTKLGKFKNLFQRNTKTISALQKDPTITMKMERLDRNPSIQKGIKSVKENPEMMQNVLSLSKNQVLIKSLQKSPSTKTIREVDSVLSRGQSGAGAEIAVIFVLLFGVFGAMGVASGLYYLLNKLGFGNSDSLDSSAGA
Pcac251539_g13224.t1_1	contig_360_g13224.t1_1	1	49	1	64	Complete	213	MRFRYSQVLLLFAVVACLTSFPAADNHVQLQNQPVQDDSILNLKESALRHLRRNADSNDDTANEERGKLSVIKSKFLFKKPSNLAKVKQLFGKNVDINKIQIAAGKKVDITKLKTPSGKTVDLTKVKLKTTPVKEADISKMKKLAEQDPDLRSIGSVVGKSPTQLSAKQVTDVQSFIRKHPEEGLHIIDKMLLGAFGVFFLFLAAGLVIVVAT
Pcac251539_g13256.t1_3	contig_360_g13256.t1_3	1	49	1	85	Complete	491	MWWCHVLLVASVSFLASNDFLLEVKTLTAASPASLVSANLFATETTQRRFLRTENTGGYSFQDIDRGDGINSDFEVDKRHTKGREERAGETAPLQKLKSLNTFGRRKSLKTLKSLSRTVSKATNSFSEKISPALPIESRLRIWFNNKKSVSFVRKELRLDGLDGDALTQAKNFQFYDDYVTSQLPVWAKRELTPDEVVSELGLHGLSGAALTSNPNFKYYDEFLVQQALVWAKKDVDVDAILVRLGLNTLPAAARPEAVNYKYYEEFVAGLMRSWMEKGVPVIEVMAKFKLDKLTGAALLSHPNYKYYKNYVKNNLKAWAADLKSLEYVVDKLGLKAPRGKVHKGHPNIVFLEKLRSHADKYRERLWLKQGVTSYDAWIRLEVDRVRETMRRDSDTYKA…
Pcac251539_g13259.t1_1	contig_360_g13259.t1_1	1	35	1	47	Complete	52	MVQQREIGIFRQEGAGNGWTGRCFAHAGKEFSVLRRLRDFSTACVGEERAHP
Pcac251539_g13278.t1_2	contig_360_g13278.t1_2	1	58	1	80	Complete	159	MGLLLWVLLVTLVAFISSANAAYDFANSDETQFTQLTTENIDTLTRLLAVEDSDAAKRFLRGNAIKDLTTADNDSDAKDEERGLIPSKVTNLISKVKNGWAKWKSNMLEKAFQHMMKSGETPTSLAKRLEIGGVAELRYEKLYEKYTAWWINYHTLAGT
Pcac251539_g13299.t1_3	contig_360_g13299.t1_3	1	56	1	75	Complete	200	MRLVDCVNLLVVSAFLVLTSCDATFAVANTDQTRAAEVAPVDALYSTRGVLDDHKRYLRSDATTDEAGKNSANDEEREIIPASLRIALKRLVTKDDTIYTHGRGDGGEKEWWVTVLKKYRKVKDKFDEYFRKPFWYFRFTVWMANRRTPAIMYERLNVISTTGIGDKNYRVYINYLRFYEHFKGPTYNPILDFGPKVKID
Pcac251539_g13440.t1_2	contig_37_g13440.t1_2	1	48	1	63	Complete	146	MRLSSFLVVVVATLLASCNAASTALRAGNLLPTTETSNQLRSSDIAKRYLRSRKTIDGDTQAEERATDIKRLWDWRYFTKSDLYKMLRNERFRLKMFDKWDDYTMEQIKLRIGEAKLTDERLVGMLVKYIQNYRVYLHNPPIKPQI
Pcac251539_g13578.t1_1	contig_37_g13578.t1_1	1	54	1	73	Complete	129	MRVLYLVLVATVADLVHSPASAFLTTTAADTKQTVTSLLAPGLVGEQNKDLNMRSLRTHPMEDDNVEDSHNDEERGISDMASWLKYKAGKMNPKQLYKYLGLEGLGEKAREHPNFLKYLKKSAQWRNNQ
Pcac251539_g13579.t1_1	contig_37_g13579.t1_1	1	54	1	73	Complete	129	MRVLYLVLVATVADLVHSPASAFLTTTAADTKQTVTSLLAPGLVGEQNKDLNMRSLRTHPMEDDNVEDSHNDEERGISDMASWLKYKAGKMNPKQLYKYLGLEGLGEKAREHPNFLKYLKKSAQWRNNQ
Pcac251539_g13952.t1_2	contig_379_g13952.t1_2	1	41	1	53	Complete	151	MRLGSIFFAAAAALIISCDAASTATVTSSDAVQPTPAKSVRLLRSVKTGDDSEERTGIQLTSIDDLLAKLKINEAVALKNLDKVDDELMQKLRENPSWSQKIQSWKENDLNPTEVAILLKERPSLSRKDSTEWNAWKIYAAQYLRQVQGLS
Pcac251539_g13967.t1_1	contig_379_g13967.t1_1	1	49	1	67	Complete	174	MRLSSIVLVAAAAFLAHCDAAPPASLTKVSAIIVPDAVKSVAAPTNTVRHLRGESQKQTGVVDSVDEERGSVQLSLVDEVVKKLGNSDDAAKKLIASDDKLAKGLATGIDNQLDEAGSIKFLVNWWTMQNLKLDDIKKLTQTTVVKKAYLQMLAQHLRQNYSLKSSQKAKPVTR
Pcac251539_g13972.t1_3	contig_379_g13972.t1_3	1	50	1	68	Complete	260	MHLSSILLAAAAALLANCDAASTASLTKLSAINVPDAVQQADVAPAKNARFLRSKHHEQDNVKDAEGEERGAAQVNLLDDAAKTLGISDDAFMKWIRSSPALKKAAEVAPVISKSSQKEKEMSLFATQIQRGLDESSDVNFIIGWWKNQNLQPKEALLTVKTKAQESAYDKFLVQFLNGNNAAKPAPQKLSKQAAEVEQKINANKDIKRMVDWWTYSDTSMAAAKASIKGDTGKDAYKLYLAKYMNKKHGLNPSAWGNRR
Pcac251539_g14338.t1_1	contig_392_g14338.t1_1	1	30	1	43	Complete	124	MRLSLLLLLAAITLVASVNALPIEAATEARSLRSTVDDDAADEERGGFYYKFDFNLLDDIFHSLPEQFKRMRDEPEYLRTILASWKSGMGTSKEAVQFMRSQGLSDKAITQFEAAFKAYLRHHG
Pcac251539_g15016.t1_2	contig_405_g15016.t1_2	1	57	1	76	Complete	163	MRSLLLIVFSTLVVLLATTGAVSPDVPNLEPATKKSGYASTSPVRSLSAEYNVDEKRRLRGDDNSMGMEEFNTDDEERASFMANIVEQAKAYYYGIKVGLNPHTESKWVMRYEDELYDSFYKLRETPASIRALYLDRKGILADRYKGWYDNKNKLAANKLARN
Pcac251539_g15411.t1_2	contig_409_g15411.t1_2	1	67	1	80	Complete	160	MVSFLNSLSNEKAPNSPSFRTMRLTGMMSATVVAIYFATCSATADFDQTKVLMNGSPLHSHDSTGRRLLRAHQENEATAEERTPKFDLAKLTKGKHAKKLADELVDNHKVAEAAYHWWQHNQVTLKHLDDFLKLASGKTEGEAYNAIYNGYMMHLGYTAV
Pcac251539_g15516.t1_2	contig_414_g15516.t1_2	1	30	1	46	Complete	138	MRLTYFKCILLFAAVALLTSLSIEADAETRSLRALKTVNGGDAAEEERGAFLHTFNFNAWDEIFFFFNKMPEQFQRMRTEPEYLRYILASWYTGLQDMDQVVAFMTKTNLSKKAIEEFKNAYLAYIAHVKAAGTAIIR
Pcac251539_g15590.t1_10	contig_417_g15590.t1_10	1	75	1	98	Complete	290	MVFQQFMQKRREVVSLYEVVLGLLHYSKESLHAVARSHLAHPVALEHFLRYTLRCRAAVGACGTRRSVLFCRTRRWLRCCLSRYSAGREDAFKERRVEERREPAQILGNGHEILHLHTLRKLTETRLDVRCLARHSVRGQTTQSATSAFARRVKPGDLNLFRGFLGHGVVGLSCCRLLSLGRFLHRLRFLFPLHVLVRIGGCRLFCRFLLVLISWGLLSTLSIVITGCLAVSSSHVHVVRRRCSGSFSFIGIGRFSLHCCCSHCGGSVVELVPEETDQVLMPSARAGAAH
Pcac251539_g15640.t1_12	contig_422_g15640.t1_12	1	47	1	85	Complete	131	MKQLEHLLLVFVAIGEGATLALRAHSEDDRERGKRTEKSHLSSHELRVLRVLQQIHTQFQCVGALGDVADDRTSVVHVGERQRQEERVRTARRAVVEARRQTRGKDGKETHKVAVDTRVVHVSSVHNEVKR
Pcac251539_g15868.t1_2	contig_450_g15868.t1_2	1	50	1	63	Complete	233	MRVFIALVVALVSLLATNSAVLAATASNPNDLVPLTSPELIENRQRDSVRFLRKQENAELDNEERGITDIGNYLTRLVSKSAKQKHYLNLFEQSYDVVAKKGGPNRLKKALVKLRNSGVSEDKLKGLDDAAENYSKECCINGTPGINWLCNLVVGVACPYPYLSDALDDYAYLPFVVLLVIFYLLVLKLVPETSGKNSQEIQAEFDSLRTTSMYTKQSIYVVNVSILHFDSKV
Pcac251539_g15891.t1_14	contig_450_g15891.t1_14	1	23	1	34	Complete	70	MSQLRSSREESFLESTHGSCQMRHLRLEAQHRLEERDGELVHRTNVILTLQAGPFVSMLFFVTHTLVMRG
Pcac251539_g15922.t1_5	contig_459_g15922.t1_5	1	55	1	71	Complete	423	MRLHVTYALLAAGIALLASTNIVSAATDAAKNSQIEAPIVVHSPSSRKEIDNAKRFLRATAQTYDGDDNSEERVFATMINGALGKVGSVVETGGAKVVKEVPKLEKYQKWLRAGLNPSQVQSRVNVLSVKKTPLRALSFILRGDDSYQYLKFIVDYNRRQPGSKIPKPASKMQKYELWLYAGLTPSQVRVDVLKKEPWQALRSILRGDDSYQYLKFIVDYNRRQPGSKIPKPASKMQKYELWLYAGLTPSQVRVDVLKKEPWQALRSILRGDDSYQYLKFIVDYNRRQPGSKIPKPASKMQKYELWLYAGLTPSQVRVDVLKKEPWQALRSILRGDDSYQYLKFIVDYNRRQPGSKIPKPASKMQKYELWLYAGLSPSQVRVDILKKAPHMKLEVLAEH…
Pcac251539_g15960.t1_2	contig_459_g15960.t1_2	1	44	1	63	Complete	228	MHFMYLLLVAATVLLSSLVVSAKQSTVAEADTQPNSIDVGDAKRFLRSNKWIDDDSTDYAEKEERGTTANMKDAIEKLNRWLDRAKSPGQVRIIKLPKAGYSGEKLDDLAKQYGDAYRARGSVVYQVDEPASLYVHAFLEPKQSAQQPMVELTNTLGEVKSLLKVVLDQSVTCPMAGFCYQDQMFSELMEPNDINNYYDDIEQLFKLGAVDGTPRTPPSVTNPAVPSA
Pcac251539_g16231.t1_3	contig_55_g16231.t1_3	1	43	1	61	Complete	209	MRLCYILLLPVVTFLASVGVASPVSSSGIHPLTAIRDKIVDKRHLRAEIRIDYDNNNASDEERGLPLPVAGQLASTSPYKAKLAQKAFELLSLDKRKGFLFGSPNLKTWSDLMLKLDKNDPKGSMTDIMSIYYGENALARYIQSAKVSPSMGKLATDLQTAQFAKWARRGETTTTIANMLKKKPDRESALRDNEVVKAFKAFLIKKNNR
Pcac251539_g16291.t1_1	contig_55_g16291.t1_1	1	43	1	55	Complete	494	MCPNFSVLLATAALLAIAAATLTSAEAQRIQVGAPAYVRSSERFLRAQRTAGYGEERAFTLPGEGIMASLVGSMASRIAQNLNIQTWLLKGASIDDIFTQLSLKTAGSKIFEDPKFMTWVVYVTKAEKQNAGDVILAKLMTQYTPDSLAAMIAAAKKVSSTESLARVLQAQQRQVWLSTGESGDDIFKMIKLDEAGAKLFESPQFTTWASYVDEFNRNIPNKAVSMLTLLAKHYDDVDLGKMLEAAKKVPSTESIAAKLQSELKASVAGGKSPENFFRILKLDDTGTELFKSPEFPKWISYVDDFNAKNPGEAVPILAKLTKLYGEATLSEMIEVAKKVSTTESIAKKLQAQQNLQWLSKQKSPDDVFKLLKLDEPSLAILTDPKLSAWGSYLMVFNSK…
Pcac251539_g16446.t1_2	contig_58_g16446.t1_2	1	98	1	115	Complete	222	MVAIAIGIGSNAGDDEYAVNENDDDLDLTDAEFAEQEPQFLNYHLYQTSFFSRLVTTELSYCNAASTVAKNKNQPILLRNTGASITHRSVGDDNIAIRSLRSVDTVVESDTVDDEERGIPGVSRLSEWVKKGKVKDLIGYLKYKLSIKLGKKDTDIFKRWTEQGKDMDDLYKLWLRADKKPDVVYRIMGIQAAHPYKSLHLNKYVAYRNLYNNKHGIKLYRA
Pcac251539_g16585.t1_2	contig_6_g16585.t1_2	1	43	1	63	Complete	132	MRLSQVLVVAAASFLFASEAIAVTMDSNQAKISTVARGGPSKRLLRSYSKPVEDDSDDLDDSEERTGNGLAALATRWGYTVDDITTGIVKLNEKQLKKWQAVLNENIKQRKSEKIKEFNDAWRARHNIGRRV
Pcac251539_g16590.t1_2	contig_6_g16590.t1_2	1	43	1	63	Complete	132	MRLSQVLVVAAASFLFASEAIAVTMDSNQAKISTVARGGPSKRLLRSYSKPVEDDSDDLDDSEERTGNGLAALATRWGYTVDDITTGIVKLNEKQLKKWQAVLNENIKQRKSEKIKEFNDAWRARHNIGRRV
Pcac251539_g16596.t1_3	contig_8_g16596.t1_3	1	15	1	56	Complete	81	MDRNIMDEKITHDHRHLRRIELVERRAVQQAHDANHQQATEDERLVTVRDHELATEERHGTFEEALVEFWRRVHVFLDGCK
Pcac251539_g16601.t1_1	contig_8_g16601.t1_1	1	54	1	67	Complete	160	MRPSYIVVAAASILSAHHDTLTASAANDVALTGVVSLGFLQLVGADQRISDEPRFLRGNKIAEGDNEERRFAENSKDLVNKLLKTNSFSALKNTDSLVVLKKAEALSDDHMKGVFKFASNAGMRPADLNKILKELPEADDAIRAVAVKEYTSYLKKIERL
Pcac251539_g16618.t1_2	contig_8_g16618.t1_2	1	50	1	71	Complete	171	MRLSSTLVIVAATIAFASCEGAPIINEHDRFSPVKISPVNYAPTTSDGNRFLRAHEETSDRDKSKEGDADEERHLSKLKRTFSEKLPTEAIAKLTRSKSLVDLSKLDDAAYLRAIDGNNNVLFKRIEDMGFNPETMLKKMIDHQGHSDDLLLKDFSKYWVQKYPDWKPKTS
Pcac251539_g16682.t1_2	contig_8_g16682.t1_2	1	43	1	49	Complete	908	MHLRYALLLVFTTLLVGVGASWASDLPGVFQLFNGEMNGFSSRLLRLREERGVPTSSIENFKSLFTSLKISDETLQRWLKNGKTADKLFIRLKLGSAKSEMLNKPQFATWVKNVDELSATRPDTKISTISTLKAYYGDEALSQMIIAAQKNPKTQQLADELQTRQLQYWLDNKKTPADVFKLLELSKAGDNLLDNPQVSTWLSYVADFKKKTPRKSQESIPILTTHYGDEALSKILLEAKQTPILALNKAGDKLLDNPQFATWLSYVDDFNWKDPRISRISVMARYYGDETLTKMLFEAMKTPSTANIAAKFHEEQIQLWLNTQKSPGDVFKFLSLNKADEKLFDNPQFMTWVKYVDDLSKGYSDKKTTVMSVLATHYNNDGLVKLLESARNAPRSSKL…
Pcac251539_g16724.t1_1	contig_8_g16724.t1_1	1	18	1	28	Complete	191	MATPCLTTTRGSLNLTKRHLRGDYTDGEERLNLKSLPGLDKVKSLFKSKITPDTLMKWDKKNKSPDYAFKKFNLHKAEDKLFDNPDFLVWVAYTRAVRSNPEDAMLTTLKSKYEDDVLASMLIQAKNVKKTKDIATSLQRAQLNTWLRNNKSSQDVFKILRVRGSAGDSANRLLWKQYIREQNELRKANNA
Pcac251539_g16866.t1_2	contig_81_g16866.t1_2	1	43	1	52	Complete	368	MVFHHLALCNSSSATEPKLFKKRAPNVFRLLFPCKMLWQRAIRRLRVGARDEERVASLVVSGLMHGSSPHFRRQEQTLYFVDMFGKKVLRYSLATEDVGVVYEDTEDFVSAIGWLPDGRMLIVRMKHRQVLVLDQQSSCLELYADVSSVTQFRANELVVSNSGRVYLSNAGFDLAKMKSCCSTTLVSIDPVDRKVRVEATELLLPNGMVITPDGKTLIVGEALAGRLTAFDIVENGKLANRRVWADVGTLLGGITLDAEGCIWASVPQMGAYESPGGALIRVREGGQIMDLLGFRRNGISHGVHACTLGLDATGTEPNLYFVESVASKEATVLMQGHRTAQKNSILKRTRVAVGPALMPLNQNYCGGF
Pcac251539_g16996.t1_1	contig_85_g16996.t1_1	1	46	1	56	Complete	322	MRNFLLLLVLAFVAFTSGRATAHRPQLKVSKPELAQAAQWSIDDKRFLRATNAADEERGMTELMAKLKAWLQKFKSWFTKSKPVQKTTAQYQKLADKTMAKYQTLVYKREVTSAEDLIKKGVADDVLYQNKISPEAYFDALKLDPKLKFISDSPVVRANNPNLEKFLSYSSFWTGRKEVARAEDLIKKGVVNDVLYQNKISPEAYFGALKLDPKLRFISDSPAARANNPNLEKFFSYSSFFYKSQAGKREVAKAEDLIKKGVADNVLIQNKISPEAYFEALKLDSRLKVVADSAHAWANNPGLEKFYKYSTKYYKNQAGKLD
Pcac251539_g17070.t1_1	contig_85_g17070.t1_1	1	50	1	63	Complete	180	MRAHFVVLFVVATLVASTGALSTAMDSRGAIGITSPGTPKSKENGSPTKRYLRKKKSVDEGDEERVSTSQFSSVEKVLEKLPSLEKKEILDGVNQLSHADKAALTKRLASLERLEISLDTGKVPGIIKKFSDSKLVRLMQYNVWIQCKKTPEWVETNYPAFAKGFDTFYHNRMTPGYKYA
Pcac251539_g17143.t1_1	contig_85_g17143.t1_1	1	29	1	48	Complete	125	MRVFHIVLLAIASLVLDINAVQNDDTGKRFLRKAHAENEEGSAGEESEERAQWTEVLKKLKSETFKRAKLELWFQQGKDPAFARQKFNIPASGEAMKNHKNYKYLQIFIKKYNTWIYHRFSSQRN
Pcac251539_g17150.t1_1	contig_85_g17150.t1_1	1	48	1	58	Complete	165	MQAYHLLLVLLVIASSSYTTVSAAKDLNPSTERTKLSDAVKANGGNNRLLRSREMDSEERMMALSALENWYSNLLGKSFQDVNALFKQGMIVLPEGVTVKKATDWVWSKNIDSFIQMKKSGTTPESLYGALNIAQKEATMTKKALKNDADFLLYSAFKHFWELKK
Pcac251539_g17174.t1_3	contig_85_g17174.t1_3	1	68	1	87	Complete	212	MLHVLQEATRAAMRLVDCVNLLVVLAFLVLTSCDATFAVANTDQTRAAEVAPVDALYSTRGVLDDHKRYLRSDTTTDEAGKNSANDEEREIIPASLHIALKRLVTKDDTIYTHGRGDGGEKEWWVTVLKKYRKVKDKFDEYFRKPFWYFRFTVWMANRRTPAIMYERLNVISTTGIGDKNYRVYINYLRFYEHFKGPTYNPILDFGPKVKID
Pcac251539_g17180.t1_1	contig_85_g17180.t1_1	1	40	1	55	Complete	131	MRLYCIVLLAAAVFVAVAEASPLETDFRPSFLSQGGHIGRSLRVENAAEEMDDEEERIKIPIVDQITKYLNQKTLDYWLYRRKDPKEVWALLRLNGLKGRAHLNPRHEYYRTYLAMWKAAEEAAKNVDNIV
Pcac251539_g17194.t1_1	contig_85_g17194.t1_1	1	49	1	72	Complete	164	MRLHYVIFAITATVLVSTNAVSADAQQDQISQTVSEIVAATQIDNRVKRSLRAYKNDDVEEEGSIDSLNDSEERGGGVISSDLMKIVKSRNTPIHLDIAGLNPNQQNKIVDILSGQTRTLEKFAKKLGMSSAQDTTHVNFPFFEQWRYLFRDGKKPKKVPEDWI
Pcac251539_g17198.t1_1	contig_85_g17198.t1_1	1	55	1	72	Complete	244	MRLPYVVVATLVTIFGGREAVLAATESNQATLALEDTPDVPVVARALNTDVSAKRFLRIETTIEEEDSEDDEERALPSGVTKLSEKLKPTAAKLNPLASKLAPMTEKLADKSMAVAVRLKPIADTFTGKLKPIADKLMPILKPLAEKLKTAPSVNRLIAKLKTFAEKIKNYKVGEHTIGERYTMAKFELWFKQNKTPDDVKAMLKVGEGAAVNTKNYDLSVQYNAFYRWAQRDKEVKAAAAAAA
Pcac251539_g17287.t1_2	contig_85_g17287.t1_2	1	56	1	73	Complete	136	MRFHYVVLATAVAFLASSDFVVASVNVEQSKLVMGAETQILTRSLTADQNSIADKRLLRADGAGDDKLPAEEEERESSFLEKTQFYYWYMLGRTPQYVYKDFFEGMDRSIVVENPSYKVWERYEEFYNEEKNEEEA
Pcac251539_g537.t1_1	contig_12_g537.t1_1	1	121	1	55	Complete	125	MRLVQVVVVVMVVLLASCGAVESNNNKLAATSSSIPIFESIRRILFAADAKSTKEERSYNAAVSSGGEGGRTGAGVTGITPTSVTSGGTVTVTKYWKNGLMQKFERWLNKILHRRSSSSTRRLRQ
Pcac251539_g563.t1_2	contig_12_g563.t1_2	1	124	1	59	Complete	128	MRLICSILVVAAALAAISDGSAAAVSGVTATATTKSNLREHDSDEKPRKLSDDTAADLEERGRRGGGGGRGGGGRGTRKFDRSQIHGPYTAIGLMYPNDTPYLKEDLRKMYEKWLKKKQAKNTRRLRA
Pcac251539_g1161.t1_6	contig_136_g1161.t1_6	1	478	1	495	Complete	724	MKGRFTVNPFNELRLTPSDIADLEALVGSILDANISRYEEFFFKEHCRIDANHWKLVKSRDNTKVYSERNYGSSRVGPQIPGASTDLPSLLCFGTAVGDLEDMMFGVVNPTLEAMRIKASYVDDISGAAVLSTITEPSFEEPFKSLVVKWMEFDLPFQSMGLVRNRDYIYAEATNVVHLSNGEKVGYHILHSVNFPETHDLPGRVRANTSICGVFRQVRANACEIYVTGLMDPGGDMIRKLMVPNMATAFLSTLKYAHCGQMKKLAWMLEKRYTEAKELGTPNRELVCVTCACPISGRKLGDFGKSDSTCKLCFGHACHNCKISKKLSFVTPDLLLARRKVTFCAVCVNEAMKAPAAEAARAQILATNGGGGSKSNSYPSNASTTSSVSTFSWAGLLSN…
Pcac251539_g325.t1_1	contig_12_g325.t1_1	1	31	0	NA	Only RxLR motif	120	MRLILSLLFAASTALLASGSTPSIEANAETRSLRTTKAVVNYDAAEEDRGLGFTQTELNALKKLANKQFHRMATEPEHLKSILNSWKQGMMPADDAANFMKSQGVSDSAIKHFIAAYYGH
Pcac251539_g374.t1_3	contig_12_g374.t1_3	1	60	0	NA	Only RxLR motif	596	MTIKSIPIRNSLCDILLATVVLLICVDVALGATDLKTTSASFETSRPILYTDLDVIRAYRRLRTTVSDANDDYEYRGFIGITKMKDLTQAGTKKLQKVAEGVNNKLTSNNQHTANKLFTKFMVDKVESNLLTSKPFDDWTQAVTKAYKNDDEAAYAAIFTTLAGSKTDEALVSMLAATDSIRTSILKLREVQLNKWMTSRKSEDDVYQLLQIDATASDLMKSPALSMWMAYMSKLKEDPYDFLLQKLTPSYGEAGLAKMLAKSKDDAATREIAEKMETLLLKKWLESDKTMIDVFQLLKLNTRPPDTLLLSPVLSTWAAYTIMLKKDPYELLFLAIKRTGLDDAGLARMIGIAEQYVNTAPTAKKMQELQFKKWKKDGKSAANVFRLIGLNKEDDKLFE…
Pcac251539_g781.t1_1	contig_136_g781.t1_1	1	46	0	NA	Only RxLR motif	318	MRFYSTILLVIAIFLFALDISRVATNATPLNLSVQRVTPSYKTTKRFLRPRDGDYESRAVSLPAVETAIKAAAPKLTKLNKLQLDWWLFQNKPSAKVLKKLNLGNNVETLLTNSKLSILQHYISLFNAKNPGKAVTTAETLAKKYGEVKLTKTLELAKSSDTTKALATELQLEQFTVWANQKLSPASVFEKLELNSETVLPFGGPVFEAWVGYVRKLHGMNEDAATSTMVEALRNVYGPRGLALLLFEAKGILDPKLTAGGLRAKQYKLWMWSSVNETNFLTIALKSNSRRLTETEKKILNEYLQFVEANKTKHHIRA
Pcac251539_g786.t1_1	contig_136_g786.t1_1	1	53	0	NA	Only RxLR motif	167	MFGSVVLCCYLKLLLLVAVLACINVASATSVSKEIGRNSQIAITRDTDSASQRFLRSEGTETPGEQINSMETRALAISAPGLGQVGKTSLASKFVQNFKLRIGNKSPDEAFKILELDRTGRNLFKSPRFTKWADFVTKANRNDPEVAMFATLATRYSDDAMAMMLCG
Pcac251539_g803.t1_1	contig_136_g803.t1_1	1	46	0	NA	Only RxLR motif	318	MRFYSTILLVIAIFLFALDISRVATNATPLNLSVQRVTPSYKTTKRFLRPRDGDYESRAVSLPAVETAIKAAAPKLTKLNKLQLDWWLFQNKPSAKVLKKLNLGNNVETLLTNSKLSILQHYISLFNAKNPGKAVTTAETLAKKYGEVKLTKTLELAKSSDTTKALATELQLEQFTVWANQKLSPASVFEKLELNSETVLPFGGPVFEAWVGYVRKLHGMNEDAATSTMVEALRNVYGPRGLALLLFEAKGILDPKLTAGGLRAKQYKLWMWSSVNETNFLTIALKSNSRRLTETEKKILNEYLQFVEANKTKHHIRA
Pcac251539_g806.t1_1	contig_136_g806.t1_1	1	35	0	NA	Only RxLR motif	291	MILHLHQLVTLVALACLLDRFATATGDQSIALAGRTLRTGVSDEDRMINLSGLDQTAKLVKPGALKDIRVESLKTKAISDTAFKLLKLDQAGDDVFMSPQLHTWINYLISVTKTLPTIAMLSTLTARYSDDVLIKMLEAAKKNPGTEEIATRLQGRQVKIWMRSGKTADDIFKLLKLDYRIEDLLTNPNLATYVTYMNLFNKYSPGRETTLANTFVKSYGNEAVAKMVEAAKKVPSTEKFAQELQVALFNQWLMKGARPRFVWERLRMKSADPDGAIWRRYSEFYTKHGFE
Pcac251539_g857.t1_1	contig_136_g857.t1_1	1	49	0	NA	Only RxLR motif	232	MRLSSTALFAVFADLLSCVDSASVSAASDTTTADLPAKLRVLPGFATNRLLRASETNDKNNEDRVMNAAIEKLTGLVKTGAMKISGNVNWRFLLTGEQPADEILKMLKLENGMTRALASPNLKLMKNYVQELNTINRNNKLSVIGIFTTHYGDDAVAKALVTMQSKVKTEEAANTIKQLRSDQLSAWLNSGKSVDDVFTLLKLHKNGHPALASPKMEVLDGYMKLVIRAQSS
Pcac251539_g870.t1_2	contig_136_g870.t1_2	1	72	0	NA	Only RxLR motif	588	MFKLDDGMDKALTSPDLKTMETYVKELNVKNQNNKASVIGIFTTHYGDDAVAKALVTAQRKAKMVDDAKRIRQLRNAQLSAWLNSEKSVGDVFKLLKLREHGYIALASRKMEVLDDYMKLVIRTNSGEETLLHTLTMGFGGERKLARQLVLAKKDPRTRELATALQNALLNKWLASSMQPASVLKKLRLDSGMDDVLSDLNRHTLARFISMYNARNPDSKTSLVGALSAQYGDDIVAKRLVTGSTKENTEAAAKQLRSEQLEEWLNSQKSIDDVFQLLKLRDDGYLALTSRKLEVLEDYIALFNREKGVHETVLKTLTTGFGGESGFKEILRVAKFNRFTRERATLLEWLANKLQPNSVLKELRLDRGMKYAISDEYLNSLAAFISMYNAANPNSKASL…
Pcac251539_g919.t1_2	contig_136_g919.t1_2	1	40	0	NA	Only RxLR motif	486	MHCHWFIVLVTVALVCNVHAESKPKGFKISSSTPTASLPRILRAYESAKEIKEDDEDERGVSASAVETVANSLKSTSTQFDDWLANGKSADDVFKLLTLDQSADGLLSNSKLTEWIDYMKIMNKANPKKQTSLIKTLTIHYGDEGLAKIIQAAKQIPSTATIAKRLQTEQLQRWITQGKSPDDVFALLKLNKAGQKVFTHPEVVTWAKYVDEFNKANPDKHVTLFSTFAARFNDETLVQMLIAAKKVPSTEKIAVQVQAVQTKLWLNTEKKPEDVFKLLRLNEEGPDIFKSPLFSAWVQYTDDFRKIYYGTKLTIIATLTTKYGDEKLTKMILEALDTPSTANMAKKLETEQLRNWYIQKDSPKDVFKALNLYNEGVKAFDSPLYTVWTKYATYLGAAE…
Pcac251539_g926.t1_1	contig_136_g926.t1_1	1	48	0	NA	Only RxLR motif	135	MAFAFYLTLLTTMFVASGMSLTAAEDTAMINAVAPSDVECFGSDNKVRRLRGHQKPNDEDRVAVAGPAWYVTHVMKRSSSSKLSTQQSQKILDAAKDNTPLPKWAIVFLVLAGLGAVSGGAVLVTKAVQGLLNTK
Pcac251539_g1031.t1_1	contig_136_g1031.t1_1	1	54	0	NA	Only RxLR motif	151	MRLHSVLMMVVATLAIVNGGVSAADSTNTNLRKMEATAPINSIHTVHTETRSKRKLRVADTTNGENEHVYYYPARKGERKPFIEVRLKKALTNPKKVNRLYDRWYKSGFSAKQVAKGLNQSENRELDETYKNLSKGYTVYVKGKQSQQQAQ
Pcac251539_g1032.t1_1	contig_136_g1032.t1_1	1	54	0	NA	Only RxLR motif	151	MRLHSVLMMVVATLAIVNGGVSAADSTNTNLRKMEATAPINSIHTVHTETRSKRKLRVADTTNGENEHVYYYPARKGERKPFIEVRLKKALTNPKKVNRLYDRWYKSGFSAKQVAKGLNQSENRELDETYKNLSKGYTVYVKGKQSQQQAQ
Pcac251539_g1034.t1_2	contig_136_g1034.t1_2	1	44	0	NA	Only RxLR motif	134	MIAVATLAAVSAISVAEDLRFVKTTEVKHAPSIETFQAEIRRKRFLRTGDTSKTDYYYDPDKRDGQRPVFIEDKLEESLTNPRKTTRLYEQWYKSGYSVKTVAGGLNQDENRELDRIYKNLAQGYAAYVKEKSL
Pcac251539_g1079.t1_4	contig_136_g1079.t1_4	1	73	0	NA	Only RxLR motif	292	MVGAADLVGAAVGLTKPPTTEPAMRFIQALTIPLIILLASSNAISVANPSKVSTLRSRELSLSSHPIVPGQRRSLRVDTKFDVEGENSAERGVWTYAKALWWAETGKSDAYVRKVLKLNDLDDAARKSNKYYAYFVDRTEWYQIVKWLQNDFTTFQVWKTLKLDKITKYQQLDDILDTDAFRLYMRYVKHFNRGVVSKLKNGYKPDGVMVERGASDAEMWVRALIMAQAGMKDEYAQVLLGLTIPDRFVNKLLKGDALKAHPDYKYFKLFLEAKAETRRDAEINKIRMRANA
Pcac251539_g1198.t1_1	contig_137_g1198.t1_1	1	35	0	NA	Only RxLR motif	106	MLAAAGGTKSTVTRLENAQLNKWKEEGKKADDIYRLLRIDAEGSNLLKSPKLQMWMAYMSKLDKDPYDFLLFKVKANYDDAGLAKMLVLAKSNRGTRAIARKLETL
Pcac251539_g1204.t1_2	contig_137_g1204.t1_2	1	35	0	NA	Only RxLR motif	418	MLAAAGGTKSTVTRLENAQLNKWKEEGKKADDIYRLLRIDAEGSNLLKSPKLQMWMAYMSKLDKDPYDFLLFKVKANYDDAGLAKMLVLAKSNRGTRAIARKLETLQLESWMKNDKTMIDAFQLLKLNEEGTTLLKSPVLTTWVSYVEMLEKDPYELLFLAIKKNGFDEVNLAKMIGAAKQDIHTGSIAAKMEDLQFQKWSKDGKSSEDLFKFLGLNKEGDKLFDSPAWSIWASYLNRQELNPELAMFSILRTRFGDEGLTKMVARAKEMEGTKEVAEKLQLEIWRVSGQTSDEIFNLLKLNKKGDKILESPALRTWVAYVQRLNQDASNKFVHITQLEKRYGVENLARMLVSSKSRHYASKPGIIDDLQEWQFKKWMVQMKKTRAVNAMFPFEDLASL…
Pcac251539_g1290.t1_1	contig_137_g1290.t1_1	1	255	0	NA	Only RxLR motif	294	MAKVERPATTFIRSGNTADGDKNNTERGINLDAIPVLTKLTVNIPIVDKTRLQLWLTFRTSADDVFKKMKLTSVEGNLLADSTFLFWLKYVDDLNQKNPREAKSAVSVLASRYGDNQLSTMLNAAMKEQHTKALAIGLQTQRLEDWKLRNIPPLDVFEALQFKKHDILMNPALTSWFKYLDDFNVRNPTEKLSLMETLSLGLGDRALAEVLEAGPILSDPENYADEALIEMLVAAKKDPTAETIAKNLELLLLTRWLREKKQPPTVARWMFADKSGEMLDTYTRFFKAKWPNDA
Pcac251539_g1296.t1_1	contig_137_g1296.t1_1	1	255	0	NA	Only RxLR motif	294	MAKVERPATTFIRSGNTADGDKNNTERGINLDAIPVLTKLTVNIPIVDKTRLQLWLTFRTSADDVFKKMKLTSVEGNLLADSTFLFWLKYVDDLNQKNPREAKSAVSVLASRYGDNQLSTMLNAAMKEQHTKALAIGLQTQRLEDWKLRNIPPLDVFEALQFKKHDILMNPALTSWFKYLDDFNVRNPTEKLSLMETLSLGLGDRALAEVLEAGPILSDPENYADEALIEMLVAAKKDPTAETIAKNLELLLLTRWLREKKQPPTVARWMFADKSGEMLDTYTRFFKAKWPNDA
Pcac251539_g2421.t1_1	contig_163_g2421.t1_1	1	50	0	NA	Only RxLR motif	172	MRLSYVLFLAAASLVATIETTSALSSGVSLPKPNGARIAKAHEIVGHDSRFLRAREKADIVAEDEEGGDDEEEARMIAWTTSLKDKANAWMIAKEFFGKGNDEMMAMASKLNKDELNLLFHHGESHLAKLIPGYVSGMNGKDFVAAIRKSNLPKGQQGALEIAYLNRIAHNS
Pcac251539_g4165.t1_1	contig_194_g4165.t1_1	1	31	0	NA	Only RxLR motif	98	MRFSVFVVLLVATFLVCCFSFASAESFNGGRRLRAEDGKNGAAKATSNADEAAIKTEILGFAAAKEGAKMSDESMAKISKMLAENEKKNPSRGPVSAR
Pcac251539_g4190.t1_2	contig_194_g4190.t1_2	1	121	0	NA	Only RxLR motif	249	MAPVKWTGSKITGKVKVETMRLQGKSADEAFALLKLDQAGDKLLENKQFSVWVSYMTKTTKKYPEVAMVAQLTSRYGDEGLAKLLEAGKQVKATNKIARKLQFIQMTGWMGQQKSMGDVFRLLRLDDGVGQLLTSPSFTILETYIQVFNKFNAGKQTNVIKEMMTFYGEKAVSTTLEAAKKVPKTNALATDLQAAQFRQWFADGVKPPKIWKMLEMKKATWMMNADAQVWRGYNQFYNLQKASAAAKLA
Pcac251539_g5506.t1_2	contig_229_g5506.t1_2	1	37	0	NA	Only RxLR motif	306	MLQAVENEESLNNLPGRPALQTQQKESSLSNNEEQFRTLRNEQLVRWKKDGKSVTDVSMLLNFGNNRGLGQKFRILDDYVTLVKKSDETLLSTSIKGVGGEEKLGSVLYAARKQPDSMEKAQRLENSLIGMWRREGQLPANVFQWLKLYENVDDAFSADNLNRFMNYVEKYNVKNPTNEKPVIELYTNAFGDAVVANKLVSAMNDPATSTAVKKLQAQQVKGWIKRRIYAGDVFTILRRYLALVLEQASETAESTLLQKKQFAAFISKDISPEDFMSRVFKTVPNSASEEQKAIAAKFNAFYQTRG
Pcac251539_g5654.t1_2	contig_232_g5654.t1_2	1	37	0	NA	Only RxLR motif	306	MLQAVENEESLNNLPGRPALQTQQKESSLSNNEEQFRTLRNEQLVRWKKDGKSVTDVSMLLNFGNNRGLGQKFRILDDYVTLVKKSDETLLSTSIKGVGGEEKLGSVLYAARKQPDSMEKAQRLENSLIGMWRREGQLPANVFQWLKLYENVDDAFSADNLNRFMNYVEKYNVKNPTNEKPVIELYTNAFGDAVVANKLVSAMNDPATSTAVKKLQAQQVKGWIKRRIYAGDVFTILRRYLALVLEQASETAESTLLQKKQFAAFISKDISPEDFMSRVFKTVPNSASEEQKAIAAKFNAFYQTRG
Pcac251539_g6100.t1_1	contig_236_g6100.t1_1	1	50	0	NA	Only RxLR motif	191	MTRVSFLLLVVATALIVQCDAVLTGAEETRLSTMASHKAMQSVDAAPGKRSLRGIKEQADEENDDMDAEDEARIVSVDKLKASTSYLKHPLLLPEAEIVAAAKKADELLQNRLAKDKAYVGIMKQIKSTSGAKRRIEDWIERGLKPHEVASLYRQVYPSLNKYGVEWTAQRLYAALYRRQAHSLYPTMKLT
Pcac251539_g6103.t1_1	contig_236_g6103.t1_1	1	56	0	NA	Only RxLR motif	179	MRLLHFLLVMAIALIANTDALSAQFAQTKSSTVASSDVLFSGHLTIEEDDGASEGRLLRVNKMVDDDTDKSSKEDVLVSDTEESGGVPPTMMNAVAKVSTPISSKVSSTNNWIKVTNWLTQRKSLDYARKALGVDDLSGAALRAHPNYKQYKFFVKLEETIRKGLDGCQIIYERRVGEA
Pcac251539_g6932.t1_2	contig_243_g6932.t1_2	1	52	0	NA	Only RxLR motif	177	MRVCFILLAAATILQDHSETVSALTDSKQNPVASDDSVPSTATARIASDSKRLLRIGNTITQVIKYPKTVTIDQLLKTKHLDEILDPKRADAILAKGPLGGWLDKKTLDKVLNGDLPQKKDVFQGWRADKRTGRTVNLLIKSDPAIEKKYRFVYKMYAAYLKKTYREENLAKLAGNK
Pcac251539_g6933.t1_2	contig_243_g6933.t1_2	1	52	0	NA	Only RxLR motif	177	MRVCFILLAAATILQDHSETVSALTDSKQNPVASDDSVPSTATARIASDSKRLLRIGNTITQVIKYPKTVTIDQLLKTKHLDEILDPKRADAILAKGPLGGWLDKKTLDKVLNGDLPQKKDVFQGWRADKRTGRTVNLLIKSDPAIEKKYRFVYKMYAAYLKKTYREENLAKLAGNK
Pcac251539_g7489.t1_2	contig_253_g7489.t1_2	1	85	0	NA	Only RxLR motif	289	MKQALATRARKRELNSEGYRRTEKLAYKVTLILKVNPEVFFTRSRFSESVEKLDRNPEFLAWPRYMLQFRAKTGEDLFSNVKFLRLLREAKPDEEVLELLQSLRRVNGMKTLVDEMQAHLIKIYPSMMNEAWLKFRESPKEIHSFLHTNGLQDTNLIQWLRYIKMYRAKFGPSSFSVFQTYDLLLEHFSFASLAELLQSIKEIPDLEKLAKSMQIQVFQELYKHTSPNAFRRIWMGPSVLSKSDPMYDALEEYTLWYAAHRGGNDTLVRVKSLLAKDDIYAALDAAGKI
Pcac251539_g9449.t1_1	contig_30_g9449.t1_1	1	52	0	NA	Only RxLR motif	149	MRLHSVLMMFVATLAIVKSDVSTADSTNLRKMEVTASINSINTVHTEPTSTRMLRGADTNNGENGPVYYYPAKKGERKSFIEVRLKKALTNPKKVNRLYERWYKRGVSAKQVEKVLDQSNNRELDVTYKDIAKGYAAYIKGKHSQQQAL
Pcac251539_g9486.t1_2	contig_30_g9486.t1_2	1	38	0	NA	Only RxLR motif	154	MRFLVFVALLVTTLVACCTSFASAENVVLINDAGNEGRLLRSEAANPENAAKIAGGFLTKVKESTAMTKAVNALKASDGGEAAVRKAITSFATAKEAAKKSDAELAKLSAMIAESVKKDPTSWLRLNKFTKIMLGINVGGLALYGAYRILTDNN
Pcac251539_g9558.t1_1	contig_30_g9558.t1_1	1	49	0	NA	Only RxLR motif	358	MGFQKTMLLAVAFFVGSFAQPDQAYGPEMTAPYVPNSLSTSTIAPSSRRFLRSYDTAAWDTVDSEEKAGASLLSKVDDLMQKIFKSRSPVEEVNMKAFLQFRGNLFGGLRLGNGAATLGDNPKFVKWFKLVMEYRAKYGEQAFSDLEIHFLLLKTNSPEQLKTLLESLQKTPGLQKISKSMKNWLKSPQSPENVFDDLRLATAKMDGLDDNSVLIQWFRYIEVYKDITKKNVFSDVEILNFLRKAKPRQSEWELAARFQSLKEVPDLKSLAGNMQTNLYQKWFSSKVSPNLVSKWLGAPSSVSPTLLKTDPSYQTWEAYTLYYAEQIGGTSVMENVKKYLASTDPIKIDGLTAVMKAE
Pcac251539_g10075.t1_2	contig_306_g10075.t1_2	1	99	0	NA	Only RxLR motif	121	MKFERAYGKKLPYAYFGTGYQTEEKTKESLLQWVMAGDSVKSVAKTLGLVGLTSKMELIGHQNYKAYRTFLKWRKQWAEMRGNGCVDAQLFGKALNLQRQLRKIDIQHKLSGDIDCTDITT
Pcac251539_g11185.t1_2	contig_322_g11185.t1_2	1	41	0	NA	Only RxLR motif	123	MRFSHVLVVIAAAFLATTDALSTSTETHAAQVASQDGPSQRLLRNHYTTAEDDEDSEARTLDAEKMKQMWEAGTTVDAYASKLKITNDIATAANSAKAMGKLAETHKFKKLMLYLNYVAEKQR
Pcac251539_g11206.t1_2	contig_322_g11206.t1_2	1	141	0	NA	Only RxLR motif	188	MEKSAADAFAKLKLNQGAYNALESPNLKTMSNYVDMVNKKYPDRQVSLLELLTKKYGEVLVAKVLVSVKKTGRWKEIPTKLQTQQLEGWMNNQKSVNDVFSILRITDERTFFPISRQVDTLDEYIKFFNAKNPQQKTDLSRALRDGFGGEEKFAILVSTAKDQPDTAMLAQNYQTTLSSDGLRKTTTQ
Pcac251539_g12293.t1_2	contig_345_g12293.t1_2	1	131	0	NA	Only RxLR motif	209	MSVQKLVFVTAELVVSTLLSPVADQPVAAAVLFTTAVTGAAPFKTSRPDNMESTSSALLTAQHGMCFGGRSQLPAGCFAATTHVCPRPPMRVCYVFLAATVAILADGAVVLANPVETEDSKLVSGGNSQRRHLRGQMGFLEWPEELEEFIHHHHHVREMLTRWCLEDNEPKEEMEDTREKRNPALEAIYDEVMKNRSHGRKLTVVECNI
Pcac251539_g12616.t1_4	contig_350_g12616.t1_4	1	47	0	NA	Only RxLR motif	282	MHLHRVLLVTLFTLLATSSALVPTQETRVSLLEHLTVAGRDGIHKGRSLRLAKTFDEKDSATIHDDPTDADERANPISELFSKISDKIPLSVKTGVWFERGKPVEYVQEKLGMKDLKGVHLTTHKNFPRLERYAIKLEEYTIWKLVRRDFTTTQWWNRVGVNKKVTWKEGMTNKETLAELKKVQNTDEFKRYKPYAIAFDDHIINFFGSRYHRPTRFIDENATPVEKMARAQVWAEKERRPEYVKEFLGLLKADDTMLKNDPYFQFYLKELDRIQKAKAKPT
Pcac251539_g12651.t1_5	contig_350_g12651.t1_5	1	47	0	NA	Only RxLR motif	282	MHLHRVLLVTVITLLATSSALVPAQETSVSLLEHLTIAGRDGIHKGRSLRLAKTSDEKDSATIHGDPTDADERANPISKLYSKISDKIPLSVKTRVWLERGKPVKYVQEKLGMKDLKGVHLTTHKNFPRLERYAIKLEEYTIWKLVRRDFTTTQWWNRVGVNKKATWKEGMTNEENLAELMNVQNTNEFKRYKPYAIAFDDHIINLFGSGYYRPTRFIDEKATPVEKMARAQVWAEKERHPEHVKEFLGLLKADDTMLKNDPYFQFYLMELDRIQKAKAKPT
Pcac251539_g12780.t1_2	contig_350_g12780.t1_2	1	33	0	NA	Only RxLR motif	306	MRRAACLLWVAPLVGLELSAATSPGHNDTPILRLLRSDTQPDEEARLAINFPGANKLVAPVKWTGSKITGKVKVETMRLQGKSADEAFVLLKLDQAGDKLLENKQFSVWVSYMTKITKKYPEVAMVVKLTSRYGDEGLAKLLEAGKQVKATNKIARKLQFIQMTGWMGQQKSMGDVFKLLRLDDGVGQLLTSPSFTILETYIQVFNKFNAGKQTHVIKEMMTFYGEKAVSTTLEAAKKVPKTSALATDLQAAQFRQWFADGVKPPKIWKMLEMKKATWMMNADAQVWRGYNQFYNLQKATAAAKLA
Pcac251539_g13065.t1_2	contig_357_g13065.t1_2	1	51	0	NA	Only RxLR motif	515	MRVPSLVLVITAAILFAIGNAVSVTTVSTQATLDFPSRVVESDQGDKMKRRFLRSDTTGDRALHNDPFLTVDDVFHEFGKKFYGNSLLTKLDNLMAKLEYKFWLLKKRTPEKAKTKLGLHHVPNYKDHPNYDKWIGYLRAYNKKHKIDGNSSLMNESLAARQEALQRQNQELNQQVDAIEQRRQQLTSGSRPSSSSSTTSLRGTPRVRSSVRNDVELNQQSDPKTGLEIELSASIDSLGSQDLKEARRQLAKSESKEKVATGSRKNSAKRSQRKKHHDEAKASPQDAPCSKKKNDSVDGSPNKVGPVQDSEPGGLGLEATVRYQKARLRVLQDEADTAIARAEQLQVAQTALKVEIDNLKGDNMALSKKNQQTQQLLEKQRELSVAQEEKQRILEGQLA…
Pcac251539_g13259.t1_2	contig_360_g13259.t1_2	1	50	0	NA	Only RxLR motif	483	MRWYRVLLAAAASFLATSDSLSASKISNLVASPATLASGNSIVAESTKRRFLRAENPDNADSYSFKDSDHGNDASEVNAAHMNGLEDRVGGAEALAKLKSLQTFKSISRTVSKATNSFSEKISPALPIKSRLQVWSNNGKSVSFVRKELGMDGLDDALLTQAKNFQFYDDYVTSQLPVWAKRELTPDEVVSELGLRGLSGAELMSNPNFKYYDEFLVQQALVWAKKDVDVDAILVRLGLNTLPAAARPEAVNYKYYEEFVAGLMRSWMEKGVPVTEVMAKFKLNKLTGAALLSHPNYKYYKNYVKNHLKAWATNGESLDDVAVWLGLENLQGKMLEAHPNFVFLKKYWTTSTKYHEEGMLKQGVTSYDVWNDLQVYRVKRIVRKNSETYELYKDYVNLI…
Pcac251539_g13280.t1_2	contig_360_g13280.t1_2	1	53	0	NA	Only RxLR motif	141	MRVLLWLLLVSFTTLLASSDAASATTSGKKQLLSLDIKLLSRALNVNNEKGKRFLRAGSKETVAIEDEDERGIVVLLEMFFARIKAKIQRVLIRRFEKLDTQNITPGMLAKNYQIGTLAALARNKRFIKLYTAWYQEKHPT
Pcac251539_g13975.t1_2	contig_379_g13975.t1_2	1	43	0	NA	Only RxLR motif	322	MRRTFFALLFHAALLSAAAASTTATLDVRPAVVSDDEDFVAKRLLRTAALTSEDDEEDRAFPTFGLEKVANAAKSQTSKLTEYAQLSVWLAKRKSPTKVFSLLELDKAGANLFMKSRWKTWVTYVNKFEKMDPEQAMVSVLAKHYDDDVLSGMLAAAKMNSKTSSIANNLEAGLVKKWIASGQSPDEVFKLLQLHKAGDNLIASPQLITWTSYMKHFNREFPEDSTTLLKTLMNHYGDGQLARIVQRASLVDGSKKMADEVQILQFGRWVNENKSTGDVIDLLISSRTASGVTNSQRTTKLEQGIINKYDKFVGAFTLADAH
Pcac251539_g15038.t1_1	contig_405_g15038.t1_1	1	38	0	NA	Only RxLR motif	388	MRLSWFILLLLFVFALPARGDTASSASIAKTEASSGHRYLRKHTRPTFNKDDETFGERTIGIKLPSAAMITNLIKSGEQALTKLAGRSTSEKQKTTESLFQNLNVGAAETKLFERAPYQKWVGSVSNIYKKKPQAGEAAIFRTLVAHYGDETLANLLAQARQVSTTESIAKQFETIQLDNWITQRKTADEIYSLLKLDAVDNIFTRPSLETLISYVTGLQTADPYDWLAVKLTKRYGEDGLAHMVAAAKPIGSPGEISAMLVRYAQTKSWLKNGKTLDDVFMRLRLDRETEHSVLENPAIKTWVAYATELDWENAYMLMFSVMQRRYSNYVAEQFWVGCGQTADDAFNSLKLEIGENLFENLVLRTWLSYVNILYKYGIKDEFALSLN
Pcac251539_g16082.t1_3	contig_55_g16082.t1_3	1	55	0	NA	Only RxLR motif	359	MRLSNTLLIAAVFLVANCDPASATIHSQQVTFSAVSSTDAVQSIEAAQLERSGRRSLRSSTPEGKDDKDNDDLSPADEGRQMSISSSLTKQLSKLGSFKQNTGALQKVDEAMAAVKSQKAKTLEQKLMSKLSENQVAQRNFRQYMDEKWTVDVLKTKLGIAKGMAPDSKEYEAFSALLQTRMYVDTLMKIKTPTMRTNGEIMLAKITENRLAQKYFGQFMDDTLTQAALKKELGITRTTSKTSKEYDALILLTQARAWNSMLAKTKGNSLKETVLGRVEGNPLAQKFFNQFLEEKWSMQTLQSKLGITKGMTPDTTKYEALSGLVQSRMYINGVAKGKSPTTRSNTEKLLTKIDDNALA
Pcac251539_g16238.t1_1	contig_55_g16238.t1_1	1	48	0	NA	Only RxLR motif	92	MAKRDPRTAANAMELEKFRRWQQQKLEPANVVKLLNLDDNVGNAVKSRMLRRFDEYIIEFNKVNLNRQETLIGVLTPKYGEAGVAKALVSAV
Pcac251539_g16646.t1_1	contig_8_g16646.t1_1	1	47	0	NA	Only RxLR motif	213	MRLHFLAGLTLIVVSIVHATGSDVPLPSASSSEGFRIASDATITSTRLLRSNSAGDASDDTRAGLSVPATEKLKSWFTSSEVTPEKLQSWLNKGKSVNTVFTRMHLKKAGHWTLQAPQFSTWLQYVDNLNARTSPKSTSAISTLTRQFGADELYGMIESAKFIPEIKNLATRLETDQVQYWATIRKDPDEVFRLFRLDEARDNILNSATGPRT
Pcac251539_g16647.t1_3	contig_8_g16647.t1_3	1	94	0	NA	Only RxLR motif	374	MHLKYDQSRVFFNPEFSHWLQYVDDLAKFSKKEVSAIQTLTAKYGDEILYKMIEDAKLDKVRRDILSNSDFTDWVKYVDDLNAKHPEEPKFVVRSLRKYFADDYILTMTQSAKSVEGTRGIATKVEDDLLRVWLYSQKTPDDALGAIGHGELMYTLLESPLWGIWAKYLNAYNSRYPDKKATVIKVLTRKYGDDHVAEILEMAKSKDTTQDIATKLASMQLQLWLRNEKTVMDVFKILKLYRTESDFSHSPLLNPWVAYMNTIVTVNPNKMSVLLSTLETRFSERPLLQILDTAKKFPSMESAATQLKAEKIEDILREGPLLIKWMKYVEVFNKGEAPKKRESWIEPIRLEFGSIRLEGMIEKAMKDPSTATFD
Pcac251539_g3205.t1_1	contig_181_g3205.t1_1	0	NA	2	66135	Only EER motif	139	MRVSYVFLVTAATLLATCDVVSASPSALSKPASADTVRSINGHIDGTSTRSQRMLKKTAAVVPDDEERAAEARQMDSEILENIVSDRAYAKQVFRSWLQNGQTKEDIENRLKTQGLLTKYGNVVNQYAQYLTIIEERSA
Pcac251539_g13558.t1_1	contig_37_g13558.t1_1	0	NA	2	49,68	Only EER motif	103	MHLSYFLLASSVILAATVDGLADEKSNTPTANVQAQVITVKGDNITKEEERFLQTDDFGDFDGAKTTEERALVSPQMKTALKNFAYYPILFIKALRRIRNSFG
Pcac251539_g15895.t1_3	contig_450_g15895.t1_3	0	NA	2	135245	Only EER motif	312	MLPTRRRTAITAAEKLAVLDAWEQRRKLIYQWRQKRKGIELVCKTARGRAKKKDRPSGTATTATILASGNAFPAAVQSKGHPVEPPESSSRLRTEDDNYNLEEYSENTGRGNSDNDYGIDGKRGSSPGADGLTEEERGFFSWLFLRAKSFKSLERTEPLERDGELLTTIFRNSSVYAAAIELATLNSTTATILASGNAFPAVKSKGHAIEPPESSSRLRTKDGRNDNGIDGKTGSSRATDGLTEEERGLISWMLFLQWKPFKSLERTPSMEKLRKNRVIRPIRFEDLGNGKMMVVRDKFNVKNAGAAKDKAA
Pcac251539_g170.t1_2	contig_116_g170.t1_2	0	NA	1	59	Only EER motif	185	MRQSFLVLVLVLAFAACVQGLTNNENAALSVNHETTIAKSNRNLKGSSTITAGVGTEDEERGAMAKVSEILKGAFSPITKLFGTNTASKVQSLQKDAKLVNSIKSDKRLQQLGTIVSKNAGALTEKKVGKIGEFVARLKKIEFIGDVKGMRIAYDILFLGIFGILVTGYFITRNVQDSYIPSDSK
Pcac251539_g207.t1_2	contig_118_g207.t1_2	0	NA	1	77	Only EER motif	248	MQLGDTALLVAITLVACFTATHRTLEASDTNLHLVGEGSHFLRSVNYQAANEETATRYGNNGKHRRIATATSNQNTEERGGLSDLSSSVKNTAVLGKVESSLKNTVALEKVESSVKKVNAFAKIKSVLPNGLGFVKKFKKERSFNKLTGFLETKPSLAQTKAFVEKNPDITKLKTLEISATITKKDVKRAMPLFAKSVGNNSLLWDFLIFVLTPPVFLAATIAIAVKSLKLTYRINWLVKDLCEGSYM
Pcac251539_g398.t1_2	contig_12_g398.t1_2	0	NA	1	56	Only EER motif	190	MRQHNLLVLLAVAFVACVAVADDTAKSIIVKTVSEPKLRASRHLKSEGDSSDPATEERGFNLKLPSFNGIKSLFSKTSNVGAGMKTNPELATTLGSRKIKEVISDVAKKPGFFQSLTNTLTGNRKMNTLASQLRKNPVQYTSRQVTNVGHLAVTTSSSGSFARMWVKYGAAFLFIVGIVFLATMVIKATT
Pcac251539_g578.t1_2	contig_12_g578.t1_2	0	NA	1	55	Only EER motif	122	MRLIQFILAVIVVLLASSCDFATAAKCGVKTATDNLRTAEPIQAINLAASPATDEERGAQNAGAAARVIGGASVPVNGAPATVGGEMVTVTIFNGKGFFQRMGKWLKRTLDSGDEKTRRIRQ
Pcac251539_g816.t1_4	contig_136_g816.t1_4	0	NA	1	64	Only EER motif	742	MLRRYAVLVLAAVFFAGSDAATGTKMPVLASSNPASVRSISTDKNHVVPNRFLLSESIAREDDEERGFGLKSIPGLQKLTSQFKTKITPGTLLNWANKEMSPDYVFLKLKLDKDGKQLFDNPDINVWAAYANAVVKSNPEEAMLTTLKARYSDDVLAKMFDAGKKVTQSNSVATKLQTQQMENWMAAKNKPNDVFKILLLDKNQVTLVATLTAHYKDRGVLGIIEAAKKVPNTATAAKRLEADQIQLWLKNGRTPGELLTLLSLDKAGDQLLASPRFQTWSKFISYYNKENPGDATTVMEKLTYHIGDEEIMRILEAARKVPSTEKAATKLQTEQFKTWLNADKIPGDVFKLLQLNKAGDDLLANPQFKYWGKYVEDLNLKPVNNGRQVSIIDALRDNF…
Pcac251539_g831.t1_2	contig_136_g831.t1_2	0	NA	1	52	Only EER motif	398	MGSSKVAPLAVAIVVAVFVCSTVIHAEMTKDDRPAATFVRSDTTADKNQNNEERGVNVDAIPGVTKLTATVNSIAVKTKLQGWLTLRTPADDVFKKMKLKPVEGNLLTNPTTLLWLKYVDDLNLKKPIAERVSAVSVLTKHYGDDQLSTMLNSAMKDQTTKALAMKLQSQRFEDWKHSNTDPLKVFAFLKLDKHDILTNPGLTSWFNYLDDFNARKPSQGMTRMEALSNGLNDRGLAKVLEAGMQGRGKTKAIATKLEKQLFAEWEAKQYTPDHIFQAVGLKNFYGDATGPILSDPVLKFWVRYMNEFNTKHPDKRTTIFDTLRKNYGDEALVGMLVATKKVPKTKTAAKSLESQLLRKWLRDGLQPKEVVRWMNKDKSGEILNTYTRLFQAKWPNSA
Pcac251539_g872.t1_2	contig_136_g872.t1_2	0	NA	1	284	Only EER motif	704	MMEPGATPKNTIIDKNQVEGAHFDIANVWWDDVCEYQEWNCLHHAIVTVIKNGGDEATLKNVWAKSSKAFREDLPMVSMQANGKPTMLGNGPSPPLCQLSERDVHINEGIAQAAQTSPRCHPDGVSRVDRLVDGLFGFIIAEPHSGVFIINNQIGFVFVPGFFELSTDALEAEAPGTVAPVETTATSSRLLAVMPLTEQQSSVASSSNAGLTAQSSRNGSVNQSPGSDSVTQNTGSGSTTQTATNSTGTVPDGSWPAIIKTGEVFDGKMQTFLRTYDPADVDDEERAGVVDAIKAGAANLAESAKLRIFLSKKKSGVDVLNSLKFGDNVADALVSSKVESLKKYIAMFNQKNPDEAISLIGTFTARYGDDAVAKALVSAERRGGSKVAELAKQLRAEQL…
Pcac251539_g918.t1_2	contig_136_g918.t1_2	0	NA	1	67	Only EER motif	511	MRCQWLVLHVLASTALLVNTDAASKSTESAILPPDSLIVRSITTNRILKLKNDSDFDGNEKSKHGVEERGISTSTVETLTNSLKSPVSQKFDDWLTNGKSADDVFKLLTLDKVTDGLLATPHLNDWISYMKLVNKANPTKKTTLIATLTAHYGDEGLAKIIEAAKQVRATAALAKRVQTEQIQRWLLDGLSPEDVFKLLKLDEAAEGLFAQPQIVTWAKYLDDFNKVNPTSETTIFSFLKSRYKDEEIFVQMLIAAKNVLSTEKIAIRIQAEQTALWLKNKKEPAAIFKLLKLQDTELPLFENPLFIAWVKYTDDFCMTHFGTKLTTISVLREFYKDKDDVLAKMILAANKSPSTSFIAKRLFTEQMRNWYISTFTPEDVFKLLKLDDGNIPLLENPLF…
Pcac251539_g1750.t1_2	contig_142_g1750.t1_2	0	NA	1	53	Only EER motif	157	MRICFILLLAVIVLLVCPNTASGAAIKLRAAHADVETDSGRVLLADAKTEKNEERAAVDVVKKLGPQLKDFYGKQKLSLYLKYQTAFVMSKRIENALMKNKITPDDFWYGLKLDNLKVRWNSRNGYTTNYNKWVQYEGAYKTANPTWKSNLPPRSGL
Pcac251539_g1765.t1_2	contig_142_g1765.t1_2	0	NA	1	53	Only EER motif	157	MRICFILLLAVIVLLVCPNTASGAAIKLRAAHADVETDSGRVLLADAKTEKNEERAAVDVVKKLGPQLKDFYGKQKLSLYLKYQTAFVMSKRIENALMKNKITPDDFWYGLKLDNLKVRWNSRNGYTTNYNKWVQYEGAYKTANPTWKSNLPPRSGL
Pcac251539_g2204.t1_2	contig_161_g2204.t1_2	0	NA	1	63	Only EER motif	171	MRLSYILPVVIAAILHASGSALPTAKESNQATLASPDIDDADGGKLLRGINKGATEEDELEQEERTVSKKVGHYGKKFWNWFVWGKSREPTNKIKRDAQRQRVQQLMGPENKMNSSACLREEAFAFLSPGYSGVDDIHVIVDVPPRSRGVAHFDRLVLDFVAVFVELVVGV
Pcac251539_g2269.t1_1	contig_161_g2269.t1_1	0	NA	1	29	Only EER motif	477	MRLNSILLLFAAAFLAFLRTEDAAVEVGEERGGVIDALKAGTTKLLDSAKLNAYLREKKTGVEVLNSLKLGDDVADALKNSKLGSLNKYIAMLNEKNPDKTITLIGTLSARYGDDAVAKALVSAERRIDSAPQLAAHAAQLRSQQLNAWLDNGKSVDDVFKLLKLGDDGYQALASRKLTVLDDYIVKFNRENPGHETTLLKTLTKGFGGEGALVPILAAAKHDMRTVTKAKQLEKGLLRQWRHENLEPASVMKLLKLDDDVNGFLKSRNLWTFEKYIAEFNKKNPENQVTLLGALTSKYEEGDVARAIVSGLKNENTAVERVAARLQKEQLEGWLKRDKSVNDVFKLLKFKDDGSVEISRNLDTLEAYILLYNRAKQVDETLVGALAKGFGGESQLAEM…
Pcac251539_g3326.t1_2	contig_181_g3326.t1_2	0	NA	1	58	Only EER motif	201	MRRYSDVVLIIVVFLVTSEALSAGKLHNQLKPSELTSQKTRPSHGFLRAVSTAGGDDEERGMLGSKIYMQLSKLAKKANMKELSQNLKHKSWRVSGDNPQTLFQKNSEKWKGKPDSDLMGDSEFIHYKAMPTANKGVLVKCDPATKQYLLHLNETAVQQRFVIEDLDDTHLFIVPDLKVIAFIEKKMDEWNEKNTYQPPTQ
Pcac251539_g4411.t1_1	contig_199_g4411.t1_1	0	NA	1	59	Only EER motif	185	MRQSFLVLVLVLAFAACVQGLTNNENAALSVNHETTIAKSNRNLKGSSSITAGVGTEDEERGAMTKVSEMLKGAFSPITKLFGTNTASKVQSLQKDAKLVNSIKSDKKLQQLGTIVSKNPGALTEKKVGKIGEFVARLKKIEFVGDVKGMRIAYGILFLGIFGILVTGYFITRNVQNSYIPSDSK
Pcac251539_g4417.t1_2	contig_199_g4417.t1_2	0	NA	1	3	Only EER motif	83	MNEERQWYEFSKRRAKENLKFRFWFKTGKRPEDIYRKFFNTSMDTRAVAADPNFGIFSRYAKYYEGHKKKESWLRSWIFSTDQ
Pcac251539_g4459.t1_2	contig_199_g4459.t1_2	0	NA	1	76	Only EER motif	214	MRVCYSLLPTALLLACSSALPPNRSQTLKTATSDVVSPVEPRIQHDNYDKRLLWSYATENTDVNNKEDTAGEDDEEERINAATMLGKGNAEWDDALMRLAYSHWFEGGKTIDDVRLIMSLPAKGEAVGHENWGKYLKYVEFVKEKKQEAANAAIVAVLKRRRAYRDWYIEGKTEAEVRKIFELPAIGTAQNHPNWEKFEEYLEVVKEYSKIVFK
Pcac251539_g4702.t1_2	contig_200_g4702.t1_2	0	NA	1	67	Only EER motif	141	MRATYLILFATATILASISDASTVTDLSQTQLSRNRPVGVAQVADADSERSLTRRKTDAEDEDAEGEERAYNHAELLAAKLDDAISILPRLQTKTPMQLFEHLQQLRLPWEKREAILQFVSLDPAARKKVLDLIVKNAGQG
Pcac251539_g7274.t1_2	contig_249_g7274.t1_2	0	NA	1	53	Only EER motif	237	MDFESTNSATKGRLPEISRHSLIQGKRAAASTRVLKLRGPADMHTVDAIDEHEERGMLSNIVALASKASPSATNKLLLSVNKRPDKMFNLLGLGKGLDSTSKLRQWLRYTEKYKAKHGGGGFTDSWVISLLLEKTTDIDLALLIPSIKNVADLKTFGAKLESSLYQKWISIGTQPAKIKELLDQKRVSQVNENIATTYAKAYVRHLSDTLTGEALTKLRSLSPNHAVGMLMIQKVLW
Pcac251539_g8571.t1_2	contig_270_g8571.t1_2	0	NA	1	19	Only EER motif	168	MPISPPRPDPQRAYTTNEEERGISVNIPGLDKLSKMFTSSKTKEFQGLLKVEDNLGNDFKKLGLSTMPIGKNDYIKDPDGAMFTALTNVFGEKNVATVILLGKHLRGSSTVAKKLEKAQFNKWYAKDNHLSTAEKVLNVKSIDIHMNSREKIISEAYTKYILDRVMTY
Pcac251539_g10637.t1_2	contig_311_g10637.t1_2	0	NA	1	128	Only EER motif	770	MIKRRAVLPTVPLNLCRVKVAMTSLQNIISQFARSRPDPPSSDAIMRVSYVILATLATLLASTNAKSLSTDSVATKKFTITNPDSSDAVDGVYLQQGNDKYVIIRLSGGDDAYTEDSAEDATASDHKEERAGGVSAGTATKLKKQFSGDAFPVDIDEGQSVGDLKDAIKKKNSSTITCDAKDLQLFLAKTGDAWLTEKDVKKGVSDTSDLELLDVAGAPLNLVGLSEEDVRFRVTMEDVKAKTTPVHVLVVVSVGGKRHPSNGWFAESFHPLKKRRVGEDVNKEKRFFDMRDFPSLLEHPKVEFKTIVEREAYVVIFAQLVQYTKACFEFVPTSASEPDVKSKPGKDSNVVVTGNPGIGKSRYFLYCIFQLILHEREDVKRLPPYELVVNHKKNYVKYD…
Pcac251539_g11371.t1_1	contig_33_g11371.t1_1	0	NA	1	60	Only EER motif	139	MHRCCFLFVVVFALATCCYSLADAEGIITIKDSALDSTRVIANSDNVRRYLKGSKTTTDEERAFPGITSLKTLMQKTPHVDKLKSMVKENPALAQANVFVSKRPRLKAALLIVKGQLKPLAIIGALALTGGYIMYLVKK
Pcac251539_g11650.t1_2	contig_334_g11650.t1_2	0	NA	1	87	Only EER motif	130	MRVGFVVLTTVATLLSSVHAESTDSLSKQKFTITSPDSNNALDGVYIRKGSDKYVILHLNDDESTEDRPGVDNGSSLEDDSASDRQEERALPAPVSAGGLVKLKKTLKKAKNDFLWRFFHVLVPERFRGI
Pcac251539_g12751.t1_1	contig_350_g12751.t1_1	0	NA	1	56	Only EER motif	130	MGRNFAVLVIGTAFLATSEALSSGKLPNQVKTSKLTTSQMANAPLGTVSTADGDYEEREILGPKTLMSLSKLAEKGNKPTLSKKLEHRSWLAAGESPQTLFKKNEWAGKTFAQLKKDPKYSVTRGLTIFG
Pcac251539_g12769.t1_2	contig_350_g12769.t1_2	0	NA	1	51	Only EER motif	255	MRVLHLVVAIVVALVSINNGVAIAAKTTLRSDSNDYTALRGNIASDETDLEERRGGVGGGGRGGGRGGGGGRGVGRGGVGYRPVAGGHGGHGGGGGDEVFTLPPGVYVGPEFGGPHGDDYTDAALVKSGQKVLSINLRAAERVDAVILTIVNPSGEESTLYHGGGGGDLKTPLALAEGEYITVMEAHAGKHKERTRIKYIKFTTNLGNFIEGGTRTDNIGTDTAKDGYQLGGFIGRSGDELDLVSAIWTSIQPVV
Pcac251539_g12858.t1_2	contig_350_g12858.t1_2	0	NA	1	71	Only EER motif	195	MRVPSVLLLAVCIVIASCDARLSAADYEQDAVAAQNAKHSAAAAEYRDTSGKRLFRSDDFAPEDDDVDDAEERGIPGLSKLNEMVQKGKTKVLDQQLWSKYRSMLKSGFSDKAITEAWIHQGKTSAKIYDRWIRLGKSQNQAAKNLLREGIEPEELFKVLKSRGMKMQDMSNIWRNAGLDETEFYLTWAKLGGIK
Pcac251539_g13109.t1_2	contig_360_g13109.t1_2	0	NA	1	9	Only EER motif	269	MVASSRNDEERMGVKEAVQWLWNAVKIRAKMKFWLFRGTTPEEVLEKLKVASNTDKNYKYYSKYFFKYYVKYPGRQPPNLPTRVADGIMQARLLNWLEKRLTPPQVFNEMGFTGTFASARGDPTYKYFVQYSKMWSDLQVRLVKEADEVMKARLDTWLEKNLSPPQVFKKLGFTGTFDSARGDPNYKYFEQYSKMWSDLQVRLSQANIPAKSADEIMIEKLVYWLENNFSPPQVFKELGLTGTFASARGDPNYKYFEHYYKMWSRAQVR
Pcac251539_g13504.t1_2	contig_37_g13504.t1_2	0	NA	1	73	Only EER motif	202	MRLSLVLLVTAALFLLADTSARSTDLTTRQHLRQKVTLSNAVGASDLGNLGGQAFLRVLKSVEAVDASEGPEEERGLNGLFGWTKLNNLRKAERIKEIKEALAIAKVQVKVAAEAAAKAAAKAKEVKRIADQLDDVTVENMLKDPVFKDSVFKAWHKDNIHPQLVFDSLALPRKYTTAKWIKIGVAYTDYATKMAMAAARIT
Pcac251539_g13667.t1_1	contig_372_g13667.t1_1	0	NA	1	61	Only EER motif	134	MRLGFLLLAVVFILAACCHSLANAELASQKKNPETSYNYELTAAENVKQYLKHIKKATAEEERAFPGATQLRGFFEKVAQGSNAKIAVDKVKQVLHKDTRHASVSVAISLLKMLAVVGAISVASGYIVYRVSNS
Pcac251539_g14349.t1_1	contig_392_g14349.t1_1	0	NA	1	43	Only EER motif	124	MRLSLLLLLAAITLVASVNALPIEAATEARSMRSTVDDDAADEERGGFYYKFDFNLLDDIFHSLPEQFKGMRNEPEYLRTILATWKSGMGTSKEAVQFMRSQGLSDKAITQFEAAYKVYLSHCG
Pcac251539_g14977.t1_1	contig_405_g14977.t1_1	0	NA	1	75	Only EER motif	139	MRLHQVVLAAAVAVILMTTSNGLSASVESPTKSALKRATTEAGNAGGLTERFLVTSEDEGTEDNTINDSTEAENEERLFGLKRRKKRKRSEEEEATPTPTPAPGNSTAEPTLIPRLISPLPAPPTRESVTNNILNRIFD
Pcac251539_g15228.t1_1	contig_405_g15228.t1_1	0	NA	1	72	Only EER motif	156	MRFYYAVLATAATLLASTNAATVDTQHSQISQTAQEFVASTQIHSDVKRSLGSHQYEYEEEKDSVDPLNDTEERGNGVNYGSLNKLVRAHDTPLKIDLAVLGTTKRKWILKVLKSQDLSQQQLRKKLGRKNSAYFQAWKENFHTGNLPKKHPEDVF
Pcac251539_g15332.t1_1	contig_405_g15332.t1_1	0	NA	1	60	Only EER motif	119	MRFSQFVVLAAVAFVLCCSTDVAADNTAQNPNLATNVSPSGAHRYLKGSKTTTDLDAVDEERVGATTPKFKQLFGSISFPKISNLPGLKQIKAALIKRDTKRIERLRQKRNSNAKTYGF
Pcac251539_g17167.t1_2	contig_85_g17167.t1_2	0	NA	1	52	Only EER motif	134	MKLYIFVVLTAALLVIGEAIGTAGHKNHKLTDNSSQGILRSTGPMDDDATEEERGIQTSLFNKLGKAATNLPLPEKLQFLIWKKAKWDYKRLSEHFGFKGIPKEVYEKDPKFKVLLKYGEYWRRNGINGYQIRS
Pcac251539_g17173.t1_2	contig_85_g17173.t1_2	0	NA	1	52	Only EER motif	134	MKLYIFVVLTAALLVIGEAIGTAGHKNHKLTDNSSQGILRSTGPMDDDATEEERGIQTSLFNKLGKAATNLPLPEKLQFLIWKKAKWDYKRLSEHFGFKGIPKEVYEKDPKFKVLLKYGEYWRRNGINGYQIRS
Pcac251539_g389.t1_2	contig_12_g389.t1_2	0	NA	0	NA	No MOTIFS	163	MLFLELKARFGDEKVAQLLVVAARDDKVKIDVRPLVTVQLNYWQQGGKTAEDIFNLLKLSEVGDELFDSPMFRTWISYVTNLNDKNSDELMFSVIKKHYDDDILDKLFVEAKKEGNYENHCLKIGGGDVAEPRKNDRRRMTTGTMASFGLNDFYTGNDVSPFI
Pcac251539_g390.t1_1	contig_12_g390.t1_1	0	NA	0	NA	No MOTIFS	164	MFLKNPLLNTWISYVNKLGNEDPYTLLLPKLTKHYGEDGLSSTLLKAKSDGSTKSIVTKVEQARLKAWQNDEKTATDIFKLLKLDTGKGDEMFKNPALSTWFSYATLGKEDPYHFLLLKLTGRYDEEGLAHMLVAAKDGSASFIARGGGECTAKDLAEQWKNGR
Pcac251539_g391.t1_3	contig_12_g391.t1_3	0	NA	0	NA	No MOTIFS	139	MTAKFALTKRISCLNLLLVLALLACMDAVAAASRANIDTNQASNHAVNVRVHRHLNVHTRSTMQKNGDSSEDRTFALPRVAVLETLPKSQTLNKIAANIKQKFTSNNQKATDKRFTRLKVGASESKIFEGAPYQKWAKL
Pcac251539_g394.t1_3	contig_12_g394.t1_3	0	NA	0	NA	No MOTIFS	139	MTAKFALTKRINCLNLLLVLALLACMDAVAAASRANIDTNQASNHAVNVRVHRHLNVHTRSTMQKNGDSSEDRTFALPRVAVLETLPKSQTLNKIAANIKQKFTSNNQKATDKRFTRLKVGASESKIFESAPYQKWAKL
Pcac251539_g395.t1_1	contig_12_g395.t1_1	0	NA	0	NA	No MOTIFS	164	MFLKNPLLNTWISYVNKLGNEDPYTLLLPKLTKHYGEDGLSSTLLKAKSDGSTKSIVTKVEQARLKAWQNDEKTATDIFKLLKLDTGKGDEMFKNPALSTWFSYATLGKEDPYHFLLLKLTGRYDEEGLAHMLVAAKDGSASFIARGGGECTAKDLAEQWKNGR
Pcac251539_g396.t1_3	contig_12_g396.t1_3	0	NA	0	NA	No MOTIFS	261	MLFLELKARFGDEKVAQLLVVAARDDKVKIDVRPLVTVQLNYWHQGGKTADDIFNLLNLGDKLFESPMLLTWRAYVANLDPKKTDELIFSVMKKYYDGDILEKMFAEAKKSATTRSMASNLEEEMWRSQGKMADNLFKFLKLDEKGDDLFESPVLGTWVSYINRLNTYEKRPDEFVVINELEKRFDYVDPARMLGNTEHQAGMRGDNVEIVASLRKLQFKQWMTEKRLDPKRVGKLVIQSPDDPRNNRVILDFYDFYKAND
Pcac251539_g417.t1_6	contig_12_g417.t1_6	0	NA	0	NA	No MOTIFS	683	MTAKFALTKRISCLNLLLVLALLACMDAVAAASRANIDTNQASNNAVNVRVHRHLNVHTTQKNGDSSEDRTFALPRVAVLETLPKSQTLNKILANIKQKFTSNNQKATDKRFTRLNVGASESKIFESAPYQNWAKSVTKAYKKNPEMGEAAMFSTLMAHYGDETLAKLLVEAKQVSTTERIAQRFEAMQLDSWITTEKTADDIYGLLKLNADTGDVLKNPLLNTWISYVNKLGNEDPYSLLLPKLMKRYGEDGLSSTLLKAKSDGSTKSIVTKVEQARLKAWQNDEKTATDIFKLLQLDAGKGDEMFKNPALSTWFSYATLGKEDPYHFLLLKLADRYDEEGLAHMLVAAKDGSASFIARGVKNAQLKTWLSNGKTADDAFKLLRLNRDKGGEILRNPA…
Pcac251539_g498.t1_1	contig_12_g498.t1_1	0	NA	0	NA	No MOTIFS	190	MTKRNPNNAGEAMTSTLMTHYSDDVLSTMIIAAKQAPNTKDIATKLQTEQLRVWASRGKPADDVFNLFNLKGKAQSLDDLVDDAQFAPWLKYVDDINGKDSKKASAMVAKTLTTYNEETNKGLYAMLSAAKNVESTKKLATDLQKGQLDNWLAQKVDVHDVSAWVGAKRTPLNSPERKAVASYRDALSKI
Pcac251539_g642.t1_2	contig_123_g642.t1_2	0	NA	0	NA	No MOTIFS	221	MINGALGKVGSVVETGGAKVVKEVPKLEKYQKWLRAGLNPSQVQSRVNVLSVKKTPLRALSFILRGDDSYQYLKFIVDYNRRQPGSKIPKPASKMQKYELWLYAGLTPSQVRVDVLKKEPWQALRSILRSKDSDQYLKFIVDYKRSQPGSRIPKPASKMQKYELWLHAGLTPTQVRVNILKKAARDVAKHKDARQYAKFNVAYKRRNPSEAVSPFWKEKKM
Pcac251539_g773.t1_1	contig_136_g773.t1_1	0	NA	0	NA	No MOTIFS	206	MIGLGAHRNRLKNPKVIAKADSNVVTRAESKVLARVDSKVTTNAVPTVPKAVWEMPKDGTNLIKKLNGFVKEKKSLDDVFSSQVDGKQKLFDVDGLPMYVRFSEKTTELRGGKDIYGVEKLVAKFGVEDLMKIINAGLKSDNELAVATADRVRAGLVSKSWREKMQPRDVAQLLKGGKVVMDRIHQGVYKKYLDAFNKANIAKPTA
Pcac251539_g805.t1_1	contig_136_g805.t1_1	0	NA	0	NA	No MOTIFS	248	MINLSGLDQTAKLVKPGALKDIRVESLKTKAISDTAFKLLKLDQAGDDVFMSPQLHTWINYLISVTKTLPTIAMLSTLTARYSDDVLIKMLEAAKKNPGTEEIATRLQGRQVKIWMRSGKTADDIFKLLKLDYRIEDLLTNPNLATYVTYMNLFNKYSPGRETTLANTFVKSYGNEAVAKMVEAAKKVPSTEKFAQELQVALFNQWLREGAQLKQIWSMLCLEKAIRKGDPNGEIWRGYRAFYYLHNK
Pcac251539_g828.t1_2	contig_136_g828.t1_2	0	NA	0	NA	No MOTIFS	269	MKLKPVEGNLLTNPTTLLWLKYVDDLNLKKPIAERVSAVSVLTKHYGDDQLSTMLNSAMKDQTTKALAMKLQSQRFEDWKHSNTDPLKVFAFLKLDKHDILTNPGLTSWFNYLDDFNARKPSQGMTRMEALSNGLNDRGLAKVLEAGMQGRGKTKAIATKLEKQLFAEWETKQYAPDRIFQAVGLKNFYGDATEPILSDPALKFWVRYMNEFNTKHPDKRTTIFETLRKNYGDEALAHMLVGAKTVVNTRAAAKSLEPQLLRKWLREEL
Pcac251539_g849.t1_4	contig_136_g849.t1_4	0	NA	0	NA	No MOTIFS	182	MFSKYISKYYPDNEMPVLERITTKYREVAVAKALELAKANAATKEFATKLQAQQLEGWLANQKSAVDVFKLLKVKEDGTLFMFSPKLEILTEYIKLFNSNKNPQDQAYMIRVVSNGFGGDGDLHNTLFKVWFRSKIEPKNIYPKFLNAEEGDLEKKIVTQYAEYYDAKTIPQVYTFNQPRRS
Pcac251539_g920.t1_2	contig_136_g920.t1_2	0	NA	0	NA	No MOTIFS	382	MSAVEMLRNALKSSVPESQLEIWFKHAASADDVFKFLLLDDAADDLLRAWISYMKRFNTANLPKKTSLIATLTAHYGDEGMAKIIEGAKQVSSTASIAKRLENELMQLWLGQKHSVDDVFKLLKLDEAGDQLFAQPQVVAWAKYVDEFNELHPDKQTKLWQANKKSPADVFKLVKLDEEGPTLLTSPLFKSWLQYTDEYNMINWKETVSSISTLRTHYSDDVLAKMSLAADKTPSTQNFAKRLRSELLREWYDTLKPGDFVFKALKLDKTTSKVFERPLFALWKEYMEFVSLKDPRIKVNMLTPLIKVYGERKLVKILTTAENVPSTNTIATNLQEALLNRWLDNKKKPEAVFSLLRIEGTATDDASRLFYEKYIEAFKAIS
Pcac251539_g1036.t1_1	contig_136_g1036.t1_1	0	NA	0	NA	No MOTIFS	135	MHLRYILLMATAALAACSSVTSAARGAHDSKTPTVASNNQVQSTSTAQADHEFMRSLLADDDDSSIKGQHFMEYKLKKTLANPKKAKQLYQYWYEKGYTAKEVASDLGQTENRVLDQTYRKISNGYAAYIKELST
Pcac251539_g1048.t1_4	contig_136_g1048.t1_4	0	NA	0	NA	No MOTIFS	601	MRLYHVLLATAAALLASNNGFAVADEKCTIVTKAPEATPATPIGSSSYASSGSSVDTPVTQDSTAASDVGASQESSPDSPVQQFSNPGSDVGDSEASTSNADDTEQPASGSYTPSSVDASQNTDVASSAETAGDADQSLTFTEVPKATTVAPTVVSSSSASGSSSSSVPTTSNNSTTPSTSTTTADNSKLCAKPRIEITEVDVGAAVDANEDEAALKLVAIAAIPGGGSRVAFQSGDSIIVQELDASDKIVSGSSVKVPLHDFADIYADKDGFVILGTRDAEGGGTLNCGNPSNLCGSAPSPAVPCYDMYMVRYDGTKESWATKLTSSSASLPPYSTGKTGPDVYMIWWYAHHGRIAFDGKNWAAYFGAAVSTSEGGCINIHQGDRMKVVDASGKITAN…
Pcac251539_g1199.t1_4	contig_137_g1199.t1_4	0	NA	0	NA	No MOTIFS	297	MIDAFQLLKLNEEGTTLLKSPVLTTWVSYVEMLEKDPYELLFLAIKKNGFDEVNLAKMIGAAKQDIHTGSIAAKMEDLQFQKWSKDGKSSEDLFKFLGLNKEGDKLFDSPAWSIWASYLNRQEMYPELVMFSILRTRFGDEKLSKMVTRAKEADSTKEVAEKLQLEIWRANGQTSDEIFNLLKLNEKKDKILESPALSTWVDYVRRLDSVKERKDNFVLITQLEKYYCSEDLARMLASSKSASKEGIIDDLQELQFEKWMAQKKDPSAVDAMFPSSDLASFQVKLDFKKFYKENIDG
Pcac251539_g1236.t1_1	contig_137_g1236.t1_1	0	NA	0	NA	No MOTIFS	254	MSASSNQRLRPYCAVLLALVTLLVSVSAALTTAKPKAIIPELTTSHRTTTSGNAYLPGVKGRLRTSDHVIEARAFDPLGFTKITTTGAKKQQKLAGNVKIKLTSNSQQATDKLFKRVEVGKVKQNIFEIPQYKQWAASVTKVYKKSTDTADAAMISTLLAHYGDEPLTKMLAAARKSETIDNKLWFALMRKWEADGRSSDDVYKVLKLDDEGGNLLTNPVLGTWVSYTDNADQILFTKLAKTLRRRTSENDSSG
Pcac251539_g1308.t1_1	contig_137_g1308.t1_1	0	NA	0	NA	No MOTIFS	67	MRLIYILAVIIAAALRASGTALPVAKDFKAMIENGAALARSMRLLPMAGDFSVGSRRTRSMKKNDLD
Pcac251539_g1550.t1_8	contig_141_g1550.t1_8	0	NA	0	NA	No MOTIFS	1024	MGACLSKCPIRENNACDVVPNGSPTKSAVPSGAGSSKNLVAPLPSPNNQEPRNTVSQREQSSKSIKVPQRGPMSSPRRLDRSHSTAEIPIAKGGGLSLHQHIDTILGASTLSTPPQRRTRHNSTKAPLRQASSENRLMTGPNGTRRKKHKPVTIGLDILLRDERARNGFFKYLRAATHMDKLHIDDEDEADTQSQTKSEPEEGSSLRNKYGRVKAVNYREDCALFWLEITDLLKIPSSTAAGGVSSFQMGLMDDLYDVYVATGATRLLPMVFPSDREALAQYLAERNAERALLMFKMLLLDVLDVVTANFDEYVREPGPLGYSHATKSVSMRNVLAQLAKRVAGGGATTGDRRAHLHDILSTPALCRMFREFLEARNSVENLLFIIDALAFEDLVNTLK…
Pcac251539_g2267.t1_1	contig_161_g2267.t1_1	0	NA	0	NA	No MOTIFS	292	MRPNLRHDTHVLTDTFLREIQIQIVLGTLIKNIGMFNKESPDKTISLIGTLSARYGDDAVANALVSVEMRASSTPQFNAEKGGHETILKTFTRGLGGESNLVTFLEVAKLELGTLGRAMDLEKKLLRQWAHDNLEPVDVMKLLKLDDKAETVFTTVRHKIFEKYLAEFNKKNPTKRDTLLGLAARLEMQQLEGWLKRDLSVVDVFNLLKIKGEIGWNVNMLNGYPLLHNQVKSGKETLVGALAKGFGGETHLAEALVKARRIPETEKMATKLLKAPFSGQGLDSVHQAIQCG
Pcac251539_g2664.t1_2	contig_17_g2664.t1_2	0	NA	0	NA	No MOTIFS	460	MYFHYLVTVVFLVAVKGTNADPSVTDSTEVVSSSNWDRFRTAGETGVFARGFLRTTGSIAANTDEDERAGLSVPVAEKLKTWFTSSKVTPKRLQSWLNKGKSAETVFTRMQLTKAGSWLFYDSQFPTWLQYVDDLNAKTSQKGTSAISALTAQYGDDALYKMIVQAKIISRTKDLATKLQADQAQHWVAIRKDPDEVFHLFKLDKVKRNILSNPEFTAWVKYVDDVSTKHPEEPVSMIPALRKYFNDDTLLELTATAKRTEETKSIANKVEDDLLQVWLGSRKTPDEALVELGLCRTTNGILESPLFNTLTKYLDAYNERYPDKTTSVIETITRKVGDRKVAKILTAAKSTDATKNIATKLESAQLEMWQSTGKSADDIFELLKLRKTRHDFSHNPLLR…
Pcac251539_g2665.t1_3	contig_17_g2665.t1_3	0	NA	0	NA	No MOTIFS	192	MGWINYVKVFNKEKPKKRESWFDPLHINYHWDAVDQMIEKAMQNPSTVKIAKMVESAWLKQWLDREKSPSDAFRFLYLNNAGEQTLASPKFKTWAKYLNDFNQRYPDRKETMIDGIRTNYIDINLIPMLYAAQKDPRTKKLAINLQNALVNKCLVAKEKPADLTWRFSTVTNAEEMIQRYVKKLDAMSTNTS
Pcac251539_g2669.t1_3	contig_17_g2669.t1_3	0	NA	0	NA	No MOTIFS	195	MGWINYVKVFNKEKPKKRESWFDPLHINYHWDAVDQMIEKAMQNPSTVKIAKMVESAWLKQWLDREKSPSDAFRFLYLNNAGEQTLASPKFKTWAKYLNDFNQRYPDRKETMIDGIRTNYIDINLIPMLYAAQKDPRTKKLAINLQNALVNKCLVAKEKPADLTWRFSTVTNAEEMIQRYVKKLDAMSENGAHLT
Pcac251539_g2670.t1_2	contig_17_g2670.t1_2	0	NA	0	NA	No MOTIFS	460	MYFHYLVTVVFLVAVKGTNADPSVTDSTEVVSSSNWDRFRTAGETGVFARGFLRTTGSIAANTDEDERAGLSVPVAEKLKTWFTSSKVTPKRLQSWLNKGKSAETVFTRMQLTKAGSWLFYDSQFPTWLQYVDDLNAKTSQKGTSAISALTAQYGDDALYKMIVQAKIISRTKDLATKLQADQAQHWVAIRKDPDEVFHLFKLDKVKRNILSNPEFTAWVKYVDDVSTKHPEEPVSMIPALRKYFNDDTLLELTATAKRTEETKSIANKVEDDLLQVWLGSRKTPDEALVELGLCRTTNGILESPLFNTLTKYLDAYNERYPDKTTSVIETITRKVGDRKVAKILTAAKSTDATKNIATKLESAQLEMWQSTGKSADDIFELLKLRKTRHDFSHNPLLR…
Pcac251539_g3544.t1_5	contig_181_g3544.t1_5	0	NA	0	NA	No MOTIFS	1255	MILRALLLVLVVAVSGTFSQDVQLSESFGGPHGAEFSDEASVVVGQTVGSITIRAGERVDGISLEVTGPKAATFSHGGTGGSGNTLTLAAGERITSMEAHWGKKSGRTRIFYLSFGTSAGNSVSGGSMTEDKNSVTAPEGFQLGGFFGRDGDEIDSLGAIWARIEAPPPATEPPAPATEAPAPPKEEPAPSKEAPAADPSGSGAPPAESTAASGASAEGSAAATSVETTEVASAAGSEAPPPPGTEAPASPAAPSISVEDSVQLSESFGGPHGTEFSDEAAATSGQTVASITIRAGERVDGVALEIAKPKAETFSHGGTGGDPKTLKLGEGEYITSMEAHWGKKSGRTRIFYLSFGTSAGNSVSAGTQTEDKNSVTAPKGFQLGGFFGRDGDEIDTLGA…
Pcac251539_g3762.t1_1	contig_181_g3762.t1_1	0	NA	0	NA	No MOTIFS	276	MIPTLKKYLKIDDDSVLGLIKEGKSVEETKSIATKVEDDLIQVWQSSKKLPDTALVDMGLKQATSTLLENPLFNIWAKYVGVFKTKYPDNQTKMIETLTRNIGDDRVAEITKVAKSKDTTKDIATRLESAQLVMWQNSGKSAHDVFELLKLYRTDHDFSHNPLLNTWVSYINTIVTDNPNKLSTLFSTLEARFGDRPLLQILEAAKQFPKMESAATKLQTEKIRNMFADRTPPKEAFKLFGLDNVGDSVLSTPVFKEWMNYVKIFNKENPKKEILV
Pcac251539_g4168.t1_1	contig_194_g4168.t1_1	0	NA	0	NA	No MOTIFS	175	MYRPAVKKLTLGEQLKVRIGDHGYVFKTLGLNGGLTNPKLHLYTWFNEKTHTNKVTMLGMFSKTYGDDGVARMIEIGRKSSSMDTKKIASRLLGGLPMKVENRMVNQWLKKGNPPEAIFELLQLNKGLDDILTNPNLMMWEGYRIKFDSIPDEDVFTIMQTRSRVSTVSRMRLIW
Pcac251539_g4298.t1_1	contig_197_g4298.t1_1	0	NA	0	NA	No MOTIFS	225	MTKLDELAYKMALKTTIDPMGIFKRLRVVKTGGKLDGNKEFILWLLYVNQYRTKRGGRFWFSDDKLFDLLRKTKSEEELVTLFQSLRQYQDIKYITDDMQAYMILSSASSHRLVNEAWLKSRETPEKVFNILRLGAEALFSLDSSPLFIQWLRYIIMYRAVVGSDSFTDLQTLDFLLERSRLSTTTSFGTLIQSFKDIPDLEMFAKKLSNAPLSKVGKRLRHNPD
Pcac251539_g4810.t1_2	contig_203_g4810.t1_2	0	NA	0	NA	No MOTIFS	200	MQLYHILLVALFAILGTGTISAETSHDDMLDEAPKGTRLRVSNGDSLKTEENDERSIFSSIKESMKRKYWVSFDKDSGQESRELDDWIEEGLTLYGAWTRLKLDQVTPTRVMQTDAYKIYVRYVKKYDSMIYNYKNSIGQPPIEFGGTDAQIFAKVQVWAAAHRPRWYVKKMLKLDDLPKSELVDDKFYKEFLRLTGEKS
Pcac251539_g4953.t1_1	contig_22_g4953.t1_1	0	NA	0	NA	No MOTIFS	170	MLNLNKAGDTLFERPLFSAWIKYADDFRLIHSDTQLATVSTLLTHYTDRTLSKMIMAATEVQSTKPLAARLQAELLRTWFFCKETPDDIFYMLKLRNAHDKLLETPVFHVWDKYVTYYNKMNPKTKYDLITTLTYYYGGDKDFSNMLMAAVKKPNTKALATELQDLQIAR
Pcac251539_g4954.t1_1	contig_22_g4954.t1_1	0	NA	0	NA	No MOTIFS	85	MGYMNLFNKVNPTKKTSMVAALTAHYGDQGLTRIIEAAKKVPTTSTMAKHLQTEQIQRWMADKKTPEALESEQVSAVCLDIFRPF
Pcac251539_g4957.t1_2	contig_22_g4957.t1_2	0	NA	0	NA	No MOTIFS	340	MANRLQTEQIQRWMAQGKSPEQVFGLLKLNKLLPISWMSSDLFTKPGLTTWIKYLDDFNEANPDKKTTLISILSSRYSDKALANMLIEANKIQSTSSIAKRIQAEQTQLWLKIGKEPEDIFTLLQLEKAGDTLFENPLFSAWIKYADDFRLLHNTDLATMPTLTNHYSDEVVAKMIMKAYENPNTKNIAKRLESELQRDWLFAKQSPYDAFIIMNLDKTLDNVFEKTLFHIWYNYGLYVNKMNLGQNWNPAAALTYIYGGDGKLADVLMAAEKVPSTKAMATEMQNWQVTLWLHRMMKPERVYSLLRVEGAAADDARRYLYREYVGAYEEVKRIRSRNAS
Pcac251539_g5100.t1_1	contig_22_g5100.t1_1	0	NA	0	NA	No MOTIFS	229	MHLPFCTHFATRSPTTSVHADRTTQVTHSERYGDDAVVKALVSAEKNVDSSPEVAKQLRAEQLSAWLDSDKSVDDVFKQLKIADEYEGPTRLDLPKLKLLDDYVAKFNRERDGHETFLDTLKRGFGGESKFVSLLARAKDDARTVNKAKELERGLLEQWEQEKLGPARVMKRLLQLDNDADQALSSSRLETFDKYITQFNKNDPDSEVTLVGMLTSKYGEIDVAVAKRV
Pcac251539_g5211.t1_2	contig_22_g5211.t1_2	0	NA	0	NA	No MOTIFS	315	MHSKILAILGLCAAASILQATDARALAHGASVRMAPRRQLGSYKDYGHHPHKHKHDHDHDHRKHHRHDKKDHSHYRRRLEDNETKDTKNAKDTESSGYSYGKDDYGHGHDDYGYGYGRDNYGYDDYKHNDYKRKGYGYNDDDDDKSYGSGYSYSYKSYGGDCDDYSDDYYGHGNDYYNYGKGYGNDYYPDYYSSYGGGNGYGYGYYPDYYSSYDGGYGYGYYPDYYSSYGYGYPSYGYGYSSYGYPGYSGYESATSSAGATGGEKESATVSTDAADVKSVKKESKTESKAKSSNEAKSDAADKSKDNSKDNSKDK
Pcac251539_g5212.t1_2	contig_22_g5212.t1_2	0	NA	0	NA	No MOTIFS	317	MHSKILAILGLCAAASILQATDARALAHGASVRMAPRRQLGSYKDYGHHPHKHKHDHDHDHDHRKHHRHDKKDHSHYRRRLEDNETKDTKNAKDTESSGYSYGKDDYGHGHDDYGYGYGRDNYGYDDYKHNDYKRKGYGYNDDDDDKSYGSGYSYSYKSYGGDCDDYSDDYYGHGNDYYNYGKGYGNDYYPDYYSSYGGGNGYGYGYYPDYYSSYDGGYGYGYYPDYYSSYGYGYPSYGYGYSSYGYPGYSGYESATSSAGATGGEKESATVSTDAADVKSVKKESKTESKAKSSNEAKSDAADKSKDNSKDNSKDK
Pcac251539_g5213.t1_2	contig_22_g5213.t1_2	0	NA	0	NA	No MOTIFS	323	MHSKILAILGLCAAASILQATDARALAHGASVRMAPRRQLGSYKDYGHHPHKHKHDHDHDHRKHHRHDKKDHSHYRRRLEDNETKDTKNAKDTESSGYSYGKDDYGHGHDDYGYGYGRDNYGYDDYKHNDYKRKGYGYNDDDDDKSYGSGYSYSYKSYGGDCDDYSDDYYGHGNDYYNYGKGYGNDYYPDYYSSYGGGNGYGYGYYPDYYSSYDGGYGYGYYPDYYSSYGYGYPSYGYGYSSYGYPGYSGYESATSSAGATGGEKESATVSTDAADVKSVKKESKTESKAKSSNEAKSDAADKSKDNSKDNSKDNSKDNSKDK
Pcac251539_g5214.t1_2	contig_22_g5214.t1_2	0	NA	0	NA	No MOTIFS	315	MHSKILAILGLCAAASILQATDARALAHGASVRMAPRRQLGSYKDYGHHPHKHKHDHDHDHRKHHRHDKKDHSHYRRRLEDNETKDTKNAKDTESSGYSYGKDDYGHGHDDYGYGYGRDNYGYDDYKHNDYKRKGYGYNDDDDDKSYGSGYSYSYKSYGGDCDDYSDDYYGHGNDYYNYGKGYGNDYYPDYYSSYGGGNGYGYGYYPDYYSSYDGGYGYGYYPDYYSSYGYGYPSYGYGYSSYGYPGYSGYESATSSAGATGGEKESATVSTDAADVKSVKKESKTESKAKSSNEAKSDAADKSKDNSKDNSKDK
Pcac251539_g5215.t1_2	contig_22_g5215.t1_2	0	NA	0	NA	No MOTIFS	323	MHSKILAILGLCAAASILQATDARALAHGASVRMAPRRQLGSYKDYGHHPHKHKHDHDHDHRKHHRHDKKDHSHYRRRLEDNETKDTKNAKDTESSGYSYGKDDYGHGHDDYGYGYGRDNYGYDDYKHNDYKRKGYGYNDDDDDKSYGSGYSYSYKSYGGDCDDYSDDYYGHGNDYYNYGKGYGNDYYPDYYSSYGGGNGYGYGYYPDYYSSYDGGYGYGYYPDYYSSYGYGYPSYGYGYSSYGYPGYSGYESATSSAGATGGEKESATVSTDAADVKSVKKESKTESKAKSSNEAKSDAADKSKDNSKDNSKDNSKDNSKDK
Pcac251539_g5216.t1_2	contig_22_g5216.t1_2	0	NA	0	NA	No MOTIFS	325	MHSKILAILGLCAAASILQATDARALAHGASVRMAPRRQLGSYKDYGHHPHKHKHDHDHDHRKHHRHDKKDHSHYRRRLEDNETKDTKNAKDTESSGYSYGKDDYGHGHDDYGYGYGHGRDNYGYDDYKHNDYKRKGYGYNDDDDDKSYGSGYSYSYKSYGGDCDDYSDDYYGHGNDYYNYGKGYGNDYYPDYYSSYGGGNGYGYGYYPDYYSSYDGGYGYGYYPDYYSSYGYGYPSYGYGYSSYGYPGYSGYESATSSAGATGGEKESATVSTDAADVKSVKKESKTESKAKSSNEAKSDAADKSKDNSKDNSKDNSKDNSKDK
Pcac251539_g5218.t1_2	contig_22_g5218.t1_2	0	NA	0	NA	No MOTIFS	323	MHSKILAILGLCAAASILQATDARALAHGASVRMAPRRQLGSYKDYGHHPHKHKHDHDHDHRKHHRHDKKDHSHYRRRLEDNETKDTKNAKDTESSGYSYGKDDYGHGHDDYGYGYGRDNYGYDDYKHNDYKRKGYGYNDDDDDKSYGSGYSYSYKSYGGDCDDYSDDYYGHGNDYYNYGKGYGNDYYPDYYSSYGGGNGYGYGYYPDYYSSYDGGYGYGYYPDYYSSYGYGYPSYGYGYSSYGYPGYSGYESATSSAGATGGEKESATVSTDAADVKSVKKESKTESKAKSSNEAKSDAADKSKDNSKDNSKDNSKDNSKDK
Pcac251539_g5219.t1_2	contig_22_g5219.t1_2	0	NA	0	NA	No MOTIFS	323	MHSKILAILGLCAAASILQATDARALAHGASVRMAPRRQLGSYKDYGHHPHKHKHDHDHDHRKHHRHDKKDHSHYRRRLEDNETKDTKNAKDTESSGYSYGKDDYGHGHDDYGYGYGRDNYGYDDYKHNDYKRKGYGYNDDDDDKSYGSGYSYSYKSYGGDCDDYSDDYYGHGNDYYNYGKGYGNDYYPDYYSSYGGGNGYGYGYYPDYYSSYDGGYGYGYYPDYYSSYGYGYPSYGYGYSSYGYPGYSGYESATSSAGATGGEKESATVSTDAADVKSVKKESKTESKAKSSNEAKSDAADKSKDNSKDNSKDNSKDNSKDK
Pcac251539_g5220.t1_2	contig_22_g5220.t1_2	0	NA	0	NA	No MOTIFS	323	MHSKILAILGLCAAASILQATDARALAHGASVRMAPRRQLGSYKDYGHHPHKHKHDHDHDHRKHHRHDKKDHSHYRRRLEDNETKDTKNAKDTESSGYSYGKDDYGHGHDDYGYGYGRDNYGYDDYKHNDYKRKGYGYNDDDDDKSYGSGYSYSYKSYGGDCDDYSDDYYGHGNDYYNYGKGYGNDYYPDYYSSYGGGNGYGYGYYPDYYSSYDGGYGYGYYPDYYSSYGYGYPSYGYGYSSYGYPGYSGYESATSSAGATGGEKESATVSTDAADVKSVKKESKTESKAKSSNEAKSDAADKSKDNSKDNSKDNSKDNSKDK
Pcac251539_g5221.t1_2	contig_22_g5221.t1_2	0	NA	0	NA	No MOTIFS	319	MHSKILAILGLCAAASILQATDARALAHGASVRMAPRRQLGSYKDYGHHPHKHKHDHDHDHDHDHRKHHRHDKKDHSHYRRRLEDNETKDTKNAKDTESSGYSYGKDDYGHGHDDYGYGYGRDNYGYDDYKHNDYKRKGYGYNDDDDDKSYGSGYSYSYKSYGGDCDDYSDDYYGHGNDYYNYGKGYGNDYYPDYYSSYGGGNGYGYGYYPDYYSSYDGGYGYGYYPDYYSSYGYGYPSYGYGYSSYGYPGYSGYESATSSAGATGGEKESATVSTDAADVKSVKKESKTESKAKSSNEAKSDAADKSKDNSKDNSKDK
Pcac251539_g5222.t1_2	contig_22_g5222.t1_2	0	NA	0	NA	No MOTIFS	327	MHSKILAILGLCAAASILQATDARALAHGASVRMAPRRQLGSYKDYGHHPHKHKHDHDHDHDHDHRKHHRHDKKDHSHYRRRLEDNETKDTKNAKDTESSGYSYGKDDYGHGHDDYGYGYGRDNYGYDDYKHNDYKRKGYGYNDDDDDKSYGSGYSYSYKSYGGDCDDYSDDYYGHGNDYYNYGKGYGNDYYPDYYSSYGGGNGYGYGYYPDYYSSYDGGYGYGYYPDYYSSYGYGYPSYGYGYSSYGYPGYSGYESATSSAGATGGEKESATVSTDAADVKSVKKESKTESKAKSSNEAKSDAADKSKDNSKDNSKDNSKDNSKDK
Pcac251539_g5657.t1_2	contig_232_g5657.t1_2	0	NA	0	NA	No MOTIFS	113	MRLQVIVLVAIASLVATSTVAGPHTTADIQPFVRRLDVPTKTLFRSHKTHEKAEDDEEEEKGITSTALESVAGSLEISIEQLKAWLKGGGKSTDDVFKALALDSAADSILANP
Pcac251539_g5658.t1_1	contig_232_g5658.t1_1	0	NA	0	NA	No MOTIFS	202	MKLFNKEHPIKQTSLVTTLASHFEYDGLAKIIEAAKAVPKTAKFAKRLEFELIQRWLAQEKNPDEVFQLLKLDVMRYDLFEKPELFTWVKYVDDFNKMYPEQETTLFAKMSKLVDESALVDMLVKAKSVVSTEKLALRVQAEQTKLWLQNQRTPDDLFTLLRLDKAGDSLLENPIFDAWIKYADDFREMYPQVKYGSHCDNR
Pcac251539_g5659.t1_1	contig_232_g5659.t1_1	0	NA	0	NA	No MOTIFS	220	MIVEATVSPKTEKIAYRLNTEQYRDWITRYHPAEAFMKLELDSAGDKLFRSPLLATWLKYVDFYSKNKVKVSITSLLRQRFGDEKLVEILKEATKVSSAGTCERDRPSRSKGPEKLEWLVAPPPNITRYSLTVDIVRFLSQVALGCYGKSVVLAETKTQYEGVVARVFLVQSHPFMQGVMAGALSNTVLAVMRLLCKKYTDGLKQLPNNPATPPLRKSFA
Pcac251539_g6823.t1_1	contig_243_g6823.t1_1	0	NA	0	NA	No MOTIFS	147	MRLTFVILVAIAIIIACCNATLESTEIGRQQDTSVINGDRVLSVLDSNPSKQLLRTAETSDVSAGNIQERRLAEKMSTKLVKKLLKDSDLRKKTFESWKGVSVNDMKVSLGLRTHRNKLVRVFMNRFKKDEDALLNLFKQYKGLKSA
Pcac251539_g7201.t1_5	contig_249_g7201.t1_5	0	NA	0	NA	No MOTIFS	577	MTTPNTFSVMCYNVAGLPAMISSGNPSVYSVDMGKRIGDWDIVNVQEDFNYHAKLYSENKHEHRTPTSGGVPFGSGLNTLSHLPFTSITKMQRVKWNECSNFDNADCMTPKGFTLVEVQLADGVTIDIYNLHTDAGVTDADQKARASNLQQLSNFMTETSADNAVIVFGDTNTRYTRERDTIREFIGGQKLTDAWVQFVLGGVPPEKGAPIKCDKATMTNDCEVVDKIMYRGSNYIKLTLDKWNNENAAFLGADGSPLSDHPPISSTFSWTLNPDIHVSNAVGGPHGTHFTDVELATANQKVSSVTIHAGERAHGVTLEVSGPTESTLAHGSTGGTPQKLALESDEVIISMEAHWGKKGGRTRIFYLKFSTNVGRSVEGGSKTSSSTIITAPEGFQLSG…
Pcac251539_g8545.t1_3	contig_270_g8545.t1_3	0	NA	0	NA	No MOTIFS	326	MIFFHVILIGAVVLLANADPAPGSRESKLTLAANNAPTKRLLTTYTTDEGVDDERGITVNIPGLDKLSKAFTSSKTKELQGLLKADDNLGTAFKALRLSKIPIGNPKTGFIETEKVVKLFSSRNFKVWSQHAAKMNKQDPAGEMLTALTNVFGEKNLATMILLGKHSWGSSSVAKKLEKAQFNKWYAVDKHQTADDVLEKLLLGPFAVASTELGGQTYPTAPLVLPALSRIRKHLERTDLFDANVAEAGDEDYVHEIEIMMNECWKAMLALHTKRFRSLEESKLKWVSFLDPRVAKRMSHLSPTDTTPSMVRDLVFIAENWQAGHQ
Pcac251539_g8622.t1_2	contig_273_g8622.t1_2	0	NA	0	NA	No MOTIFS	327	MLDMFTKTYGDNGVIKLLGMGTNDATIMTFTSRLRTELASSWVTSGKSADEIFTLLKLDTTGFKIFTTPPANKDFTNSMLYLYAVYLDKFNRQYPTKRISMFDMLSKAYGENGVAKMVELGMKNPTMEKVSSRLRGDLLSKWYNSEESAEVVFKVLKLDHAGYDLFATPQLNTWYAHIRQSYDLIPEDVMLEELVGKYGYDGLSKIFILGERRTDLFGKLPMNLENKMVNQWLNGNKSPNEVFEMLQLNKGLDSLLANPNLRMWESYRIKLRSQKPEKVPPMMSTILKFYSVKDLSAMLEKAKNAPETAKIATKWQDELTSKIKRRR
Pcac251539_g8624.t1_1	contig_273_g8624.t1_1	0	NA	0	NA	No MOTIFS	335	MLDMFTKTYGDNGVIKLLGMGTNDATIMTFTSRLRTELASSWVTSGKSADEIFTLLKLDTTGFKIFTTPPLNKEISNPTLNLFAAYIDLSNKQNSAMKMTMLDMFSKTYSDNGVAMMIELGMKAPTTKTFASRLRAELLMKWGDNAESADDVSKILKLDQAGIDLFATPQLNTWYAHNRQGYIRNPEDVMLEVLVSKQGYGYGRLLEIFRHGQRRIDILGDLPMRLENRMVKQWLETGKSPDKVFELLQLNKGLDNLLMNPNLMVWEGYWIRFNSLPDVDTTTMMHTITSFYSVMDLSAMLEKAKKVPKTEQTATKWLHELRVHNLRGRNIKKEG
Pcac251539_g9259.t1_2	contig_286_g9259.t1_2	0	NA	0	NA	No MOTIFS	319	MHSKILAILGLCAAASILQATDARALAHGASARMAPRRQLGSYKDYGHHPHKHKHDHDHDHRKHHRHDKKDHSHYRRRLEDNETKDTKNAKDTESSGYSYGKDDYGHGHDDYGYGYGRDNYGYDDYKHNDYKRKGYGYNDDDDDKSYGSGYSYSYKSYGGDCDDYSDDYYGHGNDYYNYGKGYGNDYYPDYYSSYGGGNGYGYGYYPDYYSSYDGGYGYGYYPDYYSSYGYGYPSYGYGYSSYGYPGYSGYESATSSAGATGGEKESATVSTDAADVKSVKKESKTESKAKSSNEAKSDAADKSKDNSKDNSKDNSKDK
Pcac251539_g9447.t1_4	contig_30_g9447.t1_4	0	NA	0	NA	No MOTIFS	647	MDVPEVLTLLDATDSNESDSSSVLPFDVENELSRDAVPHVPLQQPQLKTKKDRRRKEGPVRYTTSLQRRKKAELKALREEAQQLNAHLQRLLLSRLTQMGMVPAIAPQAQSPSVWRSLAIIESEGRERAERTNRELKAVMANQVKVYASIRKILGRHDLLKGMEFVFEAQPTSDRPIHQLDFSDAILDELSNSLGSLRLQADIVLPALETNPSVTCISQNRLLSSGGNCSESISVTPLACPMQKAAEILWHHITSKKNSDTQKSFRFVRTSKPNSVERNCMASLPDGENLLVNLDGVNIVRMLEEGNQIVLVGTTTWFLPTGGLQFEHHHWTIITPSPTDPLHASVVRSCYQLCVKHVDTTSVLPMDFAHVEKVVMESFGGKLRNVLQLQQTALLEKAH…
Pcac251539_g10073.t1_2	contig_306_g10073.t1_2	0	NA	0	NA	No MOTIFS	88	MKFERAYGKKLPYAYFGTGYQTEEKTKESLLQWVMAGDSVKSVAKTLGLVGLTSKMELIGHQNYKAYRTFLKWRKQWAEMRGNGFTAS
Pcac251539_g11174.t1_1	contig_322_g11174.t1_1	0	NA	0	NA	No MOTIFS	95	MLAGFKAVFNKVDDMDLKAAEMINRKTPEKAEEVYLKLADDILPLLQGMEQKGITPESLKNHAKFKDLSNNEGEYLQHFYKTYWETFSRLKNVET
Pcac251539_g13272.t1_3	contig_360_g13272.t1_3	0	NA	0	NA	No MOTIFS	533	MEGLDDVELTQVKNFKFYDDYVTSQLPVWSKKELTPDEVVSELGLRGLSGAELMSNPNFKYYDEYLVQQALVWAKKDVDVDVVLKRLGLDTMPAATRPEAVSYKYYEEFVAGLMRSWMEKEVPVTEVMAKFKLDKLTGQELLNHPNYKYYKNYVKNNLKAWAGDLKSYELGVDRVRETMRKSSDSYVAYKNYVNLIDDYIVDLKIKEGVKDENLPRLTSNDASELELHEKTLIWEGMKRPECSQSGSSAKDGGPRAGQEGPQTADEVIKKATQTVYEASFKNFLDFCVTNSYPDPRHEPHHEIPVVLVAYLQSISASSYISLQTAKKARSAREDESGAKHGYGNPARDPYVRQFMRGLKKQKKASEYVPAKAVPISLNMITVLHAILDTPTGAKGFSEE…
Pcac251539_g13955.t1_1	contig_379_g13955.t1_1	0	NA	0	NA	No MOTIFS	171	MSLRFIFFAAVVTLLARCDAASTATEAKVSTVTSSDTVLSIDAPPVKSARFLLSVKTDQDSDVLDSEEEVRGGIQLTPIDDDLLNMLKIDKAVALKTLSKHDDNLMQKLRENPSWARKVHGWKEDEPSPLDVLKLLKKYPQLSREHSTEWNAWRVYLAQQLRLEQGLTKIR
Pcac251539_g13963.t1_1	contig_379_g13963.t1_1	0	NA	0	NA	No MOTIFS	171	MSLRFIFFAAVVTLLARCDAASTATEAKVSTVTSSDTVLSIDAPPVKSARFLLSVKTDQDSDVLDSEEEVRGGIQLTPIDDDLLNMLKIDKAVALKTLSKHDDNLMQKLRENPSWARKVHGWKEDEPSPLDVLKLLKKYPQLSREHSTEWNAWRVYLAQQLRLEQGPTKIR
Pcac251539_g14303.t1_1	contig_381_g14303.t1_1	0	NA	0	NA	No MOTIFS	236	MRLHVLHAVLVIATVLAQGIAPVTGLKTQVSASDAALWSETLTTRRSIGKRLIRIEEAQHRGDNTTGSSNVTWASGTNSPPAAASDEEARGLKPLSSFTKLLKDKKIPTVITRLLNGNKHEKSQAKLRALLLRSLPLEQASNLIFLKMPKNVPKPLPSTLPKGIKGYHFKIPGISNAIIRLKMEIWFYYRLPPTYAFKQLGLAGKGSGVKLHAEDNYKYFKSYFDAWYEAQKHLIF
Pcac251539_g14341.t1_1	contig_392_g14341.t1_1	0	NA	0	NA	No MOTIFS	126	MHISFLLFLATTALVASVNTLHIEADTEATSLRSIKTAVDDGVAEKRGGFYYKFDFNLLDNIFHSLSERFQRMRKEPEHLRTIFACWKSGIETSNEAVQFMRLQGLSDKAITQFKAAYKAYLLHHG
Pcac251539_g14949.t1_3	contig_405_g14949.t1_3	0	NA	0	NA	No MOTIFS	495	MCARVELQSQSRYLLLPPQTLPDGKKDSSLNALTNADFIGLLGTIPFFANLPKDKLAVLTEMSTIRVYPSNSVIFREDEGISTQMFVTLAGSVEVTSSRATGPLATLEAGSFFGEMSLLINIPRAATVKALESCMLMSIEKKAFHSLLDQCPDVRLGVNKLLKERLLLKAILSGVLPFFDSIPSERMIRFSRELDIEDQVHKGDVVLRQQDENDPHEAKFVFVVYGAVEITSNHRKTSTFGHENTVFLTPGCYLGPFTFERMNVSTGKAFARSSAVLLTCSFKKVSELFEEYPAAGAAANIAWFGERCDFASVLRHGVLTQRFQTFLESEHSDENYLFFMEIEKFRVIEDDSERRVASNHIRERYIQSDAPKEVNLPAGIRDGILEKMDRLSPTGVMET…
Pcac251539_g15485.t1_2	contig_414_g15485.t1_2	0	NA	0	NA	No MOTIFS	358	MYESLSLASTERRASSSRVSKVGQLCRSFMRLPHIKRGASVTKAYKKNPGMGRSAMFSTLIAHYGDETLTRLLVEAHQVSKTKNIAQQLEIIQLDNWLTQKTTADDVYSLLKLNANEGNLLQNPLLNTWISYIQKVGEGNPFNSVLLKLAKRYDEDGLAHILSGAKAADNTQNIAKKVERAQLVNWLSNGKTVDDAITLLRLNTGEGGELLKNPALSTWFSYVKMTKQNPDELLFLKLKTRFSDEELVTMIAVTRDAKVWIYLEGLARVQLKNWLRKDKTADDIFNVLKLNKEGDTLFESPKISFATRVDNDNPDELMYSVMTKYYGNERLETMFARAKDSATTTSLASKLEQEMWMS
Pcac251539_g15529.t1_2	contig_414_g15529.t1_2	0	NA	0	NA	No MOTIFS	293	MVVEAKNTSSTATIAAKLQVEQIQHWLDIQKSPGDVFKLLALNKAGDKLLDNPQFSTWVKYVDDLNKANSDKKTTLMSVLATHYDSEGLVNILEAATNVPASSKVVKRLETEQKWLTKDTPDELFKRLKLDKAGNDVVINPQLKTWISYMKEYNKANPKYQTTLIGTLVKNYGDENLAKILEAATKVKSMASTAKILQNEQFQLWMKKGWSPNTIFNVLHLDKAGDKLLSNPLVVTWNKYLSAFNWENPDKKTTLWAILKCHDYSDDSVGYLLAAARKIPGTEAITDHLLASY
Pcac251539_g16237.t1_1	contig_55_g16237.t1_1	0	NA	0	NA	No MOTIFS	753	MFTKTYGYDAVIRLLGTENNIATTGHFTSRLRTELATSWVDTGKTAEDTFTLLKLDKTAYKIFTAPPMHKGTTNPALDLYVAYVRQFNEHAKKTKKKIGLLDMFSKTYGDNGVAKMVEMGTNSADMMPLVALLLLSLFHIAQCMDMLQLRTLSPTTSQQFRVTTATFGAALPRVSWPSASYSRVTGQLLVNEASATPDQSRRLVQAQMMTDCSRVKPVSDEMVTLPKLAALLIPRSVMCSVEQQALAAQQAEASLVIIRDSIAGAFAAELSHSAYYDCTLGEETVTTNSSMFPELADPFSAWTCSSKPACVTSTCVLTGKTAAMSTDRFQACCFTSNWLQMQPRRADDEPVGLEMDIPVLLVSFQDGNRIDDTASIIGDTAVLVWAFNTEETPWNVSML…
Pcac251539_g16297.t1_1	contig_55_g16297.t1_1	0	NA	0	NA	No MOTIFS	192	MKLSNKLWIHWGKNPNDMFQYLKISKAGAKLDESKKFIQWFRFVKDYRDKKGAHWFVDYEIYHSLLKVAPEAKIATILQSLKDIKDLKNLAEIVQNYQFKLWVGRKETPDSIASLFGIQNRGPMGAERDPRFRRYGFCCEVNLRPIPGALSAATSVLEPDELDAPFWHQDTKILDIPAQKRGQGRDLDHKLD
Pcac251539_g16298.t1_1	contig_55_g16298.t1_1	0	NA	0	NA	No MOTIFS	148	MKLSNKLWIHWGKNPNDMFQYLKISKAGAKLDESKKFIQWFRFVKDYRDKKGAHWFVDYEIYHSLLKVAPEAKIATILQSLKDIKDLKNLAEIVQNYQFKLWVGRKETPDSIASLFGIQNRGPMGAERDPRYEILKEFTEVFKAGTRA
Pcac251539_g16302.t1_3	contig_55_g16302.t1_3	0	NA	0	NA	No MOTIFS	297	MKLSNKLWIHWGKNPNDMFQYLKISKAGAKLDESKKFIQWFRFVKDYRDKKGARWFLDYEIYRSLLKVAPEAKIATALQSLKDIKDLKNLAEIVQNYQFKLWVGRKDPRTDGNGERLEFTQDEALELLSLLASFGEESLWQALLQAGCFEVPERLLVPNVRFQLGTYCDVNAEQDYRFDVRGVCLLARLFALPAVIVTESNDRCHVEEATALLLFRLSFPRRLHDMASTFGRSRPAINRIFLWMNARYRDRMYFHLGVMGQRSEYAARPPEKDTDLKTCSAKCTAATKGCIAFSFKD
Pcac251539_g16613.t1_4	contig_8_g16613.t1_4	0	NA	0	NA	No MOTIFS	494	MRLLYLIGLTAVIYIMSIDANASVTGSNDGPSRATIEKLKSWFTSSNVTPQQLQSWLNEGKSADAVFTCTKLTKAGGWPFLKPQFSTWAQYVDELSAKTSQKGSSAISTLTRQYGDDKLYEMIERAKFLPETKNLATRLQADQMQHWIATRKDPDEVFRVLKLDKAGGHMLSSTAFSKWAKYVGDLNQKNTGRPSRRLGLDNPTGIFLENPVFITYLNAYFAGNKDKRTTVMEKFTKEIGNQCVAKKLIAAFSPNPLLNMWVSYMNAIITENPRKTSSLFSSLEPRFSDRPLLEILEAAKKYPTMESAATKMQTKTIDGIFASGKSPTETFKLLRLDNVGDGILSSPLFQTWKNYVEVFNKKRPNHQESWFDPIHINYIPFLVESIIEKAMQNPSTVRI…
Pcac251539_g16615.t1_2	contig_8_g16615.t1_2	0	NA	0	NA	No MOTIFS	138	MHASILAVLALCVAASILQATDARTPAGMATRRQLGSYKDYRHHPHKHDHDPKKHHRHDKDHSHYRRRLEDMDAKTTESSDYSYGKDDHGHDVYGHDVYGHDVYDYGYDAYGYKHDGYKNKHKGDGYGELQQGIRLRS
Pcac251539_g16619.t1_3	contig_8_g16619.t1_3	0	NA	0	NA	No MOTIFS	299	MHASILAVLALCVAASILQATDARTPAGMATRRQLGSYKDYRHHPHKHDHDPKKHHRHDKDHSHYRRRLEDMDAKTTESSDYSYGKDDHGHDVYGHDVYGHDVYDYGYDAYGYKHDGYKNKHKGDGYGEVFQAFTEMIQSRSRATLSYRSHYKSYGGGYGYKSYGGDCDDYSNDYYGHGNDYYSYDKGYGYGYYPDYCSSYGSDYGCDNGYGYYPDYYSPMATATATPATVTTATRATLAMSLLHRVLVPNDGGEKISATVSTVATNTKPVEKDSKPESKAKSSKEEAQSDATEKSKGK
Pcac251539_g16645.t1_1	contig_8_g16645.t1_1	0	NA	0	NA	No MOTIFS	155	MIEAAKQNPSTVGMAKKTESALHKYWLSQGKAPSDVFHFLFPKKLTEDILATPAFGIWTKYLVNYNKRYPEEQTTMIDGLRANYNDLNLLSMLNAEKNNRSMDKLVDDLKNAMVAKWVITGEKLADLQLRFSHVENGDEMIQRFKELKKVSGNSS
Pcac251539_g16648.t1_1	contig_8_g16648.t1_1	0	NA	0	NA	No MOTIFS	81	MIDGLNDSYSDINLLLILNAAKQDPNTKKIAANLQDALVDKWLAVKKDPTYLKETFRDVPTADEMIQRYSKKLTFLSGTSS
Pcac251539_g16660.t1_2	contig_8_g16660.t1_2	0	NA	0	NA	No MOTIFS	744	MIIAAQKNPKTQQLADELQTRQLQYWLDNKKTPADVFKLLELSKAGDNLLDNPQVSTWLSYVADFKKKTPRKSQESIPILTTHYGDEALSKILLEAKQTPILALNKAGDKLLDNPQFATWLSYVDDFNWKDPRISRISVMARYYGDETLTKMLFEAMKTPSTANIAAKFHEEQIQLWLNTQKSPGDVFKFLSLNKADEKLFDNPQFMTWVKYVDDLSKGYSDKKTTVMSVLATHYNNDGLVKLLESARNAPRSSKLVKRLEAEQKWLTKETPDDLFKRLKLDKMENDALISPQLKTWINYMKEYNAANPKYQTTLIGTMAANYGNVKLVKVRDEAMKVKGTASTAKKLQSELFQRWVQKGWAPNYIFQSVLHLDEAGDKIFTNPLVVTWGKYLSAFNRD…
Pcac251539_g16674.t1_2	contig_8_g16674.t1_2	0	NA	0	NA	No MOTIFS	270	MHSNTLVVLGLCVAVSILQATDARATARGVPVGMAPHRQLGSYKDYGHHPHKHDHDHKKHHRHDKDHSHYRRRLEDKDAKDTESSDYSYGKDDYGHGHDDCGHNDYGHGVYGHNDYGHDDYKRKGYGYAYKHDDHDYKGYGSSYSYGYKSYGGDCDDYSDDYYGHGNDYYSYDKGYGYGYYPDYYSSYDGGYGNGYYPDYYPAYGYPSYGYGYPGYFGYESATSSVGANGGEKESATVTTDAANAKSVEKESKTESKETKADATDKTKGK
Pcac251539_g16675.t1_2	contig_8_g16675.t1_2	0	NA	0	NA	No MOTIFS	270	MHSNTLVVLGLCVAVSILQATDARATARGVPVGMAPHRQLGSYKDYGHHPHKHDHDHKKHHRHDKDHSHYRRRLEDKDAKDTESSDYSYGKDDYGHGHDDCGHNDYGHGVYGHNDYGHDDYKRKGYGYAYKHDDHDYKGYGSSYSYGYKSYGGDCDDYSDDYYGHGNDYYSYDKGYGYGYYPDYYSSYDGGYGNGYYPDYYPAYGYPSYGYGYPGYFGYESATSSVGANGGEKESATVTTDAANAKSVEKESKTESKETKADATDKTKGK
Pcac251539_g16713.t1_2	contig_8_g16713.t1_2	0	NA	0	NA	No MOTIFS	288	MHSNILLLLGLCVAASILHATDGRTTPGMAPHRQLGSYKDYGRHNHKHDHKKHHRHDKDHSHYRRRLEDKDDKAKATESSDYSYGKEDYGHDDYGHDDYGHDDYGYDAYAYKHDDYNHKGYGYDNDYKGYGVGYSYGYKSYGRDYDDYSDDYYGNSNDYYGHGNGNVNDYYSYGKGYGYGRKGFNYYPDYYSSYGGDYGYGGDYGYGYYPDYYSSYGYPSYSYGYGYGYPNYGFGYPGYFDYESAASGADGKKQAEANSKSEKKETKSNDADKSKEAKSDAADKSKGK
Pcac251539_g16714.t1_2	contig_8_g16714.t1_2	0	NA	0	NA	No MOTIFS	288	MHSNILLLLGLCVAASILHATDGRTTPGMAPHRQLGSYKDYGRHNHKHDHKKHHRHDKDHSHYRRRLEDKDDKAKATESSDYSYGKEDYGHDDYGHDDYGHDDYGYDAYAYKHDDYNHKGYGYDNDYKGYGVGYSYGYKSYGRDYDDYSDDYYGNSNDYYGHGNGNVNDYYSYGKGYGYGRKGFNYYPDYYSSYGGDYGYGGDYGYGYYPDYYSSYGYPSYSYGYGYGYPNYGFGYPGYFDYESAASGADGKKQAEANSKSEKKETKSNDADKSKEAKSDAADKSKGK
Pcac251539_g16716.t1_2	contig_8_g16716.t1_2	0	NA	0	NA	No MOTIFS	288	MHSNILLLLGLCVAASILHATDGRTTPGMAPHRQLGSYKDYGRHNHKHDHKKHHRHDKDHSHYRRRLEDKDDKAKATESSDYSYGKEDYGHDDYGHDDYGHDDYGYDAYAYKHDDYNHKGYGYDNDYKGYGVGYSYGYKSYGRDYDDYSDDYYGNSNDYYGHGNGNVNDYYSYGKGYGYGRKGFNYYPDYYSSYGGDYGYGGDYGYGYYPDYYSSYGYPSYSYGYGYGYPNYGFGYPGYFDYESAASGADGKKQAEANSKSEKKETKSNDADKSKEAKLDAADKSKGK
Pcac251539_g16717.t1_2	contig_8_g16717.t1_2	0	NA	0	NA	No MOTIFS	288	MHSNILLLLGLCVAASILHATDGRTTPGMAPHRQLGSYKDYGRHNHKHDHKKHHRHDKDHSHYRRRLEDKDDKAKATESSDYSYGKEDYGHDDYGHDDYGHDDYGYDAYAYKHDDYNHKGYGYDNDYKGYGVGYSYGYKSYGRDYDDYSDDYYGNSNDYYGHGNGNVNDYYSYGKGYGYGRKGFNYYPDYYSSYGGDYGYGGDYGYGYYPDYYSSYGYPSYSYGYGYGYPNYGFGYPGYFDYESAASGADGKKQAEANSKSEKKETKSNDADKSKEAKSDAADKSKGK
Pcac252360_g3086.t1_3	contig_129_g3086.t1_3	4	114170199267	1	129	Complete	493	MTSTSLPDTATSSPTNTQLSKAPANAEALPAFEGDNENAAAQKPKTSSSIFPNDLLSSMTPYLTCQRCNSVTFVDLKRVRRKADQLAAAKVGEGEDTTCLYEQVPKCPGCGSTRYLRAGVVSFQEQIEEERNAIKEFERRRVPATALLQRIARGFLGRMEFRRRLVERERYLRKIKRAATKIQTRVRGMQARRRTVIERCLRIIRFMAPQILSYALASRPNEPPVFWYSNTAELSVFYWNYREYVRRSGGKPTLIKVENNVLEITRRVLRREYTLVSRIQARWRGLATRMVFREFKRQKGWLRGIQQSPAVKIQRLVRGVASRRRCQALQVTIKYPAQRKAYRKEMAAREKQTKALAFRQRLMAKYKQQFQINRTTRMIVPKVNVPLNAKKYGADSSDE…
Pcac252360_g975.t1_7	contig_105_g975.t1_7	3	156601024	2	541237	Complete	1273	MDMAMSNQLEDDLRRVLRLARAEARANKHKKNSKPQRQVEQRRRHDQYLTGSREERRTLLTAKMQGLSAVYGLDSRSRHLGDCSSKPVLYHRNNETPEDDQVLQQRLDARRTLYKRHFAGAMADSSGRKREMEHVLEGAAREARSSRAKGVGIGAAVLTESQAIYSAGAIENGALMLCAEQAAVMKMLTSKTNPVVVAMAICSEQRDLLPFPCGGCRELLADCGDFPVYLVNALGETEETRSSELFPRARHTEFTQILTKSQHSKSKRPPVRALASSDQTPLEVKDWATDHVLNWLEQDVELPQYRDVFERNNVDGCTLVLLEGSDLQLLLGITHPLHRSKLLTHLDRLRDRELLARGLDYTQLEDYLAVLDIDRVSAVAQLKTTFDRLDADHDGFLDF…
Pcac252360_g365.t1_3	contig_104_g365.t1_3	3	46164708	1	55	Complete	977	MFTLLSSLPFAVGQVERAASFELTTADYPTVVRSLADYQSGAAPTRLLRRYDDDEERAIGGGTISELATKFKGGESKLVDKLVNKKAHEVQAAKKLKLYHIEDTLTSSNINKLVNQVKEFNSKNTIKVSLIGTLTTKYGDQAVATALVTAERSTKSSSIVEQIRTLRSEQLVRWKKDGKSVTGVSTLLNFGNNRDLGQKFQVLDDYVTLVKKSDETLLRALIKGVGGEEKLGSVLYAARTNSATMEKATKFENSLITKWEGEHQLPANVFQWLKLYENVDDAFSADNLNRFMKYVEKYNVNEPNNKKPVIELYTNAFGDAAVVNKLVSAMNDPATSTAVKKLQAQQVKGWIKNEKSVDDVLAMLKIDIKERSSIVNQKVDLLEQFVAVKGADQNVIKTL…
Pcac252360_g13639.t1_7	contig_354_g13639.t1_7	2	491144	4	606749581370	Complete	1538	MRVGFVFALVVVTLIACFNGLASAEGAVVANNQRLDSINGLISRDITRRNLRATATTNGEERGWATSFTEKIGNLFKSNPGLSQKVETLQKNPTLVKNLEKATFTQKGSSKVRAWFMNMYNNSSKRDKFFILATLIMFPIGSTGMEDVEVIDASNNEVDKDLLLGELSLTIPPLETSPTSRNKSETSPRSPKRSPVKQHANLLNIDPSSTLAAISARLAVVIPPAESEIARINREVLAAMANRVWNAKNQGNSPRSPGGRQESDQPAPVSDSTLSSSPTSKGGMTPALYDSVISEEWVNRHLETCGAFLLPASDIVKSPTVDELDLDPEAFAFRKGGDGGPLGRAGMDRYSLYQMGMPKDLVDRLYRALYVYTNGFHNIINEIAAHCPPRFEKHVSSNA…
Pcac252360_g13422.t1_8	contig_352_g13422.t1_8	2	84476	3	82111500	Complete	1098	MLFARETPKAQNSKTRQEAESVSEIILVMQTPQRARGEGDGGGGTPMTPTRDNSTLLREQEAERERLRMDNFNQALRINFLEERLLRMKQGTDFASEDLESELAQLRITLEERDHELRQRNFSMIRATEAIDMLNAQLHEAQAAAARAREEAQRDAEAQLHQHLEQRGGVDAETAERWRAELDTALHNQQQSQLKVHELDLELQSQREAVAALTSQLQELQDVRTREQRDMELRTQREQQNLQQVEIANVKISAEMEHWKVVSTQREEQIAALQLQVETMRQEKQALDARYQAKLKRMEEQVQHQMEQLQRESENYRAEHTRLLTDREKTHFDKERLAMENESIKQERARLQAEIERMAKERQQLAGESERLRLQNVKLTAACEEQTKSLDSFKNDREA…
Pcac252360_g13086.t1_6	contig_352_g13086.t1_6	2	731468	2	1121465	Complete	1679	MADPDWEGDNWSSYPDAAAYESSCTQQDAGYDSNEYWRVDADVYRIFLELAPDFQGESVEIGELPELCRQVGRPLRDEHEQFPLMQELDTTNSMIILRHNFVTWLLDEIHAEERAKAPRLIPVATPAWEEVVQEVSEADLVLGNKSTVFYYNTITGESIWELPSLISCLWNHLKTQEKNHQELQISRDGIPDFLNENNDDTREMLQQLRELFVRYDDDKSGYLDPTEFEDLCVHVGQSINGREGLLDLMQQVDPYSSPVSDQPVVSWEALKYYWVVNAPFQRRTRLGEVKYSSWERVDLLNRRTTPALYRHTTTLQERWSHPAMEQRVADRLNHLFPSTKMDWTQKIDLFLDVQWQQAEATQVKKRLWNLETCWRVFTQFEHQMSRKQHVQAVVTHLQS…
Pcac252360_g280.t1_7	contig_104_g280.t1_7	2	771116	1	108	Complete	1762	MTDVPEEATAELAPAARPISGDSVPQRRVLYARKGVGSTQRRAGRRALAVPNWFDLPVQLPESHPVAARIQHNTLSRSLREWTAKSRDDGTQFATPKVSRLGSREEEEERKVRKMGAMVLKSAMRRRQHTRVRKLDGLGHMDRKNRLREKLWKDLSRFGLWPMAGPGDVHDQQSVENTVDAIWNQWQENAAKTPLSGVVSGSNGWRFDIGDGVMLDVGDDASGVFLTGVPSMPSSATPEAAGTESDVTSSRRRSSVFTDGGGFEAPEEEDNNEEEEGLSSDIGFSAARLQAKVQTPGLKRRKRLTDLHHYVETQLQKRLFRSWDTIEIAFTGSGDMTVNQIVKFLQHSDVQLGGNDAAKVKKILEDHVTAVQAAQEESNEEGAEEDHFIRGRTKSKAVL…
Pcac252360_g364.t1_2	contig_104_g364.t1_2	2	50168	1	59	Complete	477	MIRIYSVVLLVAAVLLAKVERAASFELTTADYPTVVRSLADYQSGAAPTRLLRRYDDDEERAIGGGTISELATKFKGGASKLVDKLVNKKAHEVQAAKKLKLYHIEDTLTSSNINKLVNQVKEFNSKNTIKVSLIGTLTTKYGDQAVATALVTAERSTKSSSIVEQIRTLRSEQLVRWKKDSKSVTGVSTLLNFGNNRDLGQKFQVLDDYVTLVKKSDETLLRALIKGVGGEEKLGSVLYAARTNSATMEKATKFENSLITKWEGEHQLPANVFQWLKLYENVDDAFSADNLNRFMKYVEKYNVNEPNNKKPVIELYTNAFGDAAVVNKLVSAMNDPATSTAVKKLQAQQVKGWIKNEKSVDDVLAMLKIDIKERSSIVNQKVDLLEQFVAVKGADQNV…
Pcac252360_g1285.t1_1	contig_105_g1285.t1_1	2	54150	1	74	Complete	171	MRLLLWALLATLVIVLSSCEAASVDTNKPLQRAQYSKLTSRGLAVDNTLDHDKRFLRGESKIQNLTGGDRDEAEERGVAQKIVEKTKGLAKNTVEALKRLKARYLKWEAKILERRFEELAKEGKSYADVKDQWSTLLYSGWWSTPPGFKRFLRFYDAWLRKNNYKHLAKQN
Pcac252360_g1418.t1_1	contig_106_g1418.t1_1	2	41,94	1	54	Complete	124	MRLPTILLAVSLFASGNAITTVKLPRVLPPNLLQDAQKEGRLLRTSVILNEDDEERAPLASLMKHDDEVAAIKQLASEFKDLNKIHHEALDVIRVLRKRDMTEEEATYVGNLYAKYLQDPKAYH
Pcac252360_g6054.t1_1	contig_194_g6054.t1_1	2	96172	1	103	Complete	206	MGAYKYLEELWKRKQSDVLRFLLRVRAWEYRQLPVIHRVTGPTRVDKARRLGYKAKQGYVIVRVAVRRGGRKRPNSKGIVYGKPKHHGINELKFERNLRSVAEERAGNKFTNLRVLNSYWVNQDATYKYFEIIMVDHSHKVIRRDPRINWIANAVHKGRQQRGLTSAGRQGRGLRKRGHRANKIIGSSFRQNWKRRNTLSLRRYRS
Pcac252360_g6326.t1_16	contig_196_g6326.t1_16	2	94596	1	113	Complete	1706	MRLRLKTGDFVYHEDPRLTRELDEFCDVDSMHTPKGPVILLGESGMGKSAFLANWLVRRKKMFQNWQSSYPEFIFSHVVGCSRQSCSVSNLLERILREIKEYFELNKEIPDVEERLSWQFPRFLEAASKKGRVILVVDGLHRLHTNNGESILKWVPLAFPPNVRIIFSGTLNYPTAKLSKVLNVGAGAAHTIPRGDDECGVGGDFYEKTSLSAQMIERIKMEAGRRNWKLIHVLPLAEEDRRRIVKKFISKNRDISYQDHSGSLRKAGLQLFEIQQNAIVGVPMSASPHFLKNFLTCLLWAVKEGFNIHTVFESWLAADSVAQLLESVLRSMEIGYTPDQVSTDDAMEFLSEFDGEDNISADTASAVSSRKSSVVVGDPGRKHSLHQDDGRTKIELARA…
Pcac252360_g7883.t1_5	contig_218_g7883.t1_5	2	103269	1	124	Complete	452	MTRRGVPGRGRSRYPRARCRGNHSNDPPSAPVSLQQGPICGECQALCPPKEEAERARTQELSRFERPTANAQALVPVKKYRRAAAGRDVWDPLELRPALVLLRTLRHLFSTVLPWPQSGFDAWEERGSTQAAEFLAVYHFINDRIRSVRQDFTVQRIEDASLVTALQQAARFYLLAGLRSVQLLDNVKNQQDWSDKLNDEQLASALSQLQVLYSMHELAGFSHEDVPELKDAGEFIAYDLLLHADMPQDVAWMLLKLSSKLRGRPPVQRALRAFIALQTDDFHAFFVQFNAMTMLERAASLRHFSKIWTRSLHMINKGVGKQDRFPLEELARWMCLADPQTEGEGGELAERLCNALNIQTQRHSPRPPTRTNNTDVADSWEIVDQISDQVASLTMTKPS…
Pcac252360_g10110.t1_8	contig_241_g10110.t1_8	2	441158	1	52	Complete	1809	MRIFSVVLAAALLANAATAAKSHQITPVQGLVHSRMDNWHDTKRLLRAVDSEERGFSAPNVEMLQGWFKKGLISDEAVGLLSLGNKADDLLTGSLLNAWVSYINVFNKENPSKKMKMISTLTARFGDEALSTMVETAKRIPKTEAIATQVQAKQIKNWMKAGETPDDVFELLKLNTAKSLLFDRPPVNTWLKYMDEFTQSNAGSQFSTIATLRKIYTDDELAEMIIVAAKNSKTSDAGKRVETELLRTWFNEMKTPTDILRLLNRRKPGQTSLAPIWAKYSDLFNKVDPRFKTDMLEDWLKKGLITEDTFKLLTLGNAADDLLNGSMLSAWVTYIKVFNQENPTQKMSLLATLTARFGDEAVSTMVETAKRAPKTKDIASKVQAEQIQNWKKLGKNPDD…
Pcac252360_g10830.t1_5	contig_251_g10830.t1_5	2	81186	1	109	Complete	998	MSQSPLRSVFERQSPDAAGMVSSLTQKGTKETRAAEALAMKDEQLKILGSQNAQLLTSLNAMDDEIGTLKMNKLRLEEENRSLRDQNFELQSKARAAETTLIKAQTGIEERETQVRVLTDHNTELLRLLEHEEAQSSSLASRTTQLKSDLEALETRYASLLASAKAHEEIATRATREGQMRAEEVRLLRNESDQLRACNVELKMKTQVELEALQEQLRVRKEKQYQLLEKLQQLEEAKRQSDDQLAAVEDKARKLHARNQELETQVQLEAKAKRAQIDANKNFFIENGNLQRDKYELQTRFDKAEQERSRMEAENRDSADQLREMAEKVFQLLERLKLAELGKTKAIDGLKQKEIELLALKKKNARLLKEGTQEGKARVKSELDKKVLLEQLQALKKHN…
Pcac252360_g15075.t1_8	contig_384_g15075.t1_8	2	22,70	1	92	Complete	98	MVAVVEARVILDDTADLLDSHRDLRRHRLHRALVLAVRETHEDPALGSEVGLDVTAIGGVARDAVEEEDRQLRLGNGACGGNRGGSGGHCDEERSDRH
Pcac252360_g3168.t1_1	contig_135_g3168.t1_1	2	116133	1	68	Complete	139	MRMSQVLLVFLVTLLVSCEATAAQNQLTIATTNSTATAKALQKFFNEDSKQNQNNGFLKVVTLSSSEEERASTSTGAITAGEGARVAAGTTVVANDEPLGETVTVTVYNNNGLWQRFLRWWNRLFHVSSSSTRLLREKV
Pcac252360_g5447.t1_2	contig_187_g5447.t1_2	2	92409	1	425	Complete	489	MTERRKADLKAEEDAAAAMKEAEKKEKEAAEEKKKTEEKETKEREMEILRLIPMQGKLLTCSADIDSVLEQLEGAAISTQGGNESTANAEIRALRSQTQRKIQEIEARMLAAPSKKEEGGPNVGISWRNIDWAQDNIKTDLITSTGQDGDEEPEDAVIDVEPAEREAPFEEVLQRQVLEKLDLTMLKLRHVLSIGTKEAAEEMKTQQREQEEQERKHEQQQVEDERKQRELDDAETARRRVMGLTSIEDVEGWIDEGQSLQDRLWLNQSLNRLMAFMEHPMGAEDSGNPYFNSVSQDQNEDQFDRLAKTGEPREDLFRTQNKSYGKRSGRRQMETKIVQEPHKLPTSTPSTRLSTKMHIRFVALLVAAAILSSFDNVSAATVGQKITPMTATSVDVAQR…
Pcac252360_g10164.t1_2	contig_241_g10164.t1_2	2	46174	0	NA	Only RxLR motif	694	MRLYSTALIAAITALLASGESAGLPSNKLRTLPDTPTNMLPNILSRSLRASETNDDNDEDRVTSGAIEKLAGLIKAGASTINANVHLRSSVAREQPADEILKMFKLEDGMDTALASPNLEVMANYVKELSTKNRNSKVSLIGIFTTHYGDDAVAKALVTAQKKAKTADMENTIRQLRNNQLSAWLNSEKSVDDVFNLLKLRKDSYAALASGKLEVLDDYMKLFNRAKSGQETLLGVLTKGFGGEQILAKLLVVAKEKPRTSELATALQNALLNKWLLSRKQPESVLKRLRLDKSLAKAMTDLNRDTLTRYISMYNTRKSNGKASFIGTLSAHYGDDVVTKALVSASRDVNTKAVAKQLRSEQLDDWLNNQKTVDDVFKLLKLRDEGYFALTSRKLVVLK…
Pcac252360_g11138.t1_5	contig_265_g11138.t1_5	2	55112	0	NA	Only RxLR motif	472	MGCPVIVLLAVVAFLAGVLAHDSPDQAYNSKMIAHYVPVVSNSLPKSTITTASKRLLRSYEAEVSGDERVNVPGLSKLDDLVQKILKSKPSTEKAVVKAWLQSPVHPKELLRALRLGKGTMKLDANPNLLQWFRIVAAYRAKNGDQAFSDLDIYYLLLKTNSAQDLTTLFRSLKDSPGLEKIAASMQKSLSGAWVSKALQEETYPVTVYNTLRLQEAGTKLDETPIFRQWQKYVETYRAKNAVTSFTDFDMFVLLQKTMPDENMVTLLHSLRKTPVMKDHADNMQRILFMMSKTSHTTMNTVWLQSRETPEEVFKILRLAKAPMGAFDETPELVQWLRYIKMYRDHIKESVFSDAQIVRFLTEAKPLRSGWEFATLFQSLKDVPDLKKLAENMQTYQFR…
Pcac252360_g9784.t1_2	contig_24_g9784.t1_2	1	86	15	119, 172, 191, 202, 223, 239, 260, 282, 296, 304, 310, 331, 347, 356, 506	Complete	661	MYSSYWKPNDGRESNVLTDHEALHRDEATHKAMQSDETTLRPLDLETIMSSKAAVKFWYLHRPKTMAYVHKNATVIQSLGRAFAVRKLREKHGAEYMAELARQDQARRDADTLKELSAEERAAKELDDAAYDARVEESRRKRREQIEAERRAEEELRMKMAAEASERRRLEEERKTAALAAKEEAERLAEEERIRKEKEAEEERSRQAEEAARLEELRLIEEEERRAAEDAEAARKAEEERLAAEEAARLAELEAIHAEEERLAAEEAVRLEVEAAARREEEERLAEEKRLLEEEEERLRLEEEERLAEEERIRNEEEEAAFLAVQAREEEERIAREAEEVRIREEEERRAREEAEERERKLAEAALAAKLAQEEAERLRLERIQQEKNEKYEQSLSRD…
Pcac252360_g741.t1_2	contig_104_g741.t1_2	1	43	1	52	Complete	368	MVFHHLALCNSSSATEPKLFKKRAPNVFRLLFPCKMLWQRAIRRLRVGARDEERVASLVVSGLMHGSSPHFRRQEQTLYFVDMFGKKVLRYSLATEDVGVVYEDTEDFVSAIGWLPDGRMLIVRMKHRQVLVLDQQSSCLELYADVSSVTQFRANELVVSNSGRVYLSNAGFDLAKMKSCCSTTLVSIDPVDRKVRVEATELLLPNGMVITPDGKTLIVGEALAGRLTAFDIVENGKLANRRVWADVGTLLGGITLDAEGCIWASVPQMGAYESPGGALIRVREGGQIMDLLGFRRNGISHGVHACTLGLDATGTEPNLYFVESVASKEATVLMQGHRTAQKNSILKRTRVAVGPALMPLNQNYCGGF
Pcac252360_g1107.t1_1	contig_105_g1107.t1_1	1	43	1	55	Complete	494	MCPNFSVLLATAALLAIAAATLTSAEAQRIQVGAPAYVRSSERFLRAQRTAGYGEERAFTLPGEGIMASLVGSMASRIAQNLNIQTWLLKGASIDDIFTQLSLKTAGSKIFEDPKFMTWVVYVTKAEKQNAGDVILAKLMTQYTPDSLAAMIAAAKKVSSTESLARVLQAQQRQVWLSTGESGDDIFKMIKLDEAGAKLFESPQFTTWASYVDEFNRNIPNKAVSMLTLLAKHYDDVDLGKMLEAAKKVPSTESIAAKLQSELKASVAGGKSPENFFRILKLDDTGTELFKSPEFPKWISYVDDFNAKNPGEAVPILAKLTKLYGEATLSEMIEVAKKVSTTESIAKKLQAQQNLQWLSKQKSPDDVFKLLKLDEPSLAILTDPKLSAWGSYLMVFNSK…
Pcac252360_g1271.t1_2	contig_105_g1271.t1_2	1	48	1	63	Complete	146	MRLSSFLVVVVATLLASCNAASTALRAGNLLPTTETSNQLRSSDIAKRYLRSRKTIDGDTQAEERATDIKRLWDWRYFTKSDLYKMLRNERFRLKMFDKWDDYTMEQIKLRIGEAKLTDERLVGMLVKYIQNYRVYLHNPPIKPQI
Pcac252360_g1296.t1_2	contig_106_g1296.t1_2	1	56	1	73	Complete	136	MRFHYVVLATAVAFLASSDFVVASVNVEQSKLVMGAETQILTRSLTADQNSIGDKRLLRADGAGDDKLPAEEEERESSFLEKTQFYYWYMLGRTPQYVYKDFFEGMDRSIVVENPSYKVWERYEEFYNEEKNEEEA
Pcac252360_g1382.t1_1	contig_106_g1382.t1_1	1	55	1	72	Complete	244	MRLPYVVVATLVTIFGGREAVLAATESNQATLALEDTPDVPVVARALNTDVSAKRFLRIETTIEEEDSEDDEERALPSGVTKLSEKLKPTAAKLNPLASKLAPMTEKLADKSMAVAVRLKPIADTFTGKLKPIADKLMPILKPLAEKLKTAPSVNRLIAKLKTFAEKIKNYKVGEHTIGERYTMAKFELWFKQNKTPDDVKAMLKVGEGAAVNTKNYDLSVQYNAFYRWAQRDKEVKAAAAAAA
Pcac252360_g1385.t1_1	contig_106_g1385.t1_1	1	49	1	72	Complete	164	MRLHYVIFAITATVLVSTNAVSADAQQDQISQTVSEIVAATQIDNRVKRSLRAYKNDDVEEEGSIDSLNDSEERGGGVISSDLMKIVKSRNTPIHLDIAGLNPNQQNKIVDILSGQTRTLEKFAKKLGMSSAQDTTHVNFPFFEQWRYLFRDGKKPKKVPEDWI
Pcac252360_g1395.t1_1	contig_106_g1395.t1_1	1	40	1	55	Complete	131	MRLYCIVLLAAAVFVAVAEASPLETDFRPSFLSQGGHIGRSLRVENAAEEMDDEEERIKIPIVDQITKYLNQKTLDYWLYRRKDPKEVWALLRLNGLKGRAHLNPRHEYYRTYLAMWKAAEEAAKNVDNIV
Pcac252360_g1401.t1_3	contig_106_g1401.t1_3	1	68	1	87	Complete	212	MLHVLQEATRAAMRLVDCVNLLVVLAFLVLTSCDATFAVANTDQTRAAEVAPVDALYSTRGVLDDHKRYLRSDTTTDEAGKNSANDEEREIIPASLHIALKRLVTKDDTIYTHGRGDGGEKEWWVTVLKKYRKVKDKFDEYFRKPFWYFRFTVWMANRRTPAIMYERLNVISTTGIGDKNYRVYINYLRFYEHFKGPTYNPILDFGPKVKID
Pcac252360_g1431.t1_1	contig_106_g1431.t1_1	1	29	1	48	Complete	125	MRVFHIVLLAIASLVLDINAVQNDDTGKRFLRKAHAENEEGSAGEESEERAQWTEVLKKLKSETFKRAKLELWFQQGKDPAFARQKFNIPASGEAMKNHKNYKYLQIFIKKYNTWIYHRFSSQRN
Pcac252360_g1503.t1_1	contig_106_g1503.t1_1	1	50	1	63	Complete	180	MRAHFVVLFVVATLVASTGALSTAMDSRGAIGITSPGTPKSKENGSPTKRYLRKKKSVDEGDEERVSTSQFSSVEKVLEKLPSLEKKEILDGVNQLSHADKAALTKRLASLERLEISLDTGKVPGIIKKFSDSKLVRLMQYNVWIQCKKTPEWVETNYPAFAKGFDTFYHNRMTPGYKYA
Pcac252360_g1576.t1_1	contig_106_g1576.t1_1	1	46	1	56	Complete	390	MRNFLLLLVLAFVAFTSGRATAHRPQLKVSKPELAQAAQWSIDDKRFLRATNAADEERGMTELMAKLKAWLQKFKSWFTKSKPVQKTTAQYQKLADKTMAKYQTLVYKREVTSAEDLIKKGVADDVLYQNKISPEAYFDALKLDPKLKFISDSPVVRANNPNLEKFLSYSSFWTGRKEVARAEDLIKKGVVNDVLYQNKISPEAYFDALKLDPKLKFISDSPVVRANNPNLEKFLSYSSFWTGRKEVARAEDLIKKGVVNDVLYQNKISPEAYFGALKLDPKLRFISDSPAARANNPNLEKFFSYSSFFYKSQAGKREVAKAEDLIKKGVADNVLIQNKISPEAYFEALKLDSRLKVVADSAHAWANNPGLEKFYKYSTKYYKNQAGNLD
Pcac252360_g2366.t1_2	contig_115_g2366.t1_2	1	43	1	49	Complete	910	MHLRYALLLVVTTLLVGVGASWASDLPGVFQLFNGEMNGFSSRLLRLREERGVPTSSIENFKSLFTSLKISDETLQRWLKNGKTADKLFIRLKLGSAKSEMLNKPQFATWVKNVDELSATRPDTKISTISTLKAYYGDEALSQMIIAAQKNPKTQQLADELQTRQLQYWLDNKKTPADVFKLLELSKAGDNLLDNPQVSTWLSYVADFKKKTPRKSQESIPILTTHYGDEALSKILLEAKQTPILALNKAGDKLLDNPQFATWLSYVDDFNWKDPRISRISVMARYYGDETLTKMLFEAMKTPSTANIAAKFHEEQIQLWLNTQKSPGDVFKFLSLNKADEKLFDNPQFMTWVKYVDDLSKGYSDKKTTVMSVLATHYNNDGLVKLLESARNAPRSSKL…
Pcac252360_g2430.t1_2	contig_115_g2430.t1_2	1	50	1	71	Complete	171	MRLSSTLVIVAATIAFASCEGASIINEHDRFSPVKISPVNYAPTTSDGNRFLRAHEETSDRDKSKEGDADEERHLSKLKRTFSEKLPTEAIAKLTRSKSLVDLSKLDDAAYLRAIDGNNNVLFKRIEDMGFNPETMLKKMIDHQGHSDDLLLKDFSKYWVQKYPDWKPKTS
Pcac252360_g2446.t1_1	contig_115_g2446.t1_1	1	54	1	67	Complete	160	MRPSYIVVAAASILSAHHDTLTASAANDVALTGVVSLGFLQLVGADQRISDEPRFLRGNKIAEGDNEERRFAENSKDLVNKLLKTNSFSALKNTDSLVVLKKAEALSDDHMKGVFKFASNAGMRPADLNKILKELPEADDAIRAVAVKEYTSYLKKIERL
Pcac252360_g2457.t1_1	contig_115_g2457.t1_1	1	20	1	33	Complete	133	MSLGFLHLVGADQSISDQSRLLRRNTIAEGDNEERGIADVVEQLMAKNLVDKLFRTNSFSAFEKTTNLGVLKKAEAAADVKMKSMLKTADEAGMRPKDMATKLNDFPDVDDALRSAALQQYTNYLQTIDKVVD
Pcac252360_g2573.t1_2	contig_115_g2573.t1_2	1	40	1	54	Complete	150	MAAILLSHSGVSAAPSDSSQNKLVAVNGAKAVKSTGTAERFLRRYAESDTRDNEERQWIALNTRIIDMLFGTSEKIVDPKLVDVLLGGTKIKAELDAALTRGERQVQVFEHWHAQDIKPRAITELLNIHPALEKRAASEFITKKERVGLM
Pcac252360_g2589.t1_1	contig_115_g2589.t1_1	1	45	1	59	Complete	181	MRFCYALVATTVALLAHIKVSSAEQTKLAAVNGPKTIETTGANKRLLRQFTDLDTEDSEERVEGAIVLNSAKKIDDLFGIKEVNKILDPKLADISLNGKKFGDGLSKKTLDEALTGNFAQKTNVFARWRANNVDPETVAKLLTSHPAIEKKYRFVYVAYKSYMETAAAKRLSGIKRKRGDN
Pcac252360_g2590.t1_1	contig_115_g2590.t1_1	1	51	1	79	Complete	164	MRLTYVLVLLEAAVIATLYATDASDVTLSGLNMANAVVLANDQENFGNHRRFLRTYKEDVATADDEDDHDQDKKNDDEEERMFSGWKDKLKAAGTIVFDSAGNTFFKLRNTNGNLQKIATLIQLAFLLPPRQSVNHRRDGAMDPLLLVLADWLAVPVRFFRLLV
Pcac252360_g2697.t1_6	contig_117_g2697.t1_6	1	24	1	52	Complete	80	MGQRVHDRQELHTELGGLVETSLRTLRQPQAQTSLNLNGEGHDRPLVCHRLEERTATQQLGTDTDHQPCLCIAVIKRVRP
Pcac252360_g2777.t1_3	contig_12_g2777.t1_3	1	48	1	66	Complete	116	MRLAYLFAMIIAATLHASGSALPTAQGAIQATLANVAASDIVGTDVERHLRQAEKHAAFDEKTKDEERFLTRFGNYLKKLPSKWKEDFAVKRAKEQLERSKKRPQWIREQGGTPTS
Pcac252360_g3116.t1_2	contig_129_g3116.t1_2	1	43	1	63	Complete	132	MRLSQVLVVAAASFLFASEAIAVTMDSNQAKISTVARGGPSKRLLRSYSKPVEDDSDDLDDSEERTGNGLAALATRWGYTVDDITAGIVKLNEKQLKKWQAVLNENIKQRKSEKIKEFNDAWRARHNIGRRV
Pcac252360_g3647.t1_1	contig_151_g3647.t1_1	1	48	1	53	Complete	69	MSPHHSVALAPILKKLVPLCFVTGAAMELFMVKTGFYDIVTVNEAERRQLRDEERREYLKARARAARDE
Pcac252360_g3750.t1_4	contig_152_g3750.t1_4	1	56	1	64	Complete	290	MRLSVILLAVSALALLENGSALSASVDVDEGTMVSKMAPAEAELLRVGLSNGDKKRFLRNHDDEERLAGANMFNIKKLEEALNNAGYANTLFQRWKRHGVDEAKVSRKFKNMGISTDTNAQELAQSYRTWLSAHAANIDPKLFDKAMIYGTLEDVTRAKELFGKWKSYGLESDNVFKKFQTMGVRNDNDLYKVYLNYVAWLNTHHPLKETKLTSAQEFLFHPSRIKRAKSDSAFAENLFAKWKDSGLDELPVYNRLRKMGLGKDNAIYDMYRNYVFWLDKHFPLPAIATT
Pcac252360_g3885.t1_1	contig_152_g3885.t1_1	1	41	1	50	Complete	132	MRFLLAAAVAVIALVSSPTAAVAETSNGVNLVNDNNQVFARSLRSHTDREERSIAEILEEDEDEEDRAVWTVNYRTWYMAKLTPTQVKTVLGVSQTEMNNVAKQLQRLYLGYYSFYTEMERKKEEKKRLATP
Pcac252360_g3886.t1_1	contig_152_g3886.t1_1	1	55	1	85	Complete	159	MRLGYLLLVAIAGLLACGDAGVAVSESKSLKLTAHGNLAAREHVGDLTVNCNNKRALRIQSGLEAEDSSDDPASTKGLADSDDEEERDLIISTMDRPKYWRWFRAGMTPYDVQQVLGLTGVRRLWKPIKRRVYKGYVVFYTEKCHEEKYRDFCKKHADT
Pcac252360_g3889.t1_2	contig_152_g3889.t1_2	1	51	1	87	Complete	160	MRLSYFVAVTFTGLLACAAASDSAKTVTASNDQVLSNRELIDTGANDNEKRFLRANQDTDDESEDSKTAKEAADSTKEEAESEDSDEERFSLIQTSNTPRYYWWFQNEMTPRDVRKELGLRSDSIKLVKRSIYKGYVKYYDTHCTYYENRKKAFCKAEEY
Pcac252360_g3909.t1_2	contig_152_g3909.t1_2	1	53	1	66	Complete	180	MICVIHVAGILVSATALLTFDLSEATNAQQGMISKLAAPDVVHSTDALASDKRYLRSHDYDEDDEEERAGGANAFDKAKLQKMLDNINYAYKKFAKWSTRGWSSGDVHDSVPKQLYNQYYNYRKDAGHASNLVPQLQPRHGQHYPLLLSYMREAIPQEPLGKQQIHVMVKSFFGTLITTT
Pcac252360_g3982.t1_1	contig_152_g3982.t1_1	1	58	1	70	Complete	184	MRHLVVMLALVVFVTSVGVASTAVENKLVTPESAVGSPDILVLARLHTEAQHDAPCVRFLRTHKSTENSEERAADNVLKALQLHKSGNALLNNPQLSVWMGYMNLFNKVNPTKKTSMVAALTAHYGDQGLTRIIEAAKKVPTTSTMAKHLQTEQIQRWMADKKTPEALESEQVSAVCLDIFRPF
Pcac252360_g3985.t1_4	contig_152_g3985.t1_4	1	14	1	20	Complete	33	MLRINERLGKLERRALRLSEERLLQLMARRAGE
Pcac252360_g4659.t1_3	contig_168_g4659.t1_3	1	37	1	74	Complete	367	MAELKYALQAMQTEEAKRARQREHVKNSYYRKQNMLRALRQEAKELELEYSHTLRLKQQQMEWREVAGALGSDEERNYSEKLVEQYMQLSIKKQQLVQENKELALLGSKFVKFQLKTQHLLDSEPKVTLEPPPITVTDVALEPLTVSKCHQISSQAFKEIKKFMADKSYLTTGLELFGWREQRREASDHVKFTLKKRFIGSNPLGMSTRAWRVVSSPRGLAGLYSSAMHLSMKVLQVVDDHNVIMYRVITNTSTKEAVQSLFLVSRFQMDSGYVILFRSVDRNRLRKIRPDGTIGDWDGGKQDKWLDMFTWTLFEDEPENENAVVFSYGGIVYSTLAVTTRVWMLEILSLALRWENKVVGPTLMLSG
Pcac252360_g5144.t1_2	contig_183_g5144.t1_2	1	48	1	66	Complete	357	MRVLSILVMLISAASVTTTSGNVGAAKIELDVERLPRELGADHQHIKRSLRQHDFNAESEIEPEDEERGGLGNVDDLITKIDDAVGMTGKVDDVVGKAEKMDDVVVKAEKLAPAMRWKTAVKETTERLGLVKQLSQDYKVADRLSLPTLRKLKRVKDLRAKDLLKFNKDTGGGMRRKIEPFEGIKIPPKQYLESHVGRELQRYDKDGNRLLSAAVIGDGDYVLLISSSKRPHDWVIPKGGWDKGEGIEVSALREVIEEAGIHARLNHRLGEIKYHDGKKGYGFLPFTMRTVERFDDWAESGRYRIFVSNTDAQILVENRPWMVVILKEADTTNGLVKRGELPQRDPALEKFELDMTY
Pcac252360_g5182.t1_3	contig_183_g5182.t1_3	1	53	1	61	Complete	371	MRVLQLIALIALASSCAAASAATDSDTTGVAKIKTGVDVPSRVLAANHKQTKRSLRRYEDEERGIPISDKLDDVVSKVDDVVGVAGKEAKATSKWEALIKKNADKITAIAARAKKLSVKSTQVDEVAEMAARSALVTKLSERYNYADKLSLSALKQLDEIEKVRLVDIEKGIKGTKKTADGMRRKIEPFEGMKTAPEQYLASHVGRDMQRFGKDGSRLLSANVVTRINEKGEKQILLISSSNPKKGDFLLPKGGWDKGENIKKAALREVIEEGGVGGQLAHGLGKVKFQEGADKYTYYAYLMKSSTVYDDWSESIRYRLWVSMDEAIEMLAGRPNMAEVVKRAQHVDNKIKAGILPEVNPGLAKVKLDGTT
Pcac252360_g5192.t1_2	contig_183_g5192.t1_2	1	72	1	90	Complete	376	MVIANHVWTEGIAMLSHFTTCTRRSTHHIGALMRLISLATLIAIVSSCATSSAASNSLTLLSSRAHASNHKRSLRQNDFNELSATEVSNEERNIVKVDKVDDIVTKVDDAFGKMHVQKLPANLNAAVEKAVMTADDIAAVAKKISAKYPKGLSESTMTQIKKVEEQRLKDLATYSKDTADGMRRKIEPFPGIKIAPKEYLGSHIGRDMQRYGNDNARLLSCNVISRPKEQGGGDVLLISSSNPNKNDWLLPKGGWDEGEDIEKAAWREAIEEGGVNGKLTAALGKITFKNKDDKKYRYYAYKMKAKTVYDDWSESVRYRLWVSYEDAIKMLGNREEMVNIVKRAKLADDLANANRLPKEDPRLAALDFLKPTAAIN
Pcac252360_g5194.t1_2	contig_183_g5194.t1_2	1	72	1	90	Complete	376	MVIANHVWTEGIAMLSHFTTCTRRSTHHIGALMRLISLATLIAIVSSCATSSAASNSLTLLSSRAHASNHKRSLRQNDFNELSATEVSNEERNIVKVDKVDDIVTKVDDAFGKMHVQKLPANLNAAVEKAVMTADDIAAVAKKISAKYPKGLSESTMTQIKKVEEQRLKDLATYSKDTADGMRRKIEPFPGIKIAPKEYLGSHIGRDMQRYGNDNARLLSCNVISRPKEQGGGDVLLISSSNPNKNDWLLPKGGWDKGEDIEKAAWREAIEEGGVNGKLTAALGKITFKNKDDKKYRYYAYKMKAKTVYDDWSESVRYRLWVSYEDAIKMLGNREEMVNIVKRAKLADDLANANRLPKEDPRLAALDFLKPTAAVN
Pcac252360_g5304.t1_2	contig_183_g5304.t1_2	1	49	1	62	Complete	229	MRIDYVVLIATTFLAATDMASGTPASQLMTPPELANPVSAFADNHNGKRLLRTGTTEDEDDEERAVTRLKIPALEKAVQASKNARVQNWIKEGFEVDDVFLVLNLDRMEGNIFASSKFKTWVKFATTLDKQNSGEAMIHSLIRKYGDVGLAKLLQHTKRGSTRAASEKMQRVQFDFWFKEGMGPQYMLRTFFKSNNEADIGKLGKSILSQYQTHLNKNHPNWSDNIHWQ
Pcac252360_g5398.t1_2	contig_184_g5398.t1_2	1	71	1	81	Complete	96	MKPSVGSKWKIDRQAISHGCVRGDWGEAEDDEVGLDYEDIKEHLKWMPIRGNSTGVTDRNVQRLRKMQRERELREELGEKEERKQRCPCLTTSDVL
Pcac252360_g5436.t1_1	contig_184_g5436.t1_1	1	38	1	53	Complete	135	MKRCYILAVLAVAFLAIGEAVVTSGYRNRKLAENRSQRLLRTAGTTPVDATDEERGFQAILLGRLSNLATKARLPKTAKNLQFRAWLKAKWDPNRLYEHFGFTGKELAVVRKDPNYDVWLEYSKIWLAKGGRYMA
Pcac252360_g5449.t1_1	contig_187_g5449.t1_1	1	53	1	78	Complete	132	MRVCYAFLIAAATCFAGAAIVSEATELGDAQFSKNVSPDAANSIEATQTTATRFLRNQEDEEDLDEEDEEDEEDEEDEERAIISVKQLNQIMGHLNGKGAEKAFHILQTLKLTTNQREAILKLHVAKLHGNA
Pcac252360_g5488.t1_14	contig_187_g5488.t1_14	1	23	1	34	Complete	70	MSQLRSSREESFLESTHGSCQMRHLRLEAQHRLEERDGELVHRTNVILTLQAGPFVSMLFFVTHTLVMRG
Pcac252360_g5511.t1_2	contig_187_g5511.t1_2	1	50	1	63	Complete	233	MRVFIALVVALVSLLATNSAVLAATASNPNDLVPLTSPELIENRQRDSVRFLRKQENAELDNEERGITDIGNYLTRLVSKSAKQKHYLNLFEQSYDVVAKKGGPNRLKKALEKLRNSGVSEDKLKGLDDAAENYSKECCINGTPGINWLCNLVVGVACPYPYLSDALDDYAYLPFVVLLVIFYLLVLKLVPETSGKNSQEIQAEFDSLRTTSMYTKQSIYVVNVSILHFDSKV
Pcac252360_g6424.t1_12	contig_196_g6424.t1_12	1	64	1	82	Complete	179	MFFERKLQVERRAFVAQSKHRRLTFCKSSHEILYLIYHIRECLSENILGQADAQVLHRRRQKERALRCIGRGNSPIEVNGDEERWEIRRCKLDLSRQFVLDTRDNLVLDTQSFQVRVDDRLDRVQSRRFLQRCDSYCNVKEFKIHTEMNFHSQILSRFGFRGRRKLPQLQGHGHALGSR
Pcac252360_g6858.t1_1	contig_206_g6858.t1_1	1	42	1	55	Complete	233	MELYHVVLVVAALLFASADISSATRASKSKPTRVLQKTHTTRLLRTYNTGVEEDEERGISMTIPGLEKVSKAFTSSKTKKLQGLLTADESLGNAFQKLGLSKMLIANPQTGLIETKMVVKFLSSRNYKVWSQHAAKLNKNDPDTAMLTALTDALGEKEVAIMILLGKHSSASSTAKKLETAQFNKWFATGKFTPDGALENVLKVKRSKIHRNPREKMIWGDYMKYVRNRVLNH
Pcac252360_g7677.t1_1	contig_217_g7677.t1_1	1	48	1	63	Complete	134	MPIWRAFLAILIGLLGTCDAATVAASSPKTLAAGPMMTRESLIENTKRFLRKESVKNNEAIDEERGLKDTVEAARIAALKLNIPFWLVTGKETTDVIKILKMTYPLIDHKNWKVLKSFVKADGKLQHSLYPVGK
Pcac252360_g7682.t1_1	contig_217_g7682.t1_1	1	48	1	63	Complete	134	MPIWRAFLAILIGLLGTCDAATVAASSPKTLAAGPMMTRESLIENTKRFLRKESVKNNEAIDEERGLKDTVEAARIAALKLNIPFWLVTGKETTDVIKILKMTYPLIDHKNWKVLKSFVKADGKLQHSLYPVGK
Pcac252360_g7849.t1_13	contig_218_g7849.t1_13	1	107	1	146	Complete	153	MEGYDCVKSLCAGSCRMKEKSARSNTLILLQTSLSCWITSCVEPKWALELSPSAAKVTLQRSSSTLWLPVSQKISIARGSRTSSFQGAMESRTTWTSSMSRLNLARRLLRRRSGSAWKFTRLCTMSSAALYRNSSTTCSVLALPVEERGGGAA
Pcac252360_g7904.t1_2	contig_218_g7904.t1_2	1	48	1	60	Complete	422	MRVHYIALLVGVLAATACADLLRTDSKITTPLVARSPTFDRDGVASKRGLRAHKPSVDNEERGIFDTVDDFVKNLLKEKTGWAPIDNLIENVSLNPKIKEMLQKNTPVDDAFIALEVDKATGNLLDSQQWKDWAVFIIKRNKKDPDESLASALSIKFGLDGASKILATAAKDPKTKEIATKLEEVQLKRWLDYGFKPDQIFNSLNLNEKVDNIFESPQFATWVSFLTAYNKKNTNKKDITELDVLLQHYKEDGLVKLLSSADNANNPRTQKYLDELFPHWLDQPTHPQNIFNMLKLDEAGDGLLTSPLLSKWVEYMKAFNEKYSFAQTGMIKTFTRSYGDEKLATMLQAAAKASDVDTAKIAKNLQEAQFKHWMNNKLTPDDVYKTVLKLESTSSPNAD…
Pcac252360_g8024.t1_2	contig_219_g8024.t1_2	1	98	1	115	Complete	222	MVAIAIGIGSNAGDDEYAVNENDDDLDLTDAEFAEQEPQFLNYHLYQTSFFSRLVTTELSYCNAASTVAKNKNQPILLRNTGASITHRSVGDDNIAIRSLRSVDTVVESDTVDDEERGIPGVSRLSEWVKKGKVKDLIGYLKYKLSIKLGKKDTDIFKRWTEQGKDMDDLYKLWLRADKKPDVVYRIMGIQAAHPYKSLHLNKYVAYRNLYNNKHGIKLYRA
Pcac252360_g8098.t1_2	contig_22_g8098.t1_2	1	50	1	70	Complete	142	MRLSYFLLVVATTLLASGSAATASGRLMDVSAMESPELTGMGQAIGSEKRSLRYHGNDDRADEEEDEEDEERKGTNIYATEKLNEMLASVKRAQNGDDGGLEKVYKRFAKWKKANYNPYSPPAAVDQEKYLKLRQAYRNWAY
Pcac252360_g8100.t1_2	contig_22_g8100.t1_2	1	50	1	70	Complete	142	MRLSYFLLVVATTLLASGSAATASGRLMDVSAMESPELTGMGQAIGSEKRSLRYHGNDDRADEEEDEEDEERKGTNIYATEKLNEMLASVKRAQNGDDGGLEKVYKRFAKWKKANYNPYSPPAAVDQEKYLKLRQAYRNWAY
Pcac252360_g8102.t1_2	contig_22_g8102.t1_2	1	50	1	70	Complete	142	MRLSYFLLVVATTLLASGSAATASGRLMDVSAMESPELTGMGQAIGSEKRSLRYHGNDDRADEEEDEEDEERKGTNIYATEKLNEMLASVKRAQNGDDGGLEKVYKRFAKWKKANYNPYSPPAAVDQEKYLKLRQAYRNWAY
Pcac252360_g8104.t1_2	contig_22_g8104.t1_2	1	50	1	70	Complete	142	MRLSYFLLVVATTLLASGSAATASGRLMDVSAMESPELTGMGQAIGSEKRSLRYHGNDDRADEEEDEEDEERKGTNIYATEKLNEMLASVKRAQNGDDGGLEKVYKRFAKWKKANYNPYSPPAAVDQEKYLKLRQAYRNWAY
Pcac252360_g8185.t1_1	contig_22_g8185.t1_1	1	49	1	65	Complete	184	MRVRTILLAVTAAVLASASGASTFHLSKTASTDLEHSSVATQSAFKPQRRLRKHDSKVDLESDDEERANSTWLSDMLVGFKRMINKVDDMDDKAAGMINKVDDMDDKAAEMIKGKTPVEAEKIYHKLLESLVPNLQVLERKGITPESLKNHAKFKDLSKNEGEYLEQFYKTYWETLQRLKNVET
Pcac252360_g8244.t1_2	contig_22_g8244.t1_2	1	51	1	72	Complete	140	MRLNLVVLAAVITLVSRYTAVSTASPTNQINLSNLNQAVDTIQNHAGDGNRFLRSAKIVDDSDDDDIDSDDEERGGKTWAEKFAKWHERGESADDVYGRFALEPVVRKAYKYGQIGELNKNEYYRKWAAYSAYLKDKGLN
Pcac252360_g8310.t1_2	contig_22_g8310.t1_2	1	15	1	28	Complete	89	MKTSGVGDNGVSANRFLRMQGTSEYDDEERGRFKDVIDKAVGKAKRLATYNKWIFSDKPPEWVALNRPDFAKGYKKFWENRLVRGGKYN
Pcac252360_g8479.t1_1	contig_220_g8479.t1_1	1	20	1	36	Complete	115	MTTDSNQIFNVAPPTNPSQRLLRAHHIAIQVDADSEERSLAPKEMNEMMKKLTTKEAYASELGILDKINSNLNGGALMRFMQTHEYQKYRAYMNYLNAMQHDKKYAKLVAKIKGK
Pcac252360_g8503.t1_1	contig_220_g8503.t1_1	1	49	1	65	Complete	188	MKASASMRQARALAVLIAVTLLVACEAFSMDPASDKMSKVSSPTSQVQRLLRTRHTTNTGNAESEERSLTFEDMMGMMTAMKSKEAYASELGIATKMDDFINKHAPDIEIFKGSEDFKKYQAYMNFLNVMQHNEDYGRLVRMIKDGNIDEKLFKALLAKIKNVNPKSKPSRWKLVKQISKLVTLKIKK
Pcac252360_g8520.t1_1	contig_220_g8520.t1_1	1	34	1	52	Complete	348	MRVLQLIALIALAASVATESDARVLAADHKQTKRSLRQYDPEELGEVNSKNEERVSTGIIDDVVTKAGGLVDDVMGKVDDVAGKAGQAGKASSKLKELVTKNMGKLEDMAAHSSLVERLSGRYKYADKLSLSALKQLDEIEKVRLVDIEKGIKGTKTTANGMRRDITTFEGMKTAPKKYLESHVGRNQQRFGKDGSRLLSANVVTRLNEKGEKQILLISSSNPKKGDFLLPKGGWDKGENIKKAALREVIEEGGVGGQLAHGLGKVKLQEGTDKYTYYAYLMKSSTVYDDWSESIRYRLWVSMDDAMEMLAGRPQMAEVVRRAKHVDDKIAAGTLPELNAGLAKVKLD
Pcac252360_g8699.t1_3	contig_221_g8699.t1_3	1	29	1	63	Complete	166	MRLANVLLVVIVVYVASVNITLATSDKSRLLRLETSTANTKGDRSLPNIGTNNGGDNTNTKAEERAVHFSDVTQWIKTLFKKWSQKWLNMRRQKAAKEAADDFSPETIDKMVLNEPFKRAIFTRWNNYRMEDIKLKLGDAMLNNEAIAAMLVNYVQNHRVYRWARS
Pcac252360_g8925.t1_5	contig_224_g8925.t1_5	1	54	1	64	Complete	148	MFRDVLVAQLVARDRVWGRPQHVRDVAVRQKEVARHQCANQNIRHGHRERRRGRKLRRPEASAEERRNEVDRHQRQLSLRDAEEAVATAHDARVVFLPLRQVKRNGHGRQRNVRAQADTCLARGSSAQDIEDRAHGVTAVIEQLTQRG
Pcac252360_g8982.t1_6	contig_227_g8982.t1_6	1	60	1	94	Complete	100	MRGTKIFIQSGSGTCLSTRSSCSSKSFFWICFCDSVESCVSRSSSRIVRRWPVPLAPPYRLLRRELLSISVSSIVDSTPPLLTPEQHVEVVRKEERLSFD
Pcac252360_g9277.t1_3	contig_232_g9277.t1_3	1	38	1	49	Complete	341	MRLSQVLIAFALLVSCTTSLEAGRRTLASKQHAVDSTRSLRVAQSTFDEERIIPELTKWFRTTYWLNSGKTDEYVKKALGLDNLSGATLKSAPNYVYYEHFLDALEGRVLKSWLAEGKSTKSVWADYKLEDIPTAQLKDNEGFKTYLRYAIMEDNYIFKLKSNDQLVKVDYSGTRAEMNAKVDMWISLKRPNWYVKKMLNLDHRSINAFRNSPNYPRYERFEDAMQEVTLKDWLAKGYSTKHILTSYKLHEVPLDKLERNDNYKMYVRYATMVDDEIFNGGKKVKVEADEIPLEVNTKVEIWASKNRPNEYVEEILGLNGAADKTSANYKYYEYFLTLKKG
Pcac252360_g9309.t1_2	contig_232_g9309.t1_2	1	37	1	48	Complete	308	MRSVALLLAALAFLENLDAPLAVNSITRGQHHTPPLRLLRSGTPSDEEERKAINLPVVNKLKDAAKRTTSKISDTTKIGMMRFQGKTADEAFTLLKLDQAGGNLLERKKFSAWVSYMTMINKDHPKTAMVTTLTARYGDEGLAKMLEAGRKVKATSGIATKLQVAQMKVWLRNEKTMDEIFTILALEKGVDKLITNQGLNALATYIHLYNKQDRGKETSVIKEVMTFYGDEAVSKTLQAAKMVPETHTLATALQTAQFKLWFTEGAKPFQIWKMLNMKKETWMMNPDAQVWRGYLEFYKLQKAATVPK
Pcac252360_g9310.t1_2	contig_232_g9310.t1_2	1	42	1	55	Complete	349	MRLYGVVLLGVTALLARINASSDAEAATTSFAVAEHGVPTARSLRIGYITKEDDEERMVNVKSLVGADTISRSVSFDTLRAAKSDTVLSQLLIAWKKIPDMEKVATSWQNMQLQTWLESGVSPQKVFKYLMLDDEAGNLFTSPQFKTWLDYSMDFKKANPRADTATVIDTLAAHYSDTALARIIKTAKADPTTKIRGAFFENALLGKWVKDGKSSTYISNMLGRQVTPDDAFKLLSLDRAADNIFARSEYSTWLKYAIAFKRENPDVETKSVIGTLLAYHNDENLSRIIKMAEQTSTTKKMAAYIKNALLDEWVKANKAPAYVVNKLGTSSDDRKELLNTYLNKIKALE
Pcac252360_g9313.t1_3	contig_232_g9313.t1_3	1	42	1	55	Complete	460	MRLHGVVLLGVTALLARINASSDAEAATTSFAVAEHGVSTARSLRIGYITKEDDEERMVNVKSLVGADTISRSVSFDTLRAAKSDTVLSQLLIAWKKIPDMEKVATSWQNMQLQTWLESGVSPQKVFKYLMLDDEAGNLFTSPQFKTWLDYSMDFKKANPRADTATVIDTLAAHYSDTALARIIKTAKADPTTKIRGAFFENALLGKWVKDGKSSTYISNMLGRQVTPDDAFKLLSLDKAPDNLFASREYSSWLTYANVFKEENPGAPSKPLIDTLMAHYSDQKLARIIKAAQTNRLSKLRAAQFEKELFAKWVENGKTSTYISNTLGRQVTPDDAFNLLSLDRAADNIFTHSAYDTWLKYAKSFKEENPNVKTDPVIDTLMTNLGDHAVFELIKRAEK…
Pcac252360_g9348.t1_2	contig_236_g9348.t1_2	1	41	1	53	Complete	151	MRLGSIFFAAAAALIISCDAASTATVTSSDAVQPTPAKSVRLLRSVKTGDDSEERTGIQLTSIDDLLAKLKINEAVALKNLDKVDDELMQKLRENPSWSQKIQSWKENDLNPTEVAILLKERPSLSRKDSTEWNAWKIYAAQYLRQVQGLS
Pcac252360_g9363.t1_1	contig_236_g9363.t1_1	1	49	1	67	Complete	125	MRLSSIVLVAAAAFLAHCDAAPPASLTKVSAIIVPDAVKSVAAPTNTVRHLRGESQKQTGVVDSVDEERGSVQLSLVDEVVKKLGNSDDAAKKLIASDDKLAKGLATGIDNQLDEAGSIKFLVNW
Pcac252360_g9366.t1_3	contig_236_g9366.t1_3	1	50	1	68	Complete	260	MHLSSILLAAAAALLANCDAASTASLTKLSAINVPDAVQQADVAPAKNARFLRSKHHEQDNVKDAEGEERGAAQVNLLDDAAKTLGISDDAFMKWIRSSPALKKAAEVAPVISKSSQKEKEMSLFATQIQRGLDESSDVNFIIGWWKKQNLQPKEALLTVKTKAQESAYDKFLVQFLNGNNAAKPAPQKLSKQAAEVEQKINANKDIKRMVDWWMYSDTGIAAAKASIKGDTGKDAYKLYLAKYMNKKHGLNPGAWGNRR
Pcac252360_g9641.t1_2	contig_24_g9641.t1_2	1	55	1	71	Complete	227	MRLHVTYALLAAGIALLASTNIVSAATDAAKNSQIEAPIVVHSPSSRKEIDNAKRFLRATAPTYDGDDNSEERMVATMINGALGKMGSVVETGGAKVVKEVPKLEKYQKWLKTGLSPSQVRVDVLKKEPWQALRSILRGDDSYQYLKFIVDYNRRQPGSKIPKPASKMQKYELWLYAGLSPSQVRVDILKKAPHMKLEVLAEHKDFWQYAKFMVEYKRLNPNALVAI
Pcac252360_g9679.t1_2	contig_24_g9679.t1_2	1	44	1	63	Complete	284	MHFMYLLLVAATVLLSSLVISAKQSTVAEADTQPNSIDVGDAKRFLRSNKWIDDDSTDYAEKEERGTTANMKDAIEKLNRWLDRAKSPGQVRIIKLPKAGYSGEKLDDLAKQYGDAYRARGSVVYQVDEPASLYVHAFLEPKQSAQQPMVELTNTLGEVKSLLKVVLDQSVTCPMAGFCYRDQMFSELMEPNDINNYYDDIEQLFKLGAVDGTPRTPPSVTNPAVPSAVKTTPPAKQTFEVRPDAVFDGRSVGRQPAYNILRSGPPAVKYCNRPSWRSNILYYG
Pcac252360_g9865.t1_3	contig_241_g9865.t1_3	1	42	1	59	Complete	288	MRSLHFLLVITVGFLASLAVSAAPDSGTPPVNAVQNNRYDSRSLRDGGAAAAHTGEDNEERATIRYGKDLVSDKAATKELLKRLVDSNVPVDIVKEQFLNMPSSMKSFQQLFNHPNWKALDKYVQMVWQKQNHGKTLVYAKIGTKDYSKEKTQEELLKWLVQEKSVKTVGDDLGVWGLARNDPIAHQNRRAFAMYEKWFAVVPTIKTNPEKYSNFGSGYHTKKETEEVLTNWAMSGDPIKKVLQTFKLTGKSASQMAKHENFPALLMYVKLYLDLKPFRDARARRPIS
Pcac252360_g9877.t1_2	contig_241_g9877.t1_2	1	43	1	54	Complete	79	MLGAYLQLVQDRQEAQVSHLEPQGNHKGLHSVFLLSGRCDHSRSLRVIQNQEPEERLWASSSNVSFSQDVEVARLGDEE
Pcac252360_g10073.t1_2	contig_241_g10073.t1_2	1	52	1	65	Complete	465	MHRYSIVLLATALLAYANDASAAITSKTTAADLPADIPPLLTANHNGVPTKRLLRDYGTTNADNEERVGLAGLIQADIKASLRSSQLEKLNKFVTKFNHNKNLENQVSLIAPLSAKYGDDAVARTLVELERNAEYLTPTMTNLVKKLRSEQLTDWLKNGKSVDDVFNLLKLKDDGFKLLHSRKFQVLEDYITMFNREKSADETLVKVLATGFDGDGNLVALLERAKTIVRSFNKANELETALLTKWRSDKLPLMSVWSRLKFSDDVDEALSSGKLSMFSKYVSSNYPNSEKSVLEQFTTKYGEVAVAKALVKAKKNEAMKDFATKLQAWQLEGWLAGQMSADDVFNLLKIKEDGIKFMKSRNLDILGEYITLFNSNKSPTEKTNMFRVVRNGFGGDGDL…
Pcac252360_g10161.t1_1	contig_241_g10161.t1_1	1	48	1	61	Complete	338	MLLYSIALLVATAFLACVDRACVDCNSKPITPSLSAVVESQRTVPTQRFLRAYDPADVDDEERAGVVDAIKAGAANLAESAKLRIFLSKKKSGVDVLNSLKFGDNVADALVSSKVESLKKYIAMFNQKNPDEAISLIGTFTARYGDDAVAKALVSAERRGGSKVAELAKQLRAEQLSFWLDSAMAKTDDGTAMQARKLMNGLLKQWRHENVEPARFMKLLILNNDVEKVLRSGNLGIFDKYIAMFNERNPHTPVSLLAALTSKYGEANLAEAIVSAAKRGDMLAARLQMEQLGGWLRRDMSVNDVFKLLNFKNDGTAFISRTLDTLEDTFCYITEQKE
Pcac252360_g10163.t1_1	contig_241_g10163.t1_1	1	53	1	69	Complete	195	MRLYFIVLLTAAAFLATTKVAAATEAPRTSTLVSPAVVPSKNAAQGGLIARKRRLRSNKAASEDAISTEERGITVTGIENLVKSSSKKAQLKLWLTQKKSTDATFKLLNLERRRNFIFGSKEFLTWANYVTKLKKEDASAAMIDTLLKHYDEGILARLIAGTKTSNAPMMKKTCDRLAGGAVYEMDDSWETSNCC
Pcac252360_g10205.t1_4	contig_241_g10205.t1_4	1	52	1	66	Complete	460	MRLPYVALVAAVALLAVANAVSLTSDAKRNRPEFSPTTRSFAVEQQHVRTQRFLRTYTTERAVSNEERGINFKAAFGVDKIKTVWTDHKLASYLKKGKDGDNVFLKLKLNKAGESILENPKFLAWEKYVTDYNAKPGNKEISMISTLAKHYDDDVLAKILDTASKSPVAHTKRIGSSLQEQQVKFWRDENLYPTDVFARLRLNGKDKLDDILTNPSFFALNRYLVDYNVRKGHSLTMVEVLRRGYGDEAVAKMLQQTATNSKDVKTQEMAVRLQVELFKSWKKIGFNSDTVFTRLGLDHKGVTFENPNFAVWEKYVRNWSGEKTTPFDSLLKKYGENTLATMLVAPREKFGENEVITLLQSQLIQKWLGMIKDPNDVDKMLGIIVHEALYMLHSPTRLP…
Pcac252360_g10219.t1_3	contig_241_g10219.t1_3	1	52	1	60	Complete	503	MRFFPFFVLLVASVLLANGDALEKTTEANTISSYQLLVPTPFSAKYETHATRFLRANDDEERVLPILAPSVSLFTNWVKAMGLKVTDSVRARYWLWRKQSIEGLFKQLKLDGGLNKILANPKFNTWATYVNLYNKKNPGKEVTMAGILTNTYGDLALSRMLEVALNVGNQRKMAAVLAQQQRQGWQSAGKSADDVFVLLKLEQAGGDLFVSPQLNTWYNYVTMLSKNDAKATMASVLRAHYSDEALSKIFQEANPRVSRMRFVRMWLETAVAKNRPKKTPSPDEYFKLLKLDAGVDKLLANPKLETGISYVSKFNAKNPGQETTTIQTLTKFYDDIELAKVLEAAKKLPQTEKIATELQTAQINVWVKKFSPDDVFKMLKLDAGVDKLLTNPNLIIWIT…
Pcac252360_g10226.t1_1	contig_241_g10226.t1_1	1	51	1	66	Complete	276	MGLQYMLVVMLAVVALSVDASLANTESKKTNLNVRLNRVLTDGLSDIGTKRSLRAEKVIEVGNENEERGQVSNIFAKVGRLVKRKKNVDPKVIAKVESARIDSKAMANAVPAIPKELPTVSRMSKEDKTLTKKLNDFVEEKRSLDAVFTSQVMNKWNNGLFSAEGLPMYVRYSEMTAKRGGHDTYGVNLLVTKVGQEKLVKAVNIGLASGDDLAIATADRVRAGLLNKWWKEGRDATDVARFLKGGGVVVPTVNKNVVKLYRDRFNIHKLSPKPSA
Pcac252360_g10235.t1_2	contig_241_g10235.t1_2	1	56	1	61	Complete	404	MTTKSSSGTPFSIVRVSAILAFLACINAASAATTSKGVNVQPRVINFEHNDVSSQRFLRTEERKLGISLSGLEQAASGTKSWAAKLIQKLQLKWWQLRKKTPNDVFTKLKLQQTGPNLFESPGFSKWVAYVTKNSKEPPDMTIFSTLAYHYSDDALAKMLLTAKQGESTNTLATKLEGMQLTNWIHSGKSQDYVFKTLALDQAGTKAFANPQFARWTDFIAQTNTKNPEMAIFSTLGIHYSDDALVKMFAAAKEVDGTKALATKLEGMQLTNWVHAEKSPDYVFKTLALDKMGAKGFENPLFARWTEFITKANTKDPDVAIYTTLGAHYSDEALATMIATATKVESTENLAANLRSLQFEKWVSQGKTPESVNTMLGVATNTDDLTKKVSRDYEKFYGK…
Pcac252360_g10501.t1_8	contig_243_g10501.t1_8	1	43	1	52	Complete	60	MARSRCNVKIRGPRSSWLICCFLLLVDVVVVELDSPSGFFLARFLRRRPPEEERKRTSVS
Pcac252360_g10547.t1_1	contig_243_g10547.t1_1	1	45	1	50	Complete	72	MGYSSLITLRQLDTMVGISPYSKVTRGQTQASSWRLWTTTNQQPRLLRNEERREGRTRGLTRTRLERNSARK
Pcac252360_g10560.t1_1	contig_243_g10560.t1_1	1	55	1	76	Complete	184	MRLAFLLFIFLVGFNACSSFYLNAKQFEDRDHINTEPLSGPRFFTGNKNSALSKRGLRSYDGPKKNKNNIDDKIKEERAGIPGLSMLDDLGYKLALDRKMNPADIFPRLGFVNAGELVGNPRFIRYLQYVIEFRENRAREFLFSDDKLFDLLWDTTKSEAYLVTLFQSLRQYPTVKKLGDKMQP
Pcac252360_g10841.t1_3	contig_251_g10841.t1_3	1	58	1	80	Complete	171	MRVYRHYLMLLAAAILLARQAEALSPSTGSSQTKLASVASPGTLQLDNAVLTRGDGERLLRVHKTDDESNKIGNYITDSEERGFQSTAKSASAKLVKKLATKWKTMTNKDIRNLKLFLNEQATFEELYKNGATPFKLFTEMDHNGIAKVGKIDVRWGAYMDFWVKKNTGVI
Pcac252360_g11083.t1_34	contig_265_g11083.t1_34	1	35	1	42	Complete	59	MLLFLLLLWRERRPACSLHTGVIRLLGLQRLHFRRVLRSRAEERRRCWFGSRRRCPTKE
Pcac252360_g11746.t1_3	contig_273_g11746.t1_3	1	56	1	75	Complete	200	MRLVDCVNLLVVSAFLVLTSCDATFAVANTDQTRAAEVAPVDALYSTRGVLDDHKRYLRSDATTDEAGKNSANDEEREIIPASLRIALKRLVTKDDTIYTHGRGDGGEKEWWVTVLKKYRKVKDKFDEYFRKPFWYFRFTVWMANRRTPAIMYERLNVISTTGIGDKNYRVYINYLRFYEHFKGPTYNPILDFGPKVKID
Pcac252360_g11767.t1_2	contig_273_g11767.t1_2	1	58	1	80	Complete	159	MGLLLWVLLVTLVAFISSANAAYDFANSDETQFTQLTTENIDTLTRLLAVEDSDAAKRFLRGNAIKDLTTADNDSDAKDEERGLIPSKVTNLISKVKNGWAKWKSNMLEKAFQHMMKSGETPTSLAKRLEIGGVAELRYEKLYEKYTAWWINYHTLAGT
Pcac252360_g11818.t1_1	contig_273_g11818.t1_1	1	49	1	64	Complete	213	MRFRYSQVLLLFAVVACLTSFPAADNHVQLQNQPVQDDSILNLKESALRHLRRNADSNDDTANEERGKLSVIKSKFLFKKPSNLAKVKQLFGKNVDINKIQIAAGKKVDITKLKTPSGKTVDLTKVKLKTTPVKEADISKMKKLAEQDPDLRSIGSVVGKSPTQLSAKQVTDVQSFIRKHPEEGLHIIDKMLLGAFGVFFLFLAAGLVIVVAT
Pcac252360_g11896.t1_2	contig_273_g11896.t1_2	1	49	1	70	Complete	213	MHQRILLLLLLLNFTAYFSDLISADPTENGIGTESDSSHTRFETGETRRTLRNDKAADHAEDGVPDEENEERALPTTKLGKFKNLFQRNTKTISALQKDPTITMKMERLDRNPSIQKGIKSVKENPEMMQNVLSLSKNQVLIKSLQKSPSTKTIREVDSVLSRGQSGAGAEIAVIFVLLFGVFGAMGVASGLYYLLNKLGFGNSDSLDSSAGA
Pcac252360_g11923.t1_2	contig_273_g11923.t1_2	1	52	1	71	Complete	219	MRVHHVLVFVVLAAVSVSRGDAVSTGPERVKQAKLAPPDTITWAQRFVRNKRNLRAHNTRKAEDDDNKGGEERVAWGEAVSLLQDAALKAQLKVKLEAWLALRFKPDQVLEMLQVTSTKDENYKKYSKYFYDFFVRYLDEPMSHLHPQIIENIWQARLYYWLQTDSPPQVFAKLGLTGSFASAKGQKNYDIFEEFYKRWAKKQLKESTRPKLDIVVRQN
Pcac252360_g11982.t1_2	contig_276_g11982.t1_2	1	45	1	63	Complete	153	MSLFRLVLLIAATLLPGINTASAYSYDKQPTAMTASDSNSTISKRSLRMDKVDEGPSDITNSEERALPNDILNAANHAENVISTGIKESSILKWLDKISLKLKYRYWLLKKMKPEDVKNLLGLHFVSNIESHPNYHTWLGYKKAYNKRYKIVE
Pcac252360_g12210.t1_1	contig_284_g12210.t1_1	1	53	1	63	Complete	151	MRLSSIFLVAAATLVACGAAVSAGADLEQTRFSTAAFPDVVQSVDTASQKRARFLRSSNPEEEERGFSFKDYPFLIPESAAIEMAKRMTQQLDDALLAKVKKISNGETILTRWKKEELTLPEIKSLLKDAGKWQGTPERAVYKLLRREGLS
Pcac252360_g12211.t1_1	contig_284_g12211.t1_1	1	53	1	63	Complete	151	MRLSSIFLVAAATLVACGAAVSAGADLEQTRFSTAAFPDVVQSVDTASQKRARFLRSSNPEEEERGFSFKDYPFLIPESAAIEMAKRMTQQLDDALLAKVKKISNGETILTRWKKEELTLPEIKSLLKDAGKWQGTPERAVYKLLRREGLS
Pcac252360_g12212.t1_1	contig_284_g12212.t1_1	1	53	1	63	Complete	151	MRLSSIFLVAAATLVACGAAVSAGADLEQTRFSTAAFPDVVQSVDTASQKRARFLRSSNPEEEERGFSFKDYPFLIPESAAIEMAKRMTQQLDDALLAKVKKISNGETILTRWKKEELTLPEIKSLLKDAGKWQGTPERAVYKLLRREGLS
Pcac252360_g12213.t1_1	contig_284_g12213.t1_1	1	53	1	63	Complete	151	MRLSSIFLVAAATLVACGAAVSAGADLEQTRFSTAAFPDVVQSVDTASQKRARFLRSSNPEEEERGFSFKDYPFLIPESAAIEMAKRMTQQLDDALLAKVKKISNGETILTRWKKEELTLPEIKSLLKDAGKWQGTPERAVYKLLRREGLS
Pcac252360_g12214.t1_1	contig_284_g12214.t1_1	1	53	1	63	Complete	151	MRLSSIFLVAAATLVACGAAVSAGADLEQTRFSTAAFPDVVQSVDTASQKRARFLRSSNPEEEERGFSFKDYPFLIPESAAIEMAKRMTQQLDDALLAKVKKISNGETILTRWKKEELTLPEIKSLLKDAGKWQGTPERAVYKLLRREGLS
Pcac252360_g12215.t1_1	contig_284_g12215.t1_1	1	53	1	63	Complete	151	MRLSSIFLVAAATLVACGAAVSAGADLEQTRFSTAAFPDVVQSVDTASQKRARFLRSSNPEEEERGFSFKDYPFLIPESAAIEMAKRMTQQLDDALLAKVKKISNGETILTRWKKEELTLPEIKSLLKDAGKWQGTPERAVYKLLRREGLS
Pcac252360_g12216.t1_1	contig_284_g12216.t1_1	1	53	1	63	Complete	151	MRLSSIFLVAAATLVACGAAVSAGADLEQTRFSTAAFPDVVQSVDTASQKRARFLRSSNPEEEERGFSFKDYPFLIPESAAIEMAKRMTQQLDDALLAKVKKISNGETILTRWKKEELTLPEIKSLLKDAGKWQGTPERAVYKLLRREGLS
Pcac252360_g12217.t1_1	contig_284_g12217.t1_1	1	53	1	63	Complete	151	MRLSSIFLVAAATLVACGAAVSAGADLEQTRFSTAAFPDVVQSVDTASQKRARFLRSSNPEEEERGFSFKDYPFLIPESAAIEMAKRMTQQLDDALLAKVKKISNGETILTRWKKEELTLPEIKSLLKDAGKWQGTPERAVYKLLRREGLS
Pcac252360_g12258.t1_1	contig_287_g12258.t1_1	1	41	1	56	Complete	118	MPLSQVIVVIAAALLATSDALSDFNAASISNVASPSDPSKRLLRTHHAYDTTADEEERAGAPIKRVNSLARKCDIDLDRDGIFRSSGQGCPGKAPGCTQHIKQEVKEAKAPMISEDHF
Pcac252360_g12332.t1_1	contig_287_g12332.t1_1	1	46	1	63	Complete	226	MRLAYALLLAVCIAITACDALSAFGDYGYEAAAMQNAKLRGMPDKRLLRSDNFAPENDAVDAEERGIPGLLKLKEFAKTKKNNGRLRKYASLVTKGYSDDAIFKTWMKETKVLDRVYNSWFRLRKSDKDTSELMFKNGVSPQNLYRILDKRGVGMDGMYKLWRDLGLDERRIYNIWVTGEKKKTSGEIYEVWYKAGKSKRDILSLLGINQRNVDTNYNRGFWLCYN
Pcac252360_g12500.t1_1	contig_293_g12500.t1_1	1	52	1	64	Complete	133	MRSIFYVALAVAVLARSSVVAAFTNADESQLLSKTSPDLAADAMISSDSRKRFLRVTGPEDADEERTQKFGSLSAIIAKLDAKELDNAAQIITRMKKAKASKTAASIRTHLEEGLTPAEFEAVEALLKLPKSG
Pcac252360_g12501.t1_1	contig_293_g12501.t1_1	1	52	1	64	Complete	133	MRSIFYVALAVAVLARSSVVAAFTNADESQLLSKTSPDLAADAMISSDSRKRFLRVTGPEDADEERTQKFGSLSAIIAKLDAKELDNAAQIITRMKKAKASKTAASIRTHLEEGLTPAEFEAVEALLKLPKSG
Pcac252360_g12851.t1_3	contig_345_g12851.t1_3	1	72	1	82	Complete	527	MGTEADPEAARQLAYALQALKLYNPDFALTPEVLEIMRAFFADLRPDANGTITRGALADEIARLDPSGDTIRRLRHDMAKREERLDFAAFCDYVMRWKAQSPQAVQAVYTSWAAQIAAIDVDMNDNLFLDLKPEDGPPKETLTLEIIQLLRQRQRLHEGDVKVEYEDYEASIAGYGLHPDDTFNVDVKQDKVAMMKLNHADAADAAEKKGSIMTISKSFLAGGMAGIVAKSVLAPLDRVKILFQVNDQHKFNFRNATRMARNIYVHDGFHALFRGNMLNILRVIPYAGLQHSGFDYFRHKFHAYNFRKADREGSAEMPKLSNLQLVTAGSLAGGLSLVVAYPLDIVRARYMVQMGKQRYTSIYEAVVTMYKVEGMRSFSRGLVPSLLGTLPYTGIGFSL…
Pcac252360_g12915.t1_3	contig_345_g12915.t1_3	1	50	1	70	Complete	167	MRLSYIFVAAAATLLVSCDAGPTVADNTLSAMTSPVAVEPVDAPQMKKVRFLRSVKTEVEESDDLKEFKEERGDPMQFIDDLLAKLAINEAVALKNLNKWDDDLMQKLRANTSWGRKIQSWKESGLDPTDVAGILKEYPSLSRGYSTEWNAWKIYAAQYLRLSQGLS
Pcac252360_g12925.t1_2	contig_345_g12925.t1_2	1	44	1	56	Complete	109	MRLGYVFFVAAAALTVSCDASSTATMTFSEAVQPVDAAPAKSVRFLRSVKTEDDGEERVSNQLVSLDDLLAKLKINEAVTLNNPNRFDDYLMQKLRENPSWALKIQSWK
Pcac252360_g12963.t1_3	contig_345_g12963.t1_3	1	19	1	39	Complete	136	MTSPVAVEPVDAPQMKKVRFLRSVKTEVEESDDLKEFKEERGDPMQFIDDLLAKLAINEAVALKNLNKWDDDLMQKLRANTSWGRKIQSWKESGLDPTDVAGILKEYPSLSRGYSTEWNAWKIYAAQYLRLSQGLS
Pcac252360_g12977.t1_1	contig_346_g12977.t1_1	1	30	1	43	Complete	124	MRLSLLLLLAAITLVASVNALPIEAATEARSLRSTVDDDAADEERGGFYYKFDFNLLDDIFHSLPEQFKRMRDEPEYLRTILASWKSGMGTSKEAVQFMRSQGLSDKAITQFEAAFKAYLRHHG
Pcac252360_g13338.t1_2	contig_352_g13338.t1_2	1	57	1	76	Complete	163	MRSLLLIVFSTLVVLLATTGAVSPDVPNLEPATKKSGYASTSPVRSLSAEYNVDEKRRLRGDDNSMGMEEFNTDDEERASFMANIVEQAKAYYYGIKVGLNPHTESKWVMRYEDELYDSFYKLRETPASIRALYLDRKGILADRYKGWYDNKNKLAANKLARN
Pcac252360_g13544.t1_2	contig_354_g13544.t1_2	1	43	1	63	Complete	132	MRLSQVLVVAAASFLFASEAIAVTMDSNQAKISTVARGGPSKRLLRSYSKPVEDDSDDLDDSEERTGNGLAALATRWGYTVDDITAGIVKLNEKQLKKWQAVLNENIKQRKSEKIKEFNDAWRARHNIGRRV
Pcac252360_g13951.t1_1	contig_36_g13951.t1_1	1	46	1	62	Complete	161	MRVLYVALVAAATLLASGEATTTSDPTKITSAQAMASMDAIQTNRRFLRTQKAIEKYDEEEEERALPNSLATLDDLMKLEDLFKAKNAQVKVKKQLFINKGKALFDRMHEYPKVKKAVFVEIAERPDGKWLKSVWQSYLWQKMLNYDKAEAAILKARPNAS
Pcac252360_g14002.t1_3	contig_36_g14002.t1_3	1	54	1	74	Complete	145	MRFIYLLFVATAISGSTCNASVTVLGDVQAKMSAYTSTDSFLPARDVDASTATRFLRTNDEEDAPEEDDEDFSEERGRASDRIAHWVAMGYNDDIPGLIKATQGYGNNDVYRKAFKRFLDKYAPDRLHSKYLLDAGIHHRLPEPK
Pcac252360_g14146.t1_2	contig_36_g14146.t1_2	1	43	1	53	Complete	214	MPLIMRPYKTLLLALAFLFTLQCHLLASADSLDFASNNQNGIRSLRTAETNGEERGLIDGLRSELSIMKLNWAARQKMSPEEKFIAKKAKELSKLENNLAKTTGKLNAKAAKAQQKLDEQAIKAEQKLAAKKAKAQQQLEVLQEKEIAKLAKQAAKEDKTYNQWLLANKTPEDIYKKFKFEKDAKKGIDPTTNANFKHYENYLYIYYARYPNLK
Pcac252360_g14209.t1_3	contig_36_g14209.t1_3	1	83	1	88	Complete	386	MTTAIDHGDGGLVELAMPPSAQLELAAQHDRYRQLLRSFLAWKRRAQTQCERRKRVAAACRVGAVFCQRLFWTKWRAFVAERRQLRREERTGNVQADAENQSQQEEKLDNGECIDLHNEETSAATPSSDEDIDQNKSKAKFLLGRRQLYKRWRLSIKKNEENSEARRVRSLHAIRRWRRFARMKKDRDALQQQAYFFLYYWLLKRSLNQLGRYALIKKRERTLIVKIVKANRHCLLVKTMQQWRLRLLSHQTFSLWRVYVRRRRHQALLYRPIADTLTRKTHRRLLQFTFGIWEKKHARNQAQHALVRILDRHFVVIKSVRFGEYGTHGVLEHEKRNCGSSKDAVQCVTTIYLFYVKDSMGSEHGIPSDNVHLIEWTLCKTQLILE
Pcac252360_g14252.t1_3	contig_36_g14252.t1_3	1	64	1	86	Complete	124	MLDHRELSERAEMALDFDLRLCASGAVCVCMRSDVGLAPTLPARRPQDVQHPSSCAELHFLLHRRLRVLLAAPVAVVHVRILPFDEERHVELEGRCTGAPSAGHLPYFVQGLLGLCNLVRSEQH
Pcac252360_g14784.t1_3	contig_37_g14784.t1_3	1	54	1	74	Complete	145	MRFIYLLFVATAISGSTCNASVTVLGDVQAKMSAYTSTDSFLPARDVDASTATRFLRTNDEEDAPEEDDEDFSEERGRASDRIAHWVAMGYNDDIPGLIKATQGYGNNDVYRKAFKRFLDKYAPDRLHSKYLLDAGIHHRLPEPK
Pcac252360_g15029.t1_1	contig_384_g15029.t1_1	1	48	1	68	Complete	147	MRLFNMNLVVLATVLLASGTAVSYADQASVLNVDVVHSSRVLSGEDKRFLRSHQTTGDEGKITEHDDEERGGGQNLFSALKLSDMGKNVNYRDKVFQRWKNYGHTVESVTEKRVPDSLIDAFETYLKLRKNTGKVFGDRRRRIIEPR
Pcac252360_g15046.t1_12	contig_384_g15046.t1_12	1	47	1	85	Complete	131	MKQLEHLLLVFVAIGEGATLALRAHSEDDRERGKRTEKSHLSSHELRVLRVLQQIHTQFQCVGALGDVADDRTSVVHVGERQRQEERVRTARRAVVEARRQTRGKDGKETHKVAVDTRVVHVSSVHNEVKR
Pcac252360_g15121.t1_2	contig_386_g15121.t1_2	1	55	1	71	Complete	292	MRLHVTYALLAAGIALLASTNIVSAATDAAKNSQIEAPIVIHSPSSRKEIDNAKRFLRATAQTYDGDDNSEERVFATMINGALGKVGSVVETGGAKVVKEVPKLEKYQKWLRAGLNPSQVQSRVNVLSVKKTPLRALSFILRGDDSYQYLKFIVDYNRRQPGSKIPKPASKMQKYELWLYAGLTPSQVRVDVLKKEPWQALRSILRSKDSDQYLKFIVDYKRSQPGSRIPKPASKMQKYELWLHAGLTPTQVRVNILKKAARDVAKHKDARQYAKFNVAYKRRNPSEAVSPF
Pcac252360_g15241.t1_10	contig_395_g15241.t1_10	1	75	1	98	Complete	290	MVFQQFMQKRREVVSLYEVVLGLLHYSKESLHAVARSHLAHPVALEHFLRYTLRCRAAVGACGTRRSVLFCRTRRWLRCCLSRYSAGREDAFKERRVEERREPAQILGNGHEILHLHTLRKLTETRLDVRCLARHSIRGQTTQSATSAFARRVKPGDLNLFRGFLGHGVVGLSCCRLLSLGRFLHRLRFLFPLHVLVRIGGCRLFCRFLLVLISWGLLSTLSIVITGCLAVSSSHVHVVRRRCSGSFSFIGIGRFSLHCCCSHCGGSVVELVPEETDQVLMPSARAGAAH
Pcac252360_g15512.t1_1	contig_50_g15512.t1_1	1	48	1	60	Complete	136	MRVTSIIFFASASILASISGASTAPDAIQRHLSIKLLLDFVEGDEARRFLRRQKTNVEDEERGFLDQLAVKLDDVLTTLPKVQNKTKEQVFQLLQDSGLLWGKREVILHFVSLGPDDRKKVLGMIVKNAAMAKAMP
Pcac252360_g15517.t1_1	contig_50_g15517.t1_1	1	48	1	61	Complete	440	MRLNSILLLFAAAFLACVDSASEDSATTTITHSVTAVSGTQSIVPTHRFLRTEDAAVEVGEERGGVIDALKAARYGDDAVAKALVSAERRIDSAPQLAAHAAQLRSQQLNAWLDNGKSVDDVFKLLKLGDDGYQALASRKLTVLDDYIVKFNRENPGHETTLLKTLTKGFGGEGALVPILAAAKHDMRTVTKAKQLEKGLLRQWRHENLEPASVMKLLKLDDDVNGFLKSRNLWTFEKYIAEFNKKNPENQVTLLGALTSKYEEGDVARAIVSGLKNENTAVERVAARLQKEQLEGWLKRDKSVNDVFKLLKFKDDGSVEISRNLETLEAYILLYNRAKQVDETLVGALAKGFGGESQLAEMLMGARSFPYFNGKAKTLQNAQFKEWRDKGLNPTNVLS…
Pcac252360_g15587.t1_1	contig_50_g15587.t1_1	1	45	1	59	Complete	98	MRFRFILPVLIAAMLHASGCALPTTKDSNLATLANVASSVADGGRLLRGVNKGDELVQEERSTLKSFREFTKKYGKKFGKWLVLGDDVQVKDVKRSWF
Pcac252360_g15625.t1_2	contig_50_g15625.t1_2	1	46	1	62	Complete	155	MRVSNILQAAVALTLLSSGSALPTVKECLSARLLQTVEKGRADATRYLRAETPQPNENDTTEERGKTWAQLKNLFAGMRGDEEKKIRKLASTFAKYKGDDLMEYDVYKIARKQFGYSRNKAVSLRTVPEEPLPLQQLSVKMDYVIERVQSTNKFK
Pcac252360_g15671.t1_1	contig_50_g15671.t1_1	1	59	1	84	Complete	172	MRLLLWVLLLTLTMFLSGTNGASSKLAKWDPTERYKLKSVVQPLPARILSADYKINAKRSLRGSSEKGATNDNDLMKIHTNNDEERGIINSRIVEMVSGNIAKIKAGLGLRLSKLRMKIIDMMYWKLYKMGAIPRKGASEKFKDPRAYHFSYERWYRMNTPPGNVKRREWWN
Pcac252360_g15720.t1_1	contig_50_g15720.t1_1	1	59	1	84	Complete	172	MRLLLWVLLLTLTIFLSGTNGASSKLAKWDPTERYKLKSVVQPLPARILSADYKINAKRSLRGSSEKGATNDNDLVKIHTNNDEERGIINSRIVEMVSGNIAKIKVGLGSRLSKLRMKIIDMMYWKLYKMGAIPRKGASEKFKDPRAYHFSYERWYRMNTPPGNVKRREWWN
Pcac252360_g15945.t1_3	contig_71_g15945.t1_3	1	51	1	66	Complete	299	MRATLLLLLVVIALLGCGNPVSGSSNASLRSSHLLLVQSTGATDVGNNNERLLRANVAAPVMSDPEERSAITDLATKLVTGTKAFGKNIKAAWFVKYGSMFNDQQIAMRLFMKHNIDPDLVYRWLNLKKLKNQSNYLHPIETPEMELWRKYKDVWYATGRQESRIVSLSSILRKSGALFSQGLQPVVYSEQGATKGLGWRHRDTHVRCDVAVSPTTPQGVNALTFQYEIRARERWCPVRLHTYTDLMDYLELLERDPQHPLTCRRLAGSSCDLLSITSPGRDGFPPDERRISAQVHPQL
Pcac252360_g16110.t1_5	contig_71_g16110.t1_5	1	18	1	60	Complete	86	MLDLLIRSPLEVILASLRKLRGPVGYPFPSPTCTDHRTPSALLCANCHTRPARCRYRVLEERRRQLAEACLAWSRGRAGYTVPSQR
Pcac252360_g16851.t1_3	contig_86_g16851.t1_3	1	42	1	55	Complete	233	MRCHYYLVLLVAAAFFAGGNAAVATTDSQLSAANNVRTPTKRALRTYTEASKDGEERGFSPSISEGLTNWMKRAAPGLLKTDDDIKAVTTTTTSSDDAFKMLKLDDRLTGILSNPNLKVFAYFLASTEKAPSQAMITTIINRYGDDVVAKFLFNVKHDVKITDAQIKTDAAFLQGAQYVKWFDNGVTPNDVRRMLDLRPITWNENRYEQLWWEYVRVHAFFASKSNKPLPVSL
Pcac252360_g16865.t1_2	contig_86_g16865.t1_2	1	36	1	72	Complete	94	MPVPVPVLPVGRLNEESPLVIDDKPLRDGRLLPLVRELRSPRPVPVVSEDRESVLGKIPEVPLLVGSKLVTEERVPVVPPAVDPVSVEKSRPEL
Pcac252360_g16868.t1_2	contig_86_g16868.t1_2	1	36	1	72	Complete	94	MPVPVPVLPVGRLNEESPLVIDDKPLRDGRLLPLVRELRSPRPVPVVSEDRESVLGKIPEVPLLVGSKLVTEERVPVVPPAVDPVSVEKSRPEL
Pcac252360_g17043.t1_2	contig_95_g17043.t1_2	1	57	1	74	Complete	198	MRLPYVLLLAVCVVIVSCDALSAFDYEQEAAATQNAQLPGSPGFLAAAQPHDTSGKRLLRSEFVPADDAVDDEEERGIPGLSKLKDVVQKGKTKVNDQVLWRNYRSMLKTGFSDRGITEAWINQGKTSAKIFDRWIRLGKSERQAAKNLLKEGKSPEELFTVLKSRGMSIEGIWNVWSGAGLEKAQLSAILTKLAAKN
Pcac252360_g17152.t1_1	contig_95_g17152.t1_1	1	52	1	65	Complete	326	MRFSCLVLLILVSLIATSDAATRLVGSKLSTSGFPPSIRSLALSRNDPAEKRLLRSNSVEKVDREERAITIPGLSKIVEWIKAFILKIKLSFNEGKQLSAWLKEKKTPEDVFKLLKLDTGTKNLLANPNLKTWSVFMVLYNKENPTKMVTMLGVLTKTYGGEAVAKMIEAARASPKTRGIANRLQNLQLNAWAQNGLTPDIVFQMMKVGEGGVDKLMSNQGLNVWFYFFNQMNNYNPYRQIDIIKKLLTVYDDIPLAKAFEAATQVKTTEFMGKKLQQAQFKKWLADGVEPSTIFKSLNLDNVKWTADPNAGVYREYKIFYHLNTK
Pcac252360_g3167.t1_2	contig_135_g3167.t1_2	1	135	1	71	Complete	141	MRMLFQVHLVFLVALFASCNEAATPTKNQLVVSTTNSTATAKALQKFFAEDAKQNNNNGFLKVVTLSSTNEERASAGAMTSGQGPRAGAGTTVVANDAPSGETVTVTIYNNNGLWQRFQRWWNRLFKGSSANSTRRLRTDN
Pcac252360_g16932.t1_1	contig_86_g16932.t1_1	1	121	1	55	Complete	125	MRLVQVVVVVMVVLLASCGAVESNNNKLAATSSSIPIFESIRRILFAADAKSTKEERSYNAAVSSGGEGGRTGAGVTGITPTSVTSGGTVTVTKYWKNGLMQKFERWLNKILHRRSSSSTRRLRQ
Pcac252360_g16936.t1_2	contig_86_g16936.t1_2	1	126	1	63	Complete	132	MRLAQVVLAAMIILLASFNCIASVHNSKVAPSDTARKLLSFQDVEPSKQKKHRESNENIPTEEERGVVAPVGGHAAGNNVVIPKKQDEDSRMVNVTKYSNNGVLQRFQRWLARTFWGHDKPSKAPRRLRLQI
Pcac252360_g16958.t1_2	contig_86_g16958.t1_2	1	124	1	59	Complete	128	MRLICSILVVAAALAAISDGSAAAVSGVTATATTKSNLREHDSDEKPRKLSDDTAADLEERGRRGGGGGRGGGGRGTRKFDRSQIHGPYTAIGLMYPNDTPYLKEDLRKMYEKWLKKKQAKNTRRLRA
Pcac252360_g363.t1_2	contig_104_g363.t1_2	1	37	0	NA	Only RxLR motif	306	MLQAVENEESLNNLPGRPALQTQQKESSLSNNEEQFRTLRNEQLVRWKKDGKSVTDVSMLLNFGNNRGLGQKFRILDDYVTLVKKSDETLLRTSIKGVGGEEKLGSVLYAARKQPDSMEKAQRLENSLIGMWRREGQLPANVFQWLKLYENVDDAFSADNLNRFMNYVEKYNVNEPTNEKPVIELYTNAFGDAVVANKLVSAMNDPATSTAVKKLQAQQVKGWIKRRIYAGDVFTILRRYLALVLEQASETAESTLLQKKQFAAFISKDISPEDFMSRVFKTVPNSASEEQKAIAAKFNAFYQTRG
Pcac252360_g903.t1_3	contig_105_g903.t1_3	1	55	0	NA	Only RxLR motif	359	MRLSNTLLIAAVFLVANCDPASATIHSQQVTFSAVSSTDAVQSIEAAQLERSGRRSLRSSTPEGKDDKDNDDLSPADEGRQMSISSSLTKQLSKLGSFKQNTGALQKVDEAMAAVKSQKAKTLEQKLMSKLSENQVAQRNFRQYMDEKWTVDVLKTKLGIAKGMAPDSKEYEAFSALLQTRMYVDTLMKIKTPTMRTNGETMLAKITENRLAQKYFGQFMDDTLTQAALKKELGITRATSKTSKEYDALILLTQARAWNSMLAKTKGNSLKETVLGRVEGNPLAQKFFNQFLEEKWSMQTLQSKLGITKGMTPDTTKYEALSGLVQSRMYINGVAKGKSPTTRSNTEKLLTKIDDNALA
Pcac252360_g1058.t1_1	contig_105_g1058.t1_1	1	48	0	NA	Only RxLR motif	92	MAKRDPRTAANAMELEKFRRWQQQKLEPANVVKLLNLDDNVGNAVKSRMLRRFDEYIIEFNKVNLNRQETLIGVLTPKYGEAGVAKALVSAV
Pcac252360_g2076.t1_1	contig_115_g2076.t1_1	1	49	0	NA	Only RxLR motif	358	MGFQKTMLLAVAFFVGSFAQPDQAYGPEMTAPYVPNSLSTSTIAPSSRRFLRSYDTAAWDTVDSEEKAGASLLSKVDDLMQKIFKSRSPVEEVNMKAFLQFRGNLFGGLRLGNGAATLGDNPKFVKWFKLVMEYRAKYGEQAFSDLEIHFLLLKTNSPEQLKTLLESLQKTPGLQKISKSMKNWLKSPQSPENVFDDLRLATAKMDGLDDNSVLIQWFRYIEVYKDITKKNVFSDVEILNFLRKAKPRQSEWELAARFQSLKEVPDLKSLAGNMQTNLYQKWFSSKVSPNLVSKWLGAPSSVSPTLLKTDPSYQTWEAYTLYYAEQIGGTSVMENVKKYLASTDPIKIDGLTAVMKAE
Pcac252360_g2151.t1_2	contig_115_g2151.t1_2	1	38	0	NA	Only RxLR motif	154	MRFLVFVALLVTTLVACCTSFASAENVVLINDAGNEGRLLRSEAANPENAAKIAGGFLTKVKESTAMTKAVNALKASDGGEAAVRKAITSFATAKEAAKKSDAELAKLSAMIAESVKKDPTSWLRLNKFTKIMLGINVGGLALYGAYRILTDNN
Pcac252360_g2165.t1_1	contig_115_g2165.t1_1	1	30	0	NA	Only RxLR motif	162	MRFSVFVALLVATFLACCSNFVSAESVEDRRLRVEAAPLANTATAAKNAGGFAETLRTKTALSKAVKAVQASNGDEQAMRKAITAFAAAKEGAKVSDESVAKLSAMMATTVKKNPKSWPRLRKFAKITLGATVGGLAIYGAYKLLFDRNSSTAAATTTTGSA
Pcac252360_g2188.t1_1	contig_115_g2188.t1_1	1	52	0	NA	Only RxLR motif	149	MRLHSVLMMFVATLAIVKSDVSTADSTNLRKMEATASINSINTVHTEPTSTRMLRGADTNNGENGPVYYYPAKKGERKSFIEVRLKKALTNPKKVNRLYERWYKRGVSAKQVEKVLDQSNNRELDVTYKDIAKGYAAYIKGKHSQQQAL
Pcac252360_g2400.t1_3	contig_115_g2400.t1_3	1	94	0	NA	Only RxLR motif	374	MHLKYDQSRVFFNPEFSHWLQYVDDLAKFSKKEVSAIQTLTAKYGDEILYKMIEDAKLDKVRRDILSNSDFTDWVKYVDDLNAKHPEEPKFVVRSLRKYFADDYILTMTQSAKSVEGTRGIATKVEDDLLRVWLYSQKTPDDALGAIGHGELMYTLLESPLWGIWAKYLNAYNSRYPDKKATVIKVLTRKYGDDHVAEILEMAKSKDTTQDIATKLASMQLQLWLRNEKTVMDVFKILKLYRTESDFSHSPLLNPWVAYMNTIVTVNPNKMSVLLSTLETRFSERPLLQILDTAKKFPSMESAATQLKAEKIEDILREGPLLIKWMKYVEVFNKGEAPKKQESWIEPIRLEFGSIRLEGMIEKAMKDPSTATFD
Pcac252360_g2401.t1_1	contig_115_g2401.t1_1	1	47	0	NA	Only RxLR motif	213	MRLHFLAGLTLIVVSIVHATGSDVPLPSASSSEGFRIASDATITGTRLLRSNSAGDASDDTRAGLSVPATEKLKSWFTSSEVTPEKLQSWLNKGKSVNTVFTRMHLKKAGHWTLQAPQFSTWLQYVDNLNARTSPKSTSAISTLTRQFGADELYGMIESAKFIPEIKNLATRLETDQVQYWATIRKDPDEVFRLFRLDEARDNILNSATGPRT
Pcac252360_g2786.t1_1	contig_12_g2786.t1_1	1	255	0	NA	Only RxLR motif	294	MAKVERPATTFIRSGNTADGDKNNTERGINLDAIPVLTKLTVNIPIVDKTRLQLWLTFRTSADDVFKKMKLTSVEGNLLADSTFLFWLKYVDDLNQKNPREAKSAVSVLASRYGDNQLSTMLNAAMKEQHTKALAIGLQTQRLEDWKLRNIPPLDVFEALQFKKHDILMNPALTSWFKYLDDFNVRNPTEKLSLMETLSLGLGDRALAEVLEAGPILSDPENYADEALIEMLVAAKKDPTAETIAKNLELLLLTRWLREKKQPPTVARWMFADKSGEMLDTYTRFFKAKWPNDA
Pcac252360_g2792.t1_1	contig_12_g2792.t1_1	1	255	0	NA	Only RxLR motif	294	MAKVERPATTFIRSGNTADGDKNNTERGINLDAIPVLTKLTVNIPIVDKTRLQLWLTFRTSADDVFKKMKLTSVEGNLLADSTFLFWLKYVDDLNQKNPREAKSAVSVLASRYGDNQLSTMLNAAMKEQHTKALAIGLQTQRLEDWKLRNIPPLDVFEALQFKKHDILMNPALTSWFKYLDDFNVRNPTEKLSLMETLSLGLGDRALAEVLEAGPILSDPENYADEALIEMLVAAKKDPTAETIAKNLELLLLTRWLREKKQPPTVARWMFADKSGEMLDTYTRFFKAKWPNDA
Pcac252360_g2880.t1_2	contig_12_g2880.t1_2	1	35	0	NA	Only RxLR motif	418	MLAAAGGTKSTVTRLENAQLNKWKEEGKKADDIYRLLRIDAEGSNLLKSPKLQMWMAYMSKLDKDPYDFLLFKVKANYDDAGLAKMLVLAKSNRGTRAIARKLETLQLESWMKNDKTMIDAFQLLKLNEEGTTLLKSPVLTTWVSYVEMLEKDPYELLFLAIKKNGFDEVNLAKMIGAAKQDIHTGSIAAKMEDLQFQKWSKDGKSSEDLFKFLGLNKEGDKLFDSPAWSIWASYLNRQELNPELAMFSILRTRFGDEGLTKMVARAKEMEGTKEVAEKLQLEIWRVSGQTSDEIFNLLKLNKKGDKILESPALRTWVAYVQRLNQDASNKFVHITQLEKRYGVENLARMLVSSKSRHYASKPGIIDDLQEWQFKKWMVQMKKTRAVNAMFPFEDLASL…
Pcac252360_g2886.t1_4	contig_12_g2886.t1_4	1	35	0	NA	Only RxLR motif	414	MLAAAGGTKSTVTRLENAQLNKWKEEGKKADDIYRLLRIDAEGSNLLKSPKLQMWMAYMSKLDKDPYDFLLFKVKANYDDAGLAKMLVLAKSNRGTRAIARKLETLQLESWMKNDKTMIDAFQLLKLNEEGTTLLKSPVLTTWVSYVEMLEKDPYELLFLAIKKNGFDEVNLAKMIGAAKQDIHTGSIAAKMEDLQFQKWSKDGKSSEDLFKFLGLNKEGDKLFDSPAWSIWASYLNRQEMYPELVMFSILRTRFGDEKLSKMVTRAKEADSTKEVAEKLQLEIWRANGQTSDEIFNLLKLNEKKDKILESPALSTWVDYVRRLDSVKERKDNFVLITQLEKYYCSEDLARMLASSKSASKEGIIDDLQELQFEKWMAQKKDPSAVDAMFPSSDLASFQ…
Pcac252360_g3437.t1_2	contig_151_g3437.t1_2	1	131	0	NA	Only RxLR motif	209	MSVQKLVFVTAELVVSTLLSPVADQPVAAAVLFTTAVTGAAPFKTSRPDNMESTSSALLTAQHGMCFGGRSQLPAGCFAATTHVCPRPPMRVCYVFLAATVAILADGAVVLANPVETEDSKLVSGGNSQRRHLRGQMGFLEWPEELEEFIHHHHHVREMLTRWCLEDNEPKEEMEDTREKRNPALEAIYDEVMKNRSHGRKLTVVECNI
Pcac252360_g4526.t1_2	contig_168_g4526.t1_2	1	52	0	NA	Only RxLR motif	215	MRVCFILLAAATILQDHSETVSALTDSKQNPVASDDSVPSTATARIASDSKRLLRIGNTITQVIKYPKTVTIDQLLKTKHLDEILDPKRADAILAKGPLGGWLDKKTLDKVLNGDLPQKKDVFQGWRADKRTGRTVNLLIKSDPAIEKKYRFVYKMYAAYLKKTYREENLAKLAGNNEDLSIVRCRPPQYSVALHHSIDITYAGASIFGRSATTC
Pcac252360_g7314.t1_2	contig_21_g7314.t1_2	1	99	0	NA	Only RxLR motif	121	MKFERAYGKKLPYAYFGTGYQTEEKTKESLLQWVMAGDSVKSVAKTLGLVGLTSKMELIGHQNYKAYRTFLKWRKQWAEMRGNGCVDAQLFGKALNLQRQLRKIDIQHKLSGDIDCTDITT
Pcac252360_g7765.t1_1	contig_217_g7765.t1_1	1	56	0	NA	Only RxLR motif	179	MRLLHFLLVVAIALIANTDALSAQFAQTKSSTVASSDVLFSGHLTIEEDDGASEGRLLRVNKMVDDDTDKSSKEDVLVSDTEESGGVPPTLMNAVAKVSTPISSKVSSTNNWIKVTNWLTQRKSLDYARKALGVDDLSGAALRAHPNYKQYKFFVKLEETIRKGLDGCQIIYERRVGEA
Pcac252360_g7768.t1_2	contig_217_g7768.t1_2	1	50	0	NA	Only RxLR motif	191	MTRVSFLLLVVATALIVQCDAVLTGAEETRLSTMASQKAMQSVDAAPGKRSLRGIKEQADEENDDMDAEDEARIVSVDKLKASTSYLKHPLLLPEAEIVAAAKKADELLQNRLAKDKAYVGIMKQIKSTSGAKRRIEDWIERGLKPHEVASLYRQVYPSLNKYGVEWTAQRLYAALYRRQAHSLYPTMKLT
Pcac252360_g8164.t1_2	contig_22_g8164.t1_2	1	121	0	NA	Only RxLR motif	249	MAPVKWTGSKITGKVKVETMRLQGKSADEAFALLKLDQAGDKLLENKQFSVWVSYMTKTTKKYPEVAMVAQLTSRYGDEGLAKLLEAGKQVKATNKIARKLQFIQMTGWMGQQKSMGDVFRLLRLDDGVGQLLTSPSFTILETYIQVFNKFNAGKQTNVIKEMMTFYGEKAVSTTLEAAKKVPKTNALATDLQAAQFRQWFADGVKPPKIWKMLEMKKATWMMNADAQVWRGYNQFYNLQKASAAAKLA
Pcac252360_g8186.t1_2	contig_22_g8186.t1_2	1	141	0	NA	Only RxLR motif	188	MEKSAADAFAKLKLNQGAYNALESPNLKTMSNYVDMVNKKYPDRQVSLLELLTKKYGEVLVAKVLVSVKKTGRWKEIPTKLQTQQLEGWMNNQKSVNDVFSILRITDERTFFPISRQVDTLDEYIKFFNAKNPQQKTDLSRALRDGFGGEEKFAILVSTAKDQPDTAMLAQNYQTTLSSDGLRKTTTQ
Pcac252360_g8207.t1_2	contig_22_g8207.t1_2	1	41	0	NA	Only RxLR motif	123	MRFSHVLVVIAAAFLATTDALSTSTETHAAQVASQDGPSQRLLRNHYTTGEDDEDSEARTLDAEKMKQMWEAGTTVDAYASKLKITNDIATAANSAKAMGKLAETHKFKKLMLYLNYVAEKQR
Pcac252360_g9369.t1_2	contig_236_g9369.t1_2	1	43	0	NA	Only RxLR motif	296	MRRTFFALLFHAALLSAAAASTTATLDVRPAVVSDDEDFVAKRLLRTAALTSEDDEEDRAFPTFGLEKSPTKVFSLLELDKAGANLFMKSRWKTWVTYVNKFEKMDPEQAMVSVLAKHYDDDVLSGMLAAAKMNSKTSSIANNLEAGLVKKWIASGQSPDEVFKLLQLHKAGDNLIASPQLITWTSYMKHFNREFPEDSTTLLKTLMNHYGDGQLARIVQRASLVDGSKKMADEVQILQFGRWVNENKSTGDVIDLLISSRTASGVTNSQRTTKLEQGIINKYDKFVGAFTLADAH
Pcac252360_g9953.t1_4	contig_241_g9953.t1_4	1	73	0	NA	Only RxLR motif	292	MVGAADLVGAAVGLTKPPTTEPAMRFIQALTITLIILLASSNAISVANPSKVSTLRSRELSLSSHPIVPGQRRSLRVDTKFDVEGENSAERGVWTYAKALWWAETGKSDAYVRKVLKLNDLDDAARKSNKYYAYFVDRTEWYQIVKWLQNDFTTFQVWKTLKLDKITKYQQLDDILDTDAFRLYMRYVKHFNRGVVSKLKNGYKPDGVMVERGASDAEMWVRALIMAQAGMKDEYAQVLLGLTIPDRFVNKLLKGDALKAHPDYKYFKLFLEAKAETRRDAEINKIRMRANA
Pcac252360_g9994.t1_2	contig_241_g9994.t1_2	1	44	0	NA	Only RxLR motif	134	MIAVATLAAVSAISVAEDLRFVKTTEVKHAPSIETFQAEIRRKRFLRTGDTSKTDYYYDPDKRDGQRPVFIEDKLEESLTNPRKTTRLYEQWYKSGYSVKTVAGGLNQDENRELDRIYKNLAQGYAAYVKEKSL
Pcac252360_g9996.t1_1	contig_241_g9996.t1_1	1	54	0	NA	Only RxLR motif	151	MRLHSVLMMVVATLAIVNGGVSAADSTNTNLRKMEATAPINSIHTVHTETRSKRKLRVADTTNGENEHVYYYPARKGERKPFIEVRLKKALTNPKKVNRLYDRWYKSGFSAKQVAKGLNQSENRELDETYKNLSKGYTVYVKGKQSQQQAQ
Pcac252360_g9997.t1_1	contig_241_g9997.t1_1	1	54	0	NA	Only RxLR motif	151	MRLHSVLMMVVATLAIVNGGVSAADSTNTNLRKMEATAPINSIHTVHTETRSKRKLRVADTTNGENEHVYYYPARKGERKPFIEVRLKKALTNPKKVNRLYDRWYKSGFSAKQVAKGLNQSENRELDETYKNLSKGYTVYVKGKQSQQQAQ
Pcac252360_g10105.t1_1	contig_241_g10105.t1_1	1	48	0	NA	Only RxLR motif	135	MAFAFYLTLLTTMFVASGMSLTAAEDTAMINAVAPSDVECFGSDNKVRRLRGHQKPNDEDRVAVAGPAWYVTHVMKRSSSSKLSTQQSQKILDAAKDNTPLPKWAIVFLVLAGLGAVSGGAVLVTKAVQGLLNTK
Pcac252360_g10112.t1_2	contig_241_g10112.t1_2	1	40	0	NA	Only RxLR motif	486	MHCHWFIVLVTVALVCNVHAESKPKGFKISSSTPTASLPRILRAYESAKEIKEDDEDERGVSASAVETVANSLKSTSTQFDDWLANGKSADDVFKLLTLDQSADGLLSNSKLTEWIDYMKIMNKANPKKQTSLIKTLTIHYGDEGLAKIIQAAKQIPSTATIAKRLQTEQLQRWITQGKSPDDVFALLKLNKAGQKVFTHPEVVTWAKYVDEFNKANPDKHVTLFSTFAARFNDETLVQMLIAAKKVPSTEKIAVQVQAVQTKLWLNTEKKPEDVFKLLRLNEEGPDIFKSPLFSAWVQYTDDFRKIYYGTKLTIIATLTTKYGDEKLTKMILEALDTPSTANMAKKLETEQLRNWYIQKDSPKDVFKALNLYNEGVKAFDSPLYTVWTKYATYLGAAE…
Pcac252360_g10162.t1_2	contig_241_g10162.t1_2	1	65	0	NA	Only RxLR motif	581	MDKALTSPDLKTMETYVKELNVKNQNNKASVIGIFTTHYGDDAVAKALVTAQRKAKMVDDAKRIRQLRNAQLSAWLNSEKSVGDVFKLLKLREHGYIALASRKMEVLDDYMKLVIRTNSGEETLLHTLTMGFGGERKLARQLVLAKKDPRTRELATALQNALLNTWLASSMQPASVLKKLRLDSGMDDVLSDLNRHTLARFISMYNARNPDSKTSLVGALSAQYGDDIVAKRLVTGSTKENTEAAAKQLRSEQLEEWLNSQKSIDDVFQLLKLRDDGYLALTSRKLEVLEDYIALFNREKGVHETVLKTLTTGFGGESGFKEILRVAKFNRFTRERATLLEWLANKLQPNSVLKELRLDRGMKYAISDEYLNSLAAFISMYNAANPNSKASLIGTLSAH…
Pcac252360_g10173.t1_1	contig_241_g10173.t1_1	1	49	0	NA	Only RxLR motif	211	MRLSSTALFAVFADLLSCVDSASVSAASDTTTADLPAKLRVLPGFATNRLLRASETNDKNNEDRVMNAAIEKLTGEQPADEILKMLKLENGMTRALASPNLKLMKNYVQELNTINRNNKLSVIGIFTTHYGDDAVAKALVTMQSKVKTEEAANTIKQLRSDQLSAWLNSGKSVDDVFTLLKLHKNGHPALASPKMEVLDGYMKLVIRAQSS
Pcac252360_g10217.t1_1	contig_241_g10217.t1_1	1	35	0	NA	Only RxLR motif	291	MILHLHQLVTLVALACLLDRFATATGDQSIALAGRTLRTGVSDEDRMINLSGLDQTAKLVKPGALKDIRVESLKTKAISDTAFKLLKLDQAGDDVFMSPQLHTWINYLISVTKTLPTIAMLSTLTARYSDDVLIKMLEAAKKNPGTEEIATRLQGRQVKIWMQSGKTADDIFKLLKLDYRIEDLLTNPNLATYVTYMNLFNKYSPGRETTLANTFVKSYGNEAVAKMVEAAKKVPSTEKFAQELQVALFNQWLMKGARPRFVWERLRMKSADPDGAIWRRYSEFYTKHGFE
Pcac252360_g10220.t1_1	contig_241_g10220.t1_1	1	46	0	NA	Only RxLR motif	318	MRFYSTILLVIAIFLFALDISRVATNATPLNLSVQRVTPSYKTTKRFLRPRDGDYESRAVSLPAVETAIKAAAPKLTKLNKLQLDWWLFQNKPSAKVLKKLNLGNNVETLLTNSKLSILQHYISLFNAKNPGKAVTTAETLAKKYGEVKLTKTLELAKSSDTTKALATELQLEQFTVWANQKLSPASVFEKLELNSETVLPFGGPVFEAWVGYVRKLHGMNEDAATSTMVEALRNVYGPRGLALLLFEAKGILDPKLTAGGLRAKQYKLWMWSSVNETNFLTIALKSNSRRLTETEKKILNEYLQFVEANKTKHHIRA
Pcac252360_g10237.t1_1	contig_241_g10237.t1_1	1	53	0	NA	Only RxLR motif	167	MFGSVVLCCYLKLLLLVAVLACINVASATSVSKEIGRNSQIAITRDTDSASQRFLRSEGTETPGEQINSMETRALAISVPGLGQVGKTSLASKFVQNFKLRIGNKSPDEAFKILELDRTGRNLFKSPRFTKWADFVTKANRNDPEVAMFATLATRYSDDAMAMMLCG
Pcac252360_g10242.t1_1	contig_241_g10242.t1_1	1	46	0	NA	Only RxLR motif	318	MRFYSTILLVIAIFLFALDISRVATNATPLNLSVQRVTPSYKTTKRFLRPRDGDYESRAVSLPAVETAIKAAAPKLTKLNKLQLDWWLFQNKPSAKVLKKLNLGNNVETLLTNSKLSILQHYISLFNAKNPGKAVTTAETLAKKYGEVKLTKTLELAKSSDTTKALATELQLEQFTVWANQKLSPASVFEKLELNSETVLPFGGPVFEAWVGYVRKLHGMNEDAATSTMVEALRNVYGPRGLALLLFEAKGILDPKLTAGGLRAKQYKLWMWSSVNETNFLTIALKSNSRRLTETEKKILNEYLQFVEANKTKHHIRA
Pcac252360_g10681.t1_2	contig_251_g10681.t1_2	1	45	0	NA	Only RxLR motif	199	MRVGYGFLVAVSILVGSSDASTLVKAPTDEVRMANFFRSIETASRFLRGHEVTGDEARTMGAIASKVDELVDSAKLDSAMKDVTAMKVLFKQWNADAAISKQVIKRLSTDPFTFAKYNFLVLTYNRYRLEVLVMKLVDPKRLEDALVRNKWALFKQWNADETIAMRVIERLASDPQNFLLISQFNRYRTKVLENADKVV
Pcac252360_g11765.t1_2	contig_273_g11765.t1_2	1	53	0	NA	Only RxLR motif	141	MRVLLWLLLVSFTTLLASSDAASATTSGKKQLLSLDIKLLSRALNVNNEKGKRFLRAGSKETVAIEDEDERGIVVLLEMFFARIKAKIQRVLIRRFEKLDTQNITPGMLAKNYQIGTLAALARNKRFIKLYTAWYQEKHPT
Pcac252360_g11980.t1_2	contig_276_g11980.t1_2	1	51	0	NA	Only RxLR motif	515	MRVPSLVLVITAAILFAIGNAVSVTTVSTQATLDFPSRVVESDQGDKMKRRFLRSDTTGDRALHNDPFLTVDDVFHEFGKKFYGNSLLTKLDNLMVKLEYKFWLLKKRTPEKAKTKLGLHHVPNYKDHPNYDKWIGYLRAYNKKHKIDGNSSLMNESLAARQEALQRQNQELNQQVDAIEQRRQQLTSGSRPSSSSSTTSLRGTPRVRSSVRNDVELNQQSDPKTGLEIELSASIDSLGSQDLKEARRQLAKSESKEKVATGSRKNSAKRSQRKKHHDEAKASPQDAPCSKKKNDSVDGSPNKVGPVQDSEPGGLGLEATVRYQKARLRVLQDEADTAIARAEQLQVAQTALKIEIDNLKGDNMALSKKNQQTQQLLEKQRELSVAQEEKQRILEGQLA…
Pcac252360_g12087.t1_4	contig_284_g12087.t1_4	1	47	0	NA	Only RxLR motif	282	MHLHRVLLVTLFTLLATSSALVPTQETSVSLLEHLTVAGRDGIHKGRSLRLAKTSDEKDSATIHDDPTDADERANPISELFSKISDKIPLSVKTGVWFERGKPVEYVQEKLGMKDLKGVHLTTHKNFPRLVRYAIKLEEYTIWKLVRRDFTTTQWWNRVGVNKKVTWKEGMTNKETLAELKKVQNTDEFKRYKPYAIAFDDHIINFFGSRYHRPTRFIDENATPVEKMARAQVWAEKERRPEYVKEFLGLLKADDTMLKNDPYFQFYLKELDRIQKAKAKPT
Pcac252360_g12121.t1_4	contig_284_g12121.t1_4	1	47	0	NA	Only RxLR motif	282	MHLHRVLLVTVITLLATSSALVPAQETSVSLLEHLTVAGRDGIHKGRSLRLAKTSDEKDSATIHGDPTDADERANPISKLYSKISDKIPLSVKTRVWLERGKPVEYVQEKLGMKDLKGVHLTTHKNFPRLERYAIKLEEYTIWKLVRRDFTTTQWWNRVGVNEKVTWKEGMTNKETLAELKKVQNTDEFKRYKPYAIAFDDHIISLFGSGYYRPTRFIDENATPVEKMARAQVWAEKERHPEHVKEFLGLLKADDTMLKNDPYFQFYLMELDRIQKAKAKPT
Pcac252360_g12146.t1_1	contig_284_g12146.t1_1	1	46	0	NA	Only RxLR motif	160	MRLHRVLLLTVVTLVASNSALVATEETSVSVLKHVAVSDRDGNQMRSLRFATTSDEKDKVAGMTNKEILAELKKIQNTQEFQRYKRYAAAFDDHMINMFGSGYNRPTEFFDKNSTPLEKMARAQVWAETSRDKQYVKEFLGLLRANQKELKDNQYYQYYL
Pcac252360_g12254.t1_2	contig_287_g12254.t1_2	1	33	0	NA	Only RxLR motif	306	MRRAACLLWVAPLVGLELSAATSPGHNDTPILRLLRSDTQPDEEARLAINFPGANKLVAPVKWTGSKITGKVKVETMRLQGKSADEAFVLLKLDQAGDKLLENKQFSVWVSYMTKTTKKYPEVAMVVKLTSRYGDEGLAKLLEAGKQVKATNKIARKLQFIQMTGWMGQQKSMGDVFKLLRLDDGVGQLLTSPSFTILETYIQVFNKFNAGKQTHVIKEMMTFYGEKAVSTTLEAAKKVPKTSALATDLQAAQFRQWFADGVKPPKIWKMLEMKKATWMMNADAQVWRGYNQFYNLQKATAAAKLA
Pcac252360_g13316.t1_1	contig_352_g13316.t1_1	1	38	0	NA	Only RxLR motif	388	MRLSWFILLLLFVFALPARGDTASSASIAKTEASSGHRYLRKHTRPTFNKDDETFGERTIGIKLPSAAIITNLIKSGEQALTKLAGRSTSEKQKTTESLFQNLNVGAAETKLFERAPYQKWVGSVSNIYKKKPQAGEAAIFRTLVAHYGDETLANLLAQARQVSTTESIAKQFETIQLDNWITQRKTADEIYSLLKLDAVDNIFTRPSLETLISYVTGLQTADPYDWLAVKLTKRYGEDGLAHMVAAAKPIGSPGEISAMLVRYAQTKSWLKNGKTLDDVFMRLRLDRETEHSVLENPAIKTWVAYATELDWENAYMLMFSVMQRRYSNYVAEQFWVGCGQTADDAFNSLKLEIGENLFENLVLRTWLSYVNILYKYGIKDEFALSLN
Pcac252360_g14080.t1_6	contig_36_g14080.t1_6	1	60	0	NA	Only RxLR motif	71	MPERIRAFFSVVASSSLSSCASAAMAASSSELAGAAISNSVPNSSSYSFSSFLSFFLSRRSLRSNAALRLA
Pcac252360_g15446.t1_5	contig_403_g15446.t1_5	1	50	0	NA	Only RxLR motif	78	MRSATVFPLAAANLAATCNTWRPVYTSSASRSNAALFRSAEPSTPHWRRRLLRCSLSRYCTDPNSLSPRCNFSTERTR
Pcac252360_g16070.t1_1	contig_71_g16070.t1_1	1	50	0	NA	Only RxLR motif	172	MRLSYVLFLAAASLVATIETTSALSSGVSLPKPNGARIAKAHVFVGHDSRFLRAREKADIVAEDEEGGDDEEEARMIAWTTSLKDKANAWMIAKEFFGKGNDEMMAMASKLNKDELNLLFHHGESHLAKLIPGYVSGMNDKDFVAAIRKSNLPKGQQGALEIAYLNRIAHNS
Pcac252360_g16724.t1_1	contig_86_g16724.t1_1	1	31	0	NA	Only RxLR motif	120	MRLILSLLFAASTALLASGSTPSIEANAETRSLRTTKAVVNYDAAEEDRGLGFTQTELNALKKLANKQFHRMATEPEHLKSILNSWKQGMMPADDAANFMKSQGVSDSAIKHFIAAYYGH
Pcac252360_g16773.t1_3	contig_86_g16773.t1_3	1	60	0	NA	Only RxLR motif	596	MTIKSIPIRNSLCDILLATVVLLICVDVALGATDLKTTSASFETSRPILYTDLDVIRAYRRLRTTVSDANDDYEYRGFIGITKMKDLTQAGTKKLQKVAEGVNNKLTSNNQHTANKLFTKFMVDKVESNLLTSKPFDDWTQAVTKAYKNDDEAAYAAIFTTLAGSKTDEALVSMLAATDSIRTSILKLREVQLNKWMTSRKSEDDVYQLLQIDATASDLMKSPALSMWMAYMSKLKEDPYDFLLQKLTPSYGEAGLAKMLAKSKDDAATREIAEKMETLLLKKWLESDKTMIDVFQLLKLNTRPPDTLLLSPVLSTWAAYTIMLKKDPYELLFLAIKRTGLDDAGLARMIGIAEQYVNTAPTAKKMQELQFKKWKKDGKSAANVFRLIGLNKEDDKLFE…
Pcac252360_g14032.t1_1	contig_36_g14032.t1_1	0	NA	2	66135	Only EER motif	139	MRVSYVFLVTAATLLATCDVVSASPSALSKPASADTVRSINGHIDGTSTRSQRMLKKTAAVVPDDEERAAEARQMDSEILENIVSDRAYAKQVFRSWLQNGQTKEDIENRLKTQGLLTKYGNVVNQYAQYLTIIEERSA
Pcac252360_g1402.t1_2	contig_106_g1402.t1_2	0	NA	1	52	Only EER motif	134	MKLYIFVVLTAALLVIGEAIGTAGHKNHKLTDNSSQGILRSTGPMDDDATEEERGIQTSLFNKLGKAATNLPLPEKLQFLIWKKAKWDYKRLSEHFGFKGIPKEVYEKDPKFKVLLKYGEYWRRNGINGYQIRS
Pcac252360_g1409.t1_2	contig_106_g1409.t1_2	0	NA	1	52	Only EER motif	134	MKLYIFVVLTAALLVIGEAIGTAGHKNHKLTDNSSQGILRSTGPMDDDATEEERGIQTSLFNKLGKAATNLPLPEKLQFLIWKKAKWDYKRLSEHFGFKGIPKEVYEKDPKFKVLLKYGEYWRRNGINGYQIRS
Pcac252360_g2435.t1_4	contig_115_g2435.t1_4	0	NA	1	503	Only EER motif	602	MRLLYLIGLTAVIYITSIDANASVTGSNDGPSRATIEKLKSWFTSSNVTPQQLQSWLNEGKSADAVFTCTKLTKAGGWPFLKPQFSTWAQYVDELSAKTSQKGSSAISTLTRQYGDDKLYEMIERAKFLPETKNLATRLQADQMQHWIATRKDPDEVFRVLKLDKAGGHMLSSTAFSKWAKYVGDLNQKNTGRPSRRLGLDNPTGIFLENPVLITYLNAYFAGNKDKRTTVMEKFTKEIGNQCVAKKLITAFSPNPLLNMWVSYMNAIITENPRKTSSLFSSLEPRFSDRPLLEILEAAKKYPTMESAATKMQTKTIDGIFASGKSPTETFKLLRLDNVGDGILSSPLFQTWKNYVEVFNKKRPNHQESWFDPIHINYIPFLVESIIEKAMQNPSTVRI…
Pcac252360_g4188.t1_2	contig_162_g4188.t1_2	0	NA	1	77	Only EER motif	231	MRLGDTALLVAITLVACFTATHRTLEASDTNLHLVGEGSHFLRSVNYQAANEETATRYGNNGKHRRIATATSNQNTEERGGLSDLSSSVKNTAVLGKVESSLKNTVALEKVESSVKKVNAFAKIKSVLPNGLGFVKKFKKERSFNKLTGFLETKPSLAQTKAFVEKNPDITKLKTLEISATITKKDVKRAMPLFAKSVGNNSLLWDFLIFVLTPPVFLAATIAIAVKSLKS
Pcac252360_g4297.t1_2	contig_164_g4297.t1_2	0	NA	1	73	Only EER motif	202	MQLSLVLLVTAALFLLADTSARSTDLTTRQHLRQKVTLSNAVGASDLGNLGGQAFLRVLKSVEAVDASEGPEEERGLNGLFGWTKLNNLRKAERIKEIKEALAIAKVQVKVAAEAAAKAAAKAKEVKRIADQLDDVTVENMLKDPVFKDSVFKAWHKDNIHPLLVFDSLALPRKYTTAKWIKIGVAYTDYATKMAMAAARIT
Pcac252360_g4842.t1_1	contig_182_g4842.t1_1	0	NA	1	61	Only EER motif	134	MRLGFLLLAVVFILAACCHSLANAELASQKKNPETSYNYELTAAENVKQYLKHIKKATAEEERAFPGATQLRGFFEKVAQGSNAKIAVDKVKQVLHKDTRHASVSVAISLLKMLAVVGAISVASGYIVYRVSNS
Pcac252360_g5519.t1_1	contig_187_g5519.t1_1	0	NA	1	58	Only EER motif	176	MRLQKACILLLAAVAFTITDSTFALTDQTRENGTPRGSAVGDQRLRQHDIGEGGLGDEERMFKTKEIAKGLKLDGNKLDDVIPKKEIEMVNLQKFDDALDKNKIDDLLALQHLTGKIGNNDAESVARSAANIFREWKTNKVGLNQAEKIMRRAGIADDEAITYALTWYTYFYRVVK
Pcac252360_g6219.t1_2	contig_195_g6219.t1_2	0	NA	1	87	Only EER motif	130	MRVGFVVLTTVATLLSSVHAESTDSLSKQKFTITSPDSNNALDGVYIRKGSDKYVILHLNDDESTEDRPGVDNGSSLEDDSASDRQEERALPAPVSAGGLVKLKKTLKKAKNDFLWRFFHVLVPERFRGI
Pcac252360_g6226.t1_1	contig_195_g6226.t1_1	0	NA	1	83	Only EER motif	127	MCAGYFVLVTLATLLASTNAELLSTDSAVKIKFPITNPDSSEAVDGVYLQQGTDKYVIIRLSGDKNTSTKDSSEDDSASDGKEERGPVNADTATKIKKQFSGEYNTFWNKLLWIIFHKLTPENYRLN
Pcac252360_g6237.t1_1	contig_195_g6237.t1_1	0	NA	1	128	Only EER motif	173	MIKRRAVLPTVPLNLCRVKVAMTSLQNIISQFARSRPDPPSSDAIMRVSYVILATLATLLASTNAKSLSTDSVATKKFTITNPDSSDAVDGVYLQQGNDKYVIIRLSGGDDAYTEDSAEDATASDHKEERAGGVSAGTATKLKKQFSGEYNTFWNKLLWRIFHKLNPEKNRIG
Pcac252360_g8955.t1_1	contig_224_g8955.t1_1	0	NA	1	226	Only EER motif	307	MVKASFFEVVAVCVALVAALAATHARSERRKRQKFALQQPLVTTKSELELVKDIVYINNSTEPGASFRMERSSRVLNEEGNQILVVGVCGGSGSGKTTLSRAIMAEFGAERVSYLSHDYYYKDLGHLTMEQRAKHNFDHPDALETDLMVKHLKQLRAGKTVDVPVYDFSTHSRCKATTPMKPNSVILVEGILIFADQALADLMDIKIFVETAADIRLVRRLHRDMEERGRTAESVMDQYMKTVRPMHMMFVEQSKRVADIIIPHGVNSVALDMIISKLHNFTAGHSATGSSRSSSERSDSIEEAPSA
Pcac252360_g9489.t1_2	contig_237_g9489.t1_2	0	NA	1	67	Only EER motif	141	MRATYLILFATATILASISDASTVTDLSQTQLSRNRPVGVAQVADADSERSLTRRKTDAEDEDAEGEERAYNHAELLAAKLDDAISILPRLQTKTPMQLFEHLQQLRLPWEKREAILQFVSLDPAARKKVLDLIVKNAGQG
Pcac252360_g10111.t1_3	contig_241_g10111.t1_3	0	NA	1	63	Only EER motif	492	MRQPCGVLLLVTALLIYGVGAHTNLQSSTRLIVIGWRDIATSRLLKAHGITTDELLTTNTDDEERVGVTMSAVEMLRNALKLSVPESQLEIWFKHAASADDVFKFLLLDDAADDLLRAWISYMKRFNTANLPKKTSLIATLTAHYGDEGMAKIIEGAKQVSSTASIAKRLESELMQLWLGQKHSVDDVFKLLKLDEAGDQLFAQPQVVAWAKYVDEFNELHPDKQVSLFSALTARYPNEETLVKMLIAAKKSPSVENIAVRVQSEQTKLWQANKKSPADVFKLVKLDEEGPTLLTSPLFKSWLQYTDEYNMINWKETVSSISTLRTHYSDDVLAKMSLAADKTPSTQNFAKRLRSELLREWYDTLKPGNFVFKALKLDKTTSKVFERPLFALWKEYMEF…
Pcac252360_g10113.t1_2	contig_241_g10113.t1_2	0	NA	1	67	Only EER motif	511	MRCQWLVLHVLASTALLVNTDAASKSTESAILPPDSLIVRSITTNRILKLKNDSDFDGNEKSKHGVEERGISTSTVETLTNSLKSPVSQKFDDWLTNGKSADDVFKLLTLDKATDGLLATPHLNDWISYMKLVNKANPTKKTTLIATLTAHYGDEGLAKIIEAAKQVRATAALAKRVQTEQIQRWLLDGLSPEDVFKLLKLDEAAEGLFAQPQIVTWAKYLDDFNKVNPTSETTIFSFLKSRYKDEEIFVQMLIAAKNVLSTEKIAIRIQAEQTALWLKNKKEPAAIFKLLKLQDTELPLFENPLFIAWVKYTDDFCMTHFGTKLTTISVLREFYKDKDDVLAKMILAANKSPSTSFIAKRLFTEQMRNWYISTFTPEDVFKLLKLDDGNIPLLENPLF…
Pcac252360_g10160.t1_2	contig_241_g10160.t1_2	0	NA	1	284	Only EER motif	569	MMEPGATPKNTIIDKNQVEGAHFDIANVWWDDVCEYQEWNCLHHAIVTVIKNGGDEATLKNVWAKSSKAFREDLPMVSMQANGKPTMLGNGPSPPLCQLSERDVHINEGIAQAAQTSPRCHPDGVSRVDRLVDGLFGFIIAEPHSGVFIINNQIGFVFVPGFFELSTDALEAEAPGTVAPVETTATSSRLLAVMPLTEQQSSVASSSNAGLTAQSSRNGSVNQSPGSDSVTQNTGSGSTTQTATNSTGTVPDGSWPAIIKTGEVFDGKMQTFLRTYDPADVDGEERAGVVDAIKAGAANLAESAKLRIFLSKKKSGVDVLNSLKFGDNVADALVSSKVESLKKYIAMFNQKNPDEAISLIGTFTARYGDDAVAKALVSAERRGGSKVAELAKQLRAEQL…
Pcac252360_g10206.t1_4	contig_241_g10206.t1_4	0	NA	1	64	Only EER motif	742	MLRRYAVLVLAAVFFAGSDAATGTKMPVLASSNPASVRSISTDKNHVVPNRFLLSESIAREDDEERGFGLKSIPGLQKLTSQFKTKITPGTLLNWANKEMSPDYVFLKLKLDKDGKQLFDNPDINVWAAYANAVVKSNPEEAMLTTLKARYSDDVLAKMFDAGKKVTQSNSVATKLQTQQMENWMAAKNKPNDVFKILLLDKNQVTLVATLTAHYKDRGVLGIIEAAKKVPNTATAAKRLEADQIQLWLKNGRTPGELLTLLSLDKAGDQLLASPRFQTWSKFISYYNKENPGDATTVMEKLTYHIGDEEIMRILEAARKVPSTEKAATKLQTEQFKTWLNADKIPGDVFKLLQLNKAGDDLLANPQFKYWGKYVEDLNLKPVNNGRQVSIIDALRDNF…
Pcac252360_g10622.t1_2	contig_243_g10622.t1_2	0	NA	1	19	Only EER motif	168	MPISPPRPDPQRAYTTNEEERGISVNIPGLDKLSKMFTSSKTKEFQGLLKVEDNLGNDFKKLGLSTMPIGKNDYIKDPDGAMFTALTNVFGEKNVATVILLGKHLRGSSTVAKKLEKAQFNKWYAKDNHLSTAEKVLNVKSIDIHMNSREKIISEAYTKYILDRVMTY
Pcac252360_g11125.t1_2	contig_265_g11125.t1_2	0	NA	1	53	Only EER motif	237	MDVESTNSATKGRLPEISRHSLIQGKRAAASTRVLKLRGPADMHTVDAIDEHEERGMLSNIVALASKASPSATNKLLLSVNKRPDKMFNLLGLGKGLDSTSKLRQWLRYTEKYKAKHGGGGFTDSWVISLLLEKTTDIDLALLIPSIKNVADLKTFGAKLESSLYQKWINIGTQPAKIKELLDQKRVSQVNENIATTYAMAYVRHLSDTLTGEALTKLRSLSPNHAVGMLMIQKVLW
Pcac252360_g11933.t1_2	contig_273_g11933.t1_2	0	NA	1	9	Only EER motif	269	MVASSRNDEERMGVKEAVQWLWNAVKIRAKMKFWLFRGTTPEEVLEKLKVASNTDKNYKYYSKYFFKYYVKYPGRQPPNLPTRVADGIMQARLLNWLEKRLTPPQVFNEMGFTGTFASARGDPTYKYFVQYSKMWSDLQVRLVKEADEVMKARLDTWLEKNLSPPQVFKKLGFTGTFDSARGDPNYKYFEQYSKMWSDLQVRLSQANIPAKSADEIMIEKLVYWLENNFSPPQVFKELGLTGTFASARGDPNYKYFEHYYKMWSRAQVR
Pcac252360_g12225.t1_1	contig_287_g12225.t1_1	0	NA	1	56	Only EER motif	130	MGRNFAVLVIGTAFLATSEALSSGKLPNQVKTSKLTTSQMANAPLGTVSTADGDYEEREILGPKTLMSLSKLAEKGNKPTLSKKLEHRSWLAAGESPQTLFKKNEWAGKTFAQLKKDPKYSVTRGLTIFG
Pcac252360_g12243.t1_3	contig_287_g12243.t1_3	0	NA	1	51	Only EER motif	255	MRVLHLVVAIVVALVSINNGVAIAAKTTLRSDSNDYTALRGNIASDETDLEERRGGVGGGGRGGGRGGGGGRGVGRGGVGYRPVAGGHGGHGGGGGDEVFTLPPGVYVGPEFGGPHGDDYTDAALVKSGQKVLSINLRAAERVDAVILTIVNPSGEESTLYHGGGGGDLKTPLALAEGEYITVMEAHAGKHKERTRIKYIKFTTNLGNFIEGGTRTDNNGTDTAKDGYQLGGFIGRSGDELDLVSAIWTSIQPVV
Pcac252360_g12336.t1_2	contig_287_g12336.t1_2	0	NA	1	71	Only EER motif	195	MRVPSVLLLAVCIVIASCDARLSAADYEQDAVAAQNAKHSVAAAEYRDTSGKRLFRSDDFAPEDDDVDDAEERGIPGLSKLNEMVQKGKTKVLDQQLWSKYRSMLKSGFSDKAITEAWIHQGKTSAKIYDRWIRLGKSQNQAAKNLLREGIEPEELFKVLKSRGMKMQDMSNIWRNAGLDETEFYLTWAKLGGIK
Pcac252360_g12838.t1_2	contig_340_g12838.t1_2	0	NA	1	53	Only EER motif	157	MRICFILLLAVIVLLVCPNTASGAAIKLRAAHADVETDSGRVLLADAKTEKNEERAAVDVVKKLGPQLKDFYGKQKLSLYLKYQTAFVMSKRIENALMKNKITPDDFWYGLKLDNLKVRWNSRNGYTTNYNKWVQYEGAYKTANPTWKSNLPPRSGL
Pcac252360_g12966.t1_1	contig_346_g12966.t1_1	0	NA	1	43	Only EER motif	124	MRLSLLLLLAAITLVASVNALPIEAATEARSMRSTVDDDAADEERGGFYYKFDFNLLDDIFHSLPEQFKGMRNEPEYLRTILATWKSGMGTSKEAVQFMRSQGLSDKAITQFEAAYKVYLSHCG
Pcac252360_g13021.t1_1	contig_352_g13021.t1_1	0	NA	1	60	Only EER motif	119	MRFSQFVVLAAVAFVLCCSTDVAADNTAQNPNLATNVSPSGAHRYLKGSKTTTDLDAVDEERVGATTPKFKQLFGSISFPKISNLPGLKQIKAALIKRDTKRIERLRQKRNSNAKTYGF
Pcac252360_g13023.t1_1	contig_352_g13023.t1_1	0	NA	1	61	Only EER motif	139	MRSSFVLALLVVVLVAWDSIAAEPNVVVQTNTDIKLANSVSTLRYLKGSLTTTTAADSRHEERLLSGALQKIPGFSKIKAAFQKNPSFAKNLETFRLKRQRLDEFFKENPVIKKEIIVATVLLTLIFSVPIVVNAFYPA
Pcac252360_g13374.t1_1	contig_352_g13374.t1_1	0	NA	1	75	Only EER motif	139	MRLHQVVLAAAVAVILMTTSNGLSASVESPTKSALKRATTEAGNAGGLTERFLVTSEDEGTEDNTINDSTEAENEERLFGLKRRKKRKRSEEEEATPTPTPAPGNSTAEPTLIPRLISPLPAPPTRESVTNNILNRIFD
Pcac252360_g14152.t1_2	contig_36_g14152.t1_2	0	NA	1	58	Only EER motif	201	MRRYSDVVLIIVVFLVTSEALSAGKLHNQLKPSELTSQKTRPSHGFLRAVSTAGGDDEERGMLGSKIYMQLSKLAKKANMKELSQNLKHKSWRVSGDNPQTLFQKNSEKWKGKPDSDLMGDSEFIHYKAMPTANKGVLVKCDPATKQYLLHLNETAVQQRFVIEDLDDTHLFIVPDLKVIAFIEKKMDEWNEKNTYQPPTQ
Pcac252360_g15420.t1_1	contig_403_g15420.t1_1	0	NA	1	60	Only EER motif	139	MHRCCFLFVVVFALATCCYSLADAEGIITIKDSALDSTRVIANSDNVRRYLKGSKTTTDEERAFPGITSLKTLMQKTPHVDKLKSMVKENPALAQANVFVSKRPRLKAALLIVKGQLKPLAIIGALALTGGYIMYLVKK
Pcac252360_g15581.t1_2	contig_50_g15581.t1_2	0	NA	1	63	Only EER motif	117	MRLSYILPVVIAAILHASGSALPTAKESNQATLASPDIDDADGGKLLRGINKGAAEEDELEQEERTVSKKVGHYGKKFWNWFVWGKSREPTNKIKRDAQRWNDQQVRINGAIRKSEV
Pcac252360_g16323.t1_2	contig_8_g16323.t1_2	0	NA	1	53	Only EER motif	157	MRICFILLLAVIVLLVCPNTASGAAIKLRAAHADVETDSGRVLLADAKTEKNEERAAVDVVKKLGPQLKDFYGKQKLSLYLKYQTAFVMSKRIENALMKNKITPDDFWYGLKLDNLKVRWNSRNGYTTNYNKWVQYEGAYKTANPTWKSNLPPRSGL
Pcac252360_g16552.t1_2	contig_84_g16552.t1_2	0	NA	1	76	Only EER motif	214	MRVCYSLLPTALLLACSSALPPNRSQTLKTATSDVVSPVEPRIQHDNYDKRLLWSYATENTDVNNKEDTAGEDDEEERINAATMLGKGNAEWDDALMRLAYSHWFEGGKTIDDVRLIMSLPAKGEAVGHENWGKYLKYVEFVKEKKQEAANAAIVAVLKRRRAYRDWYIEGKTEAEVRKIFELPAIGTAQNHPNWEKFEEYLEVVKEYSKIVFK
Pcac252360_g16595.t1_2	contig_84_g16595.t1_2	0	NA	1	3	Only EER motif	83	MNEERQWYEFSKRRAKENLKFRFWFKTGKRPEDIYRKFFNTSMDTRAVAADPNFGIFSRYAKYYEGHKKKESWLRSWIFSTDQ
Pcac252360_g16601.t1_1	contig_84_g16601.t1_1	0	NA	1	59	Only EER motif	185	MRQSFLVLVLVLAFAACVQGLTNNENAALSVNHETTIAKSNRNLKGSSSITAGVGTEDEERGAMTKVSEMLKGAFSPITKLFGTNTASKVQSLQKDAKLVNSIKSDKKLQQLGTIVSKNPGALTEKKVGKIGEFVARLKKIEFVGDVKGMRIAYGILFLGIFGILVTGYFITRNVQNSYIPSDSK
Pcac252360_g16798.t1_2	contig_86_g16798.t1_2	0	NA	1	56	Only EER motif	190	MRQHNLLVLLAVAFVACVAVADDTAKSIIVKTVSEPKLRASRHLKSEGDSSNPATEERGFNLKLPSFNGIKSLFSKTSNVGAGMKTNPELATTLGSRKIKEVISDVAKKPDFFQSLTNTLTGNRKMNTLASQLQKNPVQYTSRQVTNVGHLAVTTSSSGSFARMWVKYGAAFLFIVGIVFLATMVIKATT
Pcac252360_g16973.t1_2	contig_86_g16973.t1_2	0	NA	1	55	Only EER motif	122	MRLIQFILAVIVVLLASSCDFATAAKCGVKTATDNLRTAEPIQAINLAASPATDEERGAQNAGAAARVIGGASVPVNGAPATVGGEMVTVTIFNGNGFFQRMGKWLKRTLDSGDEKTRRIRQ
Pcac252360_g356.t1_1	contig_104_g356.t1_1	0	NA	0	NA	No MOTIFS	220	MIVEATVSPKTEKIAYRLNTEQYRDWITRYHPAEAFMKLELDSAGDKLFRSPLLATWLKYVDFYSKNKVKVSITSLLRQRFGDEKLVEILKEATKVSSAGTCERDRPSRSKGPEKLEWLVAPPPNITRYSLTVDIVRFLSQVALGCYGKSVVLAETKTQYEGVVARVFLVQSHPFMQGVMAGALPNTVLAVMRLLCKKYTDGLKQLPNNPATPPLRKSFA
Pcac252360_g357.t1_1	contig_104_g357.t1_1	0	NA	0	NA	No MOTIFS	193	MKQTSLVTTLASHFEYDGLAKIIEAAKAVPKTAKFAKRLEFELIQRWLAQEKNPDEVFQLLKLDVMRYDLFEKPELFTWVKYVDDFNKMYPEQETTLFAKMSKLVDESALVDMLVKAKSVVSTEKLALRVQAEQTKLWLQNQRTPDDLFTLLRLDKAGDSLLENPIFDAWIKYADDFREMYPQVKYGSHCDNR
Pcac252360_g358.t1_2	contig_104_g358.t1_2	0	NA	0	NA	No MOTIFS	113	MRLQVIVLVAIASLVATSTVAGPHTTADIQPFVRRLDVPTKTLFRSHKTHEKAEDDEEEEKGITSTALESVAGSLEISIEQLKAWLKGGGKSTDDVFKALALDSAADSILANP
Pcac252360_g680.t1_5	contig_104_g680.t1_5	0	NA	0	NA	No MOTIFS	55	MRMTSSNVVKLLMRFSSLLRVAVIPICVAARASSSLNSLPSLAGSALSFDASLWF
Pcac252360_g1059.t1_1	contig_105_g1059.t1_1	0	NA	0	NA	No MOTIFS	753	MFTKTYGYDAVIRLLGTENNIATTGHFTSRLRTELATSWVDTGKTAEDTFTLLKLDKTAYKIFTAPPMHKGTTNPALDLYVAYVRQFNEHAKKTKKKIGLLDMFSKTYGDNGVAKMVEMGTNSADMMPLVALLLLSLFDIAQCMDMLQLRTLSPTTSQQFRVTTATFGAALPRVSWPSASYSRVTGQLLVNEASATPDQSRRLVQAQMMTDCSRVKPVSDEMVTLPKLAALLIPRSVTCSVEQQALAAQQAEASLVIIRDSIAGAFAAELSHSAYYDCTLGEETVTTNSSMFPELADPFSAWTCSSKPACVTSTCVLTGKTAAMSTDRFQACCFTSNWLQMQPRRADDEPVGLEMDIPVLLVSFQDGNRIDDTASIIGDTAVLVWAFNTEETPWNVSML…
Pcac252360_g1113.t1_1	contig_105_g1113.t1_1	0	NA	0	NA	No MOTIFS	148	MKLSNKLWIHWGKNPNDVFQYLKISKAGAKLDESKKFIQWFRFVKDYRDKKGAHWFVDYEIYHSLLKVAPEAKIATILQSLKDIKDLKNLAEIVQNYQFKLWVGRKETPDSIASLFGIQNRGPMGAERDPRYEILKEFTEVFKAGTRA
Pcac252360_g1114.t1_1	contig_105_g1114.t1_1	0	NA	0	NA	No MOTIFS	148	MKLSNKLWIHWGKNPNDVFQYLKISKAGAKLDESKKFIQWFRFVKDYRDKKGAHWFVDYEIYHSLLKVAPEAKIATILQSLKDIKDLKNLAEIVQNYQFKLWVGRKETPDSIASLFGIQNRGPMGAERDPRYEILKEFTEVFKAGTRA
Pcac252360_g2191.t1_2	contig_115_g2191.t1_2	0	NA	0	NA	No MOTIFS	178	MINKKYPGGQVSVLGMLTAKYGEVAVAEGLVTAKLGTRSKDIATKLQTEQLRGWLNSDKSVKDVFTLLRNGNDDALFAIRQKVEILDEYIKLFNAKNPQHKADLFGALRDAFGGEDKLAVVVSKAVASTPAEAFPFQKVLFTRWISKDYDPMSILTKVFKVPANNLASATSEMKLVTN
Pcac252360_g2386.t1_2	contig_115_g2386.t1_2	0	NA	0	NA	No MOTIFS	744	MIIAAQKNPKTQQLADELQTRLLQYWLDNKKTPADVFKLLELSKAGDNLLDNPQVSTWLSYVADFKKKTPRKSQESIPILTTHYGDEALSKILLEAKQTPILALNKAGDKLLDNPQFATWLSYVDDFNWKDPRISRISVMARYYGDETLTKMLFEAMKTPSTANIAAKFHEEQIQLWLNTQKSPGDVFKFLSLNKADEKLFDNPQFMTWVKYVDDLSKGYSDKKTTVMSVLATHYNNDGLVKLLESARNAPRSSKLVKRLEAEQKWLTKETPDDLFKRLKLDKMENDVLISPQLKTWINYMKEYNAANPKYQTTLIGTMAANYGNVKLVKVRDEAMKVKGTASTAKKLQSELFQRWVQKGWAPNYIFQSVLHLDEAGDKIFTNPLVVTWGKYLSAFNRD…
Pcac252360_g2398.t1_1	contig_115_g2398.t1_1	0	NA	0	NA	No MOTIFS	85	MENHASYLQVEQTRYWIDKKNNPSEIFHLFQLDKMQSRKDIFSNPEFTAWVKYVDDLNTKYPDQPVSMTPTLAKYFAEGGLLQLM
Pcac252360_g2399.t1_1	contig_115_g2399.t1_1	0	NA	0	NA	No MOTIFS	81	MIDGLNDSYSDINLLLILNAAKQDPNTKKIAANLQDALVDKWLAVKKDPTYLKETFRDVPTADEMIQRYSKKLTFLSGTSS
Pcac252360_g2402.t1_1	contig_115_g2402.t1_1	0	NA	0	NA	No MOTIFS	155	MIEAAKQNPSTVGMAKKTESALHKYWLSQGKAPSDVFHFLFPKKLTEDILATPAFGIWTKYLVNYNKRYPEEQTTMIDGLRANYNDLNLLSMLNAEKNNRSMDKLVDDLKNAMVAKWVITGEKLADLQLRFSHVENGDEMIQRFKELKKVSGNSS
Pcac252360_g2403.t1_1	contig_115_g2403.t1_1	0	NA	0	NA	No MOTIFS	168	MRFNSKQSSDDDFELLKLDDLDRPFSLCPLLKTWVYYTDAIVAVNLNKASTLVSILETRFSDRPLLQILKAATQFPNVKDAATKLLTERVQRIFASRTPPPPKEVFKLLGLAAMEDHVLSSPMFKKWMDYVKVFNKENPKKQEFWYEPLRLNHDVDWIIKSDKQSGNG
Pcac252360_g2458.t1_2	contig_115_g2458.t1_2	0	NA	0	NA	No MOTIFS	460	MYFHYLVTVGFLVAVKGTNADPSVTDSTEVVSSSNWDRFRTAGETGVFARGFLRTTGSIAANTDEDERAGLSVPVAEKLKTWFTSSKVTPKRLQSWLNKGKSAETVFTRMQLTKAGSWLFYDSQFPTWLQYVDDLNAKTSQKGTSAISALTAQYGDDALYKMIVQAKIISRTKDLATKLQADQAQHWVAIRKDPDEVFHLFKLDKVKRNILSNPEFTAWVKYVDDVSTKHPEEPVSMIPALRKYFNDDTLLELTATAKRTEETKSIANKVEDDLLQVWLGSRKTPDEALVELGLCRTTNGILESPLFNTLTKYLDAYNERYPDKTTSVIETITRKVGDRKVAKILTAAKSTDATKNIATKLESAQLEMWQSTGKSADDIFELLKLRKTRHDFSHNPLLR…
Pcac252360_g2459.t1_3	contig_115_g2459.t1_3	0	NA	0	NA	No MOTIFS	195	MGWINYVKVFNKEKPKKRESWFDPLHINYHWDAVDQMIEKAMQNPSTVKIAKMVESAWLKQWLDREKSPSDAFRFLYLNNAGEQTLASPKFKTWAKYLNDFNQRYPDRKETMIDGIRTDYIDINLIPMLYAAQKDPRTKKLAINLQNALVNKCLVAKEKPADLTWRFSTVTNAEEMIQRYVKKLDAMSENGAHLT
Pcac252360_g2463.t1_3	contig_115_g2463.t1_3	0	NA	0	NA	No MOTIFS	192	MGWINYVKVFNKEKPKKRESWFDPLHINYHWDAVDQMIEKAMQNPSTVKIAKMVESAWLKQWLDREKSPSDAFRFLYLNNAGEQTLASPKFKTWAKYLNDFNQRYPDRKETMIDGIRTNYIDINLIPMLYAAQKDPRTKKLAINLQNALVNKCLVAKEKPADLTWRFSTVTNAEEMIQRYVKKLDAMSTNTS
Pcac252360_g2464.t1_2	contig_115_g2464.t1_2	0	NA	0	NA	No MOTIFS	460	MYFHYLVTVGFLVAVKGTNADPSVTDSTEVVSSSNWDRFRTAGETGVFARGFLRTTGSIAANTDEDERAGLSVPVAEKLKTWFTSSKVTPKRLQSWLNKGKSAETVFTRMQLTKAGSWLFYDSQFPTWLQYVDDLNAKTSQKGTSAISALTAQYGDDALYKMIVQAKIISRTKDLATKLQADQAQHWVAIRKDPDEVFHLFKLDKVKRNILSNPEFTAWVKYVDDVSTKHPEEPVSMIPALRKYFNDDTLLELTATAKRTEETKSIANKVEDDLLQVWLGSRKTPDEALVELGLCRTTNGILESPLFNTLTKYLDAYNERYPDKTTSVIETITRKVGDRKVAKILTAAKSTDATKNIATKLESAQLEMWQSTGKSADDIFELLKLRKTRHDFSHNPLLR…
Pcac252360_g2693.t1_1	contig_117_g2693.t1_1	0	NA	0	NA	No MOTIFS	175	MPVNIPGFEKISKAFTSSKTKELKALLKADDDLGNAFKALDLSIMSIGKNSFIETKMVVKFLSSSNFKVWSEHAAKLNKQDPEGAMLTALTNVFGEKEVVVMILLGKHSWSSSGAAKKLETALFNKWYTIDKYRTADNAFTNVLKADRNTIHKNAREKAIWGDYSTYITNRVMKY
Pcac252360_g2846.t1_1	contig_12_g2846.t1_1	0	NA	0	NA	No MOTIFS	254	MSASSNQRLRPYCAVLLALVTLLVSVSAALTTAKPKAIIPELTTSHRTTTSGNAYLPGVKGRLRTSDHVIEARAFDPLGFTKITTTGAKKQQKLAGNVKIKLTSNSQQATDKLFKRVEVGKVKQNIFEIPQYKQWAASVTKVYKKSTDTADAAMISTLLAHYGDEPLTKMLAAARKSETIDNKLWFALMRKWEADGRSSDDVYKVLKLDDEGGNLLTNPVLGTWVSYTDNADQILFTKLAKTLRRRTSENDSSG
Pcac252360_g3227.t1_1	contig_135_g3227.t1_1	0	NA	0	NA	No MOTIFS	147	MRLTFVILVAIAIIIACCNATLESTEIGRQQDTSVINGDRVLSVLDSNPSKQLLRTAETSDVSAGNIQERRLAEKMSTKLVKKLLKDSDLRKKTFESWKGVSVNDMKVSLGLRTHRNKLVRVFMNRFKKDEDALLNLFKQYKGLKSA
Pcac252360_g3839.t1_1	contig_152_g3839.t1_1	0	NA	0	NA	No MOTIFS	229	MHLPFCTHFATRSPTTSVHADRTTQVTHSERYGDDAVVKALVSAEKNVDSSPEVAKQLRAEQLSAWLDSDKSVDDVFKQLKIADEYEGPTRLDLPKLKLLDDYVAKFNRERDGHETFLDTLKRGFGGESKFVSLLARAKDDARTVNKAKELERGLLEQWEQEKLGPARVMKRLLQLDNDADQALSSSRLETFDKYITQFNKNDPDSEVTLVGMLTSKYGEIDVAVAKRV
Pcac252360_g3840.t1_1	contig_152_g3840.t1_1	0	NA	0	NA	No MOTIFS	410	MPKKEVVLKASLQLGDDVVSALTHANLKKLNKYIAMFNKNNADEPISLVGILTLRYGDDAVAKSIVHLEKYAKSSQVVKLATQLRSDQLTAWMKDGKTVDEVFNLLKLGDDGAAALANRKFTVLQDYIAKYNTEKNGHVTLLQTFTKGFDGESNLVTVLAKAKRDERITPLARKLEKELLGQWRQENLEPKKVMKLLKLDNNVDDALKSENLRTFEKYIAEFNENSANSQVSLLEVLTSKFGEVGVAKAIVSAKVNENSAWVAKRLQKQQLQGWLDNGMTVDHVFTSLKFLEDKTKTAIFGRSLDTLGEYITLYNTARSEHETLIGVLEKGFGGKDKLVTMLMQARLYPETNRKATALLKKQFQQWQGAGVVQTTILSKVFKVADDKATDFQKTVASQF…
Pcac252360_g3979.t1_2	contig_152_g3979.t1_2	0	NA	0	NA	No MOTIFS	340	MANRLQTEQIQRWMAQGKSPEQVFGLLKLNKLLPISWMSSDLFTKPGLTTWIKYLDDFNEANPDKKTTLISILSSRYSDKALANMLIEANKIQSTSSIAKRIQAEQTQLWLKIGKEPEDIFTLLQLEKAGDTLFENPLFSAWIKYADDFRLLHNTDLATMPTLTNHYSDEVVAKMIMKAYENPNTKNIAKRLESELQRDWLFAKQSPYDAFIIMNLDKTLDNVFEKTLFHIWYNYGLYVNKMNLGQNWNPAAALTYIYGGDGKLADVLMAAEKVPSTKAMATEMQNWQVTLWLHRMMKPERVYSLLRVEGAAADDARRYLYREYVGAYEEVKRIRSRNAS
Pcac252360_g3983.t1_1	contig_152_g3983.t1_1	0	NA	0	NA	No MOTIFS	170	MLNLNKAGDTLFERPLFSAWIKYADDFRLIHSDTQLATVSTLLTHYTDRTLSKMIMAATEVQSTKPLAARLQAELLRTWFFCKETPDDIFYMLKLRNAHDKLLETPVFHVWDKYVTYYNKMNPKTKYDLITTLTYYYGGDKDFSNMLMAAVKKPNTKALATELQDLQIAR
Pcac252360_g5134.t1_1	contig_183_g5134.t1_1	0	NA	0	NA	No MOTIFS	225	MTKLDELAYKMALKTTIDPMGIFKRLRVVKTGGKLDGNKEFILWLLYVNQYRTKRGGRFWFSDDKLFDLLRKTKSEEELVTLFQSLRQYQDIKYITDDMQAYMILSSASSHRLVNEAWLKSRETPEKVFNILRLGAEALFSLDSSPLFIQWLRYIIMYRAVVGSDSFTDLQTLDFLLERSRLSTTTSFGTLIQSFKDIPDLEMFAKKLSNAPLSKVGKRLRHNPD
Pcac252360_g6866.t1_1	contig_206_g6866.t1_1	0	NA	0	NA	No MOTIFS	276	MIPTLKKYLKIDDDSVLGLIKEGKSVEETKSIATKVEDDLIQVWQSSKKLPDTALVDMGLKQATSTLLENPLFNIWAKYVGVFNTKYPDNQTKMIETLTRNIGDDRVAEITKVAKSKDTTKDIATRLESAQLVMWQNSGKSAHDVFELLKLYRTDHDFSHNPLLNTWVSYINTIVTDNPNKLSTLFSTLEARFGDRPLLQILEAAKQFPKMESAATKLQTEKIRNMFADRTPPKEAFKLFGLDNVGDSVLSTPVFKEWMNYVKIFNKENPKKEILV
Pcac252360_g6867.t1_1	contig_206_g6867.t1_1	0	NA	0	NA	No MOTIFS	110	MRMHLTKARSGLFYDPQLSTWVQYVVNLSKASEKGMTAIKTLTTQYDDDVLYNMIKEGKMIPGIKSLAARLETEQMEHWVTIRKDPGEVFHLFKLDKAKWGILSSPQFTR
Pcac252360_g7316.t1_2	contig_21_g7316.t1_2	0	NA	0	NA	No MOTIFS	88	MKFERAYGKKLPYAYFGTGYQTEEKTKESLLQWVMAGDSVKSVAKTLGLVGLTSKMELIGHQNYKAYRTFLKWRKQWAEMRGNGFTAS
Pcac252360_g7848.t1_1	contig_218_g7848.t1_1	0	NA	0	NA	No MOTIFS	159	MTVILPTKRTPKTGVFSPQQKTWLKTKYWVSSEKSDDYVMKNLGLQGLTGKALTTNLQYKTLQKFRYKRESRELGEWFEEGVTLYGAWTHLGLDKISTTRVMQTDAYKTYVYYVKKLDDMHYWHKNSIFEPPIEYGGTDAQFVLLKYESGQQPKDPGGT
Pcac252360_g8141.t1_1	contig_22_g8141.t1_1	0	NA	0	NA	No MOTIFS	175	MYRPAVKKLTLGEQLKVRIGDHGYVFKTLGLNGGLTNPKLHLYTWFNEKTHTNKVTMLGMFSKTYGDDGVARMIEIGRKSSSMDTKKIASRLLGGLPMKVENRMVNQWLKKGNPPEAIFELLQLNKGLDDILTNPNLMMWEGYRIKFDSIPDEDVFTIMQTRSRVSTVSRMRLIW
Pcac252360_g8788.t1_2	contig_221_g8788.t1_2	0	NA	0	NA	No MOTIFS	446	MTIGSVYTIMRRDRNGALYWKGDKTDWLDILHRIGKRLATLAHIPIQADSQLPDLLVAQPTSRIEVMVLVITPMLAYAHTAGAAKKINLADKFRIKKWVDKQKNSEYVFNKLGLNGGLDQILTNPKTYGDNGVIKLLGMGTNDATIMTFTSRLRTELASSWVTSGKSADEIFTLLKLDTTGFKIFTTPPANKDFTNSMLYLYAVYLDKFNRQYPTKRISMFDMLSKAYGENGVAKMVELGMKNPTMEKVSSRLRGDLLSKWYNSEESAEVVFKVLKLDHAGYDLFATPQLNTWYAHIRQSYDLIPEDVMLEELVGKYGYDGLSKIFILGERRTDLFGKLPMNLENKMVNQWLNGNKSPNEVFEMLQLNKGLDSLLANPNLRMWESYRIKLRSQKPEKVP…
Pcac252360_g9294.t1_3	contig_232_g9294.t1_3	0	NA	0	NA	No MOTIFS	191	MTESSDRSSDATVVEPVLSPSNKHCPTGMHKDPPDDGLKRLSSQLLQSRVGRDKQRYDGHTRLLACIVVSRRRLDASDELLLISSSKHPTQWILPKGGWENDETVVESALREADEEAGVTGEIMGSLGTLDFASQQGKPCRFYGFRLQVTQVFEDWAENTRQRKWVSLDEARELLLHRPELVEMVRRAAAL
Pcac252360_g9318.t1_2	contig_232_g9318.t1_2	0	NA	0	NA	No MOTIFS	200	MQLYHILLVALFAILGTGTISAETSHDDMLDEAPKGTRLRVSNGDSLKTEENDERSIFSSIKESMKRKYWVSFDKDSGQESRELDDWIEEGLTLYGAWTRLKLDQVTPTRVMQTDAYKIYVRYVKKYDSMIYNYKNSIGQPPIEFGGTDAQIFAKVQVWAAAHRPRWYVKKMLKLDDLPKSELVDDKFYKEFLRLTGEKS
Pcac252360_g9351.t1_1	contig_236_g9351.t1_1	0	NA	0	NA	No MOTIFS	171	MSLRFIFFAAVVTLLARCDAASTATEAKVSTVTSSDTVLSIDAPPVKSARFLLSVKTDQDSDVLDSEEEVRGGIQLTPIDDDLLNMLKVDKAVALKTLSKHDDNLMQKLRENPSWARKVHGWKEDEPSPLDVLKLLKKYPQLSREHSTEWNAWRVYLAQQLRLEQGLTKIR
Pcac252360_g9359.t1_1	contig_236_g9359.t1_1	0	NA	0	NA	No MOTIFS	171	MSLRFIFFAAVVTLLARCDAASTATEAKVSTVTSSDTVLSIDAPPVKSARFLLSVKTDQDSDVLDSEEEVRGGIQLTPIDDDLLNMLKIDKAVALKTLSKHDDNLMQKLRENPSWARKVHGWKEDEPSPLDVLKLLKKYPQLSREHSTEWNAWRVYLAQQLRLEQGLTKIR
Pcac252360_g9564.t1_1	contig_237_g9564.t1_1	0	NA	0	NA	No MOTIFS	107	MITDLVKKLGASTSKWYKDKILTTKLLLKATQMDLDKSAQKLVAQNVDPDRVYTLLKLQKDSNKFVGKSEFHLGYPSGEYKLWQKLTEAWKTKYPTWVSKLNNVDRT
Pcac252360_g9709.t1_1	contig_24_g9709.t1_1	0	NA	0	NA	No MOTIFS	164	MASGTNSPPAAASDEEARGLKPLSSFTKLLKDKKIPTVITRLLNGNKHEKSQAKLRALLLRSLPLEQASNLIFLKMPKNVPKPLPSTLPKGIKGYHFKIPGISNAIIRLKMEIWFYYRLPPTYAFKQLGLAGKGSGVKLHAEDNYKYFKSYFDAWYEAQKHLIF
Pcac252360_g9988.t1_2	contig_241_g9988.t1_2	0	NA	0	NA	No MOTIFS	167	MTRAQYLAMVAAAALIASVGGLQVAPNSAKSTSLRMPAEARYQPYVEGKTDRFLISETKNEPATKAPTGYAISTLQEDDNDILQEDDDDEYEDESESSSSEGSDIEDRLWKRKRRRRKKKKHKETETPTPTPTLEPNGTATPTPIRSTPEPDRIDGFFSWWNRRFGD
Pcac252360_g9992.t1_1	contig_241_g9992.t1_1	0	NA	0	NA	No MOTIFS	135	MHLRYILLMATAALAACSSVTSAARGAHDSKTPTVASNNQVQSTSTAQADHEFMRSLLADDDDSSIKGQHFMEYKLKKTLANPKKAKQLYQYWYEKGYTAKEVASDLGQTENRVLDQTYRKISNGYAAYIKELSA
Pcac252360_g10180.t1_5	contig_241_g10180.t1_5	0	NA	0	NA	No MOTIFS	313	MKGKVLPRDWSRAEIKSKHCHVVLRCENKDCEARYWDRDINAAINMLELLKSEVQGRGRMEPFRRGFGDESKLIRLIEKAKKNPRSMERANEVETALLAKWRSDNLPLSSVWERLKFNNYADDALSSGKLSMFSKYISKYYPDNEMPVLERFTTKYREVAVAKALELAKANAATKEFATKLQAQQLEGWLANQKSAVDVFKLLKVKEDGTLFMFSPKLEILTEYIKLFNSNKNPQDQAYMIRVVSNGFGGDGDLHNTLFKVWFRSKIEPRNIYPKFLNAEEGDLEKKIVTQYAEYYDAKTIPQVYTFNQPRRS
Pcac252360_g10194.t1_2	contig_241_g10194.t1_2	0	NA	0	NA	No MOTIFS	249	MLNSAMKDQTTKALAMKLQSQRFEDWKHSNTDPLKVFAFLKLDKHDILTNPGLTSWFNYLDDFNARKPSQGMTRMEALSNGLNDRGLAKVLEAGMQGRGKTKAIATKLEKQLFAEWEAKQYTPDHIFRAVGLKNFYGDATGPILSDPVLKFWVRYMNEFNTKHPDKRTTIFETLRKNYGDEALVGMLVATKKAPKTKTAAKSLESQLLRKWLRDGLQPKEVVLWMNKDKSGEILNTYTRLFQAKWPNSA
Pcac252360_g10196.t1_2	contig_241_g10196.t1_2	0	NA	0	NA	No MOTIFS	216	MLNSAMKDQTTKALAMKLQSQRFEDWKHSNTDPLKVFAFLKLDKHDILTNPGLTSWFNYLDDFNARKPSQGMTRMEALSNGLNDRGLAKVLEAGMQGRGKTKAIATKLEKQLFAEWETKQYAPDRIFQAVGLKNFYGGATEPILSDPALKFWVRYMNEFNTKHPDKRTTIFETLRKNYGDEALVGMLVGAKTVVNTRAAAKSLEPQLLRKWLREEL
Pcac252360_g10202.t1_2	contig_241_g10202.t1_2	0	NA	0	NA	No MOTIFS	268	MTVAYGGDGFAKIVAKAAKDPNTKELAAKLEAAQLSRWSGLDSSPDAIFKVLKLQEKTDNIFDSPQYATWTSYLKAYNQKHPTKQVSELSVFMKSYGEEGFIKLLASADDANSAGTQKFKNELVKGWLDEPTHPLNVFNKLKLNDAGDGLLANPLLNTWVQYMKAFNKEFPHAETTMVQTFTKSYGDEKLAAMIQAATKVEETKEFAKNLQTAQFNQWMVDKKTPKDILGVLKLNSQTFTDNPSADIWRAYNKAYAKKFPDADFAFQP
Pcac252360_g10218.t1_1	contig_241_g10218.t1_1	0	NA	0	NA	No MOTIFS	248	MINLSGLDQTAKLVKPGALKDIRVESLKTKAISDTAFKLLKLDQAGDDVFMSPQLHTWINYLISVTKTLPTIAMLSTLTARYSDDVLIKMLEAAKKNPGTEEIATRLQGRQVKIWMRSGKTADDIFKLLKLDYRIEDLLTNPNLATYVTYMNLFNKYSPGRETTLANTFVKSYGNEAVAKMVEAAKKVPSTEKFAQELQVALFNQWLREGAQLKQIWSMLCLEKAIRKGDPNGEIWRGYRAFYYLHNK
Pcac252360_g10251.t1_1	contig_241_g10251.t1_1	0	NA	0	NA	No MOTIFS	206	MIGLGAHRNRLKNPKVIAKADSNVVTRAESKVLARVDSKVTTNAVPTVPKAVWEMPKDGTNLIKKLNGFVKEKKSLDDVFSSQVDGKQKLFDVDGLPMYVRFSEKTTELRGGKDIYGVEKLVAKFGVEDLMKIINAGLKSDNELAVATADRVRAGLVSKSWREKMQPRDVAQLLKGGKVVMDRIHQGVYKKYLDAFNKANIAKPTA
Pcac252360_g10596.t1_3	contig_243_g10596.t1_3	0	NA	0	NA	No MOTIFS	425	MIFFHVILIGAVVLLANADPAPGSRESKLTLAANNAPTKRLLTTYTTDEGVDDERGITVNIPGLDKLSKAFTSSKTKELQGLLKADDNLGTAFKALRLSKIPIGNPKTGFIETEKVVKLFSSRNFKVWSQHAAKMNKQDPAGEMLTALTNVFGEKNLATMILLGKHSWGSSSVAKKLEKAQFNKWYAVDKHQTADDVLEKLLLGPFAVASTELGGQTYPTAPLVLPALSRIRKHLERTDLFDANVAEAGDEDYVHEIEIMMNECWKAMLALHTKRFRSLEESKLKWVSFLDPRVAKRMSHLSPTDTANQEVRLYMYDHMFGPDEVPAHPTKLEEDGSKAFTRYLAAVTTVKSATNPFVWWRVNTSSYPNFGRLVRKWIGIVATSVPSERACSTSVNIVT…
Pcac252360_g11772.t1_3	contig_273_g11772.t1_3	0	NA	0	NA	No MOTIFS	536	MEGLDDVELTQVKNFKFYDDYVTSQLPVWSKKELTPDEVVSELGLRGLSGAELMSNPNFKYYDEYLVQQALVWAKKDVDVDVVLKRLGLDTMPAATRPEAVSYKYYEEFVAGLMRSWMEKEVPVTEVMAKFKLDKLTGQELLNHPNYKYYKNYVKNNLKAWAGDLKSYELGVDRVRETMRKSSDSYVAYKNYVNLIDDYIVDLKIKEGVKDENLPRLTSNDASELELHEKTLIWEGMKRPECSQSGSSAKDGGPRAGQEGPQTADEVIKKATQTVYEASFKNFLDFCVTNSYPDPRHEPHHEIPVVLVAYLQSISASSYISLQTAKKARSAREDESGAKHGYGNPARDPYVRQFMRGLKKQKKASEYVPAKAVPISLNMITVLHAILDTPTGAKGFSEE…
Pcac252360_g11785.t1_1	contig_273_g11785.t1_1	0	NA	0	NA	No MOTIFS	206	MAKFKLDKLTGAALLSHPNYKYYKNYVKNHLKAWATNGESLDDVAVWLGLENLQGKMLEAHPNFVFLKKYWTTSTKYHEEGMLKQGVTSYDVWNDLQVYRVKRIVRKNSETYELYKDYVNLIDDYIIDLKNRGFTDNDLPRMTRKDATPEELQEKTFIWTSMRRPEWYVKFSLGLDGLGENALKEAPNFPFYTYYLAAMKAVNHTG
Pcac252360_g12973.t1_1	contig_346_g12973.t1_1	0	NA	0	NA	No MOTIFS	126	MHISFLLFLAATALVASVNTLHIEADTEATSLRSIKTAVDDGVAEKRGGFYYKFDFNLLDNIFHSLSERFQRMRKEPEHLRTIFACWKSGIETSNEAVQFMRLQGLSDKAITQFKAAYKAYLLHHG
Pcac252360_g14574.t1_2	contig_367_g14574.t1_2	0	NA	0	NA	No MOTIFS	358	MYESLSLASTERRASSSRVSKVGQLCRSFMRLPHIKRGASVTKAYKKNPGMGRSAMFSTLIAHYGDETLTRLLVEAHQVSKTKNIAQQLEIIQLDNWLTQKTTADDVYSLLKLNANEGNLLQNPLLNTWISYIQKVGEGNPFNSVLLKLAKRYDEDGLAHILSGAKAADNTQNIAKKVERAQLVNWLSNGKTVDDAITLLRLNTGEGGELLKNPALSTWFSYVKMTKQNPDELLFLKLKTRFSDEELVTMIAVTRDAKVWIYLEGLARVQLKNWLRKDKTADDIFNVLKLNKEGDTLFESPKISFATRVDNDNPDELMYSVMTKYYGNERLETMFARAKDSATTTSLASKLEQEMWMS
Pcac252360_g14617.t1_2	contig_367_g14617.t1_2	0	NA	0	NA	No MOTIFS	293	MVVEAKNTSSTATIAAKLQVEQIQHWLDIQKSPGDVFKLLALNKAGDKLLDNPQFSTWVKYVDDLNKANSDKKTTLMSVLATHYDSEGLVNILEAATNVPASSKVVKRLETEQKWLTKDTPDELFKRLKLDKAGNDVVINPQLKTWISYMKEYNKANPKYQTTLIGTLVKNYGDENLAKILEAATKVKSMASTAKILQNEQFQLWMKKGWSPNTIFNVLHLDKAGDKLLSNPLVVTWNKYLSAFNWENPDKKTTLWAILKCHDYSDDSVGYLLAAARKIPGTEAITDHLLASY
Pcac252360_g15519.t1_1	contig_50_g15519.t1_1	0	NA	0	NA	No MOTIFS	292	MRPNLRHDTHVLTDTFLREIQIQIVLGTLIKNIGMFNKESPDKTISLIGTLSARYGDDAVANALVSVEMRASSTPQFNAEKGGHETILKTFTRGLGGKSNLVTFLEVAKLELGTLGRAMDLEKKLLRQWAHDNLEPVDVMKLLKLDDKAETVFTTVRHKIFEKYLAEFNKKNPTKRDTLLGLAARLEMQQLEGWLKRDLSVVDVFNLLKIKGEIGWNVNMLNGYPLLHNQVKSGKETLVGALAKGFGGETHLAEALVKARRIPETEKMATKLLKAPFSGQGLDSVHQAIQCG
Pcac252360_g15682.t1_1	contig_50_g15682.t1_1	0	NA	0	NA	No MOTIFS	257	MITASSVTVTKSRASNRLTDARGHRHLGVRARSVVDNDDDISEEKTIGIKLPVGSLKRKADEIFSHLKLKVDEDAFLKNPLLRTWMSYEKKLGTKSLNHALLLKLKEREVERAQLKDWLDNEKTTEDVFKLLRLNTDKGGEILKKPVLTTWFKYVGMSGQDANQLLLLKLKMEFSDEDLAKVLVAAGRDTNVQIEVWDMILAQHRCWRGRKKTAEDVFNLLKLNNEGEQLFKSRILDVWVSYVVELDKKNADEEILQ
Pcac252360_g16509.t1_3	contig_84_g16509.t1_3	0	NA	0	NA	No MOTIFS	272	MRRKITPFAGMELPDPKYLVSHVGHDMQRFDKKRWSRLLSSAVVMRTNEQGQHQIVFLSSSNPKKGDFLLPKGGWDKGEDIKKAALGEVIEEVGVNAQLAHGLGKVKFEDAGKKYTYFAYLMKANKIYDDWAESIRYRLWTRSEGNPGVVQIGDRHQHAVDRASHTAEATAADAGLAACRRDDAGAEAGAARAHAQSLVAGERSNAGGAAIAHAGRGGEGDDRIVGGADFGPGKTTTSSSNTKLVAALVRSKGWAPRDRDQDAAAVQHPILN
Pcac252360_g16788.t1_2	contig_86_g16788.t1_2	0	NA	0	NA	No MOTIFS	163	MLFLELKARFGDEKVAQLLVVAARDDKVKIDVRPLVTVQLNYWHQGGKTAEDIFNLLKLSEVGDELFDSPMFRTWISYVTNLNDKNSDELMFSVIKKHYDDDILDKLFVEAKKEGNYENHCLKIGGGDVAEPRKNDRRRMTTGTMASFGLNDFYTGNDVSPFI
Pcac252360_g16789.t1_1	contig_86_g16789.t1_1	0	NA	0	NA	No MOTIFS	153	MFLKNPLLNTWISYVNKLGNEDPYTLLLPKLTKHYGEDGLSSTLLKAKSDGSTKSIVTKVEQARLKAWQNDEKTATDIFKLLKLDTGKGDEMFKNPALSTWFSYATLGKEDPYHFLLLKLTGRYDEEGLAHMLVAAKDGSASFIARGGWRMHS
Pcac252360_g16790.t1_3	contig_86_g16790.t1_3	0	NA	0	NA	No MOTIFS	139	MTAKFALTKRISCLNLLLVLALLACMDAVAAASRANIDTNQASNHAVNVRVHRHLNVHTRSTMQKNGDSSEDRTFALPRVAVLETLPKSQTLNKIAANIKQKFTSNNQKATDKRFTRLKVGASESKIFESAPYQKWAKL
Pcac252360_g16794.t1_3	contig_86_g16794.t1_3	0	NA	0	NA	No MOTIFS	139	MTAKFALTKRISCLNLLLVLALLACMDAVAAASRANIDTNQASNHAVNVRVHRHLNVHTRSTMQKNGDSSEDRTFALPRVAVLETLPKSQTLNKIAANIKQKFTSNNQKAIDKRFTRLKVGASESKIFESAPYQKWAKL
Pcac252360_g16795.t1_1	contig_86_g16795.t1_1	0	NA	0	NA	No MOTIFS	153	MFLKNPLLNTWISYVNKLGNEDPYTLLLPKLTKHYGEDGLSSTLLKAKSDGSTKSIVTKVEQARLKAWQNDEKTATDIFKLLKLDTGKGDEMFKNPALSTWFSYATLGKEDPYHFLLLKLTGRYDEEGLAHMLVAAKDGSASFIARGGWRMHS
Pcac252360_g16796.t1_3	contig_86_g16796.t1_3	0	NA	0	NA	No MOTIFS	261	MLFLELKARFGDEKVAQLLVVAARDDKVKIDVRPLVTVQLNYWHQGGKTADDIFNLLNLGDKLFESPMLLTWRAYVANLDPKKTDELIFSVMKKYYDGDILEKMFAEAKKSATTRSMASNLEEEMWRSQGKMADNLFKFLKLDEKGDDLFESPVLGTWVSYINRLNTYEKRPDEFVVINELEKRFDYVDPARMLGNTEHQAGMRGDNVEIVASLRKLQFKQWMTEKRLDPKRVGKLVIQSPDDPRNNRVILDFYDFYKAND
Pcac252360_g16817.t1_3	contig_86_g16817.t1_3	0	NA	0	NA	No MOTIFS	267	MLFLELKARFGDEKVAQLLVVAARDYKVKIDVRPLVTVQLNYWQQGGKTADDIFNLLKLSEVGDKLFESPMLLTWRAYVANLDPKKTDELIFSVMKKYYDGDILEKMFADAKKRSATTRSMASNLEEEMWRSQGKTADNLFKFLKLDEKGDDLFESPVLGTWVSYINRLNTYEKRPDEFVVINELEKRFGYVDLARILGKTEGMRGDNVEIVASLRKLQFKQWMTQKLLDPKRVDKLLIQSPDDPRNTRVTLDFYDFYKANGGPPLY
Pcac252360_g16818.t1_4	contig_86_g16818.t1_4	0	NA	0	NA	No MOTIFS	378	MTAKFALTKRISCLNLLLVLALLACMDAVAAASRANIDTNQASNNAVNVRVHRHLNVHTTQKNGDSSEDRTFALPRVAVLETLPKSQTLNKILANIKQKFTSNNPKATHKRFTSLNVGASESKIFESAPYQNWAKSVTKAYKKNPEMGEAAMFSTLMAHYGDETLAKLLVEAKQVSTTERIAQRFEAMQLDSWITTEKTADDIYGLLKLNADTGDVLKNPLLNTWISYVNKLGNEDPYSLLLPKLMKRYGEDGLSSTLLKAKSDGSTKSIVTKVEQARLKAWQNDEKTATDIFKLLQLDAGKGDEMFKNPALSTWFSYATLGKEDPYHFLLLKLTGRYDEEGLAHMLVAAKDGSASFIARGGGECTAKDLAEQWKNGR
Pcac252360_g16894.t1_1	contig_86_g16894.t1_1	0	NA	0	NA	No MOTIFS	190	MTKRNPNNAGEAMTSTLMTHYSDDVLSTMIIAAKQAPNTKDIATKLQTEQLRVWASRGKPADDVFNLFNLKGKAQSLDDLVDDAQFAPWLKYVDDINGKDSKKASAMVAKTLTTYNEETNKGLYAMLSAAKNVESTKKLATDLQKGQLDNWLAQKVDVHDVSAWVGAKRTPLNSPERKAVASYRDALSKI
Pcac252365_g1249.t1_3	contig_138_g1249.t1_3	4	114170199267	1	129	Complete	493	MTSTSLPDTATSSPTNTQLSKAPANAEALPAFEGDNENAAAQKPKTSSSIFPNDLLSSMTPYLTCQRCNSVTFVDLKRVRRKADQLAAAKVGEGEDTTCLYEQVPKCPGCGSTRYLRAGVVSFQEQIEEERNAIKEFERRRVPATALLQRIARGFLGRMEFRRRLVERERYLRKIKRAATKIQTRVRGMQARRRTVIERCLRIIRFMAPQILSYALASRPNEPPVFWYSNTAELSVFYWNYREYVRRSGGKPTLIKVENNVLEITRRVLRREYTLVSRIQARWRGLATRMVFREFKRQKGWLRGIQQSPAVKIQRLVRGVASRRRCQALQVTIKYPAQRKAYRKEMAAREKQTKALAFRQRLMAKYKQQFQINRTTRMIVPKVNVPLNAKKYGADSSDE…
Pcac252365_g14795.t1_7	contig_50_g14795.t1_7	3	156601024	2	541237	Complete	1273	MDMAMSNQLEDDLRRVLRLARAEARANKHKKNSKPQRQVEQRRRHDQYLTGSREERRTLLTAKMQGLSAVYGLDSRSRHLGDCSSKPVLYHRNNETPEDDQVLQQRLDARRTLYKRHFAGAMADSSGRKREMEHVLEGAAREARSSRAKGVGIGAAVLTESQAIYSAGAIENGALMLCAEQAAVMKMLTSKTNPVVVAMAICSEQRDLLPFPCGGCRELLADCGDFPVYLVNALGETEETRSSELFPRARHTEFTQILTKSQHSKSKRPPVRALASSDQTPLEVKDWATDHVLNWLEQDVELPQYRDVFERNNVDGCTLVLLEGSDLQLLLGITHPLHRSKLLTHLDRLRDRELLARGLDYTQLEDYLAVLDIDRVSAVAQLKTTFDRLDADHDGFLDF…
Pcac252365_g397.t1_3	contig_125_g397.t1_3	3	46164708	1	55	Complete	977	MFTLLSSLPFAVGQVERAASFELTTADYPTVVRSLADYQSGAAPTRLLRRYDDDEERAIGGGTISELATKFKGGESKLVDKLVNKKAHEVQAAKKLKLYHIEDTLTSSNINKLVNQVKEFNSKNTIKVSLIGTLTTKYGDQAVATALVTAERSTKSSSIVEQIRTLRSEQLVRWKKDGKSVTGVSTLLNFGNNRDLGQKFQVLDDYVTLVKKSDETLLRALIKGVGGEEKLGSVLYAARTNSATMEKATKFENSLITKWEGEHQLPANVFQWLKLYENVDDAFSADNLNRFMKYVEKYNVNEPNNKKPVIELYTNAFGDAAVVNKLVSAMNDPATSTAVKKLQAQQVKGWIKNEKSVDDVLAMLKIDIKERSSIVNQKVDLLEQFVAVKGADQNVIKTL…
Pcac252365_g3515.t1_7	contig_180_g3515.t1_7	2	491144	4	606749581370	Complete	1538	MRVGFVFALVVVTLIACFNGLASAEGAVVANNQRLDSINGLISRDITRRNLRATATTNGEERGWATSFTEKIGNLFKSNPGLSQKVETLQKNPTLVKNLEKATFTQKGSSKVRAWFMNMYNNSSKRDKFFILATLIMFPIGSTGMEDVEVIDASNNEVDKDLLLGELSLTIPPLETSPTSRNKSETSPRSPKRSPVKQHANLLNIDPSSTLAAISARLAVVIPPAESEIARINREVLAAMANRVWNAKNQGNSPRSPGGRQESDQPAPVSDSTLSSSPTSKGGMTPALYDSVISEEWVNRHLETCGAFLLPASDIVKSPTVDELDLDPEAFAFRKGGDGGPLGRAGMDRYSLYQMGMPKDLVDRLYRALYVYTNGFHNIINEIAAHCPPRFEKHVSSNA…
Pcac252365_g2648.t1_8	contig_161_g2648.t1_8	2	84476	3	82111500	Complete	1098	MLFARETPKAQNSKTRQEAESVSEIILVMQTPQRARGEGDGGGGTPMTPTRDNSTLLREQEAERERLRMDNFNQALRINFLEERLLRMKQGTDFASEDLESELAQLRITLEERDHELRQRNFSMIRATEAIDMLNAQLHEAQAAAARAREEAQRDAEAQLHQHLEQRGGVDAETAERWRAELDTALHNQQQSQLKVHELDLELQSQREAVAALTSQLQELQDVRTREQRDMELRTQREQQNLQQVEIANVKISAEMEHWKVVSTQREEQIAALQLQVETMRQEKQALDARYQAKLKRMEEQVQHQMEQLQRESENYRAEHTRLLTDREKTHFDKERLAMENESIKQERARLQAEIERMAKERQQLAGESERLRLQNVKLTAACEEQTKSLDSFKNDREA…
Pcac252365_g14045.t1_6	contig_417_g14045.t1_6	2	731468	2	1121465	Complete	1679	MADPDWEGDNWSSYPDAAAYESSCTQQDAGYDSNEYWRVDADVYRIFLELAPDFQGESVEIGELPELCRQVGRPLRDEHEQFPLMQELDTTNSMIILRHNFVTWLLDEIHAEERAKAPRLIPVATPAWEEVVQEVSEADLVLGNKSTVFYYNTITGESIWELPSLISCLWNHLKTQEKNHQELQISRDGIPDFLNENNDDTREMLQQLRELFVRYDDDKSGYLDPTEFEDLCVHVGQSINGREGLLDLMQQVDPYSSPVSDQPVVSWEALKYYWVVNAPFQRRTRLGEVKYSSWERVDLLNRRTTPALYRHTTTLQERWSHPAMEQRVADRLNHLFPSTKMDWTQKIDLFLDVQWQQAEATQVKKRLWNLETCWRVFTQFEHQMSRKQHVQAVVTHLQS…
Pcac252365_g59.t1_8	contig_101_g59.t1_8	2	22,70	1	92	Complete	98	MVAVVEARVILDDTADLLDSHRDLRRHRLHRALVLAVRETHEDPALGSEVGLDVTAIGGVARDAVEEEDRQLRLGNGACGGNRGGSGGHCDEERSDRH
Pcac252365_g312.t1_7	contig_125_g312.t1_7	2	771116	1	108	Complete	1762	MTDVPEEATAELAPAARPISGDSVPQRRVLYARKGVGSTQRRAGRRALAVPNWFDLPVQLPESHPVAARIQHNTLSRSLREWTAKSRDDGTQFATPKVSRLGSREEEEERKVRKMGAMVLKSAMRRRQHTRVRKLDGLGHMDRKNRLREKLWKDLSRFGLWPMAGPGDVHDQQSVENTVDAIWNQWQENAAKTPLSGVVSGSNGWRFDIGDGVMLDVGDDASGVFLTGVPSMPSSATPEAAGTESDVTSSRRRSSVFTDGGGFEAPEEEDNNEEEEGLSSDIGFSAARLQAKVQTPGLKRRKRLTDLHHYVETQLQKRLFRSWDTIEIAFTGSGDMTVNQIVKFLQHSDVQLGGNDAAKVKKILEDHVTAVQAAQEESNEEGAEEDHFIRGRTKSKAVL…
Pcac252365_g396.t1_2	contig_125_g396.t1_2	2	50168	1	59	Complete	477	MIRIYSVVLLVAAVLLAKVERAASFELTTADYPTVVRSLADYQSGAAPTRLLRRYDDDEERAIGGGTISELATKFKGGASKLVDKLVNKKAHEVQAAKKLKLYHIEDTLTSSNINKLVNQVKEFNSKNTIKVSLIGTLTTKYGDQAVATALVTAERSTKSSSIVEQIRTLRSEQLVRWKKDSKSVTGVSTLLNFGNNRDLGQKFQVLDDYVTLVKKSDETLLRALIKGVGGEEKLGSVLYAARTNSATMEKATKFENSLITKWEGEHQLPANVFQWLKLYENVDDAFSADNLNRFMKYVEKYNVNEPNNKKPVIELYTNAFGDAAVVNKLVSAMNDPATSTAVKKLQAQQVKGWIKNEKSVDDVLAMLKIDIKERSSIVNQKVDLLEQFVAVKGADQNV…
Pcac252365_g3982.t1_5	contig_183_g3982.t1_5	2	103269	1	124	Complete	452	MTRRGVPGRGRSRYPRARCRGNHSNDPPSAPVSLQQGPICGECQALCPPKEEAERARTQELSRFERPTANAQALVPVKKYRRAAAGRDVWDPLELRPALVLLRTLRHLFSTVLPWPQSGFDAWEERGSTQAAEFLAVYHFINDRIRSVRQDFTVQRIEDASLVTALQQAARFYLLAGLRSVQLLDNVKNQQDWSDKLNDEQLASALSQLQVLYSMHELAGFSHEDVPELKDAGEFIAYDLLLHADMPQDVAWMLLKLSSKLRGRPPVQRALRAFIALQTDDFHAFFVQFNAMTMLERAASLRHFSKIWTRSLHMINKGVGKQDRFPLEELARWMCLADPQTEGEGGELAERLCNALNIQTQRHSPRPPTRTNNTDVADSWEIVDQISDQVASLTMTKPS…
Pcac252365_g6644.t1_5	contig_247_g6644.t1_5	2	81186	1	109	Complete	998	MSQSPLRSVFERQSPDAAGMVSSLTQKGTKETRAAEALAMKDEQLKILGSQNAQLLTSLNAMDDEIGTLKMNKLRLEEENRSLRDQNFELQSKARAAETTLIKAQTGIEERETQVRVLTDHNTELLRLLEHEEAQSSSLASRTTQLKSDLEALETRYASLLASAKAHEEIATRATREGQMRAEEVRLLRNESDQLRACNVELKMKTQVELEALQEQLRVRKEKQYQLLEKLQQLEEAKRQSDDQLAAVEDKARKLHARNQELETQVQLEAKAKRAQIDANKNFFIENGNLQRDKYELQTRFDKAEQERSRMEAENRDSADQLREMAEKVFQLLERLKLAELGKTKAIDGLKQKEIELLALKKKNARLLKEGTQEGKARVKSELDKKVLLEQLQALKKHN…
Pcac252365_g6948.t1_1	contig_25_g6948.t1_1	2	96172	1	103	Complete	206	MGAYKYLEELWKRKQSDVLRFLLRVRAWEYRQLPVIHRVTGPTRVDKARRLGYKAKQGYVIVRVAVRRGGRKRPNSKGIVYGKPKHHGINELKFERNLRSVAEERAGNKFTNLRVLNSYWVNQDATYKYFEIIMVDHSHKVIRRDPRINWIANAVHKGRQQRGLTSAGRQGRGLRKRGHRANKIIGSSFRQNWKRRNTLSLRRYRS
Pcac252365_g9811.t1_16	contig_280_g9811.t1_16	2	94596	1	113	Complete	1706	MRLRLKTGDFVYHEDPRLTRELDEFCDVDSMHTPKGPVILLGESGMGKSAFLANWLVRRKKMFQNWQSSYPEFIFSHVVGCSRQSCSVSNLLERILREIKEYFELNKEIPDVEERLSWQFPRFLEAASKKGRVILVVDGLHRLHTNNGESILKWVPLAFPPNVRIIFSGTLNYPTAKLSKVLNVGAGAAHTIPRGDDECGVGGDFYEKTSLSAQMIERIKMEAGRRNWKLIHVLPLAEEDRRRIVKKFISKNRDISYQDHSGSLRKAGLQLFEIQQNAIVGVPMSASPHFLKNFLTCLLWAVKEGFNIHTVFESWLAADSVAQLLESVLRSMEIGYTPDQVSTDDAMEFLSEFDGEDNISADTASAVSSRKSSVVVGDPGRKHSLHQDDGRTKIELARA…
Pcac252365_g14536.t1_1	contig_5_g14536.t1_1	2	41,94	1	54	Complete	124	MRLPTILLAVSLFASGNAITTVKLPRVLPPNLLQDAQKEGRLLRTSVILNEDDEERAPLASLMKHDDEVAAIKQLASEFKDLNKIHHEALDVIRVLRKRDMTEEEATYVGNLYAKYLQDPKAYH
Pcac252365_g15104.t1_1	contig_50_g15104.t1_1	2	54150	1	74	Complete	171	MRLLLWALLATLVIVLSSCEAASVDTNKPLQRAQYSKLTSRGLAVDNTLDHDKRFLRGESKIQNLTGGDRDEAEERGVAQKIVEKTKGLAKNTVEALKRLKARYLKWEAKILERRFEELAKEGKSYADVKDQWSTLLYSGWWSTPPGFKRFLRFYDAWLRKNNYKHLAKQN
Pcac252365_g15542.t1_8	contig_55_g15542.t1_8	2	441158	1	52	Complete	1809	MRIFSVVLAAALLANAATAAKSHQITPVQGLVHSRMDNWHDTKRLLRAVDSEERGFSAPNVEMLQGWFKKGLISDEAVGLLSLGNKADDLLTGSLLNAWVSYINVFNKENPSKKMKMISTLTARFGDEALSTMVETAKRIPKTEAIATQVQAKQIKNWMKAGETPDDVFELLKLNTAKSLLFDRPPVNTWLKYMDEFTQSNAGSQFSTIATLRKIYTDDELAEMIIVAAKNSKTSDAGKRVETELLRTWFNEMKTPTDILRLLNRRKPGQTSLAPIWAKYSDLFNKVDPRFKTDMLEDWLKKGLITEDTFKLLTLGNAADDLLNGSMLSAWVTYIKVFNQENPTQKMSLLATLTARFGDEAVSTMVETAKRAPKTKDIASKVQAEQIQNWKKLGKNPDD…
Pcac252365_g5403.t1_1	contig_205_g5403.t1_1	2	116133	1	68	Complete	139	MRMSQVLLVFLVTLLVSCEATAAQNQLTIATTNSTATAKALQKFFNEDSKQNQNNGFLKVVTLSSSEEERASTSTGAITAGEGARVAAGTTVVANDEPLGETVTVTVYNNNGLWQRFLRWWNRLFHVSSSSTRLLREKV
Pcac252365_g10022.t1_2	contig_289_g10022.t1_2	2	92409	1	425	Complete	489	MTERRKADLKAEEDAAAAMKEAEKKEKEAAEEKKKTEEKETKEREMEILRLIPMQGKLLTCSADIDSVLEQLEGAAISTQGGNESTANAEIRALRSQTQRKIQEIEARMLAAPSKKEEGGPNVGISWRNIDWAQDNIKTDLITSTGQDGDEEPEDAVIDVEPAEREAPFEEVLQRQVLEKLDLTMLKLRHVLSIGTKEAAEEMKTQQREQEEQERKHEQQQVEDERKQRELDDAETARRRVMGLTSIEDVEGWIDEGQSLQDRLWLNQSLNRLMAFMEHPMGAEDSGNPYFNSVSQDQNEDQFDRLAKTGEPREDLFRTQNKSYGKRSGRRQMETKIVQEPHKLPTSTPSTRLSTKMHIRFVALLVAAAILSSFDNVSAATVGQKITPMTATSVDVAQR…
Pcac252365_g3274.t1_5	contig_173_g3274.t1_5	2	55112	0	NA	Only RxLR motif	472	MGCPVIVLLAVVAFLAGVLAHDSPDQAYNSKMIAHYVPVVSNSLPKSTITTASKRLLRSYEAEVSGDERVNVPGLSKLDDLVQKILKSKPSTEKAVVKAWLQSPVHPKELLRALRLGKGTMKLDANPNLLQWFRIVAAYRAKNGDQAFSDLDIYYLLLKTNSAQDLTTLFRSLKDSPGLEKIAASMQKSLSGAWVSKALQEETYPVTVYNTLRLQEAGTKLDETPIFRQWQKYVETYRAKNAVTSFTDFDMFVLLQKTMPDENMVTLLHSLRKTPVMKDHADNMQRILFMMSKTSHTTMNTVWLQSRETPEEVFKILRLAKAPMGAFDETPELVQWLRYIKMYRDHIKESVFSDAQIVRFLTEAKPLRSGWEFATLFQSLKDVPDLKKLAENMQTYQFR…
Pcac252365_g15596.t1_2	contig_55_g15596.t1_2	2	46174	0	NA	Only RxLR motif	694	MRLYSTALIAAITALLASGESAGLPSNKLRTLPDTPTNMLPNILSRSLRASETNDDNDEDRVTSGAIEKLAGLIKAGASTINANVHLRSSVAREQPADEILKMFKLEDGMDTALASPNLEVMANYVKELSTKNRNSKVSLIGIFTTHYGDDAVAKALVTAQKKAKTADMENTIRQLRNNQLSAWLNSEKSVDDVFNLLKLRKDSYAALASGKLEVLDDYMKLFNRAKSGQETLLGVLTKGFGGEQILAKLLVVAKEKPRTSELATALQNALLNKWLLSRKQPESVLKRLRLDKSLAKAMTDLNRDTLTRYISMYNTRKSNGKASFIGTLSAHYGDDVVTKALVSASRDVNTKAVAKQLRSEQLDDWLNNQKTVDDVFKLLKLRDEGYFALTSRKLVVLK…
Pcac252365_g11298.t1_2	contig_311_g11298.t1_2	1	86	15	119, 172, 191, 202, 223, 239, 260, 282, 296, 304, 310, 331, 347, 356, 506	Complete	661	MYSSYWKPNDGRESNVLTDHEALHRDEATHKAMQSDETTLRPLDLETIMSSKAAVKFWYLHRPKTMAYVHKNATVIQSLGRAFAVRKLREKHGAEYMAELARQDQARRDADTLKELSAEERAAKELDDAAYDARVEESRRKRREQIEAERRAEEELRMKMAAEASERRRLEEERKTAALAAKEEAERLAEEERIRKEKEAEEERSRQAEEAARLEELRLIEEEERRAAEDAEAARKAEEERLAAEEAARLAELEAIHAEEERLAAEEAVRLEVEAAARREEEERLAEEKRLLEEEEERLRLEEEERLAEEERIRNEEEEAAFLAVQAREEEERIAREAEEVRIREEEERRAREEAEERERKLAEAALAAKLAQEEAERLRLERIQQEKNEKYEQSLSRD…
Pcac252365_g5615.t1_5	contig_215_g5615.t1_5	1	74	2	23,98	Complete	340	MQDLGRLRLNDIRKLLVSLLKGEERLIASGATQQFRYEEDSYRRGDARNRSEGRSEQGRSNRRERRAYDRGDRRELREQDRLRKDTRRAPRVTFAEAEERDWVTDLNGHRPNTPQVNTRRDVWSDSEDDVSGAGDIESCCSDEAHGSADFSMQKNRPPAETHALWVRRTEKLIPTLLSNRRGDLGFAAEQSKPTKKRHASRSPHREALETEKISNDLDRQQEDFQAAQRVQGRPTTGSHLPGHDGSPACEGGAPHPREYWLPEPSSVAELYLEQLVAPRGLIGGHTCKGAYERTLVQRDPLFTETIEAARCVLLAPHRIPLKEFTTRRKKPENRGGLHPV
Pcac252365_g13.t1_1	contig_101_g13.t1_1	1	48	1	68	Complete	147	MRLFNMNLVVLATVLLASGTAVSYADQASVLNVDVVHSSRVLSGEDKRFLRSHQTTGDEGKITEHDDEERGGGQNLFSALKLSDMGKNVNYRDKVFQRWKNYGHTVESVTEKRVPDSLIDAFETYLKLRKNTGKVFGDRRRRIIEPR
Pcac252365_g30.t1_12	contig_101_g30.t1_12	1	47	1	85	Complete	131	MKQLEHLLLVFVAIGEGATLALRAHSEDDRERGKRTEKSHLSSHELRVLRVLQQIHTQFQCVGALGDVADDRTSVVHVGERQRQEERVRTARRAVVEARRQTRGKDGKETHKVAVDTRVVHVSSVHNEVKR
Pcac252365_g773.t1_2	contig_130_g773.t1_2	1	48	1	66	Complete	357	MRVLSILVMLISAASVTTTSGNVGAAKIELDVERLPRELGADHQHIKRSLRQHDFNAESEIEPEDEERGGLGNVDDLITKIDDAVGMTGKVDDVVGKAEKMDDVVVKAEKLAPAMRWKTAVKETTERLGLVKQLSQDYKVADRLSLPTLRKLKRVKDLRAKDLLKFNKDTGGGMRRKIEPFEGIKIPPKQYLESHVGRELQRYDKDGNRLLSAAVIGDGDYVLLISSSKRPHDWVIPKGGWDKGEGIEVSALREVIEEAGIHARLNHRLGEIKYHDGKKGYGFLPFTMRTVERFDDWAESGRYRIFVSNTDAQILVENRPWMVVILKEADTTNGLVKRGELPQRDPALEKFELDMTY
Pcac252365_g811.t1_3	contig_130_g811.t1_3	1	53	1	61	Complete	371	MRVLQLIALIALASSCAAASAATDSDTTGVAKIKTGVDVPSRVLAANHKQTKRSLRRYEDEERGIPISDKLDDVVSKVDDVVGVAGKEAKATSKWEALIKKNADKITAIAARAKKLSVKSTQVDEVAEMAARSALVTKLSERYNYADKLSLSALKQLDEIEKVRLVDIEKGIKGTKKTADGMRRKIEPFEGMKTAPEQYLASHVGRDMQRFGKDGSRLLSANVVTRINEKGEKQILLISSSNPKKGDFLLPKGGWDKGENIKKAALREVIEEGGVGGQLAHGLGKVKFQEGADKYTYYAYLMKSSTVYDDWSESIRYRLWVSMDEAIEMLAGRPNMAEVVKRAQHVDNKIKAGILPEVNPGLAKVKLDGTT
Pcac252365_g821.t1_2	contig_130_g821.t1_2	1	72	1	90	Complete	376	MVIANHVWTEGIAMLSHFTTCTRRSTHHIGALMRLISLATLIAIVSSCATSSAASNSLTLLSSRAHASNHKRSLRQNDFNELSATEVSNEERNIVKVDKVDDIVTKVDDAFGKMHVQKLPANLNAAVEKAVMTADDIAAVAKKISAKYPKGLSESTMTQIKKVEEQRLKDLATYSKDTADGMRRKIEPFPGIKIAPKEYLGSHIGRDMQRYGNDNARLLSCNVISRPKEQGGGDVLLISSSNPNKNDWLLPKGGWDEGEDIEKAAWREAIEEGGVNGKLTAALGKITFKNKDDKKYRYYAYKMKAKTVYDDWSESVRYRLWVSYEDAIKMLGNREEMVNIVKRAKLADDLANANRLPKEDPRLAALDFLKPTAAIN
Pcac252365_g823.t1_2	contig_130_g823.t1_2	1	72	1	90	Complete	376	MVIANHVWTEGIAMLSHFTTCTRRSTHHIGALMRLISLATLIAIVSSCATSSAASNSLTLLSSRAHASNHKRSLRQNDFNELSATEVSNEERNIVKVDKVDDIVTKVDDAFGKMHVQKLPANLNAAVEKAVMTADDIAAVAKKISAKYPKGLSESTMTQIKKVEEQRLKDLATYSKDTADGMRRKIEPFPGIKIAPKEYLGSHIGRDMQRYGNDNARLLSCNVISRPKEQGGGDVLLISSSNPNKNDWLLPKGGWDKGEDIEKAAWREAIEEGGVNGKLTAALGKITFKNKDDKKYRYYAYKMKAKTVYDDWSESVRYRLWVSYEDAIKMLGNREEMVNIVKRAKLADDLANANRLPKEDPRLAALDFLKPTAAVN
Pcac252365_g905.t1_2	contig_131_g905.t1_2	1	71	1	81	Complete	96	MKPSVGSKWKIDRQAISHGCVRGDWGEAEDDEVGLDYEDIKEHLKWMPIRGNSTGVTDRNVQRLRKMQRERELREELGEKEERKQRCPCLTTSDVL
Pcac252365_g943.t1_1	contig_131_g943.t1_1	1	38	1	53	Complete	135	MKRCYILAVLAVAFLAIGEAVVTSGYRNRKLAENRSQRLLRTAGTTPVDATDEERGFQAILLGRLSNLATKARLPKTAKNLQFRAWLKAKWDPNRLYEHFGFTGKELAVVRKDPNYDVWLEYSKIWLAKGGRYMA
Pcac252365_g955.t1_2	contig_135_g955.t1_2	1	57	1	74	Complete	198	MRLPYVLLLAVCVVIVSCDALSAFDYEQEAAATQNAQLPGSPGFLAAAQPHDTSGKRLLRSEFVPADDAVDDEEERGIPGLSKLKDVVQKGKTKVNDQVLWRNYRSMLKTGFSDRGITEAWINQGKTSAKIFDRWIRLGKSERQAAKNLLKEGKSPEELFTVLKSRGMSIEGIWNVWSGAGLEKAQLSAILTKLAAKN
Pcac252365_g1064.t1_1	contig_135_g1064.t1_1	1	52	1	65	Complete	326	MRFSCLVLLILVSLIATSDAATRLVGSKLSTSGFPPSIRSLALSRNDPAEKRLLRSNSVEKVDREERAITIPGLSKIVEWIKAFILKIKLSFNEGKQLSAWLKEKKTPEDVFKLLKLDTGTKNLLANPNLKTWSVFMVLYNKENPTKMVTMLGVLTKTYGGEAVAKMIEAARASPKTRGIANRLQNLQLNAWAQNGLTPDIVFQMMKVGEGGVDKLMSNQGLNVWFYFFNQMNNYNPYRQIDIIKKLLTVYDDIPLAKAFEAATQVKTTEFMGKKLQQAQFKKWLADGVEPSTIFKSLNLDNVKWTADPNAGVYREYKIFYHLNTK
Pcac252365_g1219.t1_2	contig_138_g1219.t1_2	1	43	1	63	Complete	132	MRLSQVLVVAAASFLFASEAIAVTMDSNQAKISTVARGGPSKRLLRSYSKPVEDDSDDLDDSEERTGNGLAALATRWGYTVDDITAGIVKLNEKQLKKWQAVLNENIKQRKSEKIKEFNDAWRARHNIGRRV
Pcac252365_g1344.t1_2	contig_144_g1344.t1_2	1	36	1	72	Complete	94	MPVPVPVLPVGRLNEESPLVIDDKPLRDGRLLPLVRELRSPRPVPVVSEDRESVLGKIPEVPLLVGSKLVTEERVPVVPPAVDPVSVEKSRPEL
Pcac252365_g1347.t1_2	contig_144_g1347.t1_2	1	36	1	72	Complete	94	MPVPVPVLPVGRLNEESPLVIDDKPLRDGRLLPLVRELRSPRPVPVVSEDRESVLGKIPEVPLLVGSKLVTEERVPVVPPAVDPVSVEKSRPEL
Pcac252365_g1361.t1_3	contig_144_g1361.t1_3	1	42	1	55	Complete	233	MRCHYYLVLLVAAAFFAGGNAAVATTDSQLSAANNVRTPTKRALRTYTEASKDGEERGFSPSISEGLTNWMKRAAPGLLKTDDDIKAVTTTTTSSDDAFKMLKLDDRLTGILSNPNLKVFAYFLASTEKAPSQAMITTIINRYGDDVVAKFLFNVKHDVKITDAQIKTDAAFLQGAQYVKWFDNGVTPNDVRRMLDLRPITWNENRYEQLWWEYVRVHAFFASKSNKPLPVSL
Pcac252365_g1701.t1_10	contig_150_g1701.t1_10	1	75	1	98	Complete	290	MVFQQFMQKRREVVSLYEVVLGLLHYSKESLHAVARSHLAHPVALEHFLRYTLRCRAAVGACGTRRSVLFCRTRRWLRCCLSRYSAGREDAFKERRVEERREPAQILGNGHEILHLHTLRKLTETRLDVRCLARHSIRGQTTQSATSAFARRVKPGDLNLFRGFLGHGVVGLSCCRLLSLGRFLHRLRFLFPLHVLVRIGGCRLFCRFLLVLISWGLLSTLSIVITGCLAVSSSHVHVVRRRCSGSFSFIGIGRFSLHCCCSHCGGSVVELVPEETDQVLMPSARAGAAH
Pcac252365_g1909.t1_6	contig_153_g1909.t1_6	1	24	1	52	Complete	80	MGQRVHDRQELHTELGGLVETSLRTLRQPQAQTSLNLNGEGHDRPLVCHRLEERTATQQLGTDTDHQPCLCIAVIKRVRP
Pcac252365_g2563.t1_2	contig_161_g2563.t1_2	1	57	1	76	Complete	163	MRSLLLIVFSTLVVLLATTGAVSPDVPNLEPATKKSGYASTSPVRSLSAEYNVDEKRRLRGDDNSMGMEEFNTDDEERASFMANIVEQAKAYYYGIKVGLNPHTESKWVMRYEDELYDSFYKLRETPASIRALYLDRKGILADRYKGWYDNKNKLAANKLARN
Pcac252365_g3329.t1_34	contig_173_g3329.t1_34	1	35	1	42	Complete	59	MLLFLLLLWRERRPACSLHTGVIRLLGLQRLHFRRVLRSRAEERRRCWFGSRRRCPTKE
Pcac252365_g3420.t1_2	contig_180_g3420.t1_2	1	43	1	63	Complete	132	MRLSQVLVVAAASFLFASEAIAVTMDSNQAKISTVARGGPSKRLLRSYSKPVEDDSDDLDDSEERTGNGLAALATRWGYTVDDITAGIVKLNEKQLKKWQAVLNENIKQRKSEKIKEFNDAWRARHNIGRRV
Pcac252365_g3847.t1_2	contig_182_g3847.t1_2	1	98	1	115	Complete	222	MVAIAIGIGSNAGDDEYAVNENDDDLDLTDAEFAEQEPQFLNYHLYQTSFFSRLVTTELSYCNAASTVAKNKNQPILLRNTGASITHRSVGDDNIAIRSLRSVDTVVESDTVDDEERGIPGVSRLSEWVKKGKVKDLIGYLKYKLSIKLGKKDTDIFKRWTEQGKDMDDLYKLWLRADKKPDVVYRIMGIQAAHPYKSLHLNKYVAYRNLYNNKHGIKLYRA
Pcac252365_g3960.t1_2	contig_183_g3960.t1_2	1	48	1	60	Complete	422	MRVHYIALLVGVLAATACADLLRTDSKITTPLVARSPTFDRDGVASKRGLRAHKPSVDNEERGIFDTVDDFVKNLLKEKTGWAPIDNLIENVSLNPKIKEMLQKNTPVDDAFIALEVDKATGNLLDSQQWKDWAVFIIKRNKKDPDESLASALSIKFGLDGASKILATAAKDPKTKEIATKLEEVQLKRWLDYGFKPDQIFNSLNLNEKVDNIFESPQFATWVSFLTAYNKKNTNKKDITELDVLLQHYKEDGLVKLLSSADNANNPRTQKYLDELFPHWLDQPTHPQNIFNMLKLDEAGDGLLTSPLLSKWVEYMKAFNEKYSFAQTGMIKTFTRSYGDEKLATMLQAAAKASDVDTAKIAKNLQEAQFKHWMNNKLTPDDVYKTVLKLESTSSPNAD…
Pcac252365_g4016.t1_13	contig_183_g4016.t1_13	1	107	1	146	Complete	153	MEGYDCVKSLCAGSCRMKEKSARSNTLILLQTSLSCWITSCVEPKWALELSPSAAKVTLQRSSSTLWLPVSQKISIARGSRTSSFQGAMESRTTWTSSMSRLNLARRLLRRRSGSAWKFTRLCTMSSAALYRNSSTTCSVLALPVEERGGGAA
Pcac252365_g4142.t1_2	contig_191_g4142.t1_2	1	43	1	52	Complete	368	MVFHHLALCNSSSATEPKLFKKRAPNVFRLLFPCKMLWQRAIRRLRVGARDEERVASLVVSGLMHGSSPHFRRQEQTLYFVDMFGKKVLRYSLATEDVGVVYEDTEDFVSAIGWLPDGRMLIVRMKHRQVLVLDQQSSCLELYADVSSVTQFRANELVVSNSGRVYLSNAGFDLAKMKSCCSTTLVSIDPVDRKVRVEATELLLPNGMVITPDGKTLIVGEALAGRLTAFDIVENGKLANRRVWADVGTLLGGITLDAEGCIWASVPQMGAYESPGGALIRVREGGQIMDLLGFRRNGISHGVHACTLGLDATGTEPNLYFVESVASKEATVLMQGHRTAQKNSILKRTRVAVGPALMPLNQNYCGGF
Pcac252365_g4604.t1_3	contig_194_g4604.t1_3	1	29	1	63	Complete	166	MRLANVLLVVIVVYVASVNITLATSDKSRLLRLETSTANTKGDRSLPNIGTNNGGDNTNTKAEERAVHFSDVTQWIKTLFKKWSQKWLNMRRQKAAKEAADDFSPETIDKMVLNEPFKRAIFTRWNNYRMEDIKLKLGDAMLNNEAIAAMLVNYVQNHRVYRWARS
Pcac252365_g4855.t1_3	contig_198_g4855.t1_3	1	48	1	66	Complete	116	MRLAYLFAMIIAATLHASGSALPTAQGAIQATLANVAASDIVGTDVERHLRQAEKHAAFDEKTKDEERFLTRFGNYLKKLPSKWKEDFAVKRAKEQLERSKKRPQWIREQGGTPTS
Pcac252365_g5104.t1_3	contig_205_g5104.t1_3	1	37	1	74	Complete	367	MAELKYALQAMQTEEAKRARQREHVKNSYYRKQNMLRALRQEAKELELEYSHTLRLKQQQMEWREVAGALGSDEERNYSEKLVEQYMQLSIKKQQLVQENKELALLGSKFVKFQLKTQHLLDSEPKVTLEPPPITVTDVALEPLTVSKCHQISSQAFKEIKKFMADKSYLTTGLELFGWREQRREASDHVKFTLKKRFIGSNPLGMSTRAWRVVSSPRGLAGLYSSAMHLSMKVLQVVDDHNVIMYRVITNTSTKEAVQSLFLVSRFQMDSGYVILFRSVDRNRLRKIRPDGTIGDWDGGKQDKWLDMFTWTLFEDEPENENAVVFSYGGIVYSTLAVTTRVWMLEILSLALRWENKVVGPTLMLSG
Pcac252365_g5606.t1_2	contig_215_g5606.t1_2	1	15	1	28	Complete	89	MKTSGVGDNGVSANRFLRMQGTSEYDDEERGRFKDVIDKAVGKAKRLATYNKWIFSDKPPEWVALNRPDFAKGYKKFWENRLVRGGKYN
Pcac252365_g5673.t1_2	contig_215_g5673.t1_2	1	51	1	72	Complete	140	MRLNLVVLAAVITLVSRYTAVSTASPTNQINLSNLNQAVDTIQNHAGDGNRFLRSAKIVDDSDDDDIDSDDEERGGKTWAEKFAKWHERGESADDVYGRFALEPVVRKAYKYGQIGELNKNEYYRKWAAYSAYLKDKGLN
Pcac252365_g5732.t1_1	contig_215_g5732.t1_1	1	49	1	65	Complete	184	MRVRTILLAVTAAVLASASGASTFHLSKTASTDLEHSSVATQSAFKPQRRLRKHDSKVDLESDDEERANSTWLSDMLVGFKRMINKVDDMDDKAAGMINKVDDMDDKAAEMIKGKTPVEAEKIYHKLLESLVPNLQVLERKGITPESLKNHAKFKDLSKNEGEYLEQFYKTYWETLQRLKNVET
Pcac252365_g5812.t1_2	contig_215_g5812.t1_2	1	50	1	70	Complete	142	MRLSYFLLVVATTLLASGSAATASGRLMDVSAMESPELTGMGQAIGSEKRSLRYHGNDDRADEEEDEEDEERKGTNIYATEKLNEMLASVKRAQNGDDGGLEKVYKRFAKWKKANYNPYSPPAAVDQEKYLKLRQAYRNWAY
Pcac252365_g5814.t1_2	contig_215_g5814.t1_2	1	50	1	70	Complete	142	MRLSYFLLVVATTLLASGSAATASGRLMDVSAMESPELTGMGQAIGSEKRSLRYHGNDDRADEEEDEEDEERKGTNIYATEKLNEMLASVKRAQNGDDGGLEKVYKRFAKWKKANYNPYSPPAAVDQEKYLKLRQAYRNWAY
Pcac252365_g5816.t1_2	contig_215_g5816.t1_2	1	50	1	70	Complete	142	MRLSYFLLVVATTLLASGSAATASGRLMDVSAMESPELTGMGQAIGSEKRSLRYHGNDDRADEEEDEEDEERKGTNIYATEKLNEMLASVKRAQNGDDGGLEKVYKRFAKWKKANYNPYSPPAAVDQEKYLKLRQAYRNWAY
Pcac252365_g5818.t1_2	contig_215_g5818.t1_2	1	50	1	70	Complete	142	MRLSYFLLVVATTLLASGSAATASGRLMDVSAMESPELTGMGQAIGSEKRSLRYHGNDDRADEEEDEEDEERKGTNIYATEKLNEMLASVKRAQNGDDGGLEKVYKRFAKWKKANYNPYSPPAAVDQEKYLKLRQAYRNWAY
Pcac252365_g5885.t1_1	contig_219_g5885.t1_1	1	48	1	63	Complete	134	MPIWRAFLAILIGLLGTCDAATVAASSPKTLAAGPMMTRESLIENTKRFLRKESVKNNEAIDEERGLKDTVEAARIAALKLNIPFWLVTGKETTDVIKILKMTYPLIDHKNWKVLKSFVKADGKLQHSLYPVGK
Pcac252365_g5890.t1_1	contig_219_g5890.t1_1	1	48	1	63	Complete	134	MPIWRAFLAILIGLLGTCDAATVAASSPKTLAAGPMMTRESLIENTKRFLRKESVKNNEAIDEERGLKDTVEAARIAALKLNIPFWLVTGKETTDVIKILKMTYPLIDHKNWKVLKSFVKADGKLQHSLYPVGK
Pcac252365_g6633.t1_3	contig_247_g6633.t1_3	1	58	1	80	Complete	171	MRVYRHYLMLLAAAILLARQAEALSPSTGSSQTKLASVASPGTLQLDNAVLTRGDGERLLRVHKTDDESNKIGNYITDSEERGFQSTAKSASAKLVKKLATKWKTMTNKDIRNLKLFLNEQATFEELYKNGATPFKLFTEMDHNGIAKVGKIDVRWGAYMDFWVKKNTGVI
Pcac252365_g7638.t1_1	contig_252_g7638.t1_1	1	48	1	53	Complete	69	MSPHHSVALAPILKKLVPLCFVTGAAMELFMVKTGFYDIVTVNEAERRQLRDEERREYLKARARAARDE
Pcac252365_g7742.t1_4	contig_254_g7742.t1_4	1	56	1	64	Complete	290	MRLSVILLAVSALALLENGSALSASVDVDEGTMVSKMAPAEAELLRVGLSNGDKKRFLRNHDDEERLAGANMFNIKKLEEALNNAGYANTLFQRWKRHGVDEAKVSRKFKNMGISTDTNAQELAQSYRTWLSAHAANIDPKLFDKAMIYGTLEDVTRAKELFGKWKSYGLESDNVFKKFQTMGVRNDNDLYKVYLNYVAWLNTHHPLKETKLTSAQEFLFHPSRIKRAKSDSAFAENLFAKWKDSGLDELPVYNRLRKMGLGKDNAIYDMYRNYVFWLDKHFPLPAIATT
Pcac252365_g7877.t1_1	contig_254_g7877.t1_1	1	41	1	50	Complete	132	MRFLLAAAVAVIALVSSPTAAVAETSNGVNLVNDNNQVFARSLRSHTDREERSIAEILEEDEDEEDRAVWTVNYRTWYMAKLTPTQVKTVLGVSQTEMNNVAKQLQRLYLGYYSFYTEMERKKEEKKRLATP
Pcac252365_g7878.t1_1	contig_254_g7878.t1_1	1	55	1	85	Complete	159	MRLGYLLLVAIAGLLACGDAGVAVSESKSLKLTAHGNLAAREHVGDLTVNCNNKRALRIQSGLEAEDSSDDPASTKGLADSDDEEERDLIISTMDRPKYWRWFRAGMTPYDVQQVLGLTGVRRLWKPIKRRVYKGYVVFYTEKCHEEKYRDFCKKHADT
Pcac252365_g7881.t1_2	contig_254_g7881.t1_2	1	51	1	87	Complete	160	MRLSYFVAVTFTGLLACAAASDSAKTVTASNDQVLSNRELIDTGANDNEKRFLRANQDTDDESEDSKTAKEAADSTKEEAESEDSDEERFSLIQTSNTPRYYWWFQNEMTPRDVRKELGLRSDSIKLVKRSIYKGYVKYYDTHCTYYENRKKAFCKAEEY
Pcac252365_g7901.t1_2	contig_254_g7901.t1_2	1	53	1	66	Complete	180	MICVIHVAGILVSATALLTFDLSEATNAQQGMISKLAAPDVVHSTDALASDKRYLRSHDYDEDDEEERAGGANAFDKAKLQKMLDNINYAYKKFAKWSTRGWSSGDVHDSVPKQLYNQYYNYRKDAGHASNLVPQLQPRHGQHYPLLLSYMREAIPQEPLGKQQIHVMVKSFFGTLITTT
Pcac252365_g7974.t1_1	contig_254_g7974.t1_1	1	58	1	70	Complete	184	MRHLVVMLALVVFVTSVGVASTAVENKLVTPESAVGSPDILVLARLHTEAQHDAPCVRFLRTHKSTENSEERAADNVLKALQLHKSGNALLNNPQLSVWMGYMNLFNKVNPTKKTSMVAALTAHYGDQGLTRIIEAAKKVPTTSTMAKHLQTEQIQRWMADKKTPEALESEQVSAVCLDIFRPF
Pcac252365_g7977.t1_4	contig_254_g7977.t1_4	1	14	1	20	Complete	33	MLRINERLGKLERRALRLSEERLLQLMARRAGE
Pcac252365_g8088.t1_1	contig_258_g8088.t1_1	1	55	1	76	Complete	184	MRLAFLLFIFLVGFNACSSFYLNAKQFEDRDHINTEPLSGPRFFTGNKNSALSKRGLRSYDGPKKNKNNIDDKIKEERAGIPGLSMLDDLGYKLALDRKMNPADIFPRLGFVNAGELVGNPRFIRYLQYVIEFRENRAREFLFSDDKLFDLLWDTTKSEAYLVTLFQSLRQYPTVKKLGDKMQP
Pcac252365_g8101.t1_1	contig_258_g8101.t1_1	1	45	1	50	Complete	72	MGYSSLITLRQLDTMVGISPYSKVTRGQTQASSWRLWTTTNQQPRLLRNEERREGRTRGLTRTRLERNSARK
Pcac252365_g8148.t1_8	contig_258_g8148.t1_8	1	43	1	52	Complete	60	MARSRCNVKIRGPRSSWLICCFLLLVDVVVVELDSPSGFFLARFLRRRPPEEERKRTSVS
Pcac252365_g8383.t1_3	contig_26_g8383.t1_3	1	51	1	66	Complete	299	MRATLLLLLVVIALLGCGNPVSGSSNASLRSSHLLLVQSTGATDVGNNNERLLRANVAAPVMSDPEERSAITDLATKLVTGTKAFGKNIKAAWFVKYGSMFNDQQIAMRLFMKHNIDPDLVYRWLNLKKLKNQSNYLHPIETPEMELWRKYKDVWYATGRQESRIVSLSSILRKSGALFSQGLQPVVYSEQGATKGLGWRHRDTHVRCDVAVSPTTPQGVNALTFQYEIRARERWCPVRLHTYTDLMDYLELLERDPQHPLTCRRLAGSSCDLLSITSPGRDGFPPDERRISAQVHPQL
Pcac252365_g8549.t1_5	contig_26_g8549.t1_5	1	18	1	60	Complete	86	MLDLLIRSPLEVILASLRKLRGPVGYPFPSPTCTDHRTPSALLCANCHTRPARCRYRVLEERRRQLAEACLAWSRGRAGYTVPSQR
Pcac252365_g8985.t1_1	contig_27_g8985.t1_1	1	34	1	52	Complete	348	MRVLQLIALIALAASVATESDARVLAADHKQTKRSLRQYDPEELGEVNSKNEERVSTGIIDDVVTKAGGLVDDVMGKVDDVAGKAGQAGKASSKLKELVTKNMGKLEDMAAHSSLVERLSGRYKYADKLSLSALKQLDEIEKVRLVDIEKGIKGTKTTANGMRRDITTFEGMKTAPKKYLESHVGRNQQRFGKDGSRLLSANVVTRLNEKGEKQILLISSSNPKKGDFLLPKGGWDKGENIKKAALREVIEEGGVGGQLAHGLGKVKLQEGTDKYTYYAYLMKSSTVYDDWSESIRYRLWVSMDDAMEMLAGRPQMAEVVRRAKHVDDKIAAGTLPELNAGLAKVKLD
Pcac252365_g9002.t1_1	contig_27_g9002.t1_1	1	49	1	65	Complete	188	MKASASMRQARALAVLIAVTLLVACEAFSMDPASDKMSKVSSPTSQVQRLLRTRHTTNTGNAESEERSLTFEDMMGMMTAMKSKEAYASELGIATKMDDFINKHAPDIEIFKGSEDFKKYQAYMNFLNVMQHNEDYGRLVRMIKDGNIDEKLFKALLAKIKNVNPKSKPSRWKLVKQISKLVTLKIKK
Pcac252365_g9027.t1_1	contig_27_g9027.t1_1	1	20	1	36	Complete	115	MTTDSNQIFNVAPPTNPSQRLLRAHHIAIQVDADSEERSLAPKEMNEMMKKLTTKEAYASELGILDKINSNLNGGALMRFMQTHEYQKYRAYMNYLNAMQHDKKYAKLVAKIKGK
Pcac252365_g9056.t1_1	contig_27_g9056.t1_1	1	48	1	60	Complete	136	MRVTSIIFFASASILASISGASTAPDAIQRHLSIKLLLDFVEGDEARRFLRRQKTNVEDEERGFLDQLAVKLDDVLTTLPKVQNKTKEQVFQLLQDSGLLWGKREVILHFVSLGPDDRKKVLGMIVKNAAMAKAMP
Pcac252365_g9061.t1_1	contig_27_g9061.t1_1	1	48	1	61	Complete	440	MRLNSILLLFAAAFLACVDSASEDSATTTITHSVTAVSGTQSIVPTHRFLRTEDAAVEVGEERGGVIDALKAARYGDDAVAKALVSAERRIDSAPQLAAHAAQLRSQQLNAWLDNGKSVDDVFKLLKLGDDGYQALASRKLTVLDDYIVKFNRENPGHETTLLKTLTKGFGGEGALVPILAAAKHDMRTVTKAKQLEKGLLRQWRHENLEPASVMKLLKLDDDVNGFLKSRNLWTFEKYIAEFNKKNPENQVTLLGALTSKYEEGDVARAIVSGLKNENTAVERVAARLQKEQLEGWLKRDKSVNDVFKLLKFKDDGSVEISRNLETLEAYILLYNRAKQVDETLVGALAKGFGGESQLAEMLMGARSFPYFNGKAKTLQNAQFKEWRDKGLNPTNVLS…
Pcac252365_g9132.t1_1	contig_27_g9132.t1_1	1	45	1	59	Complete	98	MRFRFILPVLIAAMLHASGCALPTTKDSNLATLANVASSVADGGRLLRGVNKGDELVQEERSTLKSFREFTKKYGKKFGKWLVLGDDVQVKDVKRSWF
Pcac252365_g9170.t1_2	contig_27_g9170.t1_2	1	46	1	62	Complete	155	MRVSNILQAAVALTLLSSGSALPTVKECLSARLLQTVEKGRADATRYLRAETPQPNENDTTEERGKTWAQLKNLFAGMRGDEEKKIRKLASTFAKYKGDDLMEYDVYKIARKQFGYSRNKAVSLRTVPEEPLPLQQLSVKMDYVIERVQSTNKFK
Pcac252365_g9216.t1_1	contig_27_g9216.t1_1	1	59	1	84	Complete	172	MRLLLWVLLLTLTMFLSGTNGASSKLAKWDPTERYKLKSVVQPLPARILSADYKINAKRSLRGSSEKGATNDNDLMKIHTNNDEERGIINSRIVEMVSGNIAKIKAGLGLRLSKLRMKIIDMMYWKLYKMGAIPRKGASEKFKDPRAYHFSYERWYRMNTPPGNVKRREWWN
Pcac252365_g9265.t1_1	contig_27_g9265.t1_1	1	59	1	84	Complete	172	MRLLLWVLLLTLTIFLSGTNGASSKLAKWDPTERYKLKSVVQPLPARILSADYKINAKRSLRGSSEKGATNDNDLVKIHTNNDEERGIINSRIVEMVSGNIAKIKVGLGSRLSKLRMKIIDMMYWKLYKMGAIPRKGASEKFKDPRAYHFSYERWYRMNTPPGNVKRREWWN
Pcac252365_g9712.t1_12	contig_280_g9712.t1_12	1	64	1	82	Complete	179	MFFERKLQVERRAFVAQSKHRRLTFCKSSHEILYLIYHIRECLSENILGQADAQVLHRRRQKERALRCIGRGNSPIEVNGDEERWEIRRCKLDLSRQFVLDTRDNLVLDTQSFQVRVDDRLDRVQSRRFLQRCDSYCNVKEFKIHTEMNFHSQILSRFGFRGRRKLPQLQGHGHALGSR
Pcac252365_g9958.t1_2	contig_289_g9958.t1_2	1	50	1	63	Complete	233	MRVFIALVVALVSLLATNSAVLAATASNPNDLVPLTSPELIENRQRDSVRFLRKQENAELDNEERGITDIGNYLTRLVSKSAKQKHYLNLFEQSYDVVAKKGGPNRLKKALEKLRNSGVSEDKLKGLDDAAENYSKECCINGTPGINWLCNLVVGVACPYPYLSDALDDYAYLPFVVLLVIFYLLVLKLVPETSGKNSQEIQAEFDSLRTTSMYTKQSIYVVNVSILHFDSKV
Pcac252365_g9981.t1_14	contig_289_g9981.t1_14	1	23	1	34	Complete	70	MSQLRSSREESFLESTHGSCQMRHLRLEAQHRLEERDGELVHRTNVILTLQAGPFVSMLFFVTHTLVMRG
Pcac252365_g10020.t1_1	contig_289_g10020.t1_1	1	53	1	78	Complete	132	MRVCYAFLIAAATCFAGAAIVSEATELGDAQFSKNVSPDAANSIEATQTTATRFLRNQEDEEDLDEEDEEDEEDEEDEERAIISVKQLNQIMGHLNGKGAEKAFHILQTLKLTTNQREAILKLHVAKLHGNA
Pcac252365_g10028.t1_1	contig_289_g10028.t1_1	1	53	1	69	Complete	133	MHIRFVALLVAAAILSSFDNVSAATVGQKITPMTATSVDVAQRIEAAQADSKRFLRRYPRHDDKDASGEERSAELAEKLTGLLPTIRTVSKLTPGNAGLTLQQLRVPFEQRLIIMKLLEMTPTERKAVLLLIK
Pcac252365_g10243.t1_1	contig_291_g10243.t1_1	1	46	1	63	Complete	226	MRLAYALLLAVCIAITACDALSAFGDYGYEAAAMQNAKLRGMPDKRLLRSDNFAPENDAVDAEERGIPGLLKLKEFAKTKKNNGRLRKYASLVTKGYSDDAIFKTWMKETKVLDRVYNSWFRLRKSDKDTSELMFKNGVSPQNLYRILDKRGVGMDGMYKLWRDLGLDERRIYNIWVTGEKKKTSGEIYEVWYKAGKSKRDILSLLGINQRNVDTNYNRGFWLCYN
Pcac252365_g10318.t1_1	contig_291_g10318.t1_1	1	41	1	56	Complete	118	MPLSQVIVVIAAALLATSDALSDFNAASISNVASPSDPSKRLLRTHHAYDTTADEEERAGAPIKRVNSLARKCDIDLDRDGIFRSSGQGCPGKAPGCTQHIKQEVKEAKAPMISEDHF
Pcac252365_g10359.t1_1	contig_291_g10359.t1_1	1	53	1	63	Complete	151	MRLSSIFLVAAATLVACGAAVSAGADLEQTRFSTAAFPDVVQSVDTASQKRARFLRSSNPEEEERGFSFKDYPFLIPESAAIEMAKRMTQQLDDALLAKVKKISNGETILTRWKKEELTLPEIKSLLKDAGKWQGTPERAVYKLLRREGLS
Pcac252365_g10360.t1_1	contig_291_g10360.t1_1	1	53	1	63	Complete	151	MRLSSIFLVAAATLVACGAAVSAGADLEQTRFSTAAFPDVVQSVDTASQKRARFLRSSNPEEEERGFSFKDYPFLIPESAAIEMAKRMTQQLDDALLAKVKKISNGETILTRWKKEELTLPEIKSLLKDAGKWQGTPERAVYKLLRREGLS
Pcac252365_g10361.t1_1	contig_291_g10361.t1_1	1	53	1	63	Complete	151	MRLSSIFLVAAATLVACGAAVSAGADLEQTRFSTAAFPDVVQSVDTASQKRARFLRSSNPEEEERGFSFKDYPFLIPESAAIEMAKRMTQQLDDALLAKVKKISNGETILTRWKKEELTLPEIKSLLKDAGKWQGTPERAVYKLLRREGLS
Pcac252365_g10362.t1_1	contig_291_g10362.t1_1	1	53	1	63	Complete	151	MRLSSIFLVAAATLVACGAAVSAGADLEQTRFSTAAFPDVVQSVDTASQKRARFLRSSNPEEEERGFSFKDYPFLIPESAAIEMAKRMTQQLDDALLAKVKKISNGETILTRWKKEELTLPEIKSLLKDAGKWQGTPERAVYKLLRREGLS
Pcac252365_g10363.t1_1	contig_291_g10363.t1_1	1	53	1	63	Complete	151	MRLSSIFLVAAATLVACGAAVSAGADLEQTRFSTAAFPDVVQSVDTASQKRARFLRSSNPEEEERGFSFKDYPFLIPESAAIEMAKRMTQQLDDALLAKVKKISNGETILTRWKKEELTLPEIKSLLKDAGKWQGTPERAVYKLLRREGLS
Pcac252365_g10364.t1_1	contig_291_g10364.t1_1	1	53	1	63	Complete	151	MRLSSIFLVAAATLVACGAAVSAGADLEQTRFSTAAFPDVVQSVDTASQKRARFLRSSNPEEEERGFSFKDYPFLIPESAAIEMAKRMTQQLDDALLAKVKKISNGETILTRWKKEELTLPEIKSLLKDAGKWQGTPERAVYKLLRREGLS
Pcac252365_g10365.t1_1	contig_291_g10365.t1_1	1	15	1	25	Complete	109	MWCSRSTTASQKRARFLRSSNPEEEERGFSFKDYPFLIPESAAIEMAKRMTQQLDDALLAKVKKISNGETILTRWKKEELTLPEIKSLLKDAGKWQGYSRTGRLQAAQA
Pcac252365_g10548.t1_2	contig_301_g10548.t1_2	1	41	1	53	Complete	151	MRLGSIFFAAAAALIISCDAASTATVTSSDAVQPTPAKSVRLLRSVKTGDDSEERTGIQLTSIDDLLAKLKINEAVALKNLDKVDDELMQKLRENPSWSQKIQSWKENDLNPTEVAILLKERPSLSRKDSTEWNAWKIYAAQYLRQVQGLS
Pcac252365_g10563.t1_1	contig_301_g10563.t1_1	1	49	1	67	Complete	125	MRLSSIVLVAAAAFLAHCDAAPPASLTKVSAIIVPDAVKSVAAPTNTVRHLRGESQKQTGVVDSVDEERGSVQLSLVDEVVKKLGNSDDAAKKLIASDDKLAKGLATGIDNQLDEAGSIKFLVNW
Pcac252365_g10566.t1_3	contig_301_g10566.t1_3	1	50	1	68	Complete	260	MHLSSILLAAAAALLANCDAASTASLTKLSAINVPDAVQQADVAPAKNARFLRSKHHEQDNVKDAEGEERGAAQVNLLDDAAKTLGISDDAFMKWIRSSPALKKAAEVAPVISKSSQKEKEMSLFATQIQRGLDESSDVNFIIGWWKKQNLQPKEALLTVKTKAQESAYDKFLVQFLNGNNAAKPAPQKLSKQAAEVEQKINANKDIKRMVDWWMYSDTGIAAAKASIKGDTGKDAYKLYLAKYMNKKHGLNPGAWGNRR
Pcac252365_g11145.t1_2	contig_310_g11145.t1_2	1	55	1	71	Complete	292	MRLHVTYALLAAGIALLASTNIVSAATDAAKNSQIEAPIVIHSPSSRKEIDNAKRFLRATAQTYDGDDNSEERVFATMINGALGKVGSVVETGGAKVVKEVPKLEKYQKWLRAGLNPSQVQSRVNVLSVKKTPLRALSFILRGDDSYQYLKFIVDYNRRQPGSKIPKPASKMQKYELWLYAGLTPSQVRVDVLKKEPWQALRSILRSKDSDQYLKFIVDYKRSQPGSRIPKPASKMQKYELWLHAGLTPTQVRVNILKKAARDVAKHKDARQYAKFNVAYKRRNPSEAVSPF
Pcac252365_g11155.t1_2	contig_311_g11155.t1_2	1	55	1	71	Complete	227	MRLHVTYALLAAGIALLASTNIVSAATDAAKNSQIEAPIVVHSPSSRKEIDNAKRFLRATAPTYDGDDNSEERMVATMINGALGKMGSVVETGGAKVVKEVPKLEKYQKWLKTGLSPSQVRVDVLKKEPWQALRSILRGDDSYQYLKFIVDYNRRQPGSKIPKPASKMQKYELWLYAGLSPSQVRVDILKKAPHMKLEVLAEHKDFWQYAKFMVEYKRLNPNALVAI
Pcac252365_g11193.t1_2	contig_311_g11193.t1_2	1	44	1	63	Complete	284	MHFMYLLLVAATVLLSSLVISAKQSTVAEADTQPNSIDVGDAKRFLRSNKWIDDDSTDYAEKEERGTTANMKDAIEKLNRWLDRAKSPGQVRIIKLPKAGYSGEKLDDLAKQYGDAYRARGSVVYQVDEPASLYVHAFLEPKQSAQQPMVELTNTLGEVKSLLKVVLDQSVTCPMAGFCYRDQMFSELMEPNDINNYYDDIEQLFKLGAVDGTPRTPPSVTNPAVPSAVKTTPPAKQTFEVRPDAVFDGRSVGRQPAYNILRSGPPAVKYCNRPSWRSNILYYG
Pcac252365_g11535.t1_2	contig_318_g11535.t1_2	1	45	1	63	Complete	153	MSLFRLVLLIAATLLPGINTASAYSYDKQPTAMTASDSNSTISKRSLRMDKVDEGPSDITNSEERALPNDILNAANHAENVISTGIKESSILKWLDKISLKLKYRYWLLKKMKPEDVKNLLGLHFVSNIESHPNYHTWLGYKKAYNKRYKIVE
Pcac252365_g11862.t1_1	contig_332_g11862.t1_1	1	52	1	64	Complete	133	MRSIFYVALAVAVLARSSVVAAFTNADESQLLSKTSPDLAADAMISSDSRKRFLRVTGPEDADEERTQKFGSLSAIIAKLDAKELDNAAQIITRMKKAKASKTAASIRTHLEEGLTPAEFEAVEALLKLPKSG
Pcac252365_g11863.t1_1	contig_332_g11863.t1_1	1	52	1	64	Complete	133	MRSIFYVALAVAVLARSSVVAAFTNADESQLLSKTSPDLAADAMISSDSRKRFLRVTGPEDADEERTQKFGSLSAIIAKLDAKELDNAAQIITRMKKAKASKTAASIRTHLEEGLTPAEFEAVEALLKLPKSG
Pcac252365_g12140.t1_5	contig_339_g12140.t1_5	1	54	1	64	Complete	148	MFRDVLVAQLVARDRVWGRPQHVRDVAVRQKEVARHQCANQNIRHGHRERRRGRKLRRPEASAEERRNEVDRHQRQLSLRDAEEAVATAHDARVVFLPLRQVKRNGHGRQRNVRAQADTCLARGSSAQDIEDRAHGVTAVIEQLTQRG
Pcac252365_g12198.t1_6	contig_342_g12198.t1_6	1	60	1	94	Complete	100	MRGTKIFIQSGSGTCLSTRSSCSSKSFFWICFCDSVESCVSRSSSRIVRRWPVPLAPPYRLLRRELLSISVSSIVDSTPPLLTPEQHVEVVRKEERLSFD
Pcac252365_g12879.t1_3	contig_372_g12879.t1_3	1	19	1	39	Complete	136	MTSPVAVEPVDAPQMKKVRFLRSVKTEVEESDDLKEFKEERGDPMQFIDDLLAKLAINEAVALKNLNKWDDDLMQKLRANTSWGRKIQSWKESGLDPTDVAGILKEYPSLSRGYSTEWNAWKIYAAQYLRLSQGLS
Pcac252365_g12916.t1_2	contig_372_g12916.t1_2	1	44	1	56	Complete	109	MRLGYVFFVAAAALTVSCDASSTATMTFSEAVQPVDAAPAKSVRFLRSVKTEDDGEERVSNQLVSLDDLLAKLKINEAVTLNNPNRFDDYLMQKLRENPSWALKIQSWK
Pcac252365_g12926.t1_3	contig_372_g12926.t1_3	1	50	1	70	Complete	167	MRLSYIFVAAAATLLVSCDAGPTVADNTLSAMTSPVAVEPVDAPQMKKVRFLRSVKTEVEESDDLKEFKEERGDPMQFIDDLLAKLAINEAVALKNLNKWDDDLMQKLRANTSWGRKIQSWKESGLDPTDVAGILKEYPSLSRGYSTEWNAWKIYAAQYLRLSQGLS
Pcac252365_g12989.t1_3	contig_372_g12989.t1_3	1	72	1	82	Complete	527	MGTEADPEAARQLAYALQALKLYNPDFALTPEVLEIMRAFFADLRPDANGTITRGALADEIARLDPSGDTIRRLRHDMAKREERLDFAAFCDYVMRWKAQSPQAVQAVYTSWAAQIAAIDVDMNDNLFLDLKPEDGPPKETLTLEIIQLLRQRQRLHEGDVKVEYEDYEASIAGYGLHPDDTFNVDVKQDKVAMMKLNHADAADAAEKKGSIMTISKSFLAGGMAGIVAKSVLAPLDRVKILFQVNDQHKFNFRNATRMARNIYVHDGFHALFRGNMLNILRVIPYAGLQHSGFDYFRHKFHAYNFRKADREGSAEMPKLSNLQLVTAGSLAGGLSLVVAYPLDIVRARYMVQMGKQRYTSIYEAVVTMYKVEGMRSFSRGLVPSLLGTLPYTGIGFSL…
Pcac252365_g13008.t1_1	contig_375_g13008.t1_1	1	30	1	43	Complete	124	MRLSLLLLLAAITLVASVNALPIEAATEARSLRSTVDDDAADEERGGFYYKFDFNLLDDIFHSLPEQFKRMRDEPEYLRTILASWKSGMGTSKEAVQFMRSQGLSDKAITQFEAAFKAYLRHHG
Pcac252365_g13092.t1_1	contig_38_g13092.t1_1	1	46	1	62	Complete	161	MRVLYVALVAAATLLASGEATTTSDPTKITSAQAMASMDAIQTNRRFLRTQKAIEKYDEEEEERALPNSLATLDDLMKLEDLFKAKNAQVKVKKQLFINKGKALFDRMHEYPKVKKAVFVEIAERPDGKWLKSVWQSYLWQKMLNYDKAEAAILKARPNAS
Pcac252365_g13143.t1_3	contig_38_g13143.t1_3	1	54	1	74	Complete	145	MRFIYLLFVATAISGSTCNASVTVLGDVQAKMSAYTSTDSFLPARDVDASTATRFLRTNDEEDAPEEDDEDFSEERGRASDRIAHWVAMGYNDDIPGLIKATQGYGNNDVYRKAFKRFLDKYAPDRLHSKYLLDAGIHHRLPEPK
Pcac252365_g13287.t1_2	contig_38_g13287.t1_2	1	43	1	53	Complete	214	MPLIMRPYKTLLLALAFLFTLQCHLLASADSLDFASNNQNGIRSLRTAETNGEERGLIDGLRSELSIMKLNWAARQKMSPEEKFIAKKAKELSKLENNLAKTTGKLNAKAAKAQQKLDEQAIKAEQKLAAKKAKAQQQLEVLQEKEIAKLAKQAAKEDKTYNQWLLANKTPEDIYKKFKFEKDAKKGIDPTTNANFKHYENYLYIYYARYPNLK
Pcac252365_g13350.t1_3	contig_38_g13350.t1_3	1	83	1	88	Complete	386	MTTAIDHGDGGLVELAMPPSAQLELAAQHDRYRQLLRSFLAWKRRAQTQCERRKRVAAACRVGAVFCQRLFWTKWRAFVAERRQLRREERTGNVQADAENQSQQEEKLDNGECIDLHNEETSAATPSSDEDIDQNKSKAKFLLGRRQLYKRWRLSIKKNEENSEARRVRSLHAIRRWRRFARMKKDRDALQQQAYFFLYYWLLKRSLNQLGRYALIKKRERTLIVKIVKANRHCLLVKTMQQWRLRLLSHQTFSLWRVYVRRRRHQALLYRPIADTLTRKTHRRLLQFTFGIWEKKHARNQAQHALVRILDRHFVVIKSVRFGEYGTHGVLEHEKRNCGSSKDAVQCVTTIYLFYVKDSMGSEHGIPSDNVHLIEWTLCKTQLILE
Pcac252365_g13393.t1_3	contig_38_g13393.t1_3	1	64	1	86	Complete	124	MLDHRELSERAEMALDFDLRLCASGAVCVCMRSDVGLAPTLPARRPQDVQHPSSCAELHFLLHRRLRVLLAAPVAVVHVRILPFDEERHVELEGRCTGAPSAGHLPYFVQGLLGLCNLVRSEQH
Pcac252365_g13659.t1_3	contig_39_g13659.t1_3	1	54	1	74	Complete	145	MRFIYLLFVATAISGSTCNASVTVLGDVQAKMSAYTSTDSFLPARDVDASTATRFLRTNDEEDAPEEDDEDFSEERGRASDRIAHWVAMGYNDDIPGLIKATQGYGNNDVYRKAFKRFLDKYAPDRLHSKYLLDAGIHHRLPEPK
Pcac252365_g14254.t1_1	contig_49_g14254.t1_1	1	42	1	55	Complete	233	MELYHVVLVVAALLFASADISSATRASKSKPTRVLQKTHTTRLLRTYNTGVEEDEERGISMTIPGLEKVSKAFTSSKTKKLQGLLTADESLGNAFQKLGLSKMLIANPQTGLIETKMVVKFLSSRNYKVWSQHAAKLNKNDPDTAMLTALTDALGEKEVAIMILLGKHSSASSTAKKLETAQFNKWFATGKFTPDGALENVLKVKRSKIHRNPREKMIWGDYMKYVRNRVLNH
Pcac252365_g14376.t1_1	contig_5_g14376.t1_1	1	46	1	56	Complete	390	MRNFLLLLVLAFVAFTSGRATAHRPQLKVSKPELAQAAQWSIDDKRFLRATNAADEERGMTELMAKLKAWLQKFKSWFTKSKPVQKTTAQYQKLADKTMAKYQTLVYKREVTSAEDLIKKGVADDVLYQNKISPEAYFDALKLDPKLKFISDSPVVRANNPNLEKFLSYSSFWTGRKEVARAEDLIKKGVVNDVLYQNKISPEAYFDALKLDPKLKFISDSPVVRANNPNLEKFLSYSSFWTGRKEVARAEDLIKKGVVNDVLYQNKISPEAYFGALKLDPKLRFISDSPAARANNPNLEKFFSYSSFFYKSQAGKREVAKAEDLIKKGVADNVLIQNKISPEAYFEALKLDSRLKVVADSAHAWANNPGLEKFYKYSTKYYKNQAGNLD
Pcac252365_g14449.t1_1	contig_5_g14449.t1_1	1	50	1	63	Complete	180	MRAHFVVLFVVATLVASTGALSTAMDSRGAIGITSPGTPKSKENGSPTKRYLRKKKSVDEGDEERVSTSQFSSVEKVLEKLPSLEKKEILDGVNQLSHADKAALTKRLASLERLEISLDTGKVPGIIKKFSDSKLVRLMQYNVWIQCKKTPEWVETNYPAFAKGFDTFYHNRMTPGYKYA
Pcac252365_g14523.t1_1	contig_5_g14523.t1_1	1	29	1	48	Complete	125	MRVFHIVLLAIASLVLDINAVQNDDTGKRFLRKAHAENEEGSAGEESEERAQWTEVLKKLKSETFKRAKLELWFQQGKDPAFARQKFNIPASGEAMKNHKNYKYLQIFIKKYNTWIYHRFSSQRN
Pcac252365_g14551.t1_3	contig_5_g14551.t1_3	1	68	1	87	Complete	212	MLHVLQEATRAAMRLVDCVNLLVVLAFLVLTSCDATFAVANTDQTRAAEVAPVDALYSTRGVLDDHKRYLRSDTTTDEAGKNSANDEEREIIPASLHIALKRLVTKDDTIYTHGRGDGGEKEWWVTVLKKYRKVKDKFDEYFRKPFWYFRFTVWMANRRTPAIMYERLNVISTTGIGDKNYRVYINYLRFYEHFKGPTYNPILDFGPKVKID
Pcac252365_g14557.t1_1	contig_5_g14557.t1_1	1	40	1	55	Complete	131	MRLYCIVLLAAAVFVAVAEASPLETDFRPSFLSQGGHIGRSLRVENAAEEMDDEEERIKIPIVDQITKYLNQKTLDYWLYRRKDPKEVWALLRLNGLKGRAHLNPRHEYYRTYLAMWKAAEEAAKNVDNIV
Pcac252365_g14568.t1_1	contig_5_g14568.t1_1	1	49	1	72	Complete	164	MRLHYVIFAITATVLVSTNAVSADAQQDQISQTVSEIVAATQIDNRVKRSLRAYKNDDVEEEGSIDSLNDSEERGGGVISSDLMKIVKSRNTPIHLDIAGLNPNQQNKIVDILSGQTRTLEKFAKKLGMSSAQDTTHVNFPFFEQWRYLFRDGKKPKKVPEDWI
Pcac252365_g14572.t1_1	contig_5_g14572.t1_1	1	55	1	72	Complete	244	MRLPYVVVATLVTIFGGREAVLAATESNQATLALEDTPDVPVVARALNTDVSAKRFLRIETTIEEEDSEDDEERALPSGVTKLSEKLKPTAAKLNPLASKLAPMTEKLADKSMAVAVRLKPIADTFTGKLKPIADKLMPILKPLAEKLKTAPSVNRLIAKLKTFAEKIKNYKVGEHTIGERYTMAKFELWFKQNKTPDDVKAMLKVGEGAAVNTKNYDLSVQYNAFYRWAQRDKEVKAAAAAAA
Pcac252365_g14658.t1_2	contig_5_g14658.t1_2	1	56	1	73	Complete	136	MRFHYVVLATAVAFLASSDFVVASVNVEQSKLVMGAETQILTRSLTADQNSIGDKRLLRADGAGDDKLPAEEEERESSFLEKTQFYYWYMLGRTPQYVYKDFFEGMDRSIVVENPSYKVWERYEEFYNEEKNEEEA
Pcac252365_g14926.t1_1	contig_50_g14926.t1_1	1	43	1	55	Complete	494	MCPNFSVLLATAALLAIAAATLTSAEAQRIQVGAPAYVRSSERFLRAQRTAGYGEERAFTLPGEGIMASLVGSMASRIAQNLNIQTWLLKGASIDDIFTQLSLKTAGSKIFEDPKFMTWVVYVTKAEKQNAGDVILAKLMTQYTPDSLAAMIAAAKKVSSTESLARVLQAQQRQVWLSTGESGDDIFKMIKLDEAGAKLFESPQFTTWASYVDEFNRNIPNKAVSMLTLLAKHYDDVDLGKMLEAAKKVPSTESIAAKLQSELKASVAGGKSPENFFRILKLDDTGTELFKSPEFPKWISYVDDFNAKNPGEAVPILAKLTKLYGEATLSEMIEVAKKVSTTESIAKKLQAQQNLQWLSKQKSPDDVFKLLKLDEPSLAILTDPKLSAWGSYLMVFNSK…
Pcac252365_g15090.t1_2	contig_50_g15090.t1_2	1	48	1	63	Complete	146	MRLSSFLVVVVATLLASCNAASTALRAGNLLPTTETSNQLRSSDIAKRYLRSRKTIDGDTQAEERATDIKRLWDWRYFTKSDLYKMLRNERFRLKMFDKWDDYTMEQIKLRIGEAKLTDERLVGMLVKYIQNYRVYLHNPPIKPQI
Pcac252365_g15297.t1_3	contig_55_g15297.t1_3	1	42	1	59	Complete	288	MRSLHFLLVITVGFLASLAVSAAPDSGTPPVNAVQNNRYDSRSLRDGGAAAAHTGEDNEERATIRYGKDLVSDKAATKELLKRLVDSNVPVDIVKEQFLNMPSSMKSFQQLFNHPNWKALDKYVQMVWQKQNHGKTLVYAKIGTKDYSKEKTQEELLKWLVQEKSVKTVGDDLGVWGLARNDPIAHQNRRAFAMYEKWFAVVPTIKTNPEKYSNFGSGYHTKKETEEVLTNWAMSGDPIKKVLQTFKLTGKSASQMAKHENFPALLMYVKLYLDLKPFRDARARRPIS
Pcac252365_g15309.t1_2	contig_55_g15309.t1_2	1	43	1	54	Complete	79	MLGAYLQLVQDRQEAQVSHLEPQGNHKGLHSVFLLSGRCDHSRSLRVIQNQEPEERLWASSSNVSFSQDVEVARLGDEE
Pcac252365_g15505.t1_2	contig_55_g15505.t1_2	1	52	1	65	Complete	465	MHRYSIVLLATALLAYANDASAAITSKTTAADLPADIPPLLTANHNGVPTKRLLRDYGTTNADNEERVGLAGLIQADIKASLRSSQLEKLNKFVTKFNHNKNLENQVSLIAPLSAKYGDDAVARTLVELERNAEYLTPTMTNLVKKLRSEQLTDWLKNGKSVDDVFNLLKLKDDGFKLLHSRKFQVLEDYITMFNREKSADETLVKVLATGFDGDGNLVALLERAKTIVRSFNKANELETALLTKWRSDKLPLMSVWSRLKFSDDVDEALSSGKLSMFSKYVSSNYPNSEKSVLEQFTTKYGEVAVAKALVKAKKNEAMKDFATKLQAWQLEGWLAGQMSADDVFNLLKIKEDGIKFMKSRNLDILGEYITLFNSNKSPTEKTNMFRVVRNGFGGDGDL…
Pcac252365_g15593.t1_1	contig_55_g15593.t1_1	1	48	1	61	Complete	338	MLLYSIALLVATAFLACVDRACVDCNSKPITPSLSAVVESQRTVPTQRFLRAYDPADVDDEERAGVVDAIKAGAANLAESAKLRIFLSKKKSGVDVLNSLKFGDNVADALVSSKVESLKKYIAMFNQKNPDEAISLIGTFTARYGDDAVAKALVSAERRGGSKVAELAKQLRAEQLSFWLDSAMAKTDDGTAMQARKLMNGLLKQWRHENVEPARFMKLLILNNDVEKVLRSGNLGIFDKYIAMFNERNPHTPVSLLAALTSKYGEANLAEAIVSAAKRGDMLAARLQMEQLGGWLRRDMSVNDVFKLLNFKNDGTAFISRTLDTLEDTFCYITEQKE
Pcac252365_g15595.t1_1	contig_55_g15595.t1_1	1	53	1	69	Complete	195	MRLYFIVLLTAAAFLATTKVAAATEAPRTSTLVSPAVVPSKNAAQGGLIARKRRLRSNKAASEDAISTEERGITVTGIENLVKSSSKKAQLKLWLTQKKSTDATFKLLNLERRRNFIFGSKEFLTWANYVTKLKKEDASAAMIDTLLKHYDEGILARLIAGTKTSNAPMMKKTCDRLAGGAVYEMDDSWETSNCC
Pcac252365_g15637.t1_4	contig_55_g15637.t1_4	1	52	1	66	Complete	460	MRLPYVALVAAVALLAVANAVSLTSDAKRNRPEFSPTTRSFAVEQQHVRTQRFLRTYTTERAVSNEERGINFKAAFGVDKIKTVWTDHKLASYLKKGKDGDNVFLKLKLNKAGESILENPKFLAWEKYVTDYNAKPGNKEISMISTLAKHYDDDVLAKILDTASKSPVAHTKRIGSSLQEQQVKFWRDENLYPTDVFARLRLNGKDKLDDILTNPSFFALNRYLVDYNVRKGHSLTMVEVLRRGYGDEAVAKMLQQTATNSKDVKTQEMAVRLQVELFKSWKKIGFNSDTVFTRLGLDHKGVTFENPNFAVWEKYVRNWSGEKTTPFDSLLKKYGENTLATMLVAPREKFGENEVITLLQSQLIQKWLGMIKDPNDVDKMLGIIVHEALYMLHSPTRLP…
Pcac252365_g15651.t1_3	contig_55_g15651.t1_3	1	52	1	60	Complete	503	MRFFPFFVLLVASVLLANGDALEKTTEANTISSYQLLVPTPFSAKYETHATRFLRANDDEERVLPILAPSVSLFTNWVKAMGLKVTDSVRARYWLWRKQSIEGLFKQLKLDGGLNKILANPKFNTWATYVNLYNKKNPGKEVTMAGILTNTYGDLALSRMLEVALNVGNQRKMAAVLAQQQRQGWQSAGKSADDVFVLLKLEQAGGDLFVSPQLNTWYNYVTMLSKNDAKATMASVLRAHYSDEALSKIFQEANPRVSRMRFVRMWLETAVAKNRPKKTPSPDEYFKLLKLDAGVDKLLANPKLETGISYVSKFNAKNPGQETTTIQTLTKFYDDIELAKVLEAAKKLPQTEKIATELQTAQINVWVKKFSPDDVFKMLKLDAGVDKLLTNPNLIIWIT…
Pcac252365_g15658.t1_1	contig_55_g15658.t1_1	1	51	1	66	Complete	276	MGLQYMLVVMLAVVALSVDASLANTESKKTNLNVRLNRVLTDGLSDIGTKRSLRAEKVIEVGNENEERGQVSNIFAKVGRLVKRKKNVDPKVIAKVESARIDSKAMANAVPAIPKELPTVSRMSKEDKTLTKKLNDFVEEKRSLDAVFTSQVMNKWNNGLFSAEGLPMYVRYSEMTAKRGGHDTYGVNLLVTKVGQEKLVKAVNIGLASGDDLAIATADRVRAGLLNKWWKEGRDATDVARFLKGGGVVVPTVNKNVVKLYRDRFNIHKLSPKPSA
Pcac252365_g15667.t1_2	contig_55_g15667.t1_2	1	56	1	61	Complete	404	MTTKSSSGTPFSIVRVSAILAFLACINAASAATTSKGVNVQPRVINFEHNDVSSQRFLRTEERKLGISLSGLEQAASGTKSWAAKLIQKLQLKWWQLRKKTPNDVFTKLKLQQTGPNLFESPGFSKWVAYVTKNSKEPPDMTIFSTLAYHYSDDALAKMLLTAKQGESTNTLATKLEGMQLTNWIHSGKSQDYVFKTLALDQAGTKAFANPQFARWTDFIAQTNTKNPEMAIFSTLGIHYSDDALVKMFAAAKEVDGTKALATKLEGMQLTNWVHAEKSPDYVFKTLALDKMGAKGFENPLFARWTEFITKANTKDPDVAIYTTLGAHYSDEALATMIATATKVESTENLAANLRSLQFEKWVSQGKTPESVNTMLGVATNTDDLTKKVSRDYEKFYGK…
Pcac252365_g15853.t1_2	contig_88_g15853.t1_2	1	49	1	62	Complete	229	MRIDYVVLIATTFLAATDMASGTPASQLMTPPELANPVSAFADNHNGKRLLRTGTTEDEDDEERAVTRLKIPALEKAVQASKNARVQNWIKEGFEVDDVFLVLNLDRMEGNIFASSKFKTWVKFATTLDKQNSGEAMIHSLIRKYGDVGLAKLLQHTKRGSTRAASEKMQRVQFDFWFKEGMGPQYMLRTFFKSNNEADIGKLGKSILSQYQTHLNKNHPNWSDNIHWQ
Pcac252365_g16238.t1_3	contig_94_g16238.t1_3	1	38	1	49	Complete	341	MRLSQVLIAFALLVSCTTSLEAGRRTLASKQHAVDSTRSLRVAQSTFDEERIIPELTKWFRTTYWLNSGKTDEYVKKALGLDNLSGATLKSAPNYVYYEHFLDALEGRVLKSWLAEGKSTKSVWADYKLEDIPTAQLKDNEGFKTYLRYAIMEDNYIFKLKSNDQLVKVDYSGTRAEMNAKVDMWISLKRPNWYVKKMLNLDHRSINAFRNSPNYPRYERFEDAMQEVTLKDWLAKGYSTKHILTSYKLHEVPLDKLERNDNYKMYVRYATMVDDEIFNGGKKVKVEADEIPLEVNTKVEIWASKNRPNEYVEEILGLNGAADKTSANYKYYEYFLTLKKG
Pcac252365_g16270.t1_2	contig_94_g16270.t1_2	1	37	1	48	Complete	308	MRSVALLLAALAFLENLDAPLAVNSITRGQHHTPPLRLLRSGTPSDEEERKAINLPVVNKLKDAAKRTTSKISDTTKIGMMRFQGKTADEAFTLLKLDQAGGNLLERKKFSAWVSYMTMINKDHPKTAMVTTLTARYGDEGLAKMLEAGRKVKATSGIATKLQVAQMKVWLRNEKTMDEIFTILALEKGVDKLITNQGLNALATYIHLYNKQDRGKETSVIKEVMTFYGDEAVSKTLQAAKMVPETHTLATALQTAQFKLWFTEGAKPFQIWKMLNMKKETWMMNPDAQVWRGYLEFYKLQKAATVPK
Pcac252365_g16271.t1_2	contig_94_g16271.t1_2	1	42	1	55	Complete	349	MRLYGVVLLGVTALLARINASSDAEAATTSFAVAEHGVPTARSLRIGYITKEDDEERMVNVKSLVGADTISRSVSFDTLRAAKSDTVLSQLLIAWKKIPDMEKVATSWQNMQLQTWLESGVSPQKVFKYLMLDDEAGNLFTSPQFKTWLDYSMDFKKANPRADTATVIDTLAAHYSDTALARIIKTAKADPTTKIRGAFFENALLGKWVKDGKSSTYISNMLGRQVTPDDAFKLLSLDRAADNIFARSEYSTWLKYAIAFKRENPDVETKSVIGTLLAYHNDENLSRIIKMAEQTSTTKKMAAYIKNALLDEWVKANKAPAYVVNKLGTSSDDRKELLNTYLNKIKALE
Pcac252365_g16274.t1_3	contig_94_g16274.t1_3	1	42	1	55	Complete	460	MRLHGVVLLGVTALLARINASSDAEAATTSFAVAEHGVSTARSLRIGYITKEDDEERMVNVKSLVGADTISRSVSFDTLRAAKSDTVLSQLLIAWKKIPDMEKVATSWQNMQLQTWLESGVSPQKVFKYLMLDDEAGNLFTSPQFKTWLDYSMDFKKANPRADTATVIDTLAAHYSDTALARIIKTAKADPTTKIRGAFFENALLGKWVKDGKSSTYISNMLGRQVTPDDAFKLLSLDKAPDNLFASREYSSWLTYANVFKEENPGAPSKPLIDTLMAHYSDQKLARIIKAAQTNRLSKLRAAQFEKELFAKWVENGKTSTYISNTLGRQVTPDDAFNLLSLDRAADNIFTHSAYDTWLKYAKSFKEENPNVKTDPVIDTLMTNLGDHAVFELIKRAEK…
Pcac252365_g16454.t1_1	contig_98_g16454.t1_1	1	45	1	59	Complete	181	MRFCYALVATTVALLAHIKVSSAEQTKLAAVNGPKTIETTGANKRLLRQFTDLDTEDSEERVEGAIVLNSAKKIDDLFGIKEVNKILDPKLADISLNGKKFGDGLSKKTLDEALTGNFAQKTNVFARWRANNVDPETVAKLLTSHPAIEKKYRFVYVAYKSYMETAAAKRLSGIKRKRGDN
Pcac252365_g16469.t1_2	contig_98_g16469.t1_2	1	40	1	54	Complete	150	MAAILLSHSGVSAAPSDSSQNKLVAVNGAKAVKSTGTAERFLRRYAESDTRDNEERQWIALNTRIIDMLFGTSEKIVDPKLVDVLLGGTKIKAELDAALTRGERQVQVFEHWHAQDIKPRAITELLNIHPALEKRAASEFITKKERVGLM
Pcac252365_g16585.t1_1	contig_98_g16585.t1_1	1	20	1	33	Complete	133	MSLGFLHLVGADQSISDQSRLLRRNTIAEGDNEERGIADVVEQLMAKNLVDKLFRTNSFSAFEKTTNLGVLKKAEAAADVKMKSMLKTADEAGMRPKDMATKLNDFPDVDDALRSAALQQYTNYLQTIDKVVD
Pcac252365_g16596.t1_1	contig_98_g16596.t1_1	1	54	1	67	Complete	160	MRPSYIVVAAASILSAHHDTLTASAANDVALTGVVSLGFLQLVGADQRISDEPRFLRGNKIAEGDNEERRFAENSKDLVNKLLKTNSFSALKNTDSLVVLKKAEALSDDHMKGVFKFASNAGMRPADLNKILKELPEADDAIRAVAVKEYTSYLKKIERL
Pcac252365_g16613.t1_2	contig_98_g16613.t1_2	1	50	1	71	Complete	171	MRLSSTLVIVAATIAFASCEGASIINEHDRFSPVKISPVNYAPTTSDGNRFLRAHEETSDRDKSKEGDADEERHLSKLKRTFSEKLPTEAIAKLTRSKSLVDLSKLDDAAYLRAIDGNNNVLFKRIEDMGFNPETMLKKMIDHQGHSDDLLLKDFSKYWVQKYPDWKPKTS
Pcac252365_g16676.t1_2	contig_98_g16676.t1_2	1	43	1	49	Complete	910	MHLRYALLLVVTTLLVGVGASWASDLPGVFQLFNGEMNGFSSRLLRLREERGVPTSSIENFKSLFTSLKISDETLQRWLKNGKTADKLFIRLKLGSAKSEMLNKPQFATWVKNVDELSATRPDTKISTISTLKAYYGDEALSQMIIAAQKNPKTQQLADELQTRQLQYWLDNKKTPADVFKLLELSKAGDNLLDNPQVSTWLSYVADFKKKTPRKSQESIPILTTHYGDEALSKILLEAKQTPILALNKAGDKLLDNPQFATWLSYVDDFNWKDPRISRISVMARYYGDETLTKMLFEAMKTPSTANIAAKFHEEQIQLWLNTQKSPGDVFKFLSLNKADEKLFDNPQFMTWVKYVDDLSKGYSDKKTTVMSVLATHYNNDGLVKLLESARNAPRSSKL…
Pcac252365_g17108.t1_3	contig_99_g17108.t1_3	1	56	1	75	Complete	200	MRLVDCVNLLVVSAFLVLTSCDATFAVANTDQTRAAEVAPVDALYSTRGVLDDHKRYLRSDATTDEAGKNSANDEEREIIPASLRIALKRLVTKDDTIYTHGRGDGGEKEWWVTVLKKYRKVKDKFDEYFRKPFWYFRFTVWMANRRTPAIMYERLNVISTTGIGDKNYRVYINYLRFYEHFKGPTYNPILDFGPKVKID
Pcac252365_g17129.t1_2	contig_99_g17129.t1_2	1	58	1	80	Complete	159	MGLLLWVLLVTLVAFISSANAAYDFANSDETQFTQLTTENIDTLTRLLAVEDSDAAKRFLRGNAIKDLTTADNDSDAKDEERGLIPSKVTNLISKVKNGWAKWKSNMLEKAFQHMMKSGETPTSLAKRLEIGGVAELRYEKLYEKYTAWWINYHTLAGT
Pcac252365_g17180.t1_1	contig_99_g17180.t1_1	1	49	1	64	Complete	213	MRFRYSQVLLLFAVVACLTSFPAADNHVQLQNQPVQDDSILNLKESALRHLRRNADSNDDTANEERGKLSVIKSKFLFKKPSNLAKVKQLFGKNVDINKIQIAAGKKVDITKLKTPSGKTVDLTKVKLKTTPVKEADISKMKKLAEQDPDLRSIGSVVGKSPTQLSAKQVTDVQSFIRKHPEEGLHIIDKMLLGAFGVFFLFLAAGLVIVVAT
Pcac252365_g17258.t1_2	contig_99_g17258.t1_2	1	49	1	70	Complete	213	MHQRILLLLLLLNFTAYFSDLISADPTENGIGTESDSSHTRFETGETRRTLRNDKAADHAEDGVPDEENEERALPTTKLGKFKNLFQRNTKTISALQKDPTITMKMERLDRNPSIQKGIKSVKENPEMMQNVLSLSKNQVLIKSLQKSPSTKTIREVDSVLSRGQSGAGAEIAVIFVLLFGVFGAMGVASGLYYLLNKLGFGNSDSLDSSAGA
Pcac252365_g17285.t1_2	contig_99_g17285.t1_2	1	52	1	71	Complete	219	MRVHHVLVFVVLAAVSVSRGDAVSTGPERVKQAKLAPPDTITWAQRFVRNKRNLRAHNTRKAEDDDNKGGEERVAWGEAVSLLQDAALKAQLKVKLEAWLALRFKPDQVLEMLQVTSTKDENYKKYSKYFYDFFVRYLDEPMSHLHPQIIENIWQARLYYWLQTDSPPQVFAKLGLTGSFASAKGQKNYDIFEEFYKRWAKKQLKESTRPKLDIVVRQN
Pcac252365_g4027.t1_6	contig_188_g4027.t1_6	1	476	1	59	Complete	502	MRQSFLVLVLVLAFAACVQGLTNNENAALSVNHETTIAKSNRNLKGSSTITAGVGTEDEERGAMAKVSEILKGAFSPITKLFGTNTASKVQSLQKDAKLVNSIKSDKKLQQLGTIVSKNAGALTEKKVGKIGEFVARLKKIEFIGDVKGMRIAEPADVAVPESANNHTPRKARSSAKANTEGGTRDEVRTSPTGINSSATEETTQFSTMNNVHVWKNAITLLVSEECDVPYSRMLQCESTRVFFDWGARTQRQEISSEMVQQLRHVQKGNEELRLNDSYYASEEPSATPVLLFLQHAKRAERGTIESSGFVSESVGHLFRWILFIVMRNHSLCEVDDPLTRSILCTCSTSSKRMKLMMQLVAVKTAAVHINHFKRVLDLYNKAPDMVLFVVGDNCASNC…
Pcac252365_g5404.t1_2	contig_205_g5404.t1_2	1	135	1	71	Complete	141	MRMLFQVHLVFLVALFASCNEAATPTKNQLVVSTTNSTATAKALQKFFAEDAKQNNNNGFLKVVTLSSTNEERASAGAMTSGQGPRAGAGTTVVANDAPSGETVTVTIYNNNGLWQRFQRWWNRLFKGSSANSTRRLRTDN
Pcac252365_g16038.t1_2	contig_91_g16038.t1_2	1	126	1	63	Complete	132	MRLAQVVLAAMIILLASFNCIASVHNSKVAPSDTARKLLSFQDVEPSKQKKHRESNENIPTEEERGVVAPVGGHAAGNNVVIPKKQDEDSRMVNVTKYSNNGVLQRFQRWLARTFWGHDKPSKAPRRLRLQI
Pcac252365_g16042.t1_1	contig_91_g16042.t1_1	1	121	1	55	Complete	125	MRLVQVVVVVMVVLLASCGAVESNNNKLAATSSSIPIFESIRRILFAADAKSTKEERSYNAAVSSGGEGGRTGAGVTGITPTSVTSGGTVTVTKYWKNGLMQKFERWLNKILHRRSSSSTRRLRQ
Pcac252365_g395.t1_2	contig_125_g395.t1_2	1	37	0	NA	Only RxLR motif	306	MLQAVENEESLNNLPGRPALQTQQKESSLSNNEEQFRTLRNEQLVRWKKDGKSVTDVSMLLNFGNNRGLGQKFRILDDYVTLVKKSDETLLRTSIKGVGGEEKLGSVLYAARKQPDSMEKAQRLENSLIGMWRREGQLPANVFQWLKLYENVDDAFSADNLNRFMNYVEKYNVNEPTNEKPVIELYTNAFGDAVVANKLVSAMNDPATSTAVKKLQAQQVKGWIKRRIYAGDVFTILRRYLALVLEQASETAESTLLQKKQFAAFISKDISPEDFMSRVFKTVPNSASEEQKAIAAKFNAFYQTRG
Pcac252365_g1439.t1_3	contig_144_g1439.t1_3	1	60	0	NA	Only RxLR motif	596	MTIKSIPIRNSLCDILLATVVLLICVDVALGATDLKTTSASFETSRPILYTDLDVIRAYRRLRTTVSDANDDYEYRGFIGITKMKDLTQAGTKKLQKVAEGVNNKLTSNNQHTANKLFTKFMVDKVESNLLTSKPFDDWTQAVTKAYKNDDEAAYAAIFTTLAGSKTDEALVSMLAATDSIRTSILKLREVQLNKWMTSRKSEDDVYQLLQIDATASDLMKSPALSMWMAYMSKLKEDPYDFLLQKLTPSYGEAGLAKMLAKSKDDAATREIAEKMETLLLKKWLESDKTMIDVFQLLKLNTRPPDTLLLSPVLSTWAAYTIMLKKDPYELLFLAIKRTGLDDAGLARMIGIAEQYVNTAPTAKKMQELQFKKWKKDGKSAANVFRLIGLNKEDDKLFE…
Pcac252365_g1488.t1_1	contig_144_g1488.t1_1	1	31	0	NA	Only RxLR motif	120	MRLILSLLFAASTALLASGSTPSIEANAETRSLRTTKAVVNYDAAEEDRGLGFTQTELNALKKLANKQFHRMATEPEHLKSILNSWKQGMMPADDAANFMKSQGVSDSAIKHFIAAYYGH
Pcac252365_g2541.t1_1	contig_161_g2541.t1_1	1	38	0	NA	Only RxLR motif	388	MRLSWFILLLLFVFALPARGDTASSASIAKTEASSGHRYLRKHTRPTFNKDDETFGERTIGIKLPSAAIITNLIKSGEQALTKLAGRSTSEKQKTTESLFQNLNVGAAETKLFERAPYQKWVGSVSNIYKKKPQAGEAAIFRTLVAHYGDETLANLLAQARQVSTTESIAKQFETIQLDNWITQRKTADEIYSLLKLDAVDNIFTRPSLETLISYVTGLQTADPYDWLAVKLTKRYGEDGLAHMVAAAKPIGSPGEISAMLVRYAQTKSWLKNGKTLDDVFMRLRLDRETEHSVLENPAIKTWVAYATELDWENAYMLMFSVMQRRYSNYVAEQFWVGCGQTADDAFNSLKLEIGENLFENLVLRTWLSYVNILYKYGIKDEFALSLN
Pcac252365_g4840.t1_1	contig_198_g4840.t1_1	1	255	0	NA	Only RxLR motif	294	MAKVERPATTFIRSGNTADGDKNNTERGINLDAIPVLTKLTVNIPIVDKTRLQLWLTFRTSADDVFKKMKLTSVEGNLLADSTFLFWLKYVDDLNQKNPREAKSAVSVLASRYGDNQLSTMLNAAMKEQHTKALAIGLQTQRLEDWKLRNIPPLDVFEALQFKKHDILMNPALTSWFKYLDDFNVRNPTEKLSLMETLSLGLGDRALAEVLEAGPILSDPENYADEALIEMLVAAKKDPTAETIAKNLELLLLTRWLREKKQPPTVARWMFADKSGEMLDTYTRFFKAKWPNDA
Pcac252365_g4846.t1_1	contig_198_g4846.t1_1	1	255	0	NA	Only RxLR motif	294	MAKVERPATTFIRSGNTADGDKNNTERGINLDAIPVLTKLTVNIPIVDKTRLQLWLTFRTSADDVFKKMKLTSVEGNLLADSTFLFWLKYVDDLNQKNPREAKSAVSVLASRYGDNQLSTMLNAAMKEQHTKALAIGLQTQRLEDWKLRNIPPLDVFEALQFKKHDILMNPALTSWFKYLDDFNVRNPTEKLSLMETLSLGLGDRALAEVLEAGPILSDPENYADEALIEMLVAAKKDPTAETIAKNLELLLLTRWLREKKQPPTVARWMFADKSGEMLDTYTRFFKAKWPNDA
Pcac252365_g5236.t1_2	contig_205_g5236.t1_2	1	52	0	NA	Only RxLR motif	215	MRVCFILLAAATILQDHSETVSALTDSKQNPVASDDSVPSTATARIASDSKRLLRIGNTITQVIKYPKTVTIDQLLKTKHLDEILDPKRADAILAKGPLGGWLDKKTLDKVLNGDLPQKKDVFQGWRADKRTGRTVNLLIKSDPAIEKKYRFVYKMYAAYLKKTYREENLAKLAGNNEDLSIVRCRPPQYSVALHHSIDITYAGASIFGRSATTC
Pcac252365_g5710.t1_2	contig_215_g5710.t1_2	1	41	0	NA	Only RxLR motif	123	MRFSHVLVVIAAAFLATTDALSTSTETHAAQVASQDGPSQRLLRNHYTTGEDDEDSEARTLDAEKMKQMWEAGTTVDAYASKLKITNDIATAANSAKAMGKLAETHKFKKLMLYLNYVAEKQR
Pcac252365_g5731.t1_2	contig_215_g5731.t1_2	1	141	0	NA	Only RxLR motif	188	MEKSAADAFAKLKLNQGAYNALESPNLKTMSNYVDMVNKKYPDRQVSLLELLTKKYGEVLVAKVLVSVKKTGRWKEIPTKLQTQQLEGWMNNQKSVNDVFSILRITDERTFFPISRQVDTLDEYIKFFNAKNPQQKTDLSRALRDGFGGEEKFAILVSTAKDQPDTAMLAQNYQTTLSSDGLRKTTTQ
Pcac252365_g5753.t1_2	contig_215_g5753.t1_2	1	121	0	NA	Only RxLR motif	249	MAPVKWTGSKITGKVKVETMRLQGKSADEAFALLKLDQAGDKLLENKQFSVWVSYMTKTTKKYPEVAMVAQLTSRYGDEGLAKLLEAGKQVKATNKIARKLQFIQMTGWMGQQKSMGDVFRLLRLDDGVGQLLTSPSFTILETYIQVFNKFNAGKQTNVIKEMMTFYGEKAVSTTLEAAKKVPKTNALATDLQAAQFRQWFADGVKPPKIWKMLEMKKATWMMNADAQVWRGYNQFYNLQKASAAAKLA
Pcac252365_g5973.t1_1	contig_219_g5973.t1_1	1	56	0	NA	Only RxLR motif	179	MRLLHFLLVVAIALIANTDALSAQFAQTKSSTVASSDVLFSGHLTIEEDDGASEGRLLRVNKMVDDDTDKSSKEDVLVSDTEESGGVPPTLMNAVAKVSTPISSKVSSTNNWIKVTNWLTQRKSLDYARKALGVDDLSGAALRAHPNYKQYKFFVKLEETIRKGLDGCQIIYERRVGEA
Pcac252365_g5976.t1_2	contig_219_g5976.t1_2	1	50	0	NA	Only RxLR motif	191	MTRVSFLLLVVATALIVQCDAVLTGAEETRLSTMASQKAMQSVDAAPGKRSLRGIKEQADEENDDMDAEDEARIVSVDKLKASTSYLKHPLLLPEAEIVAAAKKADELLQNRLAKDKAYVGIMKQIKSTSGAKRRIEDWIERGLKPHEVASLYRQVYPSLNKYGVEWTAQRLYAALYRRQAHSLYPTMKLT
Pcac252365_g6790.t1_2	contig_247_g6790.t1_2	1	45	0	NA	Only RxLR motif	199	MRVGYGFLVAVSILVGSSDASTLVKAPTDEVRMANFFRSIETASRFLRGHEVTGDEARTMGAIASKVDELVDSAKLDSAMKDVTAMKVLFKQWNADAAISKQVIKRLSTDPFTFAKYNFLVLTYNRYRLEVLVMKLVDPKRLEDALVRNKWALFKQWNADETIAMRVIERLASDPQNFLLISQFNRYRTKVLENADKVV
Pcac252365_g7428.t1_2	contig_252_g7428.t1_2	1	131	0	NA	Only RxLR motif	209	MSVQKLVFVTAELVVSTLLSPVADQPVAAAVLFTTAVTGAAPFKTSRPDNMESTSSALLTAQHGMCFGGRSQLPAGCFAATTHVCPRPPMRVCYVFLAATVAILADGAVVLANPVETEDSKLVSGGNSQRRHLRGQMGFLEWPEELEEFIHHHHHVREMLTRWCLEDNEPKEEMEDTREKRNPALEAIYDEVMKNRSHGRKLTVVECNI
Pcac252365_g8509.t1_1	contig_26_g8509.t1_1	1	50	0	NA	Only RxLR motif	172	MRLSYVLFLAAASLVATIETTSALSSGVSLPKPNGARIAKAHVFVGHDSRFLRAREKADIVAEDEEGGDDEEEARMIAWTTSLKDKANAWMIAKEFFGKGNDEMMAMASKLNKDELNLLFHHGESHLAKLIPGYVSGMNDKDFVAAIRKSNLPKGQQGALEIAYLNRIAHNS
Pcac252365_g10322.t1_2	contig_291_g10322.t1_2	1	33	0	NA	Only RxLR motif	306	MRRAACLLWVAPLVGLELSAATSPGHNDTPILRLLRSDTQPDEEARLAINFPGANKLVAPVKWTGSKITGKVKVETMRLQGKSADEAFVLLKLDQAGDKLLENKQFSVWVSYMTKTTKKYPEVAMVVKLTSRYGDEGLAKLLEAGKQVKATNKIARKLQFIQMTGWMGQQKSMGDVFKLLRLDDGVGQLLTSPSFTILETYIQVFNKFNAGKQTHVIKEMMTFYGEKAVSTTLEAAKKVPKTSALATDLQAAQFRQWFADGVKPPKIWKMLEMKKATWMMNADAQVWRGYNQFYNLQKATAAAKLA
Pcac252365_g10428.t1_1	contig_294_g10428.t1_1	1	46	0	NA	Only RxLR motif	160	MRLHRVLLLTVVTLVASNSALVATEETSVSVLKHVAVSDRDGNQMRSLRFATTSDEKDKVAGMTNKEILAELKKIQNTQEFQRYKRYAAAFDDHMINMFGSGYNRPTEFFDKNSTPLEKMARAQVWAETSRDKQYVKEFLGLLRANQKELKDNQYYQYYL
Pcac252365_g10453.t1_4	contig_294_g10453.t1_4	1	47	0	NA	Only RxLR motif	282	MHLHRVLLVTVITLLATSSALVPAQETSVSLLEHLTVAGRDGIHKGRSLRLAKTSDEKDSATIHGDPTDADERANPISKLYSKISDKIPLSVKTRVWLERGKPVEYVQEKLGMKDLKGVHLTTHKNFPRLERYAIKLEEYTIWKLVRRDFTTTQWWNRVGVNEKVTWKEGMTNKETLAELKKVQNTDEFKRYKPYAIAFDDHIISLFGSGYYRPTRFIDENATPVEKMARAQVWAEKERHPEHVKEFLGLLKADDTMLKNDPYFQFYLMELDRIQKAKAKPT
Pcac252365_g10487.t1_4	contig_294_g10487.t1_4	1	47	0	NA	Only RxLR motif	282	MHLHRVLLVTLFTLLATSSALVPTQETSVSLLEHLTVAGRDGIHKGRSLRLAKTSDEKDSATIHDDPTDADERANPISELFSKISDKIPLSVKTGVWFERGKPVEYVQEKLGMKDLKGVHLTTHKNFPRLVRYAIKLEEYTIWKLVRRDFTTTQWWNRVGVNKKVTWKEGMTNKETLAELKKVQNTDEFKRYKPYAIAFDDHIINFFGSRYHRPTRFIDENATPVEKMARAQVWAEKERRPEYVKEFLGLLKADDTMLKNDPYFQFYLKELDRIQKAKAKPT
Pcac252365_g10569.t1_2	contig_301_g10569.t1_2	1	43	0	NA	Only RxLR motif	296	MRRTFFALLFHAALLSAAAASTTATLDVRPAVVSDDEDFVAKRLLRTAALTSEDDEEDRAFPTFGLEKSPTKVFSLLELDKAGANLFMKSRWKTWVTYVNKFEKMDPEQAMVSVLAKHYDDDVLSGMLAAAKMNSKTSSIANNLEAGLVKKWIASGQSPDEVFKLLQLHKAGDNLIASPQLITWTSYMKHFNREFPEDSTTLLKTLMNHYGDGQLARIVQRASLVDGSKKMADEVQILQFGRWVNENKSTGDVIDLLISSRTASGVTNSQRTTKLEQGIINKYDKFVGAFTLADAH
Pcac252365_g11038.t1_2	contig_307_g11038.t1_2	1	99	0	NA	Only RxLR motif	121	MKFERAYGKKLPYAYFGTGYQTEEKTKESLLQWVMAGDSVKSVAKTLGLVGLTSKMELIGHQNYKAYRTFLKWRKQWAEMRGNGCVDAQLFGKALNLQRQLRKIDIQHKLSGDIDCTDITT
Pcac252365_g11537.t1_2	contig_318_g11537.t1_2	1	51	0	NA	Only RxLR motif	515	MRVPSLVLVITAAILFAIGNAVSVTTVSTQATLDFPSRVVESDQGDKMKRRFLRSDTTGDRALHNDPFLTVDDVFHEFGKKFYGNSLLTKLDNLMVKLEYKFWLLKKRTPEKAKTKLGLHHVPNYKDHPNYDKWIGYLRAYNKKHKIDGNSSLMNESLAARQEALQRQNQELNQQVDAIEQRRQQLTSGSRPSSSSSTTSLRGTPRVRSSVRNDVELNQQSDPKTGLEIELSASIDSLGSQDLKEARRQLAKSESKEKVATGSRKNSAKRSQRKKHHDEAKASPQDAPCSKKKNDSVDGSPNKVGPVQDSEPGGLGLEATVRYQKARLRVLQDEADTAIARAEQLQVAQTALKIEIDNLKGDNMALSKKNQQTQQLLEKQRELSVAQEEKQRILEGQLA…
Pcac252365_g14722.t1_3	contig_50_g14722.t1_3	1	55	0	NA	Only RxLR motif	359	MRLSNTLLIAAVFLVANCDPASATIHSQQVTFSAVSSTDAVQSIEAAQLERSGRRSLRSSTPEGKDDKDNDDLSPADEGRQMSISSSLTKQLSKLGSFKQNTGALQKVDEAMAAVKSQKAKTLEQKLMSKLSENQVAQRNFRQYMDEKWTVDVLKTKLGIAKGMAPDSKEYEAFSALLQTRMYVDTLMKIKTPTMRTNGETMLAKITENRLAQKYFGQFMDDTLTQAALKKELGITRATSKTSKEYDALILLTQARAWNSMLAKTKGNSLKETVLGRVEGNPLAQKFFNQFLEEKWSMQTLQSKLGITKGMTPDTTKYEALSGLVQSRMYINGVAKGKSPTTRSNTEKLLTKIDDNALA
Pcac252365_g14878.t1_1	contig_50_g14878.t1_1	1	48	0	NA	Only RxLR motif	92	MAKRDPRTAANAMELEKFRRWQQQKLEPANVVKLLNLDDNVGNAVKSRMLRRFDEYIIEFNKVNLNRQETLIGVLTPKYGEAGVAKALVSAV
Pcac252365_g15385.t1_4	contig_55_g15385.t1_4	1	73	0	NA	Only RxLR motif	292	MVGAADLVGAAVGLTKPPTTEPAMRFIQALTITLIILLASSNAISVANPSKVSTLRSRELSLSSHPIVPGQRRSLRVDTKFDVEGENSAERGVWTYAKALWWAETGKSDAYVRKVLKLNDLDDAARKSNKYYAYFVDRTEWYQIVKWLQNDFTTFQVWKTLKLDKITKYQQLDDILDTDAFRLYMRYVKHFNRGVVSKLKNGYKPDGVMVERGASDAEMWVRALIMAQAGMKDEYAQVLLGLTIPDRFVNKLLKGDALKAHPDYKYFKLFLEAKAETRRDAEINKIRMRANA
Pcac252365_g15426.t1_2	contig_55_g15426.t1_2	1	44	0	NA	Only RxLR motif	134	MIAVATLAAVSAISVAEDLRFVKTTEVKHAPSIETFQAEIRRKRFLRTGDTSKTDYYYDPDKRDGQRPVFIEDKLEESLTNPRKTTRLYEQWYKSGYSVKTVAGGLNQDENRELDRIYKNLAQGYAAYVKEKSL
Pcac252365_g15428.t1_1	contig_55_g15428.t1_1	1	54	0	NA	Only RxLR motif	151	MRLHSVLMMVVATLAIVNGGVSAADSTNTNLRKMEATAPINSIHTVHTETRSKRKLRVADTTNGENEHVYYYPARKGERKPFIEVRLKKALTNPKKVNRLYDRWYKSGFSAKQVAKGLNQSENRELDETYKNLSKGYTVYVKGKQSQQQAQ
Pcac252365_g15429.t1_1	contig_55_g15429.t1_1	1	54	0	NA	Only RxLR motif	151	MRLHSVLMMVVATLAIVNGGVSAADSTNTNLRKMEATAPINSIHTVHTETRSKRKLRVADTTNGENEHVYYYPARKGERKPFIEVRLKKALTNPKKVNRLYDRWYKSGFSAKQVAKGLNQSENRELDETYKNLSKGYTVYVKGKQSQQQAQ
Pcac252365_g15537.t1_1	contig_55_g15537.t1_1	1	48	0	NA	Only RxLR motif	135	MAFAFYLTLLTTMFVASGMSLTAAEDTAMINAVAPSDVECFGSDNKVRRLRGHQKPNDEDRVAVAGPAWYVTHVMKRSSSSKLSTQQSQKILDAAKDNTPLPKWAIVFLVLAGLGAVSGGAVLVTKAVQGLLNTK
Pcac252365_g15544.t1_2	contig_55_g15544.t1_2	1	40	0	NA	Only RxLR motif	486	MHCHWFIVLVTVALVCNVHAESKPKGFKISSSTPTASLPRILRAYESAKEIKEDDEDERGVSASAVETVANSLKSTSTQFDDWLANGKSADDVFKLLTLDQSADGLLSNSKLTEWIDYMKIMNKANPKKQTSLIKTLTIHYGDEGLAKIIQAAKQIPSTATIAKRLQTEQLQRWITQGKSPDDVFALLKLNKAGQKVFTHPEVVTWAKYVDEFNKANPDKHVTLFSTFAARFNDETLVQMLIAAKKVPSTEKIAVQVQAVQTKLWLNTEKKPEDVFKLLRLNEEGPDIFKSPLFSAWVQYTDDFRKIYYGTKLTIIATLTTKYGDEKLTKMILEALDTPSTANMAKKLETEQLRNWYIQKDSPKDVFKALNLYNEGVKAFDSPLYTVWTKYATYLGAAE…
Pcac252365_g15594.t1_2	contig_55_g15594.t1_2	1	65	0	NA	Only RxLR motif	581	MDKALTSPDLKTMETYVKELNVKNQNNKASVIGIFTTHYGDDAVAKALVTAQRKAKMVDDAKRIRQLRNAQLSAWLNSEKSVGDVFKLLKLREHGYIALASRKMEVLDDYMKLVIRTNSGEETLLHTLTMGFGGERKLARQLVLAKKDPRTRELATALQNALLNTWLASSMQPASVLKKLRLDSGMDDVLSDLNRHTLARFISMYNARNPDSKTSLVGALSAQYGDDIVAKRLVTGSTKENTEAAAKQLRSEQLEEWLNSQKSIDDVFQLLKLRDDGYLALTSRKLEVLEDYIALFNREKGVHETVLKTLTTGFGGESGFKEILRVAKFNRFTRERATLLEWLANKLQPNSVLKELRLDRGMKYAISDEYLNSLAAFISMYNAANPNSKASLIGTLSAH…
Pcac252365_g15605.t1_1	contig_55_g15605.t1_1	1	49	0	NA	Only RxLR motif	211	MRLSSTALFAVFADLLSCVDSASVSAASDTTTADLPAKLRVLPGFATNRLLRASETNDKNNEDRVMNAAIEKLTGEQPADEILKMLKLENGMTRALASPNLKLMKNYVQELNTINRNNKLSVIGIFTTHYGDDAVAKALVTMQSKVKTEEAANTIKQLRSDQLSAWLNSGKSVDDVFTLLKLHKNGHPALASPKMEVLDGYMKLVIRAQSS
Pcac252365_g15649.t1_1	contig_55_g15649.t1_1	1	35	0	NA	Only RxLR motif	291	MILHLHQLVTLVALACLLDRFATATGDQSIALAGRTLRTGVSDEDRMINLSGLDQTAKLVKPGALKDIRVESLKTKAISDTAFKLLKLDQAGDDVFMSPQLHTWINYLISVTKTLPTIAMLSTLTARYSDDVLIKMLEAAKKNPGTEEIATRLQGRQVKIWMQSGKTADDIFKLLKLDYRIEDLLTNPNLATYVTYMNLFNKYSPGRETTLANTFVKSYGNEAVAKMVEAAKKVPSTEKFAQELQVALFNQWLMKGARPRFVWERLRMKSADPDGAIWRRYSEFYTKHGFE
Pcac252365_g15652.t1_1	contig_55_g15652.t1_1	1	46	0	NA	Only RxLR motif	318	MRFYSTILLVIAIFLFALDISRVATNATPLNLSVQRVTPSYKTTKRFLRPRDGDYESRAVSLPAVETAIKAAAPKLTKLNKLQLDWWLFQNKPSAKVLKKLNLGNNVETLLTNSKLSILQHYISLFNAKNPGKAVTTAETLAKKYGEVKLTKTLELAKSSDTTKALATELQLEQFTVWANQKLSPASVFEKLELNSETVLPFGGPVFEAWVGYVRKLHGMNEDAATSTMVEALRNVYGPRGLALLLFEAKGILDPKLTAGGLRAKQYKLWMWSSVNETNFLTIALKSNSRRLTETEKKILNEYLQFVEANKTKHHIRA
Pcac252365_g15669.t1_1	contig_55_g15669.t1_1	1	53	0	NA	Only RxLR motif	167	MFGSVVLCCYLKLLLLVAVLACINVASATSVSKEIGRNSQIAITRDTDSASQRFLRSEGTETPGEQINSMETRALAISVPGLGQVGKTSLASKFVQNFKLRIGNKSPDEAFKILELDRTGRNLFKSPRFTKWADFVTKANRNDPEVAMFATLATRYSDDAMAMMLCG
Pcac252365_g15674.t1_1	contig_55_g15674.t1_1	1	46	0	NA	Only RxLR motif	318	MRFYSTILLVIAIFLFALDISRVATNATPLNLSVQRVTPSYKTTKRFLRPRDGDYESRAVSLPAVETAIKAAAPKLTKLNKLQLDWWLFQNKPSAKVLKKLNLGNNVETLLTNSKLSILQHYISLFNAKNPGKAVTTAETLAKKYGEVKLTKTLELAKSSDTTKALATELQLEQFTVWANQKLSPASVFEKLELNSETVLPFGGPVFEAWVGYVRKLHGMNEDAATSTMVEALRNVYGPRGLALLLFEAKGILDPKLTAGGLRAKQYKLWMWSSVNETNFLTIALKSNSRRLTETEKKILNEYLQFVEANKTKHHIRA
Pcac252365_g15928.t1_4	contig_90_g15928.t1_4	1	35	0	NA	Only RxLR motif	414	MLAAAGGTKSTVTRLENAQLNKWKEEGKKADDIYRLLRIDAEGSNLLKSPKLQMWMAYMSKLDKDPYDFLLFKVKANYDDAGLAKMLVLAKSNRGTRAIARKLETLQLESWMKNDKTMIDAFQLLKLNEEGTTLLKSPVLTTWVSYVEMLEKDPYELLFLAIKKNGFDEVNLAKMIGAAKQDIHTGSIAAKMEDLQFQKWSKDGKSSEDLFKFLGLNKEGDKLFDSPAWSIWASYLNRQEMYPELVMFSILRTRFGDEKLSKMVTRAKEADSTKEVAEKLQLEIWRANGQTSDEIFNLLKLNEKKDKILESPALSTWVDYVRRLDSVKERKDNFVLITQLEKYYCSEDLARMLASSKSASKEGIIDDLQELQFEKWMAQKKDPSAVDAMFPSSDLASFQ…
Pcac252365_g15933.t1_2	contig_90_g15933.t1_2	1	35	0	NA	Only RxLR motif	418	MLAAAGGTKSTVTRLENAQLNKWKEEGKKADDIYRLLRIDAEGSNLLKSPKLQMWMAYMSKLDKDPYDFLLFKVKANYDDAGLAKMLVLAKSNRGTRAIARKLETLQLESWMKNDKTMIDAFQLLKLNEEGTTLLKSPVLTTWVSYVEMLEKDPYELLFLAIKKNGFDEVNLAKMIGAAKQDIHTGSIAAKMEDLQFQKWSKDGKSSEDLFKFLGLNKEGDKLFDSPAWSIWASYLNRQELNPELAMFSILRTRFGDEGLTKMVARAKEMEGTKEVAEKLQLEIWRVSGQTSDEIFNLLKLNKKGDKILESPALRTWVAYVQRLNQDASNKFVHITQLEKRYGVENLARMLVSSKSRHYASKPGIIDDLQEWQFKKWMVQMKKTRAVNAMFPFEDLASL…
Pcac252365_g16641.t1_1	contig_98_g16641.t1_1	1	47	0	NA	Only RxLR motif	213	MRLHFLAGLTLIVVSIVHATGSDVPLPSASSSEGFRIASDATITGTRLLRSNSAGDASDDTRAGLSVPATEKLKSWFTSSEVTPEKLQSWLNKGKSVNTVFTRMHLKKAGHWTLQAPQFSTWLQYVDNLNARTSPKSTSAISTLTRQFGADELYGMIESAKFIPEIKNLATRLETDQVQYWATIRKDPDEVFRLFRLDEARDNILNSATGPRT
Pcac252365_g16642.t1_3	contig_98_g16642.t1_3	1	94	0	NA	Only RxLR motif	374	MHLKYDQSRVFFNPEFSHWLQYVDDLAKFSKKEVSAIQTLTAKYGDEILYKMIEDAKLDKVRRDILSNSDFTDWVKYVDDLNAKHPEEPKFVVRSLRKYFADDYILTMTQSAKSVEGTRGIATKVEDDLLRVWLYSQKTPDDALGAIGHGELMYTLLESPLWGIWAKYLNAYNSRYPDKKATVIKVLTRKYGDDHVAEILEMAKSKDTTQDIATKLASMQLQLWLRNEKTVMDVFKILKLYRTESDFSHSPLLNPWVAYMNTIVTVNPNKMSVLLSTLETRFSERPLLQILDTAKKFPSMESAATQLKAEKIEDILREGPLLIKWMKYVEVFNKGEAPKKQESWIEPIRLEFGSIRLEGMIEKAMKDPSTATFD
Pcac252365_g16856.t1_1	contig_98_g16856.t1_1	1	52	0	NA	Only RxLR motif	149	MRLHSVLMMFVATLAIVKSDVSTADSTNLRKMEATASINSINTVHTEPTSTRMLRGADTNNGENGPVYYYPAKKGERKSFIEVRLKKALTNPKKVNRLYERWYKRGVSAKQVEKVLDQSNNRELDVTYKDIAKGYAAYIKGKHSQQQAL
Pcac252365_g16893.t1_2	contig_98_g16893.t1_2	1	38	0	NA	Only RxLR motif	154	MRFLVFVALLVTTLVACCTSFASAENVVLINDAGNEGRLLRSEAANPENAAKIAGGFLTKVKESTAMTKAVNALKASDGGEAAVRKAITSFATAKEAAKKSDAELAKLSAMIAESVKKDPTSWLRLNKFTKIMLGINVGGLALYGAYRILTDNN
Pcac252365_g16968.t1_1	contig_98_g16968.t1_1	1	49	0	NA	Only RxLR motif	358	MGFQKTMLLAVAFFVGSFAQPDQAYGPEMTAPYVPNSLSTSTIAPSSRRFLRSYDTAAWDTVDSEEKAGASLLSKVDDLMQKIFKSRSPVEEVNMKAFLQFRGNLFGGLRLGNGAATLGDNPKFVKWFKLVMEYRAKYGEQAFSDLEIHFLLLKTNSPEQLKTLLESLQKTPGLQKISKSMKNWLKSPQSPENVFDDLRLATAKMDGLDDNSVLIQWFRYIEVYKDITKKNVFSDVEILNFLRKAKPRQSEWELAARFQSLKEVPDLKSLAGNMQTNLYQKWFSSKVSPNLVSKWLGAPSSVSPTLLKTDPSYQTWEAYTLYYAEQIGGTSVMENVKKYLASTDPIKIDGLTAVMKAE
Pcac252365_g17127.t1_2	contig_99_g17127.t1_2	1	53	0	NA	Only RxLR motif	141	MRVLLWLLLVSFTTLLASSDAASATTSGKKQLLSLDIKLLSRALNVNNEKGKRFLRAGSKETVAIEDEDERGIVVLLEMFFARIKAKIQRVLIRRFEKLDTQNITPGMLAKNYQIGTLAALARNKRFIKLYTAWYQEKHPT
Pcac252365_g4977.t1_1	contig_202_g4977.t1_1	0	NA	2	49,68	Only EER motif	103	MHLSYFLLASSVILAATVDGLADEKSNTPTANVQAQVITVKGDNITKEEERFLQTDDFGDFDGAKTTEERALVSPQMKTALKNFAYYPILFIKALRRIRNSFG
Pcac252365_g13173.t1_1	contig_38_g13173.t1_1	0	NA	2	66135	Only EER motif	139	MRVSYVFLVTAATLLATCDVVSASPSALSKPASADTVRSINGHIDGTSTRSQRMLKKTAAVVPDDEERAAEARQMDSEILENIVSDRAYAKQVFRSWLQNGQTKEDIENRLKTQGLLTKYGNVVNQYAQYLTIIEERSA
Pcac252365_g1311.t1_1	contig_141_g1311.t1_1	0	NA	1	59	Only EER motif	185	MRQSFLVLVLVLAFAACVQGLTNNENAALSVNHETTIAKSNRNLKGSSSITAGVGTEDEERGAMTKVSEMLKGAFSPITKLFGTNTASKVQSLQKDAKLVNSIKSDKKLQQLGTIVSKNPGALTEKKVGKIGEFVARLKKIEFVGDVKGMRIAYGILFLGIFGILVTGYFITRNVQNSYIPSDSK
Pcac252365_g1414.t1_2	contig_144_g1414.t1_2	0	NA	1	56	Only EER motif	190	MRQHNLLVLLAVAFVACVAVADDTAKSIIVKTVSEPKLRASRHLKSEGDSSNPATEERGFNLKLPSFNGIKSLFSKTSNVGAGMKTNPELATTLGSRKIKEVISDVAKKPDFFQSLTNTLTGNRKMNTLASQLQKNPVQYTSRQVTNVGHLAVTTSSSGSFARMWVKYGAAFLFIVGIVFLATMVIKATT
Pcac252365_g1791.t1_1	contig_152_g1791.t1_1	0	NA	1	128	Only EER motif	173	MIKRRAVLPTVPLNLCRVKVAMTSLQNIISQFARSRPDPPSSDAIMRVSYVILATLATLLASTNAKSLSTDSVATKKFTITNPDSSDAVDGVYLQQGNDKYVIIRLSGGDDAYTEDSAEDATASDHKEERAGGVSAGTATKLKKQFSGEYNTFWNKLLWRIFHKLNPEKNRIG
Pcac252365_g1802.t1_1	contig_152_g1802.t1_1	0	NA	1	83	Only EER motif	127	MCAGYFVLVTLATLLASTNAELLSTDSAVKIKFPITNPDSSEAVDGVYLQQGTDKYVIIRLSGDKNTSTKDSSEDDSASDGKEERGPVNADTATKIKKQFSGEYNTFWNKLLWIIFHKLTPENYRLN
Pcac252365_g1809.t1_2	contig_152_g1809.t1_2	0	NA	1	87	Only EER motif	130	MRVGFVVLTTVATLLSSVHAESTDSLSKQKFTITSPDSNNALDGVYIRKGSDKYVILHLNDDESTEDRPGVDNGSSLEDDSASDRQEERALPAPVSAGGLVKLKKTLKKAKNDFLWRFFHVLVPERFRGI
Pcac252365_g2310.t1_2	contig_157_g2310.t1_2	0	NA	1	53	Only EER motif	157	MRICFILLLAVIVLLVCPNTASGAAIKLRAAHADVETDSGRVLLADAKTEKNEERAAVDVVKKLGPQLKDFYGKQKLSLYLKYQTAFVMSKRIENALMKNKITPDDFWYGLKLDNLKVRWNSRNGYTTNYNKWVQYEGAYKTANPTWKSNLPPRSGL
Pcac252365_g2362.t1_2	contig_161_g2362.t1_2	0	NA	1	77	Only EER motif	110	MRAYRVIVLAVCVVFVAFNTVSAQASTSQAILRDAKLRSPSQPDSSMDKRTLEDTGKDSASTRYTASKKMITSDESEERGLSSRLENLKNLLMRHPDFMDKVRALLSVII
Pcac252365_g2600.t1_1	contig_161_g2600.t1_1	0	NA	1	75	Only EER motif	139	MRLHQVVLAAAVAVILMTTSNGLSASVESPTKSALKRATTEAGNAGGLTERFLVTSEDEGTEDNTINDSTEAENEERLFGLKRRKKRKRSEEEEATPTPTPAPGNSTAEPTLIPRLISPLPAPPTRESVTNNILNRIFD
Pcac252365_g3287.t1_2	contig_173_g3287.t1_2	0	NA	1	53	Only EER motif	237	MDVESTNSATKGRLPEISRHSLIQGKRAAASTRVLKLRGPADMHTVDAIDEHEERGMLSNIVALASKASPSATNKLLLSVNKRPDKMFNLLGLGKGLDSTSKLRQWLRYTEKYKAKHGGGGFTDSWVISLLLEKTTDIDLALLIPSIKNVADLKTFGAKLESSLYQKWINIGTQPAKIKELLDQKRVSQVNENIATTYAMAYVRHLSDTLTGEALTKLRSLSPNHAVGMLMIQKVLW
Pcac252365_g4247.t1_2	contig_192_g4247.t1_2	0	NA	1	3	Only EER motif	83	MNEERQWYEFSKRRAKENLKFRFWFKTGKRPEDIYRKFFNTSMDTRAVAADPNFGIFSRYAKYYEGHKKKESWLRSWIFSTDQ
Pcac252365_g4290.t1_2	contig_192_g4290.t1_2	0	NA	1	76	Only EER motif	214	MRVCYSLLPTALLLACSSALPPNRSQTLKTATSDVVSPVEPRIQHDNYDKRLLWSYATENTDVNNKEDTAGEDDEEERINAATMLGKGNAEWDDALMRLAYSHWFEGGKTIDDVRLIMSLPAKGEAVGHENWGKYLKYVEFVKEKKQEAANAAIVAVLKRRRAYRDWYIEGKTEAEVRKIFELPAIGTAQNHPNWEKFEEYLEVVKEYSKIVFK
Pcac252365_g4596.t1_3	contig_194_g4596.t1_3	0	NA	1	110	Only EER motif	289	MEDVFDGGRREYAPKEVLVDLHDEDATDEEVSSGSDRNEDEDEDEAARDEDFEPGSKRHPRTQSLEEAVEVPSAKRQSRHQTLDEMSAAAQESQDFEAASSATAVEDDEEERGFFQNIIKRFKPKTSSKIHPELASKATTNLATKADDAATMKVAFQKYELNMEKSDDLISSRNFKFWFDFFPDAYKHTRGATRTKFLQKKFDEMQVIKMVESASKSEKADVKKMGDSVALELMKEWTKLKPIKTPEEVTGLSKLFGELYGPIYTKALAEAAKKADKSHVKLPRTASNL
Pcac252365_g4924.t1_2	contig_200_g4924.t1_2	0	NA	1	77	Only EER motif	231	MRLGDTALLVAITLVACFTATHRTLEASDTNLHLVGEGSHFLRSVNYQAANEETATRYGNNGKHRRIATATSNQNTEERGGLSDLSSSVKNTAVLGKVESSLKNTVALEKVESSVKKVNAFAKIKSVLPNGLGFVKKFKKERSFNKLTGFLETKPSLAQTKAFVEKNPDITKLKTLEISATITKKDVKRAMPLFAKSVGNNSLLWDFLIFVLTPPVFLAATIAIAVKSLKS
Pcac252365_g5033.t1_2	contig_202_g5033.t1_2	0	NA	1	73	Only EER motif	202	MQLSLVLLVTAALFLLADTSARSTDLTTRQHLRQKVTLSNAVGASDLGNLGGQAFLRVLKSVEAVDASEGPEEERGLNGLFGWTKLNNLRKAERIKEIKEALAIAKVQVKVAAEAAAKAAAKAKEVKRIADQLDDVTVENMLKDPVFKDSVFKAWHKDNIHPLLVFDSLALPRKYTTAKWIKIGVAYTDYATKMAMAAARIT
Pcac252365_g6164.t1_1	contig_223_g6164.t1_1	0	NA	1	60	Only EER motif	139	MHRCCFLFVVVFALATCCYSLADAEGIITIKDSALDSTRVIANSDNVRRYLKGSKTTTDEERAFPGITSLKTLMQKTPHVDKLKSMVKENPALAQANVFVSKRPRLKAALLIVKGQLKPLAIIGALALTGGYIMYLVKK
Pcac252365_g8026.t1_2	contig_258_g8026.t1_2	0	NA	1	19	Only EER motif	168	MPISPPRPDPQRAYTTNEEERGISVNIPGLDKLSKMFTSSKTKEFQGLLKVEDNLGNDFKKLGLSTMPIGKNDYIKDPDGAMFTALTNVFGEKNVATVILLGKHLRGSSTVAKKLEKAQFNKWYAKDNHLSTAEKVLNVKSIDIHMNSREKIISEAYTKYILDRVMTY
Pcac252365_g8842.t1_1	contig_269_g8842.t1_1	0	NA	1	61	Only EER motif	134	MRLGFLLLAVVFILAACCHSLANAELASQKKNPETSYNYELTAAENVKQYLKHIKKATAEEERAFPGATQLRGFFEKVAQGSNAKIAVDKVKQVLHKDTRHASVSVAISLLKMLAVVGAISVASGYIVYRVSNS
Pcac252365_g9126.t1_2	contig_27_g9126.t1_2	0	NA	1	63	Only EER motif	117	MRLSYILPVVIAAILHASGSALPTAKESNQATLASPDIDDADGGKLLRGINKGAAEEDELEQEERTVSKKVGHYGKKFWNWFVWGKSREPTNKIKRDAQRWNDQQVRINGAIRKSEV
Pcac252365_g9950.t1_1	contig_289_g9950.t1_1	0	NA	1	58	Only EER motif	176	MRLQKACILLLAAVAFTITDSTFALTDQTRENGTPRGSAVGDQRLRQHDIGEGGLGDEERMFKTKEIAKGLKLDGNKLDDVIPKKEIEMVNLQKFDDALDKNKIDDLLALQHLTGKIGNNDAESVARSAANIFREWKTNKVGLNQAEKIMRRAGIADDEAITYALTWYTYFYRVVK
Pcac252365_g10038.t1_2	contig_289_g10038.t1_2	0	NA	1	67	Only EER motif	141	MRATYLILFATATILASISDASTVTDLSQTQLSRNRPVGVAQVADADSERSLTRRKTDAEDEDAEGEERAYNHAELLAAKLDDAISILPRLQTKTPMQLFEHLQQLRLPWEKREAILQFVSLDPAARKKVLDLIVKNAGQG
Pcac252365_g10239.t1_2	contig_291_g10239.t1_2	0	NA	1	71	Only EER motif	195	MRVPSVLLLAVCIVIASCDARLSAADYEQDAVAAQNAKHSVAAAEYRDTSGKRLFRSDDFAPEDDDVDDAEERGIPGLSKLNEMVQKGKTKVLDQQLWSKYRSMLKSGFSDKAITEAWIHQGKTSAKIYDRWIRLGKSQNQAAKNLLREGIEPEELFKVLKSRGMKMQDMSNIWRNAGLDETEFYLTWAKLGGIK
Pcac252365_g10351.t1_1	contig_291_g10351.t1_1	0	NA	1	56	Only EER motif	130	MGRNFAVLVIGTAFLATSEALSSGKLPNQVKTSKLTTSQMANAPLGTVSTADGDYEEREILGPKTLMSLSKLAEKGNKPTLSKKLEHRSWLAAGESPQTLFKKNEWAGKTFAQLKKDPKYSVTRGLTIFG
Pcac252365_g12997.t1_1	contig_375_g12997.t1_1	0	NA	1	43	Only EER motif	124	MRLSLLLLLAAITLVASVNALPIEAATEARSMRSTVDDDAADEERGGFYYKFDFNLLDDIFHSLPEQFKGMRNEPEYLRTILATWKSGMGTSKEAVQFMRSQGLSDKAITQFEAAYKVYLSHCG
Pcac252365_g13293.t1_2	contig_38_g13293.t1_2	0	NA	1	58	Only EER motif	201	MRRYSDVVLIIVVFLVTSEALSAGKLHNQLKPSELTSQKTRPSHGFLRAVSTAGGDDEERGMLGSKIYMQLSKLAKKANMKELSQNLKHKSWRVSGDNPQTLFQKNSEKWKGKPDSDLMGDSEFIHYKAMPTANKGVLVKCDPATKQYLLHLNETAVQQRFVIEDLDDTHLFIVPDLKVIAFIEKKMDEWNEKNTYQPPTQ
Pcac252365_g14109.t1_1	contig_417_g14109.t1_1	0	NA	1	61	Only EER motif	139	MRSSFVLALLVVVLVAWDSIAAEPNVVVQTNTDIKLANSVSTLRYLKGSLTTTTAADSRHEERLLSGALQKIPGFSKIKAAFQKNPSFAKNLETFRLKRQRLDEFFKENPVIKKEIIVATVLLTLIFSVPIVVNAFYPA
Pcac252365_g14111.t1_1	contig_417_g14111.t1_1	0	NA	1	60	Only EER motif	119	MRFSQFVVLAAVAFVLCCSTDVAADNTAQNPNLATNVSPSGAHRYLKGSKTTTDLDAVDEERVGATTPKFKQLFGSISFPKISNLPGLKQIKAALIKRDTKRIERLRQKRNSNAKTYGF
Pcac252365_g14545.t1_2	contig_5_g14545.t1_2	0	NA	1	52	Only EER motif	134	MKLYIFVVLTAALLVIGEAIGTAGHKNHKLTDNSSQGILRSTGPMDDDATEEERGIQTSLFNKLGKAATNLPLPEKLQFLIWKKAKWDYKRLSEHFGFKGIPKEVYEKDPKFKVLLKYGEYWRRNGINGYQIRS
Pcac252365_g14550.t1_2	contig_5_g14550.t1_2	0	NA	1	52	Only EER motif	134	MKLYIFVVLTAALLVIGEAIGTAGHKNHKLTDNSSQGILRSTGPMDDDATEEERGIQTSLFNKLGKAATNLPLPEKLQFLIWKKAKWDYKRLSEHFGFKGIPKEVYEKDPKFKVLLKYGEYWRRNGINGYQIRS
Pcac252365_g15265.t1_2	contig_53_g15265.t1_2	0	NA	1	53	Only EER motif	157	MRICFILLLAVIVLLVCPNTASGAAIKLRAAHADVETDSGRVLLADAKTEKNEERAAVDVVKKLGPQLKDFYGKQKLSLYLKYQTAFVMSKRIENALMKNKITPDDFWYGLKLDNLKVRWNSRNGYTTNYNKWVQYEGAYKTANPTWKSNLPPRSGL
Pcac252365_g15543.t1_3	contig_55_g15543.t1_3	0	NA	1	63	Only EER motif	492	MRQPCGVLLLVTALLIYGVGAHTNLQSSTRLIVIGWRDIATSRLLKAHGITTDELLTTNTDDEERVGVTMSAVEMLRNALKLSVPESQLEIWFKHAASADDVFKFLLLDDAADDLLRAWISYMKRFNTANLPKKTSLIATLTAHYGDEGMAKIIEGAKQVSSTASIAKRLESELMQLWLGQKHSVDDVFKLLKLDEAGDQLFAQPQVVAWAKYVDEFNELHPDKQVSLFSALTARYPNEETLVKMLIAAKKSPSVENIAVRVQSEQTKLWQANKKSPADVFKLVKLDEEGPTLLTSPLFKSWLQYTDEYNMINWKETVSSISTLRTHYSDDVLAKMSLAADKTPSTQNFAKRLRSELLREWYDTLKPGNFVFKALKLDKTTSKVFERPLFALWKEYMEF…
Pcac252365_g15545.t1_2	contig_55_g15545.t1_2	0	NA	1	67	Only EER motif	511	MRCQWLVLHVLASTALLVNTDAASKSTESAILPPDSLIVRSITTNRILKLKNDSDFDGNEKSKHGVEERGISTSTVETLTNSLKSPVSQKFDDWLTNGKSADDVFKLLTLDKATDGLLATPHLNDWISYMKLVNKANPTKKTTLIATLTAHYGDEGLAKIIEAAKQVRATAALAKRVQTEQIQRWLLDGLSPEDVFKLLKLDEAAEGLFAQPQIVTWAKYLDDFNKVNPTSETTIFSFLKSRYKDEEIFVQMLIAAKNVLSTEKIAIRIQAEQTALWLKNKKEPAAIFKLLKLQDTELPLFENPLFIAWVKYTDDFCMTHFGTKLTTISVLREFYKDKDDVLAKMILAANKSPSTSFIAKRLFTEQMRNWYISTFTPEDVFKLLKLDDGNIPLLENPLF…
Pcac252365_g15592.t1_2	contig_55_g15592.t1_2	0	NA	1	284	Only EER motif	569	MMEPGATPKNTIIDKNQVEGAHFDIANVWWDDVCEYQEWNCLHHAIVTVIKNGGDEATLKNVWAKSSKAFREDLPMVSMQANGKPTMLGNGPSPPLCQLSERDVHINEGIAQAAQTSPRCHPDGVSRVDRLVDGLFGFIIAEPHSGVFIINNQIGFVFVPGFFELSTDALEAEAPGTVAPVETTATSSRLLAVMPLTEQQSSVASSSNAGLTAQSSRNGSVNQSPGSDSVTQNTGSGSTTQTATNSTGTVPDGSWPAIIKTGEVFDGKMQTFLRTYDPADVDGEERAGVVDAIKAGAANLAESAKLRIFLSKKKSGVDVLNSLKFGDNVADALVSSKVESLKKYIAMFNQKNPDEAISLIGTFTARYGDDAVAKALVSAERRGGSKVAELAKQLRAEQL…
Pcac252365_g15638.t1_4	contig_55_g15638.t1_4	0	NA	1	64	Only EER motif	742	MLRRYAVLVLAAVFFAGSDAATGTKMPVLASSNPASVRSISTDKNHVVPNRFLLSESIAREDDEERGFGLKSIPGLQKLTSQFKTKITPGTLLNWANKEMSPDYVFLKLKLDKDGKQLFDNPDINVWAAYANAVVKSNPEEAMLTTLKARYSDDVLAKMFDAGKKVTQSNSVATKLQTQQMENWMAAKNKPNDVFKILLLDKNQVTLVATLTAHYKDRGVLGIIEAAKKVPNTATAAKRLEADQIQLWLKNGRTPGELLTLLSLDKAGDQLLASPRFQTWSKFISYYNKENPGDATTVMEKLTYHIGDEEIMRILEAARKVPSTEKAATKLQTEQFKTWLNADKIPGDVFKLLQLNKAGDDLLANPQFKYWGKYVEDLNLKPVNNGRQVSIIDALRDNF…
Pcac252365_g16000.t1_2	contig_91_g16000.t1_2	0	NA	1	55	Only EER motif	122	MRLIQFILAVIVVLLASSCDFATAAKCGVKTATDNLRTAEPIQAINLAASPATDEERGAQNAGAAARVIGGASVPVNGAPATVGGEMVTVTIFNGNGFFQRMGKWLKRTLDSGDEKTRRIRQ
Pcac252365_g16881.t1_1	contig_98_g16881.t1_1	0	NA	1	59	Only EER motif	143	MRLSVFMALVVATFVATCISFTSAESVAQISDVDDNSNLQGARKLAKVDEWWLQNTDTEERVGSGSFVSRLKGRVRTSKASGVAKTQKLNDAQVKTLTKEVATTVKKDRRTWPVIKKGLKILYGTLLAGLIIVGVDAMLSHDY
Pcac252365_g17295.t1_2	contig_99_g17295.t1_2	0	NA	1	9	Only EER motif	269	MVASSRNDEERMGVKEAVQWLWNAVKIRAKMKFWLFRGTTPEEVLEKLKVASNTDKNYKYYSKYFFKYYVKYPGRQPPNLPTRVADGIMQARLLNWLEKRLTPPQVFNEMGFTGTFASARGDPTYKYFVQYSKMWSDLQVRLVKEADEVMKARLDTWLEKNLSPPQVFKKLGFTGTFDSARGDPNYKYFEQYSKMWSDLQVRLSQANIPAKSADEIMIEKLVYWLENNFSPPQVFKELGLTGTFASARGDPNYKYFEHYYKMWSRAQVR
Pcac252365_g388.t1_1	contig_125_g388.t1_1	0	NA	0	NA	No MOTIFS	220	MIVEATVSPKTEKIAYRLNTEQYRDWITRYHPAEAFMKLELDSAGDKLFRSPLLATWLKYVDFYSKNKVKVSITSLLRQRFGDEKLVEILKEATKVSSAGTCERDRPSRSKGPEKLEWLVAPPPNITRYSLTVDIVRFLSQVALGCYGKSVVLAETKTQYEGVVARVFLVQSHPFMQGVMAGALPNTVLAVMRLLCKKYTDGLKQLPNNPATPPLRKSFA
Pcac252365_g389.t1_1	contig_125_g389.t1_1	0	NA	0	NA	No MOTIFS	193	MKQTSLVTTLASHFEYDGLAKIIEAAKAVPKTAKFAKRLEFELIQRWLAQEKNPDEVFQLLKLDVMRYDLFEKPELFTWVKYVDDFNKMYPEQETTLFAKMSKLVDESALVDMLVKAKSVVSTEKLALRVQAEQTKLWLQNQRTPDDLFTLLRLDKAGDSLLENPIFDAWIKYADDFREMYPQVKYGSHCDNR
Pcac252365_g390.t1_2	contig_125_g390.t1_2	0	NA	0	NA	No MOTIFS	113	MRLQVIVLVAIASLVATSTVAGPHTTADIQPFVRRLDVPTKTLFRSHKTHEKAEDDEEEEKGITSTALESVAGSLEISIEQLKAWLKGGGKSTDDVFKALALDSAADSILANP
Pcac252365_g763.t1_1	contig_130_g763.t1_1	0	NA	0	NA	No MOTIFS	225	MTKLDELAYKMALKTTIDPMGIFKRLRVVKTGGKLDGNKEFILWLLYVNQYRTKRGGRFWFSDDKLFDLLRKTKSEEELVTLFQSLRQYQDIKYITDDMQAYMILSSASSHRLVNEAWLKSRETPEKVFNILRLGAEALFSLDSSPLFIQWLRYIIMYRAVVGSDSFTDLQTLDFLLERSRLSTTTSFGTLIQSFKDIPDLEMFAKKLSNAPLSKVGKRLRHNPD
Pcac252365_g1317.t1_1	contig_144_g1317.t1_1	0	NA	0	NA	No MOTIFS	190	MTKRNPNNAGEAMTSTLMTHYSDDVLSTMIIAAKQAPNTKDIATKLQTEQLRVWASRGKPADDVFNLFNLKGKAQSLDDLVDDAQFAPWLKYVDDINGKDSKKASAMVAKTLTTYNEETNKGLYAMLSAAKNVESTKKLATDLQKGQLDNWLAQKVDVHDVSAWVGAKRTPLNSPERKAVASYRDALSKI
Pcac252365_g1394.t1_4	contig_144_g1394.t1_4	0	NA	0	NA	No MOTIFS	378	MTAKFALTKRISCLNLLLVLALLACMDAVAAASRANIDTNQASNNAVNVRVHRHLNVHTTQKNGDSSEDRTFALPRVAVLETLPKSQTLNKILANIKQKFTSNNPKATHKRFTSLNVGASESKIFESAPYQNWAKSVTKAYKKNPEMGEAAMFSTLMAHYGDETLAKLLVEAKQVSTTERIAQRFEAMQLDSWITTEKTADDIYGLLKLNADTGDVLKNPLLNTWISYVNKLGNEDPYSLLLPKLMKRYGEDGLSSTLLKAKSDGSTKSIVTKVEQARLKAWQNDEKTATDIFKLLQLDAGKGDEMFKNPALSTWFSYATLGKEDPYHFLLLKLTGRYDEEGLAHMLVAAKDGSASFIARGGGECTAKDLAEQWKNGR
Pcac252365_g1395.t1_3	contig_144_g1395.t1_3	0	NA	0	NA	No MOTIFS	267	MLFLELKARFGDEKVAQLLVVAARDYKVKIDVRPLVTVQLNYWQQGGKTADDIFNLLKLSEVGDKLFESPMLLTWRAYVANLDPKKTDELIFSVMKKYYDGDILEKMFADAKKRSATTRSMASNLEEEMWRSQGKTADNLFKFLKLDEKGDDLFESPVLGTWVSYINRLNTYEKRPDEFVVINELEKRFGYVDLARILGKTEGMRGDNVEIVASLRKLQFKQWMTQKLLDPKRVDKLLIQSPDDPRNTRVTLDFYDFYKANGGPPLY
Pcac252365_g1416.t1_3	contig_144_g1416.t1_3	0	NA	0	NA	No MOTIFS	261	MLFLELKARFGDEKVAQLLVVAARDDKVKIDVRPLVTVQLNYWHQGGKTADDIFNLLNLGDKLFESPMLLTWRAYVANLDPKKTDELIFSVMKKYYDGDILEKMFAEAKKSATTRSMASNLEEEMWRSQGKMADNLFKFLKLDEKGDDLFESPVLGTWVSYINRLNTYEKRPDEFVVINELEKRFDYVDPARMLGNTEHQAGMRGDNVEIVASLRKLQFKQWMTEKRLDPKRVGKLVIQSPDDPRNNRVILDFYDFYKAND
Pcac252365_g1417.t1_1	contig_144_g1417.t1_1	0	NA	0	NA	No MOTIFS	153	MFLKNPLLNTWISYVNKLGNEDPYTLLLPKLTKHYGEDGLSSTLLKAKSDGSTKSIVTKVEQARLKAWQNDEKTATDIFKLLKLDTGKGDEMFKNPALSTWFSYATLGKEDPYHFLLLKLTGRYDEEGLAHMLVAAKDGSASFIARGGWRMHS
Pcac252365_g1418.t1_3	contig_144_g1418.t1_3	0	NA	0	NA	No MOTIFS	139	MTAKFALTKRISCLNLLLVLALLACMDAVAAASRANIDTNQASNHAVNVRVHRHLNVHTRSTMQKNGDSSEDRTFALPRVAVLETLPKSQTLNKIAANIKQKFTSNNQKAIDKRFTRLKVGASESKIFESAPYQKWAKL
Pcac252365_g1422.t1_3	contig_144_g1422.t1_3	0	NA	0	NA	No MOTIFS	139	MTAKFALTKRISCLNLLLVLALLACMDAVAAASRANIDTNQASNHAVNVRVHRHLNVHTRSTMQKNGDSSEDRTFALPRVAVLETLPKSQTLNKIAANIKQKFTSNNQKATDKRFTRLKVGASESKIFESAPYQKWAKL
Pcac252365_g1423.t1_1	contig_144_g1423.t1_1	0	NA	0	NA	No MOTIFS	153	MFLKNPLLNTWISYVNKLGNEDPYTLLLPKLTKHYGEDGLSSTLLKAKSDGSTKSIVTKVEQARLKAWQNDEKTATDIFKLLKLDTGKGDEMFKNPALSTWFSYATLGKEDPYHFLLLKLTGRYDEEGLAHMLVAAKDGSASFIARGGWRMHS
Pcac252365_g1424.t1_2	contig_144_g1424.t1_2	0	NA	0	NA	No MOTIFS	163	MLFLELKARFGDEKVAQLLVVAARDDKVKIDVRPLVTVQLNYWHQGGKTAEDIFNLLKLSEVGDELFDSPMFRTWISYVTNLNDKNSDELMFSVIKKHYDDDILDKLFVEAKKEGNYENHCLKIGGGDVAEPRKNDRRRMTTGTMASFGLNDFYTGNDVSPFI
Pcac252365_g1725.t1_14	contig_152_g1725.t1_14	0	NA	0	NA	No MOTIFS	94	MSGLFLTLESVHISALSCRLAVALSCLRSSSHKRFAFRLVLIIERRHERRVDLCSFLIRLPLLGLAVFSLLLELGLFLLAQHEARQFVVRERCQ
Pcac252365_g2830.t1_13	contig_167_g2830.t1_13	0	NA	0	NA	No MOTIFS	40	MDTSILITATLASSSSDSKVSRRRCLSSSVDMITSSPASC
Pcac252365_g3213.t1_16	contig_171_g3213.t1_16	0	NA	0	NA	No MOTIFS	87	MGTTSGSTCSPNLRTISPSVRPAIVCFSMLSPESADTMAFMRASRIWRRVLGVLATTLFQTCRALWRTTADVSERIMYSDAKIALRR
Pcac252365_g4693.t1_2	contig_194_g4693.t1_2	0	NA	0	NA	No MOTIFS	446	MTIGSVYTIMRRDRNGALYWKGDKTDWLDILHRIGKRLATLAHIPIQADSQLPDLLVAQPTSRIEVMVLVITPMLAYAHTAGAAKKINLADKFRIKKWVDKQKNSEYVFNKLGLNGGLDQILTNPKTYGDNGVIKLLGMGTNDATIMTFTSRLRTELASSWVTSGKSADEIFTLLKLDTTGFKIFTTPPANKDFTNSMLYLYAVYLDKFNRQYPTKRISMFDMLSKAYGENGVAKMVELGMKNPTMEKVSSRLRGDLLSKWYNSEESAEVVFKVLKLDHAGYDLFATPQLNTWYAHIRQSYDLIPEDVMLEELVGKYGYDGLSKIFILGERRTDLFGKLPMNLENKMVNQWLNGNKSPNEVFEMLQLNKGLDSLLANPNLRMWESYRIKLRSQKPEKVP…
Pcac252365_g4787.t1_1	contig_198_g4787.t1_1	0	NA	0	NA	No MOTIFS	254	MSASSNQRLRPYCAVLLALVTLLVSVSAALTTAKPKAIIPELTTSHRTTTSGNAYLPGVKGRLRTSDHVIEARAFDPLGFTKITTTGAKKQQKLAGNVKIKLTSNSQQATDKLFKRVEVGKVKQNIFEIPQYKQWAASVTKVYKKSTDTADAAMISTLLAHYGDEPLTKMLAAARKSETIDNKLWFALMRKWEADGRSSDDVYKVLKLDDEGGNLLTNPVLGTWVSYTDNADQILFTKLAKTLRRRTSENDSSG
Pcac252365_g5344.t1_1	contig_205_g5344.t1_1	0	NA	0	NA	No MOTIFS	147	MRLTFVILVAIAIIIACCNATLESTEIGRQQDTSVINGDRVLSVLDSNPSKQLLRTAETSDVSAGNIQERRLAEKMSTKLVKKLLKDSDLRKKTFESWKGVSVNDMKVSLGLRTHRNKLVRVFMNRFKKDEDALLNLFKQYKGLKSA
Pcac252365_g5776.t1_1	contig_215_g5776.t1_1	0	NA	0	NA	No MOTIFS	175	MYRPAVKKLTLGEQLKVRIGDHGYVFKTLGLNGGLTNPKLHLYTWFNEKTHTNKVTMLGMFSKTYGDDGVARMIEIGRKSSSMDTKKIASRLLGGLPMKVENRMVNQWLKKGNPPEAIFELLQLNKGLDDILTNPNLMMWEGYRIKFDSIPDEDVFTIMQTRSRVSTVSRMRLIW
Pcac252365_g7831.t1_1	contig_254_g7831.t1_1	0	NA	0	NA	No MOTIFS	229	MHLPFCTHFATRSPTTSVHADRTTQVTHSERYGDDAVVKALVSAEKNVDSSPEVAKQLRAEQLSAWLDSDKSVDDVFKQLKIADEYEGPTRLDLPKLKLLDDYVAKFNRERDGHETFLDTLKRGFGGESKFVSLLARAKDDARTVNKAKELERGLLEQWEQEKLGPARVMKRLLQLDNDADQALSSSRLETFDKYITQFNKNDPDSEVTLVGMLTSKYGEIDVAVAKRV
Pcac252365_g7832.t1_1	contig_254_g7832.t1_1	0	NA	0	NA	No MOTIFS	410	MPKKEVVLKASLQLGDDVVSALTHANLKKLNKYIAMFNKNNADEPISLVGILTLRYGDDAVAKSIVHLEKYAKSSQVVKLATQLRSDQLTAWMKDGKTVDEVFNLLKLGDDGAAALANRKFTVLQDYIAKYNTEKNGHVTLLQTFTKGFDGESNLVTVLAKAKRDERITPLARKLEKELLGQWRQENLEPKKVMKLLKLDNNVDDALKSENLRTFEKYIAEFNENSANSQVSLLEVLTSKFGEVGVAKAIVSAKVNENSAWVAKRLQKQQLQGWLDNGMTVDHVFTSLKFLEDKTKTAIFGRSLDTLGEYITLYNTARSEHETLIGVLEKGFGGKDKLVTMLMQARLYPETNRKATALLKKQFQQWQGAGVVQTTILSKVFKVADDKATDFQKTVASQF…
Pcac252365_g7971.t1_2	contig_254_g7971.t1_2	0	NA	0	NA	No MOTIFS	340	MANRLQTEQIQRWMAQGKSPEQVFGLLKLNKLLPISWMSSDLFTKPGLTTWIKYLDDFNEANPDKKTTLISILSSRYSDKALANMLIEANKIQSTSSIAKRIQAEQTQLWLKIGKEPEDIFTLLQLEKAGDTLFENPLFSAWIKYADDFRLLHNTDLATMPTLTNHYSDEVVAKMIMKAYENPNTKNIAKRLESELQRDWLFAKQSPYDAFIIMNLDKTLDNVFEKTLFHIWYNYGLYVNKMNLGQNWNPAAALTYIYGGDGKLADVLMAAEKVPSTKAMATEMQNWQVTLWLHRMMKPERVYSLLRVEGAAADDARRYLYREYVGAYEEVKRIRSRNAS
Pcac252365_g7975.t1_1	contig_254_g7975.t1_1	0	NA	0	NA	No MOTIFS	170	MLNLNKAGDTLFERPLFSAWIKYADDFRLIHSDTQLATVSTLLTHYTDRTLSKMIMAATEVQSTKPLAARLQAELLRTWFFCKETPDDIFYMLKLRNAHDKLLETPVFHVWDKYVTYYNKMNPKTKYDLITTLTYYYGGDKDFSNMLMAAVKKPNTKALATELQDLQIAR
Pcac252365_g8052.t1_3	contig_258_g8052.t1_3	0	NA	0	NA	No MOTIFS	425	MIFFHVILIGAVVLLANADPAPGSRESKLTLAANNAPTKRLLTTYTTDEGVDDERGITVNIPGLDKLSKAFTSSKTKELQGLLKADDNLGTAFKALRLSKIPIGNPKTGFIETEKVVKLFSSRNFKVWSQHAAKMNKQDPAGEMLTALTNVFGEKNLATMILLGKHSWGSSSVAKKLEKAQFNKWYAVDKHQTADDVLEKLLLGPFAVASTELGGQTYPTAPLVLPALSRIRKHLERTDLFDANVAEAGDEDYVHEIEIMMNECWKAMLALHTKRFRSLEESKLKWVSFLDPRVAKRMSHLSPTDTANQEVRLYMYDHMFGPDEVPAHPTKLEEDGSKAFTRYLAAVTTVKSATNPFVWWRVNTSSYPNFGRLVRKWIGIVATSVPSERACSTSVNIVT…
Pcac252365_g9063.t1_1	contig_27_g9063.t1_1	0	NA	0	NA	No MOTIFS	292	MRPNLRHDTHVLTDTFLREIQIQIVLGTLIKNIGMFNKESPDKTISLIGTLSARYGDDAVANALVSVEMRASSTPQFNAEKGGHETILKTFTRGLGGKSNLVTFLEVAKLELGTLGRAMDLEKKLLRQWAHDNLEPVDVMKLLKLDDKAETVFTTVRHKIFEKYLAEFNKKNPTKRDTLLGLAARLEMQQLEGWLKRDLSVVDVFNLLKIKGEIGWNVNMLNGYPLLHNQVKSGKETLVGALAKGFGGETHLAEALVKARRIPETEKMATKLLKAPFSGQGLDSVHQAIQCG
Pcac252365_g9227.t1_1	contig_27_g9227.t1_1	0	NA	0	NA	No MOTIFS	257	MITASSVTVTKSRASNRLTDARGHRHLGVRARSVVDNDDDISEEKTIGIKLPVGSLKRKADEIFSHLKLKVDEDAFLKNPLLRTWMSYEKKLGTKSLNHALLLKLKEREVERAQLKDWLDNEKTTEDVFKLLRLNTDKGGEILKKPVLTTWFKYVGMSGQDANQLLLLKLKMEFSDEDLAKVLVAAGRDTNVQIEVWDMILAQHRCWRGRKKTAEDVFNLLKLNNEGEQLFKSRILDVWVSYVVELDKKNADEEILQ
Pcac252365_g9704.t1_18	contig_280_g9704.t1_18	0	NA	0	NA	No MOTIFS	71	MWRVRAAGTRDEIISTGIISSAMESFSINCCKNPQISTWSSSHARCSTFWPLLLVIRMSAPCCSSFCMNSR
Pcac252365_g10113.t1_1	contig_289_g10113.t1_1	0	NA	0	NA	No MOTIFS	107	MITDLVKKLGASTSKWYKDKILTTKLLLKATQMDLDKSAQKLVAQNVDPDRVYTLLKLQKDSNKFVGKSEFHLGYPSGEYKLWQKLTEAWKTKYPTWVSKLNNVDRT
Pcac252365_g10551.t1_1	contig_301_g10551.t1_1	0	NA	0	NA	No MOTIFS	171	MSLRFIFFAAVVTLLARCDAASTATEAKVSTVTSSDTVLSIDAPPVKSARFLLSVKTDQDSDVLDSEEEVRGGIQLTPIDDDLLNMLKVDKAVALKTLSKHDDNLMQKLRENPSWARKVHGWKEDEPSPLDVLKLLKKYPQLSREHSTEWNAWRVYLAQQLRLEQGLTKIR
Pcac252365_g10559.t1_1	contig_301_g10559.t1_1	0	NA	0	NA	No MOTIFS	171	MSLRFIFFAAVVTLLARCDAASTATEAKVSTVTSSDTVLSIDAPPVKSARFLLSVKTDQDSDVLDSEEEVRGGIQLTPIDDDLLNMLKIDKAVALKTLSKHDDNLMQKLRENPSWARKVHGWKEDEPSPLDVLKLLKKYPQLSREHSTEWNAWRVYLAQQLRLEQGLTKIR
Pcac252365_g11040.t1_2	contig_307_g11040.t1_2	0	NA	0	NA	No MOTIFS	88	MKFERAYGKKLPYAYFGTGYQTEEKTKESLLQWVMAGDSVKSVAKTLGLVGLTSKMELIGHQNYKAYRTFLKWRKQWAEMRGNGFTAS
Pcac252365_g11223.t1_1	contig_311_g11223.t1_1	0	NA	0	NA	No MOTIFS	164	MASGTNSPPAAASDEEARGLKPLSSFTKLLKDKKIPTVITRLLNGNKHEKSQAKLRALLLRSLPLEQASNLIFLKMPKNVPKPLPSTLPKGIKGYHFKIPGISNAIIRLKMEIWFYYRLPPTYAFKQLGLAGKGSGVKLHAEDNYKYFKSYFDAWYEAQKHLIF
Pcac252365_g12784.t1_2	contig_359_g12784.t1_2	0	NA	0	NA	No MOTIFS	358	MYESLSLASTERRASSSRVSKVGQLCRSFMRLPHIKRGASVTKAYKKNPGMGRSAMFSTLIAHYGDETLTRLLVEAHQVSKTKNIAQQLEIIQLDNWLTQKTTADDVYSLLKLNANEGNLLQNPLLNTWISYIQKVGEGNPFNSVLLKLAKRYDEDGLAHILSGAKAADNTQNIAKKVERAQLVNWLSNGKTVDDAITLLRLNTGEGGELLKNPALSTWFSYVKMTKQNPDELLFLKLKTRFSDEELVTMIAVTRDAKVWIYLEGLARVQLKNWLRKDKTADDIFNVLKLNKEGDTLFESPKISFATRVDNDNPDELMYSVMTKYYGNERLETMFARAKDSATTTSLASKLEQEMWMS
Pcac252365_g12827.t1_2	contig_359_g12827.t1_2	0	NA	0	NA	No MOTIFS	293	MVVEAKNTSSTATIAAKLQVEQIQHWLDIQKSPGDVFKLLALNKAGDKLLDNPQFSTWVKYVDDLNKANSDKKTTLMSVLATHYDSEGLVNILEAATNVPASSKVVKRLETEQKWLTKDTPDELFKRLKLDKAGNDVVINPQLKTWISYMKEYNKANPKYQTTLIGTLVKNYGDENLAKILEAATKVKSMASTAKILQNEQFQLWMKKGWSPNTIFNVLHLDKAGDKLLSNPLVVTWNKYLSAFNWENPDKKTTLWAILKCHDYSDDSVGYLLAAARKIPGTEAITDHLLASY
Pcac252365_g13004.t1_1	contig_375_g13004.t1_1	0	NA	0	NA	No MOTIFS	126	MHISFLLFLAATALVASVNTLHIEADTEATSLRSIKTAVDDGVAEKRGGFYYKFDFNLLDNIFHSLSERFQRMRKEPEHLRTIFACWKSGIETSNEAVQFMRLQGLSDKAITQFKAAYKAYLLHHG
Pcac252365_g14262.t1_1	contig_49_g14262.t1_1	0	NA	0	NA	No MOTIFS	276	MIPTLKKYLKIDDDSVLGLIKEGKSVEETKSIATKVEDDLIQVWQSSKKLPDTALVDMGLKQATSTLLENPLFNIWAKYVGVFNTKYPDNQTKMIETLTRNIGDDRVAEITKVAKSKDTTKDIATRLESAQLVMWQNSGKSAHDVFELLKLYRTDHDFSHNPLLNTWVSYINTIVTDNPNKLSTLFSTLEARFGDRPLLQILEAAKQFPKMESAATKLQTEKIRNMFADRTPPKEAFKLFGLDNVGDSVLSTPVFKEWMNYVKIFNKENPKKEILV
Pcac252365_g14263.t1_1	contig_49_g14263.t1_1	0	NA	0	NA	No MOTIFS	110	MRMHLTKARSGLFYDPQLSTWVQYVVNLSKASEKGMTAIKTLTTQYDDDVLYNMIKEGKMIPGIKSLAARLETEQMEHWVTIRKDPGEVFHLFKLDKAKWGILSSPQFTR
Pcac252365_g14616.t1_11	contig_5_g14616.t1_11	0	NA	0	NA	No MOTIFS	136	MQRARDVRRRDDHDEALVRLGVRDLIVRAREEACSLPPVLPCSLDGHGVVGGQHGLSHFLLLALGRAVHESGGLRGLFLLFFLLLVVLGSPAVRILLLLHTAAVLLGTQSLLHGVLAHLGRGRRGRGVGRGGRVRH
Pcac252365_g14879.t1_1	contig_50_g14879.t1_1	0	NA	0	NA	No MOTIFS	753	MFTKTYGYDAVIRLLGTENNIATTGHFTSRLRTELATSWVDTGKTAEDTFTLLKLDKTAYKIFTAPPMHKGTTNPALDLYVAYVRQFNEHAKKTKKKIGLLDMFSKTYGDNGVAKMVEMGTNSADMMPLVALLLLSLFDIAQCMDMLQLRTLSPTTSQQFRVTTATFGAALPRVSWPSASYSRVTGQLLVNEASATPDQSRRLVQAQMMTDCSRVKPVSDEMVTLPKLAALLIPRSVTCSVEQQALAAQQAEASLVIIRDSIAGAFAAELSHSAYYDCTLGEETVTTNSSMFPELADPFSAWTCSSKPACVTSTCVLTGKTAAMSTDRFQACCFTSNWLQMQPRRADDEPVGLEMDIPVLLVSFQDGNRIDDTASIIGDTAVLVWAFNTEETPWNVSML…
Pcac252365_g14932.t1_1	contig_50_g14932.t1_1	0	NA	0	NA	No MOTIFS	148	MKLSNKLWIHWGKNPNDVFQYLKISKAGAKLDESKKFIQWFRFVKDYRDKKGAHWFVDYEIYHSLLKVAPEAKIATILQSLKDIKDLKNLAEIVQNYQFKLWVGRKETPDSIASLFGIQNRGPMGAERDPRYEILKEFTEVFKAGTRA
Pcac252365_g14933.t1_1	contig_50_g14933.t1_1	0	NA	0	NA	No MOTIFS	148	MKLSNKLWIHWGKNPNDVFQYLKISKAGAKLDESKKFIQWFRFVKDYRDKKGAHWFVDYEIYHSLLKVAPEAKIATILQSLKDIKDLKNLAEIVQNYQFKLWVGRKETPDSIASLFGIQNRGPMGAERDPRYEILKEFTEVFKAGTRA
Pcac252365_g14937.t1_3	contig_50_g14937.t1_3	0	NA	0	NA	No MOTIFS	297	MKLSNKLWIHWGKNPNDVFQYLKISKAGAKLDESKKFIQWFRFVKDYRDKKGARWFLDYEIYRSLLKVAPEAKIATALQSLKDIKDLKNLAEIVQNYQFKLWVGRKDPRTDGNGERLEFTQDEALELLSLLASFGEESLWQALLQAGCFEVPERLLVPDVRFQLGTYCDVNAEQDYRFDVRGVRLLARLFALPAVIVTESNDRCHVEEATALLLFRLSFPRCLHDMASTFGRSRPAISRIFLWMNARYRDRMYFHLGVMGQRSEYAARPPEKDTDLKTCSAKCTAATKGCIAFSFKD
Pcac252365_g15413.t1_4	contig_55_g15413.t1_4	0	NA	0	NA	No MOTIFS	601	MRLYHVLLATAAALLASNNGFAVADEKCTIVTKAPEATPATPIGSSSYASSGSSVDTPVTQDSTAASDVGASQESSPDSPVQQFSNPGSDVGDSEASTSNADDTEQPASGSYTPSSVDASQNTDVASSAETAGDADQSLTFTEVPKATTVAPTAVSSSSASGSSSSSVPTTSNNSTTPSTSTTTADNSKLCAKPRIEITEVDVGAAVDANEDEAALKLVAIAAIPGGGSRVAFQSGDSIIVQELDASDKIVSGSSVKVPLHDFADIYADKDGFVILGTRDAEGGGTLNCGNPSNLCSSVPSPAVPCYDMYMVRYDGTKESWATKLTSSSKSLPPYSTGKTGPDVYMIWWYAHHGRIAFDGKNWAAYFGAAISTSEGGCINIHQGDRMKVVDASGKITAN…
Pcac252365_g15420.t1_2	contig_55_g15420.t1_2	0	NA	0	NA	No MOTIFS	167	MTRAQYLAMVAAAALIASVGGLQVAPNSAKSTSLRMPAEARYQPYVEGKTDRFLISETKNEPATKAPTGYAISTLQEDDNDILQEDDDDEYEDESESSSSEGSDIEDRLWKRKRRRRKKKKHKETETPTPTPTLEPNGTATPTPIRSTPEPDRIDGFFSWWNRRFGD
Pcac252365_g15424.t1_1	contig_55_g15424.t1_1	0	NA	0	NA	No MOTIFS	135	MHLRYILLMATAALAACSSVTSAARGAHDSKTPTVASNNQVQSTSTAQADHEFMRSLLADDDDSSIKGQHFMEYKLKKTLANPKKAKQLYQYWYEKGYTAKEVASDLGQTENRVLDQTYRKISNGYAAYIKELSA
Pcac252365_g15612.t1_5	contig_55_g15612.t1_5	0	NA	0	NA	No MOTIFS	313	MKGKVLPRDWSRAEIKSKHCHVVLRCENKDCEARYWDRDINAAINMLELLKSEVQGRGRMEPFRRGFGDESKLIRLIEKAKKNPRSMERANEVETALLAKWRSDNLPLSSVWERLKFNNYADDALSSGKLSMFSKYISKYYPDNEMPVLERFTTKYREVAVAKALELAKANAATKEFATKLQAQQLEGWLANQKSAVDVFKLLKVKEDGTLFMFSPKLEILTEYIKLFNSNKNPQDQAYMIRVVSNGFGGDGDLHNTLFKVWFRSKIEPRNIYPKFLNAEEGDLEKKIVTQYAEYYDAKTIPQVYTFNQPRRS
Pcac252365_g15626.t1_2	contig_55_g15626.t1_2	0	NA	0	NA	No MOTIFS	249	MLNSAMKDQTTKALAMKLQSQRFEDWKHSNTDPLKVFAFLKLDKHDILTNPGLTSWFNYLDDFNARKPSQGMTRMEALSNGLNDRGLAKVLEAGMQGRGKTKAIATKLEKQLFAEWEAKQYTPDHIFRAVGLKNFYGDATGPILSDPVLKFWVRYMNEFNTKHPDKRTTIFETLRKNYGDEALVGMLVATKKAPKTKTAAKSLESQLLRKWLRDGLQPKEVVLWMNKDKSGEILNTYTRLFQAKWPNSA
Pcac252365_g15628.t1_2	contig_55_g15628.t1_2	0	NA	0	NA	No MOTIFS	216	MLNSAMKDQTTKALAMKLQSQRFEDWKHSNTDPLKVFAFLKLDKHDILTNPGLTSWFNYLDDFNARKPSQGMTRMEALSNGLNDRGLAKVLEAGMQGRGKTKAIATKLEKQLFAEWETKQYAPDRIFQAVGLKNFYGGATEPILSDPALKFWVRYMNEFNTKHPDKRTTIFETLRKNYGDEALVGMLVGAKTVVNTRAAAKSLEPQLLRKWLREEL
Pcac252365_g15634.t1_2	contig_55_g15634.t1_2	0	NA	0	NA	No MOTIFS	268	MTVAYGGDGFAKIVAKAAKDPNTKELAAKLEAAQLSRWSGLDSSPDAIFKVLKLQEKTDNIFDSPQYATWTSYLKAYNQKHPTKQVSELSVFMKSYGEEGFIKLLASADDANSAGTQKFKNELVKGWLDEPTHPLNVFNKLKLNDAGDGLLANPLLNTWVQYMKAFNKEFPHAETTMVQTFTKSYGDEKLAAMIQAATKVEETKEFAKNLQTAQFNQWMVDKKTPKDILGVLKLNSQTFTDNPSADIWRAYNKAYAKKFPDADFAFQP
Pcac252365_g15650.t1_1	contig_55_g15650.t1_1	0	NA	0	NA	No MOTIFS	248	MINLSGLDQTAKLVKPGALKDIRVESLKTKAISDTAFKLLKLDQAGDDVFMSPQLHTWINYLISVTKTLPTIAMLSTLTARYSDDVLIKMLEAAKKNPGTEEIATRLQGRQVKIWMRSGKTADDIFKLLKLDYRIEDLLTNPNLATYVTYMNLFNKYSPGRETTLANTFVKSYGNEAVAKMVEAAKKVPSTEKFAQELQVALFNQWLREGAQLKQIWSMLCLEKAIRKGDPNGEIWRGYRAFYYLHNK
Pcac252365_g15683.t1_1	contig_55_g15683.t1_1	0	NA	0	NA	No MOTIFS	206	MIGLGAHRNRLKNPKVIAKADSNVVTRAESKVLARVDSKVTTNAVPTVPKAVWEMPKDGTNLIKKLNGFVKEKKSLDDVFSSQVDGKQKLFDVDGLPMYVRFSEKTTELRGGKDIYGVEKLVAKFGVEDLMKIINAGLKSDNELAVATADRVRAGLVSKSWREKMQPRDVAQLLKGGKVVMDRIHQGVYKKYLDAFNKANIAKPTA
Pcac252365_g16279.t1_2	contig_94_g16279.t1_2	0	NA	0	NA	No MOTIFS	200	MQLYHILLVALFAILGTGTISAETSHDDMLDEAPKGTRLRVSNGDSLKTEENDERSIFSSIKESMKRKYWVSFDKDSGQESRELDDWIEEGLTLYGAWTRLKLDQVTPTRVMQTDAYKIYVRYVKKYDSMIYNYKNSIGQPPIEFGGTDAQIFAKVQVWAAAHRPRWYVKKMLKLDDLPKSELVDDKFYKEFLRLTGEKS
Pcac252365_g16578.t1_2	contig_98_g16578.t1_2	0	NA	0	NA	No MOTIFS	460	MYFHYLVTVGFLVAVKGTNADPSVTDSTEVVSSSNWDRFRTAGETGVFARGFLRTTGSIAANTDEDERAGLSVPVAEKLKTWFTSSKVTPKRLQSWLNKGKSAETVFTRMQLTKAGSWLFYDSQFPTWLQYVDDLNAKTSQKGTSAISALTAQYGDDALYKMIVQAKIISRTKDLATKLQADQAQHWVAIRKDPDEVFHLFKLDKVKRNILSNPEFTAWVKYVDDVSTKHPEEPVSMIPALRKYFNDDTLLELTATAKRTEETKSIANKVEDDLLQVWLGSRKTPDEALVELGLCRTTNGILESPLFNTLTKYLDAYNERYPDKTTSVIETITRKVGDRKVAKILTAAKSTDATKNIATKLESAQLEMWQSTGKSADDIFELLKLRKTRHDFSHNPLLR…
Pcac252365_g16579.t1_3	contig_98_g16579.t1_3	0	NA	0	NA	No MOTIFS	192	MGWINYVKVFNKEKPKKRESWFDPLHINYHWDAVDQMIEKAMQNPSTVKIAKMVESAWLKQWLDREKSPSDAFRFLYLNNAGEQTLASPKFKTWAKYLNDFNQRYPDRKETMIDGIRTNYIDINLIPMLYAAQKDPRTKKLAINLQNALVNKCLVAKEKPADLTWRFSTVTNAEEMIQRYVKKLDAMSTNTS
Pcac252365_g16583.t1_3	contig_98_g16583.t1_3	0	NA	0	NA	No MOTIFS	195	MGWINYVKVFNKEKPKKRESWFDPLHINYHWDAVDQMIEKAMQNPSTVKIAKMVESAWLKQWLDREKSPSDAFRFLYLNNAGEQTLASPKFKTWAKYLNDFNQRYPDRKETMIDGIRTDYIDINLIPMLYAAQKDPRTKKLAINLQNALVNKCLVAKEKPADLTWRFSTVTNAEEMIQRYVKKLDAMSENGAHLT
Pcac252365_g16584.t1_2	contig_98_g16584.t1_2	0	NA	0	NA	No MOTIFS	460	MYFHYLVTVGFLVAVKGTNADPSVTDSTEVVSSSNWDRFRTAGETGVFARGFLRTTGSIAANTDEDERAGLSVPVAEKLKTWFTSSKVTPKRLQSWLNKGKSAETVFTRMQLTKAGSWLFYDSQFPTWLQYVDDLNAKTSQKGTSAISALTAQYGDDALYKMIVQAKIISRTKDLATKLQADQAQHWVAIRKDPDEVFHLFKLDKVKRNILSNPEFTAWVKYVDDVSTKHPEEPVSMIPALRKYFNDDTLLELTATAKRTEETKSIANKVEDDLLQVWLGSRKTPDEALVELGLCRTTNGILESPLFNTLTKYLDAYNERYPDKTTSVIETITRKVGDRKVAKILTAAKSTDATKNIATKLESAQLEMWQSTGKSADDIFELLKLRKTRHDFSHNPLLR…
Pcac252365_g16608.t1_4	contig_98_g16608.t1_4	0	NA	0	NA	No MOTIFS	494	MRLLYLIGLTAVIYITSIDANASVTGSNDGPSRATIEKLKSWFTSSNVTPQQLQSWLNEGKSADAVFTCTKLTKAGGWPFLKPQFSTWAQYVDELSAKTSQKGSSAISTLTRQYGDDKLYEMIERAKFLPETKNLATRLQADQMQHWIATRKDPDEVFRVLKLDKAGGHMLSSTAFSKWAKYVGDLNQKNTGRPSRRLGLDNPTGIFLENPVLITYLNAYFAGNKDKRTTVMEKFTKEIGNQCVAKKLITAFSPNPLLNMWVSYMNAIITENPRKTSSLFSSLEPRFSDRPLLEILEAAKKYPTMESAATKMQTKTIDGIFASGKSPTETFKLLRLDNVGDGILSSPLFQTWKNYVEVFNKKRPNHQESWFDPIHINYIPFLVESIIEKAMQNPSTVRI…
Pcac252365_g16640.t1_1	contig_98_g16640.t1_1	0	NA	0	NA	No MOTIFS	155	MIEAAKQNPSTVGMAKKTESALHKYWLSQGKAPSDVFHFLFPKKLTEDILATPAFGIWTKYLVNYNKRYPEEQTTMIDGLRANYNDLNLLSMLNAEKNNRSMDKLVDDLKNAMVAKWVITGEKLADLQLRFSHVENGDEMIQRFKELKKVSGNSS
Pcac252365_g16643.t1_1	contig_98_g16643.t1_1	0	NA	0	NA	No MOTIFS	81	MIDGLNDSYSDINLLLILNAAKQDPNTKKIAANLQDALVDKWLAVKKDPTYLKETFRDVPTADEMIQRYSKKLTFLSGTSS
Pcac252365_g16655.t1_2	contig_98_g16655.t1_2	0	NA	0	NA	No MOTIFS	744	MIIAAQKNPKTQQLADELQTRLLQYWLDNKKTPADVFKLLELSKAGDNLLDNPQVSTWLSYVADFKKKTPRKSQESIPILTTHYGDEALSKILLEAKQTPILALNKAGDKLLDNPQFATWLSYVDDFNWKDPRISRISVMARYYGDETLTKMLFEAMKTPSTANIAAKFHEEQIQLWLNTQKSPGDVFKFLSLNKADEKLFDNPQFMTWVKYVDDLSKGYSDKKTTVMSVLATHYNNDGLVKLLESARNAPRSSKLVKRLEAEQKWLTKETPDDLFKRLKLDKMENDVLISPQLKTWINYMKEYNAANPKYQTTLIGTMAANYGNVKLVKVRDEAMKVKGTASTAKKLQSELFQRWVQKGWAPNYIFQSVLHLDEAGDKIFTNPLVVTWGKYLSAFNRD…
Pcac252365_g16853.t1_2	contig_98_g16853.t1_2	0	NA	0	NA	No MOTIFS	178	MINKKYPGGQVSVLGMLTAKYGEVAVAEGLVTAKLGTRSKDIATKLQTEQLRGWLNSDKSVKDVFTLLRNGNDDALFAIRQKVEILDEYIKLFNAKNPQHKADLFGALRDAFGGEDKLAVVVSKAVASTPAEAFPFQKVLFTRWISKDYDPMSILTKVFKVPANNLASATSEMKLVTN
Pcac252365_g17134.t1_3	contig_99_g17134.t1_3	0	NA	0	NA	No MOTIFS	536	MEGLDDVELTQVKNFKFYDDYVTSQLPVWSKKELTPDEVVSELGLRGLSGAELMSNPNFKYYDEYLVQQALVWAKKDVDVDVVLKRLGLDTMPAATRPEAVSYKYYEEFVAGLMRSWMEKEVPVTEVMAKFKLDKLTGQELLNHPNYKYYKNYVKNNLKAWAGDLKSYELGVDRVRETMRKSSDSYVAYKNYVNLIDDYIVDLKIKEGVKDENLPRLTSNDASELELHEKTLIWEGMKRPECSQSGSSAKDGGPRAGQEGPQTADEVIKKATQTVYEASFKNFLDFCVTNSYPDPRHEPHHEIPVVLVAYLQSISASSYISLQTAKKARSAREDESGAKHGYGNPARDPYVRQFMRGLKKQKKASEYVPAKAVPISLNMITVLHAILDTPTGAKGFSEE…
Pcac252365_g17147.t1_1	contig_99_g17147.t1_1	0	NA	0	NA	No MOTIFS	206	MAKFKLDKLTGAALLSHPNYKYYKNYVKNHLKAWATNGESLDDVAVWLGLENLQGKMLEAHPNFVFLKKYWTTSTKYHEEGMLKQGVTSYDVWNDLQVYRVKRIVRKNSETYELYKDYVNLIDDYIIDLKNRGFTDNDLPRMTRKDATPEELQEKTFIWTSMRRPEWYVKFSLGLDGLGENALKEAPNFPFYTYYLAAMKAVNHTG
Pcac252365_g17308.t1_1	contig_99_g17308.t1_1	0	NA	0	NA	No MOTIFS	172	MMRRSSLLLVVIAFVAGYVGFINAEKIIQTQVHPSALEVPQSRSLKSTTDKDENLISADEDRAGLASIVARMKALLVRSPTNRGEAMNNVKGANEAIKKVNSIIGRGKTSTELTPAKVKQLETYARSNSDKWWAMAYYITNVLGIGLVVFFVYGTLFLGWRPIGMGGSPRPN
Pcac251616_g399.t1_3	contig_120_g399.t1_3	4	114170199267	1	129	Complete	493	MTSTSLPDTATSSPTNTQLSKAPANAEALPAFEGDNENAAAQKPKTSSSIFPNDLLSSMTPYLTCQRCNSVTFVDLKRVRRKADQLAAAKVGEGEDTTCLYEQVPKCPGCGSTRYLRAGVVSFQEQIEEERNAIKEFERRRVPATALLQRIARGFLGRMEFRRRLVERERYLRKIKRAATKIQTRVRGMQARRRTVIERCLRIIRFMAPQILSYALASRPNEPPVFWYSNTAELSVFYWNYREYVRRSGGKPTLIKVENNVLEITRRVLRREYTLVSRIQARWRGLATRMVFREFKRQKGWLRGIQQSPAVKIQRLVRGVASRRRCQALQVTIKYPAQRKAYRKEMAAREKQTKALAFRQRLMAKYKQQFQINRTTRMIVPKVNVPLNAKKYGADSSDE…
Pcac251616_g6582.t1_7	contig_227_g6582.t1_7	3	156601024	2	541237	Complete	1273	MDMAMSNQLEDDLRRVLRLARAEARANKHKKNSKPQRQVEQRRRHDQYLTGSREERRTLLTAKMQGLSAVYGLDSRSRHLGDCSSKPVLYHRNNETPEDDQVLQQRLDARRTLYKRHFAGAMADSSGRKREMEHVLEGAAREARSSRAKGVGIGAAVLTESQAIYSAGAIENGALMLCAEQAAVMKMLTSKTNPVVVAMAICSEQRDLLPFPCGGCRELLADCGDFPVYLVNALGETEETRSSELFPRARHTEFTQILTKSQHSKSKRPPVRALASSDQTPLEVKDWATDHVLNWLEQDVELPQYRDVFERNNVDGCTLVLLEGSDLQLLLGITHPLHRSKLLTHLDRLRDRELLARGLDYTQLEDYLAVLDIDRVSAVAQLKTTFDRLDADHDGFLDF…
Pcac251616_g2516.t1_3	contig_162_g2516.t1_3	3	46164708	1	55	Complete	977	MFTLLSSLPFAVGQVERAASFELTTADYPTVVRSLADYQSGAAPTRLLRRYDDDEERAIGGGTISELATKFKGGESKLVDKLVNKKAHEVQAAKKLKLYHIEDTLTSSNINKLVNQVKEFNSKNTIKVSLIGTLTTKYGDQAVATALVTAERSTKSSSIVEQIRTLRSEQLVRWKKDGKSVTGVSTLLNFGNNRDLGQKFQVLDDYVTLVKKSDETLLRALIKGVGGEEKLGSVLYAARTNSATMEKATKFENSLITKWEGEHQLPANVFQWLKLYENVDDAFSADNLNRFMKYVEKYNVNEPNNKKPVIELYTNAFGDAAVVNKLVSAMNDPATSTAVKKLQAQQVKGWIKNEKSVDDVLAMLKIDIKERSSIVNQKVDLLEQFVAVKGADQNVIKTL…
Pcac251616_g12585.t1_7	contig_336_g12585.t1_7	2	491144	4	606749581370	Complete	1538	MRVGFVFALVVVTLIACFNGLASAEGAVVANNQRLDSINGLISRDITRRNLRATATTNGEERGWATSFTEKIGNLFKSNPGLSQKVETLQKNPTLVKNLEKATFTQKGSSKVRAWFMNMYNNSSKRDKFFILATLIMFPIGSTGMEDVEVIDASNNEVDKDLLLGELSLTIPPLETSPTSRNKSETSPRSPKRSPVKQHANLLNIDPSSTLAAISARLAVVIPPAESEIARINREVLAAMANRVWNAKNQGNSPRSPGGRQESDQPAPVSDSTLSSSPTSKGGMTPALYDSVISEEWVNRHLETCGAFLLPASDIVKSPTVDELDLDPEAFAFRKGGDGGPLGRAGMDRYSLYQMGMPKDLVDRLYRALYVYTNGFHNIINEIAAHCPPRFEKHVSSNA…
Pcac251616_g5955.t1_8	contig_212_g5955.t1_8	2	84476	3	82111500	Complete	1098	MLFARETPKAQNSKTRQEAESVSEIILVMQTPQRARGEGDGGGGTPMTPTRDNSTLLREQEAERERLRMDNFNQALRINFLEERLLRMKQGTDFASEDLESELAQLRITLEERDHELRQRNFSMIRATEAIDMLNAQLHEAQAAAARAREEAQRDAEAQLHQHLEQRGGVDAETAERWRAELDTALHNQQQSQLKVHELDLELQSQREAVAALTSQLQELQDVRTREQRDMELRTQREQQNLQQVEIANVKISAEMEHWKVVSTQREEQIAALQLQVETMRQEKQALDARYQAKLKRMEEQVQHQMEQLQRESENYRAEHTRLLTDREKTHFDKERLAMENESIKQERARLQAEIERMAKERQQLAGESERLRLQNVKLTAACEEQTKSLDSFKNDREA…
Pcac251616_g15424.t1_6	contig_6_g15424.t1_6	2	731468	2	1121465	Complete	1679	MADPDWEGDNWSSYPDAAAYESSCTQQDAGYDSNEYWRVDADVYRIFLELAPDFQGESVEIGELPELCRQVGRPLRDEHEQFPLMQELDTTNSMIILRHNFVTWLLDEIHAEERAKAPRLIPVATPAWEEVVQEVSEADLVLGNKSTVFYYNTITGESIWELPSLISCLWNHLKTQEKNHQELQISRDGIPDFLNENNDDTREMLQQLRELFVRYDDDKSGYLDPTEFEDLCVHVGQSINGREGLLDLMQQVDPYSSPVSDQPVVSWEALKYYWVVNAPFQRRTRLGEVKYSSWERVDLLNRRTTPALYRHTTTLQERWSHPAMEQRVADRLNHLFPSTKMDWTQKIDLFLDVQWQQAEATQVKKRLWNLETCWRVFTQFEHQMSRKQHVQAVVTHLQS…
Pcac251616_g2432.t1_7	contig_162_g2432.t1_7	2	771116	1	108	Complete	1762	MTDVPEEATAELAPAARPISGDSVPQRRVLYARKGVGSTQRRAGRRALAVPNWFDLPVQLPESHPVAARIQHNTLSRSLREWTAKSRDDGTQFATPKVSRLGSREEEEERKVRKMGAMVLKSAMRRRQHTRVRKLDGLGHMDRKNRLREKLWKDLSRFGLWPMAGPGDVHDQQSVENTVDAIWNQWQENAAKTPLSGVVSGSNGWRFDIGDGVMLDVGDDASGVFLTGVPSMPSSATPEAAGTESDVTSSRRRSSVFTDGGGFEAPEEEDNNEEEEGLSSDIGFSAARLQAKVQTPGLKRRKRLTDLHHYVETQLQKRLFRSWDTIEIAFTGSGDMTVNQIVKFLQHSDVQLGGNDAAKVKKILEDHVTAVQAAQEESNEEGAEEDHFIRGRTKSKAVL…
Pcac251616_g2515.t1_2	contig_162_g2515.t1_2	2	50168	1	59	Complete	477	MIRIYSVVLLVAAVLLAKVERAASFELTTADYPTVVRSLADYQSGAAPTRLLRRYDDDEERAIGGGTISELATKFKGGASKLVDKLVNKKAHEVQAAKKLKLYHIEDTLTSSNINKLVNQVKEFNSKNTIKVSLIGTLTTKYGDQAVATALVTAERSTKSSSIVEQIRTLRSEQLVRWKKDSKSVTGVSTLLNFGNNRDLGQKFQVLDDYVTLVKKSDETLLRALIKGVGGEEKLGSVLYAARTNSATMEKATKFENSLITKWEGEHQLPANVFQWLKLYENVDDAFSADNLNRFMKYVEKYNVNEPNNKKPVIELYTNAFGDAAVVNKLVSAMNDPATSTAVKKLQAQQVKGWIKNEKSVDDVLAMLKIDIKERSSIVNQKVDLLEQFVAVKGADQNV…
Pcac251616_g6112.t1_5	contig_214_g6112.t1_5	2	103269	1	124	Complete	452	MTRRGVPGRGRSRYPRARCRGNHSNDPPSAPVSLQQGPICGECQALCPPKEEAERARTQELSRFERPTANAQALVPVKKYRRAAAGRDVWDPLELRPALVLLRTLRHLFSTVLPWPQSGFDAWEERGSTQAAEFLAVYHFINDRIRSVRQDFTVQRIEDASLVTALQQAARFYLLAGLRSVQLLDNVKNQQDWSDKLNDEQLASALSQLQVLYSMHELAGFSHEDVPELKDAGEFIAYDLLLHADMPQDVAWMLLKLSSKLRGRPPVQRALRAFIALQTDDFHAFFVQFNAMTMLERAASLRHFSKIWTRSLHMINKGVGKQDRFPLEELARWMCLADPQTEGEGGELAERLCNALNIQTQRHSPRPPTRTNNTDVADSWEIVDQISDQVASLTMTKPS…
Pcac251616_g6274.t1_1	contig_227_g6274.t1_1	2	54150	1	74	Complete	171	MRLLLWALLATLVIVLSSCEAASVDTNKPLQRAQYSKLTSRGLAVDNTLDHDKRFLRGESKIQNLTGGDRDEAEERGVAQKIVEKTKGLAKNTVEALKRLKARYLKWEAKILERRFEELAKEGKSYADVKDQWSTLLYSGWWSTPPGFKRFLRFYDAWLRKNNYKHLAKQN
Pcac251616_g7135.t1_8	contig_24_g7135.t1_8	2	22,70	1	92	Complete	98	MVAVVEARVILDDTADLLDSHRDLRRHRLHRALVLAVRETHEDPALGSEVGLDVTAIGGVARDAVEEEDRQLRLGNGACGGNRGGSGGHCDEERSDRH
Pcac251616_g7479.t1_8	contig_244_g7479.t1_8	2	441133	1	52	Complete	1784	MRIFSVVLAAALLANAATAAKSHQITPVQGLVHSRMDNWHDTKRLLRAVDSEERGFSAPNVEMLQGWFKKGLISDEAVGLLSLGNKADDLLTGSLLNAWVSYINVFNKENPSKKMKMISTLTARFGDEALSTMVETAKRIPKTEAIATQVQAKQIKNWMKAGETPDDVFELLKLNTAKSLLFDRPPVNTWLKYMDEFTQSNAGSQFSTIATLRKIYTDDELAEMIIVAAKNSKTSDAGKRVETELLRTWFNEMKTPTDILRLLNRRKPGQTSLAPIWAKYSDLFNKVDPRFKTDMLEDWLKKGLITEDTFKLLTLGNAADDLLNGSMLSAWVTYIKVFNQENPTQKMSLLATLTARFGDEAVSTMVETAKRAPKTKDIASKVQAEQIQNWKKLGKNPDD…
Pcac251616_g11065.t1_16	contig_306_g11065.t1_16	2	94596	1	113	Complete	1706	MRLRLKTGDFVYHEDPRLTRELDEFCDVDSMHTPKGPVILLGESGMGKSAFLANWLVRRKKMFQNWQSSYPEFIFSHVVGCSRQSCSVSNLLERILREIKEYFELNKEIPDVEERLSWQFPRFLEAASKKGRVILVVDGLHRLHTNNGESILKWVPLAFPPNVRIIFSGTLNYPTAKLSKVLNVGAGAAHTIPRGDDECGVGGDFYEKTSLSAQMIERIKMEAGRRNWKLIHVLPLAEEDRRRIVKKFISKNRDISYQDHSGSLRKAGLQLFEIQQNAIVGVPMSASPHFLKNFLTCLLWAVKEGFNIHTVFESWLAADSVAQLLESVLRSMEIGYTPDQVSTDDAMEFLSEFDGEDNISADTASAVSSRKSSVVVGDPGRKHSLHQDDGRTKIELARA…
Pcac251616_g12287.t1_5	contig_326_g12287.t1_5	2	81186	1	109	Complete	998	MSQSPLRSVFERQSPDAAGMVSSLTQKGTKETRAAEALAMKDEQLKILGSQNAQLLTSLNAMDDEIGTLKMNKLRLEEENRSLRDQNFELQSKARAAETTLIKAQTGIEERETQVRVLTDHNTELLRLLEHEEAQSSSLASRTTQLKSDLEALETRYASLLASAKAHEEIATRATREGQMRAEEVRLLRNESDQLRACNVELKMKTQVELEALQEQLRVRKEKQYQLLEKLQQLEEAKRQSDDQLAAVEDKARKLHARNQELETQVQLEAKAKRAQIDANKNFFIENGNLQRDKYELQTRFDKAEQERSRMEAENRDSADQLREMAEKVFQLLERLKLAELGKTKAIDGLKQKEIELLALKKKNARLLKEGTQEGKARVKSELDKKVLLEQLQALKKHN…
Pcac251616_g16198.t1_1	contig_76_g16198.t1_1	2	41,94	1	54	Complete	124	MRLPTILLAVSLFASGNAITTVKLPRVLPPNLLQDAQKEGRLLRTSVILNEDDEERAPLASLMKHDDEVAAIKQLASEFKDLNKIHHEALDVIRVLRKRDMTEEEATYVGNLYAKYLQDPKAYH
Pcac251616_g16752.t1_1	contig_93_g16752.t1_1	2	96172	1	103	Complete	206	MGAYKYLEELWKRKQSDVLRFLLRVRAWEYRQLPVIHRVTGPTRVDKARRLGYKAKQGYVIVRVAVRRGGRKRPNSKGIVYGKPKHHGINELKFERNLRSVAEERAGNKFTNLRVLNSYWVNQDATYKYFEIIMVDHSHKVIRRDPRINWIANAVHKGRQQRGLTSAGRQGRGLRKRGHRANKIIGSSFRQNWKRRNTLSLRRYRS
Pcac251616_g1207.t1_1	contig_146_g1207.t1_1	2	116133	1	68	Complete	139	MRMSQVLLVFLVTLLVSCEATAAQNQLTIATTNSTATAKALQKFFNEDSKQNQNNGFLKVVTLSSSEEERASTSTGAITAGEGARVAAGTTVVANDEPLGETVTVTVYNNNGLWQRFLRWWNRLFHVSSSSTRLLREKV
Pcac251616_g10148.t1_2	contig_286_g10148.t1_2	2	92409	1	425	Complete	489	MTERRKADLKAEEDAAAAMKEAEKKEKEAAEEKKKTEEKETKEREMEILRLIPMQGKLLTCSADIDSVLEQLEGAAISTQGGNESTANAEIRALRSQTQRKIQEIEARMLAAPSKKEEGGPNVGISWRNIDWAQDNIKTDLITSTGQDGDEEPEDAVIDVEPAEREAPFEEVLQRQVLEKLDLTMLKLRHVLSIGTKEAAEEMKTQQREQEEQERKHEQQQVEDERKQRELDDAETARRRVMGLTSIEDVEGWIDEGQSLQDRLWLNQSLNRLMASMEHPMGAEDSGNPYFNSVSQDQNEDQFDRLAKTGEPREDLFRTQNKSYGKRSGRRQMETKIVQEPHKLPTSTPSTRLSTKMHIRFVALLVAAAILSSFDNVSAATVGQKITPMTATSVDVAQR…
Pcac251616_g7725.t1_2	contig_247_g7725.t1_2	1	86	15	119, 172, 191, 202, 223, 239, 260, 282, 296, 304, 310, 331, 347, 356, 506	Complete	661	MYSSYWKPNDGRESNVLTDHEALHRDEATHKAMQSDETTLRPLDLETIMSSKAAVKFWYLHRPKTMAYVHKNATVIQSLGRAFAVRKLREKHGAEYMAELARQDQARRDADTLKELSAEERAAKELDDAAYDARVEESRRKRREQIEAERRAEEELRMKMAAEASERRRLEEERKTAALAAKEEAERLAEEERIRKEKEAEEERSRQAEEAARLEELRLIEEEERRAAEDAEAARKAEEERLAAEEAARLAELEAIHAEEERLAAEEAVRLEVEAAARREEEERLAEEKRLLEEEEERLRLEEEERLAEEERIRNEEEEAAFLAVQAREEEERIAREAEEVRIREEEERRAREEAEERERKLAEAALAAKLAQEEAERLRLERIQQEKNEKYEQSLSRD…
Pcac251616_g743.t1_5	contig_133_g743.t1_5	1	74	2	23,98	Complete	340	MQDLGRLRLNDIRKLLVSLLKGEERLIASGATQQFRYEEDSYRRGDARNRSEGRSEQGRSNRRERRAYDRGDRRELREQDRLRKDTRRAPRVTFAEAEERDWVTDLNGHRPNTPQVNTRRDVWSDSEDDVSGAGDIESCCSDEAHGSADFSMQKNRPPAETHALWVRRTEKLIPTLLSNRRGDLGFAAEQSKPTKKRHASRSPHREALETEKISNDLDRQQEDFQAAQRVQGRPTTGSHLPGHDGSPACEGGAPHPREYWLPEPSSVAELYLEQLVAPRGLIGGHTCKGAYERTLVQRDPLFTETIEAARCVLLAPHRIPLKEFTTRRKKPENRGGLHPV
Pcac251616_g429.t1_2	contig_120_g429.t1_2	1	43	1	63	Complete	132	MRLSQVLVVAAASFLFASEAIAVTMDSNQAKISTVARGGPSKRLLRSYSKPVEDDSDDLDDSEERTGNGLAALATRWGYTVDDITAGIVKLNEKQLKKWQAVLNENIKQRKSEKIKEFNDAWRARHNIGRRV
Pcac251616_g524.t1_1	contig_128_g524.t1_1	1	34	1	52	Complete	348	MRVLQLIALIALAASVATESDARVLAADHKQTKRSLRQYDPEELGEVNSKNEERVSTGIIDDVVTKAGGLVDDVMGKVDDVAGKAGQAGKASSKLKELVTKNMGKLEDMAAHSSLVERLSGRYKYADKLSLSALKQLDEIEKVRLVDIEKGIKGTKTTANGMRRDITTFEGMKTAPKKYLESHVGRNQQRFGKDGSRLLSANVVTRLNEKGEKQILLISSSNPKKGDFLLPKGGWDKGENIKKAALREVIEEGGVGGQLAHGLGKVKLQEGTDKYTYYAYLMKSSTVYDDWSESIRYRLWVSMDDAMEMLAGRPQMAEVVRRAKHVDDKIAAGTLPELNAGLAKVKLD
Pcac251616_g541.t1_1	contig_128_g541.t1_1	1	49	1	65	Complete	188	MKASASMRQARALAVLIAVTLLVACEAFSMDPASDKMSKVSSPTSQVQRLLRTRHTTNTGNAESEERSLTFEDMMGMMTAMKSKEAYASELGIATKMDDFINKHAPDIEIFKGSEDFKKYQAYMNFLNVMQHNEDYGRLVRMIKDGNIDEKLFKALLAKIKNVNPKSKPSRWKLVKQISKLVTLKIKK
Pcac251616_g566.t1_1	contig_128_g566.t1_1	1	20	1	36	Complete	115	MTTDSNQIFNVAPPTNPSQRLLRAHHIAIQVDADSEERSLAPKEMNEMMKKLTTKEAYASELGILDKINSNLNGGALMRFMQTHEYQKYRAYMNYLNAMQHDKKYAKLVAKIKGK
Pcac251616_g734.t1_2	contig_133_g734.t1_2	1	15	1	28	Complete	89	MKTSGVGDNGVSANRFLRMQGTSEYDDEERGRFKDVIDKAVGKAKRLATYNKWIFSDKPPEWVALNRPDFAKGYKKFWENRLVRGGKYN
Pcac251616_g801.t1_2	contig_133_g801.t1_2	1	51	1	72	Complete	140	MRLNLVVLAAVITLVSRYTAVSTASPTNQINLSNLNQAVDTIQNHAGDGNRFLRSAKIVDDSDDDDIDSDDEERGGKTWAEKFAKWHERGESADDVYGRFALEPVVRKAYKYGQIGELNKNEYYRKWAAYSAYLKDKGLN
Pcac251616_g860.t1_1	contig_133_g860.t1_1	1	49	1	65	Complete	184	MRVRTILLAVTAAVLASASGASTFHLSKTASTDLEHSSVATQSAFKPQRRLRKHDSKVDLESDDEERANSTWLSDMLVGFKRMINKVDDMDDKAAGMINKVDDMDDKAAEMIKGKTPVEAEKIYHKLLESLVPNLQVLERKGITPESLKNHAKFKDLSKNEGEYLEQFYKTYWETLQRLKNVET
Pcac251616_g940.t1_2	contig_133_g940.t1_2	1	50	1	70	Complete	142	MRLSYFLLVVATTLLASGSAATASGRLMDVSAMESPELTGMGQAIGSEKRSLRYHGNDDRADEEEDEEDEERKGTNIYATEKLNEMLASVKRAQNGDDGGLEKVYKRFAKWKKANYNPYSPPAAVDQEKYLKLRQAYRNWAY
Pcac251616_g942.t1_2	contig_133_g942.t1_2	1	50	1	70	Complete	142	MRLSYFLLVVATTLLASGSAATASGRLMDVSAMESPELTGMGQAIGSEKRSLRYHGNDDRADEEEDEEDEERKGTNIYATEKLNEMLASVKRAQNGDDGGLEKVYKRFAKWKKANYNPYSPPAAVDQEKYLKLRQAYRNWAY
Pcac251616_g944.t1_2	contig_133_g944.t1_2	1	50	1	70	Complete	142	MRLSYFLLVVATTLLASGSAATASGRLMDVSAMESPELTGMGQAIGSEKRSLRYHGNDDRADEEEDEEDEERKGTNIYATEKLNEMLASVKRAQNGDDGGLEKVYKRFAKWKKANYNPYSPPAAVDQEKYLKLRQAYRNWAY
Pcac251616_g1508.t1_3	contig_146_g1508.t1_3	1	37	1	74	Complete	367	MAELKYALQAMQTEEAKRARQREHVKNSYYRKQNMLRALRQEAKELELEYSHTLRLKQQQMEWREVAGALGSDEERNYSEKLVEQYMQLSIKKQQLVQENKELALLGSKFVKFQLKTQHLLDSEPKVTLEPPPITVTDVALEPLTVSKCHQISSQAFKEIKKFMADKSYLTTGLELFGWREQRREASDHVKFTLKKRFIGSNPLGMSTRAWRVVSSPRGLAGLYSSAMHLSMKVLQVVDDHNVIMYRVITNTSTKEAVQSLFLVSRFQMDSGYVILFRSVDRNRLRKIRPDGTIGDWDGGKQDKWLDMFTWTLFEDEPENENAVVFSYGGIVYSTLAVTTRVWMLEILSLALRWENKVVGPTLMLSG
Pcac251616_g1887.t1_2	contig_148_g1887.t1_2	1	43	1	49	Complete	910	MHLRYALLLVVTTLLVGVGASWASDLPGVFQLFNGEMNGFSSRLLRLREERGVPTSSIENFKSLFTSLKISDETLQRWLKNGKTADKLFIRLKLGSAKSEMLNKPQFATWVKNVDELSATRPDTKISTISTLKAYYGDEALSQMIIAAQKNPKTQQLADELQTRQLQYWLDNKKTPADVFKLLELSKAGDNLLDNPQVSTWLSYVADFKKKTPRKSQESIPILTTHYGDEALSKILLEAKQTPILALNKAGDKLLDNPQFATWLSYVDDFNWKDPRISRISVMARYYGDETLTKMLFEAMKTPSTANIAAKFHEEQIQLWLNTQKSPGDVFKFLSLNKADEKLFDNPQFMTWVKYVDDLSKGYSDKKTTVMSVLATHYNNDGLVKLLESARNAPRSSKL…
Pcac251616_g1951.t1_2	contig_148_g1951.t1_2	1	50	1	71	Complete	171	MRLSSTLVIVAATIAFASCEGASIINEHDRFSPVKISPVNYAPTTSDGNRFLRAHEETSDRDKSKEGDADEERHLSKLKRTFSEKLPTEAIAKLTRSKSLVDLSKLDDAAYLRAIDGNNNVLFKRIEDMGFNPETMLKKMIDHQGHSDDLLLKDFSKYWVQKYPDWKPKTS
Pcac251616_g1967.t1_1	contig_148_g1967.t1_1	1	54	1	67	Complete	160	MRPSYIVVAAASILSAHHDTLTASAANDVALTGVVSLGFLQLVGADQRISDEPRFLRGNKIAEGDNEERRFAENSKDLVNKLLKTNSFSALKNTDSLVVLKKAEALSDDHMKGVFKFASNAGMRPADLNKILKELPEADDAIRAVAVKEYTSYLKKIERL
Pcac251616_g1978.t1_1	contig_148_g1978.t1_1	1	20	1	33	Complete	133	MSLGFLHLVGADQSISDQSRLLRRNTIAEGDNEERGIADVVEQLMAKNLVDKLFRTNSFSAFEKTTNLGVLKKAEAAADVKMKSMLKTADEAGMRPKDMATKLNDFPDVDDALRSAALQQYTNYLQTIDKVVD
Pcac251616_g2094.t1_2	contig_148_g2094.t1_2	1	40	1	54	Complete	150	MAAILLSHSGVSAAPSDSSQNKLVAVNGAKAVKSTGTAERFLRRYAESDTRDNEERQWIALNTRIIDMLFGTSEKIVDPKLVDVLLGGTKIKAELDAALTRGERQVQVFEHWHAQDIKPRAITELLNIHPALEKRAASEFITKKERVGLM
Pcac251616_g2110.t1_1	contig_148_g2110.t1_1	1	45	1	59	Complete	181	MRFCYALVATTVALLAHIKVSSAEQTKLAAVNGPKTIETTGANKRLLRQFTDLDTEDSEERVEGAIVLNSAKKIDDLFGIKEVNKILDPKLADISLNGKKFGDGLSKKTLDEALTGNFAQKTNVFARWRANNVDPETVAKLLTSHPAIEKKYRFVYVAYKSYMETAAAKRLSGIKRKRGDN
Pcac251616_g2111.t1_1	contig_148_g2111.t1_1	1	51	1	79	Complete	164	MRLTYVLVLLEAAVIATLYATDASDVTLSGLNMANAVVLANDQENFGNHRRFLRTYKEDVATADDEDDHDQDKKNDDEEERMFSGWKDKLKAAGTIVFDSAGNTFFKLRNTNGNLQKIATLIQLAFLLPPRQSVNHRRDGAMDPLLLVLADWLAVPVRFFRLLV
Pcac251616_g2176.t1_1	contig_150_g2176.t1_1	1	38	1	53	Complete	135	MKRCYILAVLAVAFLAIGEAVVTSGYRNRKLAENRSQRLLRTAGTTPVDATDEERGFQAILLGRLSNLATKARLPKTAKNLQFRAWLKAKWDPNRLYEHFGFTGKELAVVRKDPNYDVWLEYSKIWLAKGGRYMA
Pcac251616_g3196.t1_4	contig_178_g3196.t1_4	1	56	1	64	Complete	290	MRLSVILLAVSALALLENGSALSASVDVDEGTMVSKMAPAEAELLRVGLSNGDKKRFLRNHDDEERLAGANMFNIKKLEEALNNAGYANTLFQRWKRHGVDEAKVSRKFKNMGISTDTNAQELAQSYRTWLSAHAANIDPKLFDKAMIYGTLEDVTRAKELFGKWKSYGLESDNVFKKFQTMGVRNDNDLYKVYLNYVAWLNTHHPLKETKLTSAQEFLFHPSRIKRAKSDSAFAENLFAKWKDSGLDELPVYNRLRKMGLGKDNAIYDMYRNYVFWLDKHFPLPAIATT
Pcac251616_g3331.t1_1	contig_178_g3331.t1_1	1	41	1	50	Complete	132	MRFLLAAAVAVIALVSSPTAAVAETSNGVNLVNDNNQVFARSLRSHTDREERSIAEILEEDEDEEDRAVWTVNYRTWYMAKLTPTQVKTVLGVSQTEMNNVAKQLQRLYLGYYSFYTEMERKKEEKKRLATP
Pcac251616_g3332.t1_1	contig_178_g3332.t1_1	1	55	1	85	Complete	159	MRLGYLLLVAIAGLLACGDAGVAVSESKSLKLTAHGNLAAREHVGDLTVNCNNKRALRIQSGLEAEDSSDDPASTKGLADSDDEEERDLIISTMDRPKYWRWFRAGMTPYDVQQVLGLTGVRRLWKPIKRRVYKGYVVFYTEKCHEEKYRDFCKKHADT
Pcac251616_g3335.t1_2	contig_178_g3335.t1_2	1	51	1	87	Complete	160	MRLSYFVAVTFTGLLACAAASDSAKTVTASNDQVLSNRELIDTGANDNEKRFLRANQDTDDESEDSKTAKEAADSTKEEAESEDSDEERFSLIQTSNTPRYYWWFQNEMTPRDVRKELGLRSDSIKLVKRSIYKGYVKYYDTHCTYYENRKKAFCKAEEY
Pcac251616_g3354.t1_2	contig_178_g3354.t1_2	1	53	1	66	Complete	180	MICVIHVAGILVSATALLTFDLSEATNAQQGMISKLAAPDVVHSTDALASDKRYLRSHDYDEDDEEERAGGANAFDKAKLQKMLDNINYAYKKFAKWSTRGWSSGDVHDSVPKQLYNQYYNYRKDAGHASNLVPQLQPRHGQHYPLLLSYMREAIPQEPLGKQQIHVMVKSFFGTLITTT
Pcac251616_g3427.t1_1	contig_178_g3427.t1_1	1	58	1	70	Complete	184	MRHLVVMLALVVFVTSVGVASTAVENKLVTPESAVGSPDILVLARLHTEAQHDAPCVRFLRTHKSTENSEERAADNVLKALQLHKSGNALLNNPQLSVWMGYMNLFNKVNPTKKTSMVAALTAHYGDQGLTRIIEAAKKVPTTSTMAKHLQTEQIQRWMADKKTPEALESEQVSAVCLDIFRPF
Pcac251616_g3430.t1_4	contig_178_g3430.t1_4	1	14	1	20	Complete	33	MLRINERLGKLERRALRLSEERLLQLMARRAGE
Pcac251616_g3540.t1_1	contig_180_g3540.t1_1	1	54	1	73	Complete	129	MRVLYLVLVATVADLVHSPASAFLTTTAADTKQTVTSLLAPGLVGGQNKDLNMRSLRTHPMEDDNVEDSHNDEERGISDMASWLKYKAGKMNPKQLYKYLGLEGLGEKAREHPNFLKYLKKSAQWRNNQ
Pcac251616_g3541.t1_1	contig_180_g3541.t1_1	1	54	1	73	Complete	129	MRVLYLVLVATVADLVHSPASAFLTTTAADTKQTVTSLLAPGLVGGQNKDLNMRSLRTHPMEDDNVEDSHNDEERGISDMASWLKYKAGKMNPKQLYKYLGLEGLGEKAREHPNFLKYLKKSAQWRNNQ
Pcac251616_g3629.t1_2	contig_182_g3629.t1_2	1	57	1	74	Complete	198	MRLPYVLLLAVCVVIVSCDALSAFDYEQEAAATQNAQLPGSPGFLAAAQPHDTSGKRLLRSEFVPADDAVDDEEERGIPGLSKLKDVVQKGKTKVNDQVLWRNYRSMLKTGFSDRGITEAWINQGKTSAKIFDRWIRLGKSERQAAKNLLNEGKSPEELFTVLKSRGMSIEGIWNVWSGAGLEKAQLSAILTKLAAKN
Pcac251616_g3737.t1_1	contig_182_g3737.t1_1	1	52	1	65	Complete	326	MRFSCLVLLILVSLIATSDAATRLVGSKLSTSGFPPSIRSLALSRNDPAEKRLLRSNSVEKVDREERAITIPGLSKIVEWIKAFILKIKLSFNEGKQLSAWLKEKKTPEDVFKLLKLDTGTKNLLANPNLKTWSVFMVLYNKENPTKMVTMLGVLTKTYGGEAVAKMIEAARASPKTRGIANRLQNLQLNAWAQNGLTPDIVFQMMKVGEGGVDKLMSNQGLNVWFYFFNQMNNYNPYRQIDIIKKLLTVYDDIPLAKAFEAATQVKTTEFMGKKLQQAQFKKWLADGVEPSTIFKSLNLDNVKWTADPNAGVYREYKIFYHLNTK
Pcac251616_g3936.t1_1	contig_186_g3936.t1_1	1	42	1	55	Complete	233	MELYHVVLVVAALLFASADISSATRASKSKPTRVLQKTHTTRLLRTYNTGVEEDEERGISMTIPGLEKVSKAFTSSKTKKLQGLLTADESLGNAFQKLGLSKMLIANPQTGLIETKMVVKFLSSRNYKVWSQHAAKLNKNDPDTAMLTALTDALGEKEVAIMILLGKHSSASSTAKKLETAQFNKWFATGKFTPDGALENVLKVKRSKIHRNPREKMIWGDYMKYVRNRVLNH
Pcac251616_g4750.t1_3	contig_188_g4750.t1_3	1	64	1	86	Complete	124	MLDHRELSERAEMALDFDLRLCASGAVCVCMRSDVGLAPTLPARRPQDVQHPSSCAELHFLLHRRLRVLLAAPVAVVHVRILPFDEERHVELEGRCTGAPSAGHLPYFVQGLLGLCNLVRSEQH
Pcac251616_g4793.t1_3	contig_188_g4793.t1_3	1	83	1	88	Complete	386	MTTAIDHGDGGLVELAMPPSAQLELAAQHDRYRQLLRSFLAWKRRAQTQCERRKRVAAACRVGAVFCQRLFWTKWRAFVAERRQLRREERTGNVQADAENQSQQEEKLDNGECIDLHNEETSAATPSSDEDIDQNKSKAKFLLGRRQLYKRWRLSIKKNEENSEARRVRSLHAIRRWRRFARMKKDRDALQQQAYFFLYYWLLKRSLNQLGRYALIKKRERTLIVKIVKANRHCLLVKTMQQWRLRLLSHQTFSLWRVYVRRRRHQALLYRPIADTLTRKTHRRLLQFTFGIWEKKHARNQAQHALVRILDRHFVVIKSVRFGEYGTHGVLEHEKRNCGSSKDAVQCVTTIYLFYVKDSMGSEHGIPSDNVHLIEWTLCKTQLILE
Pcac251616_g4855.t1_2	contig_188_g4855.t1_2	1	43	1	53	Complete	214	MPLIMRPYKTLLLALAFLFTLQCHLLASADSLDFASNNQNGIRSLRTAETNGEERGLIDGLRSELSIMKLNWAARQKMSPEEKFIAKKAKELSKLENNLAKTTGKLNAKAAKAQQKLDEQAIKAEQKLAAKKAKAQQQLEVLQEKEIAKLAKQAAKEDKTYNQWLLANKTPEDIYKKFKFEKDAKKGIDPTTNANFKHYENYLYIYYARYPNLK
Pcac251616_g4999.t1_3	contig_188_g4999.t1_3	1	54	1	74	Complete	145	MRFIYLLFVATAISGSTCNASVTVLGDVQAKMSAYTSTDSFLPARDVDASTATRFLRTNDEEDAPEEDDEDFSEERGRASDRIAHWVAMGYNDDIPGLIKATQGYGNNYVYRKAFKRFLDKYAPDRLHSKYLLDAGIHHRLPEPK
Pcac251616_g5050.t1_1	contig_188_g5050.t1_1	1	46	1	62	Complete	161	MRVLYVALVAAATLLASGEATTTSDPTKITSAQAMASMDAIQTNRRFLRTQKAIEKYDEEEEERALPNSLATLDDLMKLEDLFKAKNAQVKVKKQLFINKGKALFDRMHEYPKVKKAVFVEIAERPDGKWLKSVWQSYLWQKMLNYDKAEAAILKARPNAS
Pcac251616_g5305.t1_3	contig_202_g5305.t1_3	1	54	1	74	Complete	145	MRFIYLLFVATAISGSTCNASVTVLGDVQAKMSAYTSTDSFLPARDVDASTATRFLRTNDEEDAPEEDDEDFSEERGRASDRIAHWVAMGYNDDIPGLIKATQGYGNNDVYRKAFKRFLDKYAPDRLHSKYLLDAGIHHRLPEPK
Pcac251616_g5368.t1_2	contig_205_g5368.t1_2	1	71	1	81	Complete	96	MKPSVGSKWKIDRQAISHGCVRGDWGEAEDDEVGLDYEDIKEHLKWMPIRGNSTGVTDRNVQRLRKMQRERELREELGEKEERKQRCPCLTTSDVL
Pcac251616_g5492.t1_2	contig_206_g5492.t1_2	1	48	1	66	Complete	357	MRVLSILVMLISAASVTTTSGNVGAAKIELDVERLPRELGADHQHIKRSLRQHDFNAESEIEPEDEERGGLGNVDDLITKIDDAVGMTGKVDDVVGKAEKMDDVVVKAEKLAPAMRWKTAVKETTERLGLVKQLSQDYKVADRLSLPTLRKLKRVKDLRAKDLLKFNKDTGGGMRRKIEPFEGIKIPPKQYLESHVGRELQRYDKDGNRLLSAAVIGDGDYVLLISSSKRPHDWVIPKGGWDKGEGIEVSALREVIEEAGIHARLNHRLGEIKYHDGKKGYGFLPFTMRTVERFDDWAESGRYRIFVSNTDAQILVENRPWMVVILKEADTTNGLVKRGELPQRDPALEKFELDMTY
Pcac251616_g5530.t1_3	contig_206_g5530.t1_3	1	53	1	61	Complete	371	MRVLQLIALIALASSCAAASAATDSDTTGVAKIKTGVDVPSRVLAANHKQTKRSLRRYEDEERGIPISDKLDDVVSKVDDVVGVAGKEAKATSKWEALIKKNADKITAIAARAKKLSVKSTQVDEVAEMAARSALVTKLSERYNYADKLSLSALKQLDEIEKVRLVDIEKGIKGTKKTADGMRRKIEPFEGMKTAPEQYLASHVGRDMQRFGKDGSRLLSANVVTRINEKGEKQILLISSSNPKKGDFLLPKGGWDKGENIKKAALREVIEEGGVGGQLAHGLGKVKFQEGADKYTYYAYLMKSSTVYDDWSESIRYRLWVSMDEAIEMLAGRPNMAEVVKRAQHVDNKIKAGILPEVNPGLAKVKLDGTT
Pcac251616_g5540.t1_2	contig_206_g5540.t1_2	1	72	1	90	Complete	376	MVIANHVWTEGIAMLSHFTTCTRRSTHHIGALMRLISLATLIAIVSSCATSSAASNSLTLLSSRAHASNHKRSLRQNDFNELSATEVSNEERNIVKVDKVDDIVTKVDDAFGKMHVQKLPANLNAAVEKAVMTADDIAAVAKKISAKYPKGLSESTMTQIKKVEEQRLKDLATYSKDTADGMRRKIEPFPGIKIAPKEYLGSHIGRDMQRYGNDNARLLSCNVISRPKEQGGGDVLLISSSNPNKNDWLLPKGGWDEGEDIEKAAWREAIEEGGVNGKLTAALGKITFKNKDDKKYRYYAYKMKAKTVYDDWSESVRYRLWVSYEDAIKMLGNREEMVNIVKRAKLADDLANANRLPKEDPRLAALDFLKPTAAIN
Pcac251616_g5542.t1_2	contig_206_g5542.t1_2	1	72	1	90	Complete	376	MVIANHVWTEGIAMLSHFTTCTRRSTHHIGALMRLISLATLIAIVSSCATSSAASNSLTLLSSRAHASNHKRSLRQNDFNELSATEVSNEERNIVKVDKVDDIVTKVDDAFGKMHVQKLPANLNAAVEKAVMTADDIAAVAKKISAKYPKGLSESTMTQIKKVEEQRLKDLATYSKDTADGMRRKIEPFPGIKIAPKEYLGSHIGRDMQRYGNDNARLLSCNVISRPKEQGGGDVLLISSSNPNKNDWLLPKGGWDKGEDIEKAAWREAIEEGGVNGKLTAALGKITFKNKDDKKYRYYAYKMKAKTVYDDWSESVRYRLWVSYEDAIKMLGNREEMVNIVKRAKLADDLANANRLPKEDPRLAALDFLKPTAAVN
Pcac251616_g5870.t1_2	contig_212_g5870.t1_2	1	57	1	76	Complete	163	MRSLLLIVFSTLVVLLATTGAVSPDVPNLEPATKKSGYASTSPVRSLSAEYNVDEKRRLRGDDNSMGMEEFNTDDEERASFMANIVEQAKAYYYGIKVGLNPHTESKWVMRYEDELYDSFYKLRETPASIRALYLDRKGILADRYKGWYDNKNKLAANKLARN
Pcac251616_g6078.t1_13	contig_214_g6078.t1_13	1	107	1	146	Complete	153	MEGYDCVKSLCAGSCRMKEKSARSNTLILLQTSLSCWITSCVEPKWALELSPSAAKVTLQRSSSTLWLPVSQKISIARGSRTSSFQGAMESRTTWTSSMSRLNLARRLLRRRSGSAWKFTRLCTMSSAALYRNSSTTCSVLALPVEERGGGAA
Pcac251616_g6133.t1_2	contig_214_g6133.t1_2	1	48	1	60	Complete	422	MRVHYIALLVGVLAATACADLLRTDSKITTPLVARSPTFDRDGVASKRGLRAHKPSVDNEERGIFDTVDDFVKNLLKEKTGWAPIDNLIENVSLNPKIKEMLQKNTPVDDAFIALEVDKATGNLLDSQQWKDWAVFIIKRNKKDPDESLASALSIKFGLDGASKILATAAKDPKTKEIATKLEEVQLKRWLDYGFKPDQIFNSLNLNEKVDNIFESPQFATWVSFLTAYNKKNTNKKDITELDVLLQHYKEDGLVKLLSSADNANNPRTQKYLDELFPHWLDQPTHPQNIFNMLKLDEAGDGLLTSPLLSKWVEYMKAFNEKYSFAQTGMIKTFTRSYGDEKLATMLQAAAKASDVDTAKIAKNLQEAQFKHWMNNKLTPDDVYKTVLKLESTSSPNAD…
Pcac251616_g6199.t1_2	contig_224_g6199.t1_2	1	55	1	71	Complete	292	MRLHVTYALLAAGIALLASTNIVSAATDAAKNSQIEAPIVIHSPSSRKEIDNAKRFLRATAQTYDGDDNSEERVFATMINGALGKVGSVVETGGAKVVKEVPKLEKYQKWLRAGLNPSQVQSRVNVLSVKKTPLRALSFILRGDDSYQYLKFIVDYNRRQPGSKIPKPASKMQKYELWLYAGLTPSQVRVDVLKKEPWQALRSILRSKDSDQYLKFIVDYKRSQPGSRIPKPASKMQKYELWLHAGLTPTQVRVNILKKAARDVAKHKDARQYAKFNVAYKRRNPSEAVSPF
Pcac251616_g6204.t1_2	contig_226_g6204.t1_2	1	55	1	71	Complete	227	MRLHVTYALLAAGIALLASTNIVSAATDAAKNSQIEAPIVVHSPSSRKEIDNAKRFLRATAPTYDGDDNSEERMVATMINGALGKMGSVVETGGAKVVKEVPKLEKYQKWLKTGLSPSQVRVDVLKKEPWQALRSILRGDDSYQYLKFIVDYNRRQPGSKIPKPASKMQKYELWLYAGLSPSQVRVDILKKAPHMKLEVLAEHKDFWQYAKFMVEYKRLNPNALVAI
Pcac251616_g6242.t1_2	contig_226_g6242.t1_2	1	44	1	63	Complete	284	MHFMYLLLVAATVLLSSLVISAKQSTVAEADTQPNSIDVGDAKRFLRSNKWIDDDSTDYAEKEERGTTANMKDAIEKLNRWLDRAKSPGQVRIIKLPKAGYSGEKLDDLAKQYGDAYRARGSVVYQVDEPASLYVHAFLEPKQSAQQPMVELTNTLGEVKSLLKVVLDQSVTCPMAGFCYRDQMFSELMEPNDINNYYDDIEQLFKLGAVDGTPRTPPSVTNPAVPSAVKTTPPAKQTFEVRPDAVFDGRSVGRQPAYNILRSGPPAVKYCNRPSWRSNILYYG
Pcac251616_g6288.t1_2	contig_227_g6288.t1_2	1	48	1	63	Complete	146	MRLSSFLVVVVATLLASCNAASTALRAGNLLPTTETSNQLRSSDIAKRYLRSRKTIDGDTQAEERATDIKRLWDWRYFTKSDLYKMLRNERFRLKMFDKWDDYTMEQIKLRIGEAKLTDERLVGMLVKYIQNYRVYLHNPPIKPQI
Pcac251616_g7089.t1_1	contig_24_g7089.t1_1	1	48	1	68	Complete	147	MRLFNMNLVVLATVLLASGTAVSYADQASVLNVDVVHSSRVLSGEDKRFLRSHQTTGDEGKITEHDDEERGGGQNLFSALKLSDMGKNVNYRDKVFQRWKNYGHTVESVTEKRVPDSLIDAFETYLKLRKNTGKVFGDRRRRIIEPR
Pcac251616_g7106.t1_12	contig_24_g7106.t1_12	1	47	1	85	Complete	131	MKQLEHLLLVFVAIGEGATLALRAHSEDDRERGKRTEKSHLSSHELRVLRVLQQIHTQFQCVGALGDVADDRTSVVHVGERQRQEERVRTARRAVVEARRQTRGKDGKETHKVAVDTRVVHVSSVHNEVKR
Pcac251616_g7207.t1_34	contig_240_g7207.t1_34	1	35	1	42	Complete	59	MLLFLLLLWRERRPACSLHTGVIRLLGLQRLHFRRVLRSRAEERRRCWFGSRRRCPTKE
Pcac251616_g7233.t1_3	contig_244_g7233.t1_3	1	42	1	59	Complete	288	MRSLHFLLVITVGFLASLAVSAAPDSGTPPVNAVQNNRYDSRSLRDGGAAAAHTGEDNEERATIRYGKDLVSDKAATKELLKRLVDSNVPVDIVKEQFLNMPSSMKSFQQLFNHPNWKALDKYVQMVWQKQNHGKTLVYAKIGTKDYSKEKTQEELLKWLVQEKSVKTVGDDLGVWGLARNDPIAHQNRRAFAMYEKWFAVVPTIKTNPEKYSNFGSGYHTKKETEEVLTNWAMSGDPIKKVLQTFKLTGKSASQMAKHENFPALLMYVKLYLDLKPFRDARARRPIS
Pcac251616_g7245.t1_2	contig_244_g7245.t1_2	1	43	1	54	Complete	79	MLGAYLQLVQDRQEAQVSHLEPQGNHKGLHSVFLLSGRCDHSRSLRVIQNQEPEERLWASSSNVSFSQDVEVARLGDEE
Pcac251616_g7442.t1_2	contig_244_g7442.t1_2	1	52	1	65	Complete	465	MHRYSIVLLATALLAYANDASAAITSKTTAADLPADIPPLLTANHNGVPTKRLLRDYGTTNADNEERVGLAGLIQADIKASLRSSQLEKLNKFVTKFNHNKNLENQVSLIAPLSAKYGDDAVARTLVELERNAEYLTPTMTNLVKKLRSEQLTDWLKNGKSVDDVFNLLKLKDDGFKLLHSRKFQVLEDYITMFNREKSADETLVKVLATGFDGDGNLVALLERAKTIVRSFNKANELETALLTKWRSDKLPLMSVWSRLKFSDDVDEALSSGKLSMFSKYVSSNYPNSEKSVLEQFTTKYGEVAVAKALVKAKKNEAMKDFATKLQAWQLEGWLAGQMSADDVFNLLKIKEDGIKFMKSRNLDILGEYITLFNSNKSPTEKTNMFRVVRNGFGGDGDL…
Pcac251616_g7529.t1_1	contig_244_g7529.t1_1	1	48	1	61	Complete	338	MLLYSIALLVATAFLACVDRACVDCNSKPITPSLSAVVESQRTVPTQRFLRAYDPADVDDEERAGVVDAIKAGAANLAESAKLRIFLSKKKSGVDVLNSLKFGDNVADALVSSKVESLKKYIAMFNQKNPDEAISLIGTFTARYGDDAVAKALVSAERRGGSKVAELAKQLRAEQLSFWLDSAMAKTDDGTAMQARKLMNGLLKQWRHENVEPARFMKLLILNNDVEKVLRSGNLGIFDKYIAMFNERNPHTPVSLLAALTSKYGEANLAEAIVSAAKRGDMLAARLQMEQLGGWLRRDMSVNDVFKLLNFKNDGTAFISRTLDTLEDTFCYITEQKE
Pcac251616_g7531.t1_1	contig_244_g7531.t1_1	1	53	1	69	Complete	195	MRLYFIVLLTAAAFLATTKVAAATEAPRTSTLVSPAVVPSKNAAQGGLIARKRRLRSNKAASEDAISTEERGITVTGIENLVKSSSKKAQLKLWLTQKKSTDATFKLLNLERRRNFIFGSKEFLTWANYVTKLKKEDASAAMIDTLLKHYDEGILARLIAGTKTSNAPMMKKTCDRLAGGAVYEMDDSWETSNCC
Pcac251616_g7573.t1_4	contig_244_g7573.t1_4	1	52	1	66	Complete	460	MRLPYVALVAAVALLAVANAVSLTSDAKRNRPEFSPTTRSFAVEQQHVRTQRFLRTYTTERAVSNEERGINFKAAFGVDKIKTVWTDHKLASYLKKGKDGDNVFLKLKLNKAGESILENPKFLAWEKYVTDYNAKPGNKEISMISTLAKHYDDDVLAKILDTASKSPVAHTKRIGSSLQEQQVKFWRDENLYPTDVFARLRLNGKDKLDDILTNPSFFALNRYLVDYNVRKGHSLTMVEVLRRGYGDEAVAKMLQQTATNSKDVKTQEMAVRLQVELFKSWKKIGFNSDTVFTRLGLDHKGVTFENPNFAVWEKYVRNWSGEKTTPFDSLLKKYGENTLATMLVAPREKFGENEVITLLQSQLIQKWLGMIKDPNDVDKMLGIIVHEALYMLHSPTRLP…
Pcac251616_g7587.t1_3	contig_244_g7587.t1_3	1	52	1	60	Complete	503	MRFFPFFVLLVASVLLANGDALEKTTEANTISSYQLLVPTPFSAKYETHATRFLRANDDEERVLPILAPSVSLFTNWVKAMGLKVTDSVRARYWLWRKQSIEGLFKQLKLDGGLNKILANPKFNTWATYVNLYNKKNPGKEVTMAGILTNTYGDLALSRMLEVALNVGNQRKMAAVLAQQQRQGWQSAGKSADDVFVLLKLEQAGGDLFVSPQLNTWYNYVTMLSKNDAKATMASVLRAHYSDEALSKIFQEANPRVSRMRFVRMWLETAVAKNRPKKTPSPDEYFKLLKLDAGVDKLLANPKLETGISYVSKFNAKNPGQETTTIQTLTKFYDDIELAKVLEAAKKLPQTEKIATELQTAQINVWVKKFSPDDVFKMLKLDAGVDKLLTNPNLIIWIT…
Pcac251616_g7594.t1_1	contig_244_g7594.t1_1	1	51	1	66	Complete	276	MGLQYMLVVMLAVVALSVDASLANTESKKTNLNVRLNRVLTDGLSDIGTKRSLRAEKVIEVGNENEERGQVSNIFAKVGRLVKRKKNVDPKVIAKVESARIDSKAMANAVPAIPKELPTVSRMSKEDKTLTKKLNDFVEEKRSLDAVFTSQVMNKWNNGLFSAEGLPMYVRYSEMTAKRGGHDTYGVNLLVTKVGQEKLVKAVNIGLASGDDLAIATADRVRAGLLNKWWKEGRDATDVARFLKGGGVVVPTVNKNVVKLYRDRFNIHKLSPKPSA
Pcac251616_g7603.t1_2	contig_244_g7603.t1_2	1	56	1	61	Complete	404	MTTKSSSGTPFSIVRVSAILAFLACINAASAATTSKGVNVQPRVINFEHNDVSSQRFLRTEERKLGISLSGLEQAASGTKSWAAKLIQKLQLKWWQLRKKTPNDVFTKLKLQQTGPNLFESPGFSKWVAYVTKNSKEPPDMTIFSTLAYHYSDDALAKMLLTAKQGESTNTLATKLEGMQLTNWIHSGKSQDYVFKTLALDQAGTKAFANPQFARWTDFIAQTNTKNPEMAIFSTLGIHYSDDALVKMFAAAKEVDGTKALATKLEGMQLTNWVHAEKSPDYVFKTLALDKMGAKGFENPLFARWTEFITKANTKDPDVAIYTTLGAHYSDEALATMIATATKVESTENLAANLRSLQFEKWVSQGKTPESVNTMLGVATNTDDLTKKVSRDYEKFYGK…
Pcac251616_g7864.t1_3	contig_248_g7864.t1_3	1	50	1	68	Complete	260	MHLSSILLAAAAALLANCDAASTASLTKLSAINVPDAVQQADVAPAKNARFLRSKHHEQDNVKDAEGEERGAAQVNLLDDAAKTLGISDDAFMKWIRSSPALKKAAEVAPVISKSSQKEKEMSLFATQIQRGLDESSDVNFIIGWWKKQNLQPKEALLTVKTKAQESAYDKFLVQFLNGNNAAKPAPQKLSKQAAEVEQKINANKDIKRMVDWWMYSDTGIAAAKASIKGDTGKDAYKLYLAKYMNKKHGLNPGAWGNRR
Pcac251616_g7867.t1_1	contig_248_g7867.t1_1	1	49	1	67	Complete	125	MRLSSIVLVAAAAFLAHCDAAPPASLTKVSAIIVPDAVKSVAAPTNTVRHLRGESQKQTGVVDSVDEERGSVQLSLVDEVVKKLGNSDDAAKKLIASDDKLAKGLATGIDNQLDEAGSIKFLVNW
Pcac251616_g7882.t1_2	contig_248_g7882.t1_2	1	41	1	53	Complete	151	MRLGSIFFAAAAALIISCDAASTATVTSSDAVQPTPAKSVRLLRSVKTGDDSEERTGIQLTSIDDLLAKLKINEAVALKNLDKVDDELMQKLRENPSWSQKIQSWKENDLNPTEVAILLKERPSLSRKDSTEWNAWKIYAAQYLRQVQGLS
Pcac251616_g7918.t1_3	contig_251_g7918.t1_3	1	42	1	55	Complete	460	MRLHGVVLLGVTALLARINASSDAEAATTSFAVAEHGVSTARSLRIGYITKEDDEERMVNVKSLVGADTISRSVSFDTLRAAKSDTVLSQLLIAWKKIPDMEKVATSWQNMQLQTWLESGVSPQKVFKYLMLDDEAGNLFTSPQFKTWLDYSMDFKKANPRADTATVIDTLAAHYSDTALARIIKTAKADPTTKIRGAFFENALLGKWVKDGKSSTYISNMLGRQVTPDDAFKLLSLDKAPDNLFASREYSSWLTYANVFKEENPGAPSKPLIDTLMAHYSDQKLARIIKAAQTNRLSKLRAAQFEKELFAKWVENGKTSTYISNTLGRQVTPDDAFNLLSLDRAADNIFTHSAYDTWLKYAKSFKEENPNVKTDPVIDTLMTNLGDHAVFELIKRAEK…
Pcac251616_g7921.t1_2	contig_251_g7921.t1_2	1	42	1	55	Complete	349	MRLYGVVLLGVTALLARINASSDAEAATTSFAVAEHGVPTARSLRIGYITKEDDEERMVNVKSLVGADTISRSVSFDTLRAAKSDTVLSQLLIAWKKIPDMEKVATSWQNMQLQTWLESGVSPQKVFKYLMLDDEAGNLFTSPQFKTWLDYSMDFKKANPRADTATVIDTLAAHYSDTALARIIKTAKADPTTKIRGAFFENALLGKWVKDGKSSTYISNMLGRQVTPDDAFKLLSLDRAADNIFARSEYSTWLKYAIAFKRENPDVETKSVIGTLLAYHNDENLSRIIKMAEQTSTTKKMAAYIKNALLDEWVKANKAPAYVVNKLGTSSDDRKELLNTYLNKIKALE
Pcac251616_g7922.t1_2	contig_251_g7922.t1_2	1	37	1	48	Complete	308	MRSVALLLAALAFLENLDAPLAVNSITRGQHHTPPLRLLRSGTPSDEEERKAINLPVVNKLKDAAKRTTSKISDTTKIGMMRFQGKTADEAFTLLKLDQAGGNLLERKKFSAWVSYMTMINKDHPKTAMVTTLTARYGDEGLAKMLEAGRKVKATSGIATKLQVAQMKVWLRNEKTMDEIFTILALEKGVDKLITNQGLNALATYIHLYNKQDRGKETSVIKEVMTFYGDEAVSKTLQAAKMVPETHTLATALQTAQFKLWFTEGAKPFQIWKMLNMKKETWMMNPDAQVWRGYLEFYKLQKAATVPK
Pcac251616_g7954.t1_3	contig_251_g7954.t1_3	1	38	1	49	Complete	341	MRLSQVLIAFALLVSCTTSLEAGRRTLASKQHAVDSTRSLRVAQSTFDEERIIPELTKWFRTTYWLNSGKTDEYVKKALGLDNLSGATLKSAPNYVYYEHFLDALEGRVLKSWLAEGKSTKSVWADYKLEDIPTAQLKDNEGFKTYLRYAIMEDNYIFKLKSNDQLVKVDYSGTRAEMNAKVDMWISLKRPNWYVKKMLNLDHRSINAFRNSPNYPRYERFEDAMQEVTLKDWLAKGYSTKHILTSYKLHEVPLDKLERNDNYKMYVRYATMVDDEIFNGGKKVKVEADEIPLEVNTKVEIWASKNRPNEYVEEILGLNGAADKTSANYKYYEYFLTLKKG
Pcac251616_g8023.t1_2	contig_256_g8023.t1_2	1	43	1	55	Complete	143	MRQAFVALVLVIVLQATCGATSHDSINQFQSPKVAVSKNNAVRSLRVRGTDAVEEERAINFKNLFDIKKWVGLKGPAKDAPPFAMQTIKAMLRDKAYRSTMFKQWDLYKLDEIPAKIGAENMKNKRVAKMLIDYRYNGRDYTK
Pcac251616_g8136.t1_6	contig_257_g8136.t1_6	1	24	1	52	Complete	80	MGQRVHDRQELHTELGGLVETSLRTLRQPQAQTSLNLNGEGHDRPLVCHRLEERTATQQLGTDTDHQPCLCIAVIKRVRP
Pcac251616_g8206.t1_1	contig_258_g8206.t1_1	1	48	1	60	Complete	136	MRVTSIIFFASASILASISGASTAPDAIQRHLSIKLLLDFVEGDEARRFLRRQKTNVEDEERGFLDQLAVKLDDVLTTLPKVQNKTKEQVFQLLQDSGLLWGKREVILHFVSLGPDDRKKVLGMIVKNAAMAKAMP
Pcac251616_g8211.t1_1	contig_258_g8211.t1_1	1	48	1	61	Complete	440	MRLNSILLLFAAAFLACVDSASEDSATTTITHSVTAVSGTQSIVPTHRFLRTEDAAVEVGEERGGVIDALKAARYGDDAVAKALVSAERRIDSAPQLAAHAAQLRSQQLNAWLDNGKSVDDVFKLLKLGDDGYQALASRKLTVLDDYIVKFNRENPGHETTLLKTLTKGFGGEGALVPILAAAKHDMRTVTKAKQLEKGLLRQWRHENLEPASVMKLLKLDDDVNGFLKSRNLWTFEKYIAEFNKKNPENQVTLLGALTSKYEEGDVARAIVSGLKNENTAVERVAARLQKEQLEGWLKRDKSVNDVFKLLKFKDDGSVEISRNLETLEAYILLYNRAKQVDETLVGALAKGFGGESQLAEMLMGARSFPYFNGKAKTLQNAQFKEWRDKGLNPTNVLS…
Pcac251616_g8281.t1_1	contig_258_g8281.t1_1	1	45	1	59	Complete	98	MRFRFILPVLIAAMLHASGCALPTTKDSNLATLANVASSVADGGRLLRGVNKGDELVQEERSTLKSFREFTKKYGKKFGKWLVLGDDVQVKDVKRSWF
Pcac251616_g8319.t1_2	contig_258_g8319.t1_2	1	46	1	62	Complete	155	MRVSNILQAAVALTLLSSGSALPTVKECLSARLLQTVEKGRADATRYLRAETPQPNENDTTEERGKTWAQLKNLFAGMRGDEEKKIRKLASTFAKYKGDDLMEYDVYKIARKQFGYSRNKAVSLRTVPEEPLPLQQLSVKMDYVIERVQSTNKFK
Pcac251616_g8366.t1_1	contig_258_g8366.t1_1	1	59	1	84	Complete	172	MRLLLWVLLLTLTMFLSGTNGASSKLAKWDPTERYKLKSVVQPLPARILSADYKINAKRSLRGSSEKGATNDNDLMKIHTNNDEERGIINSRIVEMVSGNIAKIKAGLGLRLSKLRMKIIDMMYWKLYKMGAIPRKGASEKFKDPRAYHFSYERWYRMNTPPGNVKRREWWN
Pcac251616_g8480.t1_2	contig_260_g8480.t1_2	1	49	1	62	Complete	229	MRIDYVVLIATTFLAATDMASGTPASQLMTPPELANPVSAFADNHNGKRLLRTGTTEDEDDEERAVTRLKIPALEKAVQASKNARVQNWIKEGFEVDDVFLVLNLDRMEGNIFASSKFKTWVKFATTLDKQNSGEAMIHSLIRKYGDVGLAKLLQHTKRGSTRAASEKMQRVQFDFWFKEGMGPQYMLRTFFKSNNEADIGKLGKSILSQYQTHLNKNHPNWSDNIHWQ
Pcac251616_g8539.t1_3	contig_269_g8539.t1_3	1	19	1	39	Complete	136	MTSPVAVEPVDAPQMKKVRFLRSVKTEVEESDDLKEFKEERGDPMQFIDDLLAKLAINEAVALKNLNKWDDDLMQKLRANTSWGRKIQSWKESGLDPTDVAGILKEYPSLSRGYSTEWNAWKIYAAQYLRLSQGLS
Pcac251616_g8576.t1_2	contig_269_g8576.t1_2	1	44	1	56	Complete	109	MRLGYVFFVAAAALTVSCDASSTATMTFSEAVQPVDAAPAKSVRFLRSVKTEDDGEERVSNQLVSLDDLLAKLKINEAVTLNNPNRFDDYLMQKLRENPSWALKIQSWK
Pcac251616_g8586.t1_3	contig_269_g8586.t1_3	1	50	1	70	Complete	167	MRLSYIFVAAAATLLVSCDAGPTVADNTLSAMTSPVAVEPVDAPQMKKVRFLRSVKTEVEESDDLKEFKEERGDPMQFIDDLLAKLAINEAVALKNLNKWDDDLMQKLRANTSWGRKIQSWKESGLDPTDVAGILKEYPSLSRGYSTEWNAWKIYAAQYLRLSQGLS
Pcac251616_g8649.t1_3	contig_269_g8649.t1_3	1	72	1	82	Complete	527	MGTEADPEAARQLAYALQALKLYNPDFALTPEVLEIMRAFFADLRPDANGTITRGALADEIARLDPSGDTIRRLRHDMAKREERLDFAAFCDYVMRWKAQSPQAVQAVYTSWAAQIAAIDVDMNDNLFLDLKPEDGPPKETLTLEIIQLLRQRQRLHEGDVKVEYEDYEASIAGYGLHPDDTFNVDVKQDKVAMMKLNHADAADAAEKKGSIMTISKSFLAGGMAGIVAKSVLAPLDRVKILFQVNDQHKFNFRNATRMARNIYVHDGFHALFRGNMLNILRVIPYAGLQHSGFDYFRHKFHAYNFRKADREGSAEMPKLSNLQLVTAGSLAGGLSLVVAYPLDIVRARYMVQMGKQRYTSIYEAVVTMYKVEGMRSFSRGLVPSLLGTLPYTGIGFSL…
Pcac251616_g8746.t1_3	contig_27_g8746.t1_3	1	29	1	63	Complete	166	MRLANVLLVVIVVYVASVNITLATSDKSRLLRLETSTANTKGDRSLPNIGTNNGGDNTNTKAEERAVHFSDVTQWIKTLFKKWSQKWLNMRRQKAAKEAADDFSPETIDKMVLNEPFKRAIFTRWNNYRMEDIKLKLGDAMLNNEAIAAMLVNYVQNHRVYRWARS
Pcac251616_g8968.t1_6	contig_271_g8968.t1_6	1	60	1	94	Complete	100	MRGTKIFIQSGSGTCLSTRSSCSSKSFFWICFCDSVESCVSRSSSRIVRRWPVPLAPPYRLLRRELLSISVSSIVDSTPPLLTPEQHVEVVRKEERLSFD
Pcac251616_g9173.t1_5	contig_276_g9173.t1_5	1	54	1	64	Complete	148	MFRDVLVAQLVARDRVWGRPQHVRDVAVRQKEVARHQCANQNIRHGHRERRRGRKLRRPEASAEERRNEVDRHQRQLSLRDAEEAVATAHDARVVFLPLRQVKRNGHGRQRNVRAQADTCLARGSSAQDIEDRAHGVTAVIEQLTQRG
Pcac251616_g9295.t1_1	contig_277_g9295.t1_1	1	52	1	64	Complete	133	MRSIFYVALAVAVLARSSVVAAFTNADESQLLSKTSPDLAADAMISSDSRKRFLRVTGPEDADEERTQKFGSLSAIIAKLDAKELDNAAQIITRMKKAKASKTAASIRTHLEEGLTPAEFEAVEALLKLPKSG
Pcac251616_g9296.t1_1	contig_277_g9296.t1_1	1	52	1	64	Complete	133	MRSIFYVALAVAVLARSSVVAAFTNADESQLLSKTSPDLAADAMISSDSRKRFLRVTGPEDADEERTQKFGSLSAIIAKLDAKELDNAAQIITRMKKAKASKTAASIRTHLEEGLTPAEFEAVEALLKLPKSG
Pcac251616_g9853.t1_1	contig_280_g9853.t1_1	1	48	1	53	Complete	69	MSPHHSVALAPILKKLVPLCFVTGAAMELFMVKTGFYDIVTVNEAERRQLRDEERREYLKARARAARDE
Pcac251616_g10142.t1_1	contig_286_g10142.t1_1	1	53	1	69	Complete	133	MHIRFVALLVAAAILSSFDNVSAATVGQKITPMTATSVDVAQRIEAAQADSKRFLRRYPRHDDKDASGEERSAELAEKLTGLLPTIRTVSKLTPGNAGLTLQQLRVPFEQRLIIMKLLEMTPTERKAVLLLIK
Pcac251616_g10150.t1_1	contig_286_g10150.t1_1	1	53	1	78	Complete	132	MRVCYAFLIAAATCFAGAAIVSEATELGDAQFSKNVSPDAANSIEATQTTATRFLRNQEDEEDLDEEDEEDEEDEEDEERAIISVKQLNQIMGHLNGKGAEKAFHILQTLKLTTNQREAILKLHVAKLHGNA
Pcac251616_g10189.t1_14	contig_286_g10189.t1_14	1	23	1	34	Complete	70	MSQLRSSREESFLESTHGSCQMRHLRLEAQHRLEERDGELVHRTNVILTLQAGPFVSMLFFVTHTLVMRG
Pcac251616_g10212.t1_2	contig_286_g10212.t1_2	1	50	1	63	Complete	233	MRVFIALVVALVSLLATNSAVLAATASNPNDLVPLTSPELIENRQRDSVRFLRKQENAELDNEERGITDIGNYLTRLVSKSAKQKHYLNLFEQSYDVVAKKGGPNRLKKALEKLRNSGVSEDKLKGLDDAAENYSKECCINGTPGINWLCNLVVGVACPYPYLSDALDDYAYLPFVVLLVIFYLLVLKLVPETSGKNSQEIQAEFDSLRTTSMYTKQSIYVVNVSILHFDSKV
Pcac251616_g10464.t1_3	contig_29_g10464.t1_3	1	42	1	55	Complete	233	MRCHYYLVLLVAAAFFAGGNAAVATTDSQLSAANNVRTPTKRALRTYTEASKDGEERGFSPSISEGLTNWMKRAAPGLLKTDDDIKAVTTTTTSSDDAFKMLKLDDRLTGILSNPNLKVFAYFLASTEKAPSQAMITTIINRYGDDVVAKFLFNVKHDVKITDAQIKTDAAFLQGAQYVKWFDNGVTPNDVRRMLDLRPITWNENRYEQLWWEYVRVHAFFASKSNKPLPVSL
Pcac251616_g10478.t1_2	contig_29_g10478.t1_2	1	36	1	72	Complete	94	MPVPVPVLPVGRLNEESPLVIDDKPLRDGRLLPLVRELRSPRPVPVVSEDRESVLGKIPEVPLLVGSKLVTEERVPVVPPAVDPVSVEKSRPEL
Pcac251616_g10481.t1_2	contig_29_g10481.t1_2	1	36	1	72	Complete	94	MPVPVPVLPVGRLNEESPLVIDDKPLRDGRLLPLVRELRSPRPVPVVSEDRESVLGKIPEVPLLVGSKLVTEERVPVVPPAVDPVSVEKSRPEL
Pcac251616_g10737.t1_1	contig_291_g10737.t1_1	1	55	1	76	Complete	184	MRLAFLLFIFLVGFNACSSFYLNAKQFEDRDHINTEPLSGPRFFTGNKNSALSKRGLRSYDGPKKNKNNIDDKIKEERAGIPGLSMLDDLGYKLALDRKMNPADIFPRLGFVNAGELVGNPRFIRYLQYVIEFRENRAREFLFSDDKLFDLLWDTTKSEAYLVTLFQSLRQYPTVKKLGDKMQP
Pcac251616_g10750.t1_1	contig_291_g10750.t1_1	1	45	1	50	Complete	72	MGYSSLITLRQLDTMVGISPYSKVTRGQTQASSWRLWTTTNQQPRLLRNEERREGRTRGLTRTRLERNSARK
Pcac251616_g10797.t1_8	contig_291_g10797.t1_8	1	43	1	52	Complete	60	MARSRCNVKIRGPRSSWLICCFLLLVDVVVVELDSPSGFFLARFLRRRPPEEERKRTSVS
Pcac251616_g11163.t1_12	contig_306_g11163.t1_12	1	64	1	82	Complete	179	MFFERKLQVERRAFVAQSKHRRLTFCKSSHEILYLIYHIRECLSENILGQADAQVLHRRRQKERALRCIGRGNSPIEVNGDEERWEIRRCKLDLSRQFVLDTRDNLVLDTQSFQVRVDDRLDRVQSRRFLQRCDSYCNVKEFKIHTEMNFHSQILSRFGFRGRRKLPQLQGHGHALGSR
Pcac251616_g11822.t1_3	contig_315_g11822.t1_3	1	56	1	75	Complete	200	MRLVDCVNLLVVSAFLVLTSCDATFAVANTDQTRAAEVAPVDALYSTRGVLDDHKRYLRSDATTDEAGKNSANDEEREIIPASLRIALKRLVTKDDTIYTHGRGDGGEKEWWVTVLKKYRKVKDKFDEYFRKPFWYFRFTVWMANRRTPAIMYERLNVISTTGIGDKNYRVYINYLRFYEHFKGPTYNPILDFGPKVKID
Pcac251616_g11843.t1_2	contig_315_g11843.t1_2	1	58	1	80	Complete	159	MGLLLWVLLVTLVAFISSANAAYDFANSDETQFTQLTTENIDTLTRLLAVEDSDAAKRFLRGNAIKDLTTADNDSDAKDEERGLIPSKVTNLISKVKNGWAKWKSNMLEKAFQHMMKSGETPTSLAKRLEIGGVAELRYEKLYEKYTAWWINYHTLAGT
Pcac251616_g11894.t1_1	contig_315_g11894.t1_1	1	49	1	64	Complete	213	MRFRYSQVLLLFAVVACLTSFPAADNHVQLQNQPVQDDSILNLKESALRHLRRNADSNDDTANEERGKLSVIKSKFLFKKPSNLAKVKQLFGKNVDINKIQIAAGKKVDITKLKTPSGKTVDLTKVKLKTTPVKEADISKMKKLAEQDPDLRSIGSVVGKSPTQLSAKQVTDVQSFIRKHPEEGLHIIDKMLLGAFGVFFLFLAAGLVIVVAT
Pcac251616_g11972.t1_2	contig_315_g11972.t1_2	1	49	1	70	Complete	213	MHQRILLLLLLLNFTAYFSDLISADPTENGIGTESDSSHTRFETGETRRTLRNDKAADHAEDGVPDEENEERALPTTKLGKFKNLFQRNTKTISALQKDPTITMKMERLDRNPSIQKGIKSVKENPEMMQNVLSLSKNQVLIKSLQKSPSTKTIREVDSVLSRGQSGAGAEIAVIFVLLFGVFGAMGVASGLYYLLNKLGFGNSDSLDSSAGA
Pcac251616_g11999.t1_2	contig_315_g11999.t1_2	1	52	1	71	Complete	219	MRVHHVLVFVVLAAVSVSRGDAVSTGPERVKQAKLAPPDTITWAQRFVRNKRNLRAHNTRKAEDDDNKGGEERVAWGEAVSLLQDAALKAQLKVKLEAWLALRFKPDQVLEMLQVTSTKDENYKKYSKYFYDFFVRYLDEPMSHLHPQIIENIWQARLYYWLQTDSPPQVFAKLGLTGSFASAKGQKNYDIFEEFYKRWAKKQLKESTRPKLDIVVRQN
Pcac251616_g12058.t1_2	contig_319_g12058.t1_2	1	45	1	63	Complete	153	MSLFRLVLLIAATLLPGINTASAYSYDKQPTAMTASDSNSTISKRSLRMDKVDEGPSDITNSEERALPNDILNAANHAENVISTGIKESSILKWLDKISLKLKYRYWLLKKMKPEDVKNLLGLHFVSNIESHPNYHTWLGYKKAYNKRYKIVE
Pcac251616_g12298.t1_3	contig_326_g12298.t1_3	1	58	1	80	Complete	171	MRVYRHYLMLLAAAILLARQAEALSPSTGSSQTKLASVASPGTLQLDNAVLTRGDGERLLRVHKTDDESNKIGNYITDSEERGFQSTAKSASAKLVKKLATKWKTMTNKDIRNLKLFLNEQATFEELYKNGATPFKLFTEMDHNGIAKVGKIDVRWGAYMDFWVKKNTGVI
Pcac251616_g12489.t1_2	contig_336_g12489.t1_2	1	43	1	63	Complete	132	MRLSQVLVVAAASFLFASEAIAVTMDSNQAKISTVARGGPSKRLLRSYSKPVEDDSDDLDDSEERTGNGLAALATRWGYTVDDITAGIVKLNEKQLKKWQAVLNENIKQRKSEKIKEFNDAWRARHNIGRRV
Pcac251616_g13203.t1_1	contig_367_g13203.t1_1	1	53	1	63	Complete	151	MRLSSIFLVAAATLVACGAAVSAGADLEQTRFSTAAFPDVVQSVDTASQKRARFLRSSNPEEEERGFSFKDYPFLIPESAAIEMAKRMTQQLDDALLAKVKKISNGETILTRWKKEELTLPEIKSLLKDAGKWQGTPERAVYKLLRREGLS
Pcac251616_g13204.t1_1	contig_367_g13204.t1_1	1	53	1	63	Complete	151	MRLSSIFLVAAATLVACGAAVSAGADLEQTRFSTAAFPDVVQSVDTASQKRARFLRSSNPEEEERGFSFKDYPFLIPESAAIEMAKRMTQQLDDALLAKVKKISNGETILTRWKKEELTLPEIKSLLKDAGKWQGTPERAVYKLLRREGLS
Pcac251616_g13205.t1_1	contig_367_g13205.t1_1	1	53	1	63	Complete	151	MRLSSIFLVAAATLVACGAAVSAGADLEQTRFSTAAFPDVVQSVDTASQKRARFLRSSNPEEEERGFSFKDYPFLIPESAAIEMAKRMTQQLDDALLAKVKKISNGETILTRWKKEELTLPEIKSLLKDAGKWQGTPERAVYKLLRREGLS
Pcac251616_g13206.t1_1	contig_367_g13206.t1_1	1	53	1	63	Complete	151	MRLSSIFLVAAATLVACGAAVSAGADLEQTRFSTAAFPDVVQSVDTASQKRARFLRSSNPEEEERGFSFKDYPFLIPESAAIEMAKRMTQQLDDALLAKVKKISNGETILTRWKKEELTLPEIKSLLKDAGKWQGTPERAVYKLLRREGLS
Pcac251616_g13207.t1_1	contig_367_g13207.t1_1	1	53	1	63	Complete	151	MRLSSIFLVAAATLVACGAAVSAGADLEQTRFSTAAFPDVVQSVDTASQKRARFLRSSNPEEEERGFSFKDYPFLIPESAAIEMAKRMTQQLDDALLAKVKKISNGETILTRWKKEELTLPEIKSLLKDAGKWQGTPERAVYKLLRREGLS
Pcac251616_g13208.t1_1	contig_367_g13208.t1_1	1	53	1	63	Complete	151	MRLSSIFLVAAATLVACGAAVSAGADLEQTRFSTAAFPDVVQSVDTASQKRARFLRSSNPEEEERGFSFKDYPFLIPESAAIEMAKRMTQQLDDALLAKVKKISNGETILTRWKKEELTLPEIKSLLKDAGKWQGTPERAVYKLLRREGLS
Pcac251616_g13209.t1_1	contig_367_g13209.t1_1	1	53	1	63	Complete	151	MRLSSIFLVAAATLVACGAAVSAGADLEQTRFSTAAFPDVVQSVDTASQKRARFLRSSNPEEEERGFSFKDYPFLIPESAAIEMAKRMTQQLDDALLAKVKKISNGETILTRWKKEELTLPEIKSLLKDAGKWQGTPERAVYKLLRREGLS
Pcac251616_g13210.t1_1	contig_367_g13210.t1_1	1	53	1	63	Complete	151	MRLSSIFLVAAATLVACGAAVSAGADLEQTRFSTAAFPDVVQSVDTASQKRARFLRSSNPEEEERGFSFKDYPFLIPESAAIEMAKRMTQQLDDALLAKVKKISNGETILTRWKKEELTLPEIKSLLKDAGKWQGTPERAVYKLLRREGLS
Pcac251616_g13253.t1_1	contig_370_g13253.t1_1	1	41	1	56	Complete	118	MPLSQVIVVIAAALLATSDALSDFNAASISNVASPSDPSKRLLRTHHAYDTTADEEERAGAPIKRVNSLARKCDIDLDRDGIFRSSGQGCPGKAPGCTQHIKQEVKEAKAPMISEDHF
Pcac251616_g13327.t1_1	contig_370_g13327.t1_1	1	46	1	63	Complete	226	MRLAYALLLAVCIAITACDALSAFGDYGYEAAAMQNAKLRGMPDKRLLRSDNFAPENDAVDAEERGIPGLLKLKEFAKTKKNNGRLRKYASLVTKGYSDDAIFKTWMKETKVLDRVYNSWFRLRKSDKDTSELMFKNGVSPQNLYRILDKRGVGMDGMYKLWRDLGLDERRIYNIWVTGEKKKTSGEIYEVWYKAGKSKRDILSLLGINQRNVDTNYNRGFWLCYN
Pcac251616_g13525.t1_1	contig_382_g13525.t1_1	1	30	1	43	Complete	124	MRLSLLLLLAAITLVASVNALPIEAATEARSLRSTVDDDAADEERGGFYYKFDFNLLDDIFHSLPEQFKRMRDEPEYLRTILASWKSGMGTSKEAVQFMRSQGLSDKAITQFEAAFKAYLRHHG
Pcac251616_g13604.t1_2	contig_388_g13604.t1_2	1	98	1	115	Complete	222	MVAIAIGIGSNAGDDEYAVNENDDDLDLTDAEFAEQEPQFLNYHLYQTSFFSRLVTTELSYCNAASTVAKNKNQPILLRNTGASITHRSVGDDNIAIRSLRSVDTVVESDTVDDEERGIPGVSRLSEWVKKGKVKDLIGYLKYKLSIKLGKKDTDIFKRWTEQGKDMDDLYKLWLRADKKPDVVYRIMGIQAAHPYKSLHLNKYVAYRNLYNNKHGIKLYRA
Pcac251616_g13720.t1_3	contig_39_g13720.t1_3	1	48	1	66	Complete	116	MRLAYLFAMIIAATLHASGSALPTAQGAIQATLANVAASDIVGTDVERHLRQAEKHAAFDEKTKDEERFLTRFGNYLKKLPSKWKEDFAVKRAKEQLERSKKRPQWIREQGGTPTS
Pcac251616_g14140.t1_10	contig_400_g14140.t1_10	1	75	1	98	Complete	290	MVFQQFMQKRREVVSLYEVVLGLLHYSKESLHAVARSHLAHPVALEHFLRYTLRCRAAVGACGTRRSVLFCRTRRWLRCCLSRYSAGREDAFKERRVEERREPAQILGNGHEILHLHTLRKLTETRLDVRCLARHSIRGQTTQSATSAFARRVKPGDLNLFRGFLGHGVVGLSCCRLLSLGRFLHRLRFLFPLHVLVRIGGCRLFCRFLLVLISWGLLSTLSIVITGCLAVSSSHVHVVRRRCSGSFSFIGIGRFSLHCCCSHCGGSVVELVPEETDQVLMPSARAGAAH
Pcac251616_g14170.t1_2	contig_405_g14170.t1_2	1	56	1	73	Complete	136	MRFHYVVLATAVAFLASSDFVVASVNVEQSKLVMGAETQILTRSLTADQNSIGDKRLLRADGAGDDKLPAEEEERESSFLEKTQFYYWYMLGRTPQYVYKDFFEGMDRSIVVENPSYKVWERYEEFYNEEKNEEEA
Pcac251616_g15200.t1_5	contig_57_g15200.t1_5	1	18	1	60	Complete	86	MLDLLIRSPLEVILASLRKLRGPVGYPFPSPTCTDHRTPSALLCANCHTRPARCRYRVLEERRRQLAEACLAWSRGRAGYTVPSQR
Pcac251616_g15364.t1_3	contig_57_g15364.t1_3	1	51	1	66	Complete	299	MRATLLLLLVVIALLGCGNPVSGSSNASLRSSHLLLVQSTGATDVGNNNERLLRANVAAPVMSDPEERSAITDLATKLVTGTKAFGKNIKAAWFVKYGSMFNDQQIAMRLFMKHNIDPDLVYRWLNLKKLKNQSNYLHPIETPEMELWRKYKDVWYATGRQESRIVSLSSILRKSGALFSQGLQPVVYSEQGATKGLGWRHRDTHVRCDVAVSPTTPQGVNALTFQYEIRARERWCPVRLHTYTDLMDYLELLERDPQHPLTCRRLAGSSCDLLSITSPGRDGFPPDERRISAQVHPQL
Pcac251616_g15518.t1_1	contig_63_g15518.t1_1	1	59	1	84	Complete	172	MRLLLWVLLLTLTIFLSGTNGASSKLAKWDPTERYKLKSVVQPLPARILSADYKINAKRSLRGSSEKGATNDNDLVKIHTNNDEERGIINSRIVEMVSGNIAKIKVGLGSRLSKLRMKIIDMMYWKLYKMGAIPRKGASEKFKDPRAYHFSYERWYRMNTPPGNVKRREWWN
Pcac251616_g15624.t1_2	contig_7_g15624.t1_2	1	43	1	52	Complete	368	MVFHHLALCNSSSATEPKLFKKRAPNVFRLLFPCKMLWQRAIRRLRVGARDEERVASLVVSGLMHGSSPHFRRQEQTLYFVDMFGKKVLRYSLATEDVGVVYEDTEDFVSAIGWLPDGRMLIVRMKHRQVLVLDQQSSCLELYADVSSVTQFRANELVVSNSGRVYLSNAGFDLAKMKSCCSTTLVSIDPVDRKVRVEATELLLPNGMVITPDGKTLIVGEALAGRLTAFDIVENGKLANRRVWADVGTLLGGITLDAEGCIWASVPQMGAYESPGGALIRVREGGQIMDLLGFRRNGISHGVHACTLGLDATGTEPNLYFVESVASKEATVLMQGHRTAQKNSILKRTRVAVGPALMPLNQNYCGGF
Pcac251616_g16038.t1_1	contig_76_g16038.t1_1	1	46	1	56	Complete	390	MRNFLLLLVLAFVAFTSGRATAHRPQLKVSKPELAQAAQWSIDDKRFLRATNAADEERGMTELMAKLKAWLQKFKSWFTKSKPVQKTTAQYQKLADKTMAKYQTLVYKREVTSAEDLIKKGVADDVLYQNKISPEAYFDALKLDPKLKFISDSPVVRANNPNLEKFLSYSSFWTGRKEVARAEDLIKKGVVNDVLYQNKISPEAYFDALKLDPKLKFISDSPVVRANNPNLEKFLSYSSFWTGRKEVARAEDLIKKGVVNDVLYQNKISPEAYFGALKLDPKLRFISDSPAARANNPNLEKFFSYSSFFYKSQAGKREVAKAEDLIKKGVADNVLIQNKISPEAYFEALKLDSRLKVVADSAHAWANNPGLEKFYKYSTKYYKNQAGNLD
Pcac251616_g16111.t1_1	contig_76_g16111.t1_1	1	50	1	63	Complete	180	MRAHFVVLFVVATLVASTGALSTAMDSRGAIGITSPGTPKSKENGSPTKRYLRKKKSVDEGDEERVSTSQFSSVEKVLEKLPSLEKKEILDGVNQLSHADKAALTKRLASLERLEISLDTGKVPGIIKKFSDSKLVRLMQYNVWIQCKKTPEWVETNYPAFAKGFDTFYHNRMTPGYKYA
Pcac251616_g16185.t1_1	contig_76_g16185.t1_1	1	29	1	48	Complete	125	MRVFHIVLLAIASLVLDINAVQNDDTGKRFLRKAHAENEEGSAGEESEERAQWTEVLKKLKSETFKRAKLELWFQQGKDPAFARQKFNIPASGEAMKNHKNYKYLQIFIKKYNTWIYHRFSSQRN
Pcac251616_g16214.t1_3	contig_76_g16214.t1_3	1	68	1	87	Complete	212	MLHVLQEATRAAMRLVDCVNLLVVLAFLVLTSCDATFAVANTDQTRAAEVAPVDALYSTRGVLDDHKRYLRSDTTTDEAGKNSANDEEREIIPASLHIALKRLVTKDDTIYTHGRGDGGEKEWWVTVLKKYRKVKDKFDEYFRKPFWYFRFTVWMANRRTPAIMYERLNVISTTGIGDKNYRVYINYLRFYEHFKGPTYNPILDFGPKVKID
Pcac251616_g16220.t1_1	contig_76_g16220.t1_1	1	40	1	55	Complete	131	MRLYCIVLLAAAVFVAVAEASPLETDFRPSFLSQGGHIGRSLRVENAAEEMDDEEERIKIPIVDQITKYLNQKTLDYWLYRRKDPKEVWALLRLNGLKGRAHLNPRHEYYRTYLAMWKAAEEAAKNVDNIV
Pcac251616_g16231.t1_1	contig_76_g16231.t1_1	1	49	1	72	Complete	164	MRLHYVIFAITATVLVSTNAVSADAQQDQISQTVSEIVAATQIDNRVKRSLRAYKNDDVEEEGSIDSLNDSEERGGGVISSDLMKIVKSRNTPIHLDIAGLNPNQQNKIVDILSGQTRTLEKFAKKLGMSSAQDTTHVNFPFFEQWRYLFRDGKKPKKVPEDWI
Pcac251616_g16235.t1_1	contig_76_g16235.t1_1	1	55	1	72	Complete	244	MRLPYVVVATLVTIFGGREAVLAATESNQATLALEDTPDVPVVARALNTDVSAKRFLRIETTIEEEDSEDDEERALPSGVTKLSEKLKPTAAKLNPLASKLAPMTEKLADKSMAVAVRLKPIADTFTGKLKPIADKLMPILKPLAEKLKTAPSVNRLIAKLKTFAEKIKNYKVGEHTIGERYTMAKFELWFKQNKTPDDVKAMLKVGEGAAVNTKNYDLSVQYNAFYRWAQRDKEVKAAAAAAA
Pcac251616_g16532.t1_1	contig_9_g16532.t1_1	1	48	1	63	Complete	134	MPIWRAFLAILIGLLGTCDAATVAASSPKTLAAGPMMTRESLIENTKRFLRKESVKNNEAIDEERGLKDTVEAARIAALKLNIPFWLVTGKETTDVIKILKMTYPLIDHKNWKVLKSFVKADGKLQHSLYPVGK
Pcac251616_g16538.t1_1	contig_9_g16538.t1_1	1	48	1	63	Complete	134	MPIWRAFLAILIGLLGTCDAATVAASSPKTLAAGPMMTRESLIENTKRFLRKESVKNNEAIDEERGLKDTVEAARIAALKLNIPFWLVTGKETTDVIKILKMTYPLIDHKNWKVLKSFVKADGKLQHSLYPVGK
Pcac251616_g1206.t1_2	contig_146_g1206.t1_2	1	135	1	71	Complete	141	MRMLFQVHLVFLVALFASCNEAATPTKNQLVVSTTNSTATAKALQKFFAEDAKQNNNNGFLKVVTLSSTNEERASAGAMTSGQGPRAGAGTTVVANDAPSGETVTVTIYNNNGLWQRFQRWWNRLFKGSSANSTRRLRTDN
Pcac251616_g8410.t1_6	contig_260_g8410.t1_6	1	476	1	59	Complete	502	MRQSFLVLVLVLAFAACVQGLTNNENAALSVNHETTIAKSNRNLKGSSTITAGVGTEDEERGAMAKVSEILKGAFSPITKLFGTNTASKVQSLQKDAKLVNSIKSDKKLQQLGTIVSKNAGALTEKKVGKIGEFVARLKKIEFIGDVKGMRIAEPADVAVPESANNHTPRKARSSAKANTEGGTRDEVRTSPTGINSSATEETTQFSTMNNVHVWKNAITLLVSEECDVPYSRMLQCESTRVFFDWGARTQRQEISSEMVQQLRHVQKGNEELRLNDSYYASEEPSATPVLLFLQHAKRAERGTIESSGFVSESVGHLFRWILFIVMRNHSLCEVDDPLTRSILCTCSTSSKRMKLMMQLVAVKTAAVHINHFKRVLDLYNKAPDMVLFVVGDNCASNC…
Pcac251616_g10545.t1_1	contig_29_g10545.t1_1	1	121	1	55	Complete	125	MRLVQVVVVVMVVLLASCGAVESNNNKLAATSSSIPIFESIRRILFAADAKSTKEERSYNAAVSSGGEGGRTGAGVTGITPTSVTSGGTVTVTKYWKNGLMQKFERWLNKILHRRSSSSTRRLRQ
Pcac251616_g10549.t1_2	contig_29_g10549.t1_2	1	126	1	63	Complete	132	MRLAQVVLAAMIILLASFNCIASVHNSKVAPSDTARKLLSFQDVEPSKQKKHRESNENIPTEEERGVVAPVGGHAAGNNVVIPKKQDEDSRMVNVTKYSNNGVLQRFQRWLARTFWGHDKPSKAPRRLRLQI
Pcac251616_g10571.t1_2	contig_29_g10571.t1_2	1	124	1	59	Complete	128	MRLICSILVVAAALAAISDGSAAAVSGVTATATTKSNLREHDSDEKPRKLSDDTAADLEERGRRGGGGGRGGGGRGTRKFDRSQIHGPYTAIGLMYPNDTPYLKEDLRKMYEKWLKKKQAKNTRRLRA
Pcac251616_g904.t1_1	contig_133_g904.t1_1	0	NA	0	NA	No MOTIFS	175	MYRPAVKKLTLGEQLKVRIGDHGYVFKTLGLNGGLTNPKLHLYTWFNEKTHTNKVTMLGMFSKTYGDDGVARMIEIGRKSSSMDTKKIASRLLGGLPMKVENRMVNQWLKKGNPPEAIFELLQLNKGLDDILTNPNLMMWEGYRIKFDSIPDEDVFTIMQTRSRVSTVSRMRLIW
Pcac251616_g1266.t1_1	contig_146_g1266.t1_1	0	NA	0	NA	No MOTIFS	147	MRLTFVILVAIAIIIACCNATLESTEIGRQQDTSVINGDRVLSVLDSNPSKQLLRTAETSDVSAGNIQERRLAEKMSTKLVKKLLKDSDLRKKTFESWKGVSVNDMKVSLGLRTHRNKLVRVFMNRFKKDEDALLNLFKQYKGLKSA
Pcac251616_g1710.t1_2	contig_148_g1710.t1_2	0	NA	0	NA	No MOTIFS	178	MINKKYPGGQVSVLGMLTAKYGEVAVAEGLVTAKLGTRSKDIATKLQTEQLRGWLNSDKSVKDVFTLLRNGNDDALFAIRQKVEILDEYIKLFNAKNPQHKADLFGALRDAFGGEDKLAVVVSKAVASTPAEAFPFQKVLFTRWISKDYDPMSILTKVFKVPANNLASATSEMKLVTN
Pcac251616_g1907.t1_2	contig_148_g1907.t1_2	0	NA	0	NA	No MOTIFS	744	MIIAAQKNPKTQQLADELQTRLLQYWLDNKKTPADVFKLLELSKAGDNLLDNPQVSTWLSYVADFKKKTPRKSQESIPILTTHYGDEALSKILLEAKQTPILALNKAGDKLLDNPQFATWLSYVDDFNWKDPRISRISVMARYYGDETLTKMLFEAMKTPSTANIAAKFHEEQIQLWLNTQKSPGDVFKFLSLNKADEKLFDNPQFMTWVKYVDDLSKGYSDKKTTVMSVLATHYNNDGLVKLLESARNAPRSSKLVKRLEAEQKWLTKETPDDLFKRLKLDKMENDVLISPQLKTWINYMKEYNAANPKYQTTLIGTMAANYGNVKLVKVRDEAMKVKGTASTAKKLQSELFQRWVQKGWAPNYIFQSVLHLDEAGDKIFTNPLVVTWGKYLSAFNRD…
Pcac251616_g1919.t1_1	contig_148_g1919.t1_1	0	NA	0	NA	No MOTIFS	85	MENHASYLQVEQTRYWIDKKNNPSEIFHLFQLDKMQSRKDIFSNPEFTAWVKYVDDLNTKYPDQPVSMTPTLAKYFAEGGLLQLM
Pcac251616_g1920.t1_1	contig_148_g1920.t1_1	0	NA	0	NA	No MOTIFS	81	MIDGLNDSYSDINLLLILNAAKQDPNTKKIAANLQDALVDKWLAVKKDPTYLKETFRDVPTADEMIQRYSKKLTFLSGTSS
Pcac251616_g1923.t1_1	contig_148_g1923.t1_1	0	NA	0	NA	No MOTIFS	155	MIEAAKQNPSTVGMAKKTESALHKYWLSQGKAPSDVFHFLFPKKLTEDILATPAFGIWTKYLVNYNKRYPEEQTTMIDGLRANYNDLNLLSMLNAEKNNRSMDKLVDDLKNAMVAKWVITGEKLADLQLRFSHVENGDEMIQRFKELKKVSGNSS
Pcac251616_g1924.t1_1	contig_148_g1924.t1_1	0	NA	0	NA	No MOTIFS	168	MRFNSKQSSDDDFELLKLDDLDRPFSLCPLLKTWVYYTDAIVAVNLNKASTLVSILETRFSDRPLLQILKAATQFPNVKDAATKLLTERVQRIFASRTPPPPKEVFKLLGLAAMEDHVLSSPMFKKWMDYVKVFNKENPKKQEFWYEPLRLNHDVDWIIKSDKQSGNG
Pcac251616_g1979.t1_2	contig_148_g1979.t1_2	0	NA	0	NA	No MOTIFS	460	MYFHYLVTVGFLVAVKGTNADPSVTDSTEVVSSSNWDRFRTAGETGVFARGFLRTTGSIAANTDEDERAGLSVPVAEKLKTWFTSSKVTPKRLQSWLNKGKSAETVFTRMQLTKAGSWLFYDSQFPTWLQYVDDLNAKTSQKGTSAISALTAQYGDDALYKMIVQAKIISRTKDLATKLQADQAQHWVAIRKDPDEVFHLFKLDKVKRNILSNPEFTAWVKYVDDVSTKHPEEPVSMIPALRKYFNDDTLLELTATAKRTEETKSIANKVEDDLLQVWLGSRKTPDEALVELGLCRTTNGILESPLFNTLTKYLDAYNERYPDKTTSVIETITRKVGDRKVAKILTAAKSTDATKNIATKLESAQLEMWQSTGKSADDIFELLKLRKTRHDFSHNPLLR…
Pcac251616_g1980.t1_3	contig_148_g1980.t1_3	0	NA	0	NA	No MOTIFS	195	MGWINYVKVFNKEKPKKRESWFDPLHINYHWDAVDQMIEKAMQNPSTVKIAKMVESAWLKQWLDREKSPSDAFRFLYLNNAGEQTLASPKFKTWAKYLNDFNQRYPDRKETMIDGIRTDYIDINLIPMLYAAQKDPRTKKLAINLQNALVNKCLVAKEKPADLTWRFSTVTNAEEMIQRYVKKLDAMSENGAHLT
Pcac251616_g1984.t1_3	contig_148_g1984.t1_3	0	NA	0	NA	No MOTIFS	192	MGWINYVKVFNKEKPKKRESWFDPLHINYHWDAVDQMIEKAMQNPSTVKIAKMVESAWLKQWLDREKSPSDAFRFLYLNNAGEQTLASPKFKTWAKYLNDFNQRYPDRKETMIDGIRTNYIDINLIPMLYAAQKDPRTKKLAINLQNALVNKCLVAKEKPADLTWRFSTVTNAEEMIQRYVKKLDAMSTNTS
Pcac251616_g1985.t1_2	contig_148_g1985.t1_2	0	NA	0	NA	No MOTIFS	460	MYFHYLVTVGFLVAVKGTNADPSVTDSTEVVSSSNWDRFRTAGETGVFARGFLRTTGSIAANTDEDERAGLSVPVAEKLKTWFTSSKVTPKRLQSWLNKGKSAETVFTRMQLTKAGSWLFYDSQFPTWLQYVDDLNAKTSQKGTSAISALTAQYGDDALYKMIVQAKIISRTKDLATKLQADQAQHWVAIRKDPDEVFHLFKLDKVKRNILSNPEFTAWVKYVDDVSTKHPEEPVSMIPALRKYFNDDTLLELTATAKRTEETKSIANKVEDDLLQVWLGSRKTPDEALVELGLCRTTNGILESPLFNTLTKYLDAYNERYPDKTTSVIETITRKVGDRKVAKILTAAKSTDATKNIATKLESAQLEMWQSTGKSADDIFELLKLRKTRHDFSHNPLLR…
Pcac251616_g2507.t1_1	contig_162_g2507.t1_1	0	NA	0	NA	No MOTIFS	220	MIVEATVSPKTEKIAYRLNTEQYRDWITRYHPAEAFMKLELDSAGDKLFRSPLLATWLKYVDFYSKNKVKVSITSLLRQRFGDEKLVEILKEATKVSSAGTCERDRPSRSKGPEKLEWLVAPPPNITRYSLTVDIVRFLSQVALGCYGKSVVLAETKTQYEGVVARVFLVQSHPFMQGVMAGALPNTVLAVMRLLCKKYTDGLKQLPNNPATPPLRKSFA
Pcac251616_g2508.t1_1	contig_162_g2508.t1_1	0	NA	0	NA	No MOTIFS	193	MKQTSLVTTLASHFEYDGLAKIIEAAKAVPKTAKFAKRLEFELIQRWLAQEKNPDEVFQLLKLDVMRYDLFEKPELFTWVKYVDDFNKMYPEQETTLFAKMSKLVDESALVDMLVKAKSVVSTEKLALRVQAEQTKLWLQNQRTPDDLFTLLRLDKAGDSLLENPIFDAWIKYADDFREMYPQVKYGSHCDNR
Pcac251616_g2509.t1_2	contig_162_g2509.t1_2	0	NA	0	NA	No MOTIFS	113	MRLQVIVLVAIASLVATSTVAGPHTTADIQPFVRRLDVPTKTLFRSHKTHEKAEDDEEEEKGITSTALESVAGSLEISIEQLKAWLKGGGKSTDDVFKALALDSAADSILANP
Pcac251616_g2524.t1_2	contig_162_g2524.t1_2	0	NA	0	NA	No MOTIFS	189	MPTDLSKFQLVQTAKFSVLHPTKGAKPMKTIAAAKPAKKAAPAPKKAAPAPKKVEVDDDDDDDDLFGDDDDEEDDEAAKALAAKRAEAAKAAKKEKKKPVERSQVVIEVKPWEAETDLEELAAKIKALPVEGLTWGEGHKLVPVAFGIKKLLVQCVIIDDLVLLDDITDAIEGFEDYVQSVDVASMNKL
Pcac251616_g3285.t1_1	contig_178_g3285.t1_1	0	NA	0	NA	No MOTIFS	229	MHLPFCTHFATRSPTTSVHADRTTQVTHSERYGDDAVVKALVSAEKNVDSSPEVAKQLRAEQLSAWLDSDKSVDDVFKQLKIADEYEGPTRLDLPKLKLLDDYVAKFNRERDGHETFLDTLKRGFGGESKFVSLLARAKDDARTVNKAKELERGLLEQWEQEKLGPARVMKRLLQLDNDADQALSSSRLETFDKYITQFNKNDPDSEVTLVGMLTSKYGEIDVAVAKRV
Pcac251616_g3286.t1_1	contig_178_g3286.t1_1	0	NA	0	NA	No MOTIFS	410	MPKKEVVLKASLQLGDDVVSALTHANLKKLNKYIAMFNKNNADEPISLVGILTLRYGDDAVAKSIVHLEKYAKSSQVVKLATQLRSDQLTAWMKDGKTVDEVFNLLKLGDDGAAALANRKFTVLQDYIAKYNTEKNGHVTLLQTFTKGFDGESNLVTVLAKAKRDERITPLARKLEKELLGQWRQENLEPKKVMKLLKLDNNVDDALKSENLRTFEKYIAEFNENSANSQVSLLEVLTSKFGEVGVAKAIVSAKVNENSAWVAKRLQKQQLQGWLDNGMTVDHVFTSLKFLEDKTKTAIFGRSLDTLGEYITLYNTARSEHETLIGVLEKGFGGKDKLVTMLMQARLYPETNRKATALLKKQFQQWQGAGVVQTTILSKVFKVADDKATDFQKTVASQF…
Pcac251616_g3424.t1_2	contig_178_g3424.t1_2	0	NA	0	NA	No MOTIFS	340	MANRLQTEQIQRWMAQGKSPEQVFGLLKLNKLLPISWMSSDLFTKPGLTTWIKYLDDFNEANPDKKTTLISILSSRYSDKALANMLIEANKIQSTSSIAKRIQAEQTQLWLKIGKEPEDIFTLLQLEKAGDTLFENPLFSAWIKYADDFRLLHNTDLATMPTLTNHYSDEVVAKMIMKAYENPNTKNIAKRLESELQRDWLFAKQSPYDAFIIMNLDKTLDNVFEKTLFHIWYNYGLYVNKMNLGQNWNPAAALTYIYGGDGKLADVLMAAEKVPSTKAMATEMQNWQVTLWLHRMMKPERVYSLLRVEGAAADDARRYLYREYVGAYEEVKRIRSRNAS
Pcac251616_g3428.t1_1	contig_178_g3428.t1_1	0	NA	0	NA	No MOTIFS	170	MLNLNKAGDTLFERPLFSAWIKYADDFRLIHSDTQLATVSTLLTHYTDRTLSKMIMAATEVQSTKPLAARLQAELLRTWFFCKETPDDIFYMLKLRNAHDKLLETPVFHVWDKYVTYYNKMNPKTKYDLITTLTYYYGGDKDFSNMLMAAVKKPNTKALATELQDLQIAR
Pcac251616_g3815.t1_3	contig_182_g3815.t1_3	0	NA	0	NA	No MOTIFS	226	MGMTFDNLDQDAGLKKLNGFLTNRSYIEGYKFSSADAALFHKFSAVPDAAKFANVYRWYVHIAAKLGLRAILVTKNAAAAPKAAAAPKKAAQEEDDDDDDDDLFGDDDEEDDEAAKALAAKRAEAAKAAKKEKKKPVERSQVVIEVKPWEAETDLEELAAKIKALPVEGLTWGEGHKLVPVAFGIKKLLVQCVIIDDLVLLDDITDAIEGFEDYVQSVDVASMNKL
Pcac251616_g3944.t1_1	contig_186_g3944.t1_1	0	NA	0	NA	No MOTIFS	276	MIPTLKKYLKIDDDSVLGLIKEGKSVEETKSIATKVEDDLIQVWQSSKKLPDTALVDMGLKQATSTLLENPLFNIWAKYVGVFNTKYPDNQTKMIETLTRNIGDDRVAEITKVAKSKDTTKDIATRLESAQLVMWQNSGKSAHDVFELLKLYRTDHDFSHNPLLNTWVSYINTIVTDNPNKLSTLFSTLEARFGDRPLLQILEAAKQFPKMESAATKLQTEKIRNMFADRTPPKEAFKLFGLDNVGDSVLSTPVFKEWMNYVKIFNKENPKKEILV
Pcac251616_g3945.t1_1	contig_186_g3945.t1_1	0	NA	0	NA	No MOTIFS	110	MRMHLTKARSGLFYDPQLSTWVQYVVNLSKASEKGMTAIKTLTTQYDDDVLYNMIKEGKMIPGIKSLAARLETEQMEHWVTIRKDPGEVFHLFKLDKAKWGILSSPQFTR
Pcac251616_g5222.t1_2	contig_201_g5222.t1_2	0	NA	0	NA	No MOTIFS	358	MYESLSLASTERRASSSRVSKVGQLCRSFMRLPHIKRGASVTKAYKKNPGMGRSAMFSTLIAHYGDETLTRLLVEAHQVSKTKNIAQQLEIIQLDNWLTQKTTADDVYSLLKLNANEGNLLQNPLLNTWISYIQKVGEGNPFNSVLLKLAKRYDEDGLAHILSGAKAADNTQNIAKKVERAQLVNWLSNGKTVDDAITLLRLNTGEGGELLKNPALSTWFSYVKMTKQNPDELLFLKLKTRFSDEELVTMIAVTRDAKVWIYLEGLARVQLKNWLRKDKTADDIFNVLKLNKEGDTLFESPKISFATRVDNDNPDELMYSVMTKYYGNERLETMFARAKDSATTTSLASKLEQEMWMS
Pcac251616_g5265.t1_2	contig_201_g5265.t1_2	0	NA	0	NA	No MOTIFS	293	MVVEAKNTSSTATIAAKLQVEQIQHWLDIQKSPGDVFKLLALNKAGDKLLDNPQFSTWVKYVDDLNKANSDKKTTLMSVLATHYDSEGLVNILEAATNVPASSKVVKRLETEQKWLTKDTPDELFKRLKLDKAGNDVVINPQLKTWISYMKEYNKANPKYQTTLIGTLVKNYGDENLAKILEAATKVKSMASTAKILQNEQFQLWMKKGWSPNTIFNVLHLDKAGDKLLSNPLVVTWNKYLSAFNWENPDKKTTLWAILKCHDYSDDSVGYLLAAARKIPGTEAITDHLLASY
Pcac251616_g5482.t1_1	contig_206_g5482.t1_1	0	NA	0	NA	No MOTIFS	225	MTKLDELAYKMALKTTIDPMGIFKRLRVVKTGGKLDGNKEFILWLLYVNQYRTKRGGRFWFSDDKLFDLLRKTKSEEELVTLFQSLRQYQDIKYITDDMQAYMILSSASSHRLVNEAWLKSRETPEKVFNILRLGAEALFSLDSSPLFIQWLRYIIMYRAVVGSDSFTDLQTLDFLLERSRLSTTTSFGTLIQSFKDIPDLEMFAKKLSNAPLSKVGKRLRHNPD
Pcac251616_g5935.t1_4	contig_212_g5935.t1_4	0	NA	0	NA	No MOTIFS	558	MPLGRTHVVVPHSPGHVYELDPHSQDREVLLTSEVFLFWKSEKEVICRYVTDGGGDEVILQSTMCARVELQSQSRYLLLPPQTLPDGKKDSSLNALTNADFIGLLGTIPFFANLPKDKLAVLTEMSTIRVYPSNSVIFREDEGISTQMFVTLAGSVEVTSSRATGPLATLEAGSFFGEMSLLINIPRAATVKALESCMLMSIEKKAFHSLLDQCPDVRLGVNKLLKERLLLKAILSGVLPFFDSIPSERMIRFSRELDIEDQVHKGDVVLRQQDENDPHEAKFVFVVYGAVEITSNHRKTSTFGHENTVFLTPGCYLGPFTFERMNVSTGKAFARSSAVLLTCSFKKVSELFEEYPAAGAAANIAWFGERCDFASVLRHGVLTQRFQTFLESEHSDENY…
Pcac251616_g6441.t1_3	contig_227_g6441.t1_3	0	NA	0	NA	No MOTIFS	297	MKLSNKLWIHWGKNPNDVFQYLKISKAGAKLDESKKFIQWFRFVKDYRDKKGARWFLDYEIYRSLLKVAPEAKIATALQSLKDIKDLKNLAEIVQNYQFKLWVGRKDPRTDGNGERLEFTQDEALELLSLLASFGEESLWQALLQAGCFEVPERLLVPDVRFQLGTYCDVNAEQDYRFDVRGVRLLARLFALPAVIVTESNDRCHVEEATALLLFRLSFPRCLHDMASTFGRSRPAISRIFLWMNARYRDRMYFHLGVMGQRSEYAARPPEKDTDLKTCSAKCTAATKGCIAFSFKD
Pcac251616_g6445.t1_1	contig_227_g6445.t1_1	0	NA	0	NA	No MOTIFS	148	MKLSNKLWIHWGKNPNDVFQYLKISKAGAKLDESKKFIQWFRFVKDYRDKKGAHWFVDYEIYHSLLKVAPEAKIATILQSLKDIKDLKNLAEIVQNYQFKLWVGRKETPDSIASLFGIQNRGPMGAERDPRYEILKEFTEVFKAGTRA
Pcac251616_g6446.t1_1	contig_227_g6446.t1_1	0	NA	0	NA	No MOTIFS	148	MKLSNKLWIHWGKNPNDVFQYLKISKAGAKLDESKKFIQWFRFVKDYRDKKGAHWFVDYEIYHSLLKVAPEAKIATILQSLKDIKDLKNLAEIVQNYQFKLWVGRKETPDSIASLFGIQNRGPMGAERDPRYEILKEFTEVFKAGTRA
Pcac251616_g6452.t1_1	contig_227_g6452.t1_1	0	NA	0	NA	No MOTIFS	428	MASLVGSMASRIAQNLNIQTWLLKGASIDDIFTQLSLKTAGSKIFEDPKFMTWVVYVTKAEKQNAGDVILAKLMTQYTPDSLAAMIAAAKKVSSTESLARVLQAQQRQVWLSTGESGDDIFKMIKLDEAGAKLFESPQFTTWASYVDEFNRNIPNKAVSMLTLLAKHYDDVDLGKMLEAAKKVPSTESIAAKLQSELKASVAGGKSPENFFRILKLDDTGTELFKSPEFPKWISYVDDFNAKNPGEAVPILAKLTKLYGEATLSEMIEVAKKVSTTESIAKKLQAQQNLQWLSKQKSPDDVFKLLKLDEPSLAILTDPKLSAWGSYLMVFNSKNPGKETTLIATLTSHYTDLGVAQLLQEGKKFTQTKKIAEDLQSAQFARWFYDGKTKKDLLSIMKLK…
Pcac251616_g6497.t1_1	contig_227_g6497.t1_1	0	NA	0	NA	No MOTIFS	753	MFTKTYGYDAVIRLLGTENNIATTGHFTSRLRTELATSWVDTGKTAEDTFTLLKLDKTAYKIFTAPPMHKGTTNPALDLYVAYVRQFNEHAKKTKKKIGLLDMFSKTYGDNGVAKMVEMGTNSADMMPLVALLLLSLFDIAQCMDMLQLRTLSPTTSQQFRVTTATFGAALPRVSWPSASYSRVTGQLLVNEASATPDQSRRLVQAQMMTDCSRVKPVSDEMVTLPKLAALLIPRSVTCSVEQQALAAQQAEASLVIIRDSIAGAFAAELSHSAYYDCTLGEETVTTNSSMFPELADPFSAWTCSSKPACVTSTCVLTGKTAAMSTDRFQACCFTSNWLQMQPRRADDEPVGLEMDIPVLLVSFQDGNRIDDTASIIGDTAVLVWAFNTEETPWNVSML…
Pcac251616_g6958.t1_1	contig_233_g6958.t1_1	0	NA	0	NA	No MOTIFS	162	MRFSVFVALLVATFLACCSSFAHADSLRRLHAKVPVVINNKDNVAKLAGEFLEKLKTNAALAKTVKAVQASNGDEAAVRKAITAFAAAKESAKMSDEGIAKISAMMANTAQKNPKSWPRLRKFAKITLGATVAGLAVYGAYKALFDRNSSGAATTTTTTGSA
Pcac251616_g7360.t1_1	contig_244_g7360.t1_1	0	NA	0	NA	No MOTIFS	135	MHLRYILLMATAALAACSSVTSAARGAHDSKTPTVASNNQVQSTSTAQADHEFMRSLLADDDDSSIKGQHFMEYKLKKTLANPKKAKQLYQYWYEKGYTAKEVASDLGQTENRVLDQTYRKISNGYAAYIKELSA
Pcac251616_g7548.t1_5	contig_244_g7548.t1_5	0	NA	0	NA	No MOTIFS	313	MKGKVLPRDWSRAEIKSKHCHVVLRCENKDCEARYWDRDINAAINMLELLKSEVQGRGRMEPFRRGFGDESKLIRLIEKAKKNPRSMERANEVETALLAKWRSDNLPLSSVWERLKFNNYADDALSSGKLSMFSKYISKYYPDNEMPVLERFTTKYREVAVAKALELAKANAATKEFATKLQAQQLEGWLANQKSAVDVFKLLKVKEDGTLFMFSPKLEILTEYIKLFNSNKNPQDQAYMIRVVSNGFGGDGDLHNTLFKVWFRSKIEPRNIYPKFLNAEEGDLEKKIVTQYAEYYDAKTIPQVYTFNQPRRS
Pcac251616_g7562.t1_2	contig_244_g7562.t1_2	0	NA	0	NA	No MOTIFS	249	MLNSAMKDQTTKALAMKLQSQRFEDWKHSNTDPLKVFAFLKLDKHDILTNPGLTSWFNYLDDFNARKPSQGMTRMEALSNGLNDRGLAKVLEAGMQGRGKTKAIATKLEKQLFAEWEAKQYTPDHIFRAVGLKNFYGDATGPILSDPVLKFWVRYMNEFNTKHPDKRTTIFETLRKNYGDEALVGMLVATKKAPKTKTAAKSLESQLLRKWLRDGLQPKEVVLWMNKDKSGEILNTYTRLFQAKWPNSA
Pcac251616_g7564.t1_2	contig_244_g7564.t1_2	0	NA	0	NA	No MOTIFS	216	MLNSAMKDQTTKALAMKLQSQRFEDWKHSNTDPLKVFAFLKLDKHDILTNPGLTSWFNYLDDFNARKPSQGMTRMEALSNGLNDRGLAKVLEAGMQGRGKTKAIATKLEKQLFAEWETKQYAPDRIFQAVGLKNFYGGATEPILSDPALKFWVRYMNEFNTKHPDKRTTIFETLRKNYGDEALVGMLVGAKTVVNTRAAAKSLEPQLLRKWLREEL
Pcac251616_g7570.t1_2	contig_244_g7570.t1_2	0	NA	0	NA	No MOTIFS	268	MTVAYGGDGFAKIVAKAAKDPNTKELAAKLEAAQLSRWSGLDSSPDAIFKVLKLQEKTDNIFDSPQYATWTSYLKAYNQKHPTKQVSELSVFMKSYGEEGFIKLLASADDANSAGTQKFKNELVKGWLDEPTHPLNVFNKLKLNDAGDGLLANPLLNTWVQYMKAFNKEFPHAETTMVQTFTKSYGDEKLAAMIQAATKVEETKEFAKNLQTAQFNQWMVDKKTPKDILGVLKLNSQTFTDNPSADIWRAYNKAYAKKFPDADFAFQP
Pcac251616_g7586.t1_1	contig_244_g7586.t1_1	0	NA	0	NA	No MOTIFS	248	MINLSGLDQTAKLVKPGALKDIRVESLKTKAISDTAFKLLKLDQAGDDVFMSPQLHTWINYLISVTKTLPTIAMLSTLTARYSDDVLIKMLEAAKKNPGTEEIATRLQGRQVKIWMRSGKTADDIFKLLKLDYRIEDLLTNPNLATYVTYMNLFNKYSPGRETTLANTFVKSYGNEAVAKMVEAAKKVPSTEKFAQELQVALFNQWLREGAQLKQIWSMLCLEKAIRKGDPNGEIWRGYRAFYYLHNK
Pcac251616_g7619.t1_1	contig_244_g7619.t1_1	0	NA	0	NA	No MOTIFS	206	MIGLGAHRNRLKNPKVIAKADSNVVTRAESKVLARVDSKVTTNAVPTVPKAVWEMPKDGTNLIKKLNGFVKEKKSLDDVFSSQVDGKQKLFDVDGLPMYVRFSEKTTELRGGKDIYGVEKLVAKFGVEDLMKIINAGLKSDNELAVATADRVRAGLVSKSWREKMQPRDVAQLLKGGKVVMDRIHQGVYKKYLDAFNKANIAKPTA
Pcac251616_g7871.t1_1	contig_248_g7871.t1_1	0	NA	0	NA	No MOTIFS	171	MSLRFIFFAAVVTLLARCDAASTATEAKVSTVTSSDTVLSIDAPPVKSARFLLSVKTDQDSDVLDSEEEVRGGIQLTPIDDDLLNMLKIDKAVALKTLSKHDDNLMQKLRENPSWARKVHGWKEDEPSPLDVLKLLKKYPQLSREHSTEWNAWRVYLAQQLRLEQGLTKIR
Pcac251616_g7879.t1_1	contig_248_g7879.t1_1	0	NA	0	NA	No MOTIFS	171	MSLRFIFFAAVVTLLARCDAASTATEAKVSTVTSSDTVLSIDAPPVKSARFLLSVKTDQDSDVLDSEEEVRGGIQLTPIDDDLLNMLKVDKAVALKTLSKHDDNLMQKLRENPSWARKVHGWKEDEPSPLDVLKLLKKYPQLSREHSTEWNAWRVYLAQQLRLEQGLTKIR
Pcac251616_g7913.t1_2	contig_251_g7913.t1_2	0	NA	0	NA	No MOTIFS	200	MQLYHILLVALFAILGTGTISAETSHDDMLDEAPKGTRLRVSNGDSLKTEENDERSIFSSIKESMKRKYWVSFDKDSGQESRELDDWIEEGLTLYGAWTRLKLDQVTPTRVMQTDAYKIYVRYVKKYDSMIYNYKNSIGQPPIEFGGTDAQIFAKVQVWAAAHRPRWYVKKMLKLDDLPKSELVDDKFYKEFLRLTGEKS
Pcac251616_g8140.t1_1	contig_257_g8140.t1_1	0	NA	0	NA	No MOTIFS	175	MPVNIPGFEKISKAFTSSKTKELKALLKADDDLGNAFKALDLSIMSIGKNSFIETKMVVKFLSSSNFKVWSEHAAKLNKQDPEGAMLTALTNVFGEKEVVVMILLGKHSWSSSGAAKKLETALFNKWYTIDKYRTADNAFTNVLKADRNTIHKNAREKAIWGDYSTYITNRVMKY
Pcac251616_g8213.t1_1	contig_258_g8213.t1_1	0	NA	0	NA	No MOTIFS	292	MRPNLRHDTHVLTDTFLREIQIQIVLGTLIKNIGMFNKESPDKTISLIGTLSARYGDDAVANALVSVEMRASSTPQFNAEKGGHETILKTFTRGLGGKSNLVTFLEVAKLELGTLGRAMDLEKKLLRQWAHDNLEPVDVMKLLKLDDKAETVFTTVRHKIFEKYLAEFNKKNPTKRDTLLGLAARLEMQQLEGWLKRDLSVVDVFNLLKIKGEIGWNVNMLNGYPLLHNQVKSGKETLVGALAKGFGGETHLAEALVKARRIPETEKMATKLLKAPFSGQGLDSVHQAIQCG
Pcac251616_g8377.t1_1	contig_258_g8377.t1_1	0	NA	0	NA	No MOTIFS	257	MITASSVTVTKSRASNRLTDARGHRHLGVRARSVVDNDDDISEEKTIGIKLPVGSLKRKADEIFSHLKLKVDEDAFLKNPLLRTWMSYEKKLGTKSLNHALLLKLKEREVERAQLKDWLDNEKTTEDVFKLLRLNTDKGGEILKKPVLTTWFKYVGMSGQDANQLLLLKLKMEFSDEDLAKVLVAAGRDTNVQIEVWDMILAQHRCWRGRKKTAEDVFNLLKLNNEGEQLFKSRILDVWVSYVVELDKKNADEEILQ
Pcac251616_g8616.t1_8	contig_269_g8616.t1_8	0	NA	0	NA	No MOTIFS	1024	MGACLSKCPIRENNACDVVPNGSPTKSAVPSGAGSSKNLVAPLPSPNNQEPRNTVSQREQSSKSIKVPQRGPMSSPRRLDRSHSTAEIPIAKGGGLSLHQHIDTILGASTLSTPPQRRTRHNSTKAPLRQASSENRLMTGPNGTRRKKHKPVTIGLDILLRDERARNGFFKYLRAATHMDKLHIDDEDEADTQSQTKSEPEEGSSLRNKYGRVKAVNYREDCALFWLEITDLLKIPSSTAAGGVSSFQMGLMDDLYDVYVATGATRLLPMVFPSDREALAQYLAERNAERALLMFKMLLLDVLDVVTANFDEYVREPGPLGYSHATKSVSMRNVLAQLSKRVAGGGATTGDRRAHLHDILSTPALCRMFREFLEARNSVENLLFIIDALAFEDLVNTLK…
Pcac251616_g8834.t1_2	contig_27_g8834.t1_2	0	NA	0	NA	No MOTIFS	446	MTIGSVYTIMRRDRNGALYWKGDKTDWLDILHRIGKRLATLAHIPIQADSQLPDLLVAQPTSRIEVMVLVITPMLAYAHTAGAAKKINLADKFRIKKWVDKQKNSEYVFNKLGLNGGLDQILTNPKTYGDNGVIKLLGMGTNDATIMTFTSRLRTELASSWVTSGKSADEIFTLLKLDTTGFKIFTTPPANKDFTNSMLYLYAVYLDKFNRQYPTKRISMFDMLSKAYGENGVAKMVELGMKNPTMEKVSSRLRGDLLSKWYNSEESAEVVFKVLKLDHAGYDLFATPQLNTWYAHIRQSYDLIPEDVMLEELVGKYGYDGLSKIFILGERRTDLFGKLPMNLENKMVNQWLNGNKSPNEVFEMLQLNKGLDSLLANPNLRMWESYRIKLRSQKPEKVP…
Pcac251616_g10401.t1_2	contig_29_g10401.t1_2	0	NA	0	NA	No MOTIFS	163	MLFLELKARFGDEKVAQLLVVAARDDKVKIDVRPLVTVQLNYWHQGGKTAEDIFNLLKLSEVGDELFDSPMFRTWISYVTNLNDKNSDELMFSVIKKHYDDDILDKLFVEAKKEGNYENHCLKIGGGDVAEPRKNDRRRMTTGTMASFGLNDFYTGNDVSPFI
Pcac251616_g10402.t1_1	contig_29_g10402.t1_1	0	NA	0	NA	No MOTIFS	153	MFLKNPLLNTWISYVNKLGNEDPYTLLLPKLTKHYGEDGLSSTLLKAKSDGSTKSIVTKVEQARLKAWQNDEKTATDIFKLLKLDTGKGDEMFKNPALSTWFSYATLGKEDPYHFLLLKLTGRYDEEGLAHMLVAAKDGSASFIARGGWRMHS
Pcac251616_g10403.t1_3	contig_29_g10403.t1_3	0	NA	0	NA	No MOTIFS	139	MTAKFALTKRISCLNLLLVLALLACMDAVAAASRANIDTNQASNHAVNVRVHRHLNVHTRSTMQKNGDSSEDRTFALPRVAVLETLPKSQTLNKIAANIKQKFTSNNQKATDKRFTRLKVGASESKIFESAPYQKWAKL
Pcac251616_g10407.t1_3	contig_29_g10407.t1_3	0	NA	0	NA	No MOTIFS	139	MTAKFALTKRISCLNLLLVLALLACMDAVAAASRANIDTNQASNHAVNVRVHRHLNVHTRSTMQKNGDSSEDRTFALPRVAVLETLPKSQTLNKIAANIKQKFTSNNQKAIDKRFTRLKVGASESKIFESAPYQKWAKL
Pcac251616_g10408.t1_1	contig_29_g10408.t1_1	0	NA	0	NA	No MOTIFS	153	MFLKNPLLNTWISYVNKLGNEDPYTLLLPKLTKHYGEDGLSSTLLKAKSDGSTKSIVTKVEQARLKAWQNDEKTATDIFKLLKLDTGKGDEMFKNPALSTWFSYATLGKEDPYHFLLLKLTGRYDEEGLAHMLVAAKDGSASFIARGWWRMHS
Pcac251616_g10409.t1_3	contig_29_g10409.t1_3	0	NA	0	NA	No MOTIFS	261	MLFLELKARFGDEKVAQLLVVAARDDKVKIDVRPLVTVQLNYWHQGGKTADDIFNLLNLGDKLFESPMLLTWRAYVANLDPKKTDELIFSVMKKYYDGDILEKMFAEAKKSATTRSMASNLEEEMWRSQGKMADNLFKFLKLDEKGDDLFESPVLGTWVSYINRLNTYEKRPDEFVVINELEKRFDYVDPARMLGNTEHQAGMRGDNVEIVASLRKLQFKQWMTEKRLDPKRVGKLVIQSPDDPRNNRVILDFYDFYKAND
Pcac251616_g10430.t1_3	contig_29_g10430.t1_3	0	NA	0	NA	No MOTIFS	267	MLFLELKARFGDEKVAQLLVVAARDYKVKIDVRPLVTVQLNYWQQGGKTADDIFNLLKLSEVGDKLFESPMLLTWRAYVANLDPKKTDELIFSVMKKYYDGDILEKMFADAKKRSATTRSMASNLEEEMWRSQGKTADNLFKFLKLDEKGDDLFESPVLGTWVSYINRLNTYEKRPDEFVVINELEKRFGYVDLARILGKTEGMRGDNVEIVASLRKLQFKQWMTQKLLDPKRVDKLLIQSPDDPRNTRVTLDFYDFYKANGGPPLY
Pcac251616_g10431.t1_4	contig_29_g10431.t1_4	0	NA	0	NA	No MOTIFS	378	MTAKFALTKRISCLNLLLVLALLACMDAVAAASRANIDTNQASNNAVNVRVHRHLNVHTTQKNGDSSEDRTFALPRVAVLETLPKSQTLNKILANIKQKFTSNNPKATHKRFTSLNVGASESKIFESAPYQNWAKSVTKAYKKNPEMGEAAMFSTLMAHYGDETLAKLLVEAKQVSTTERIAQRFEAMQLDSWITTEKTADDIYGLLKLNADTGDVLKNPLLNTWISYVNKLGNEDPYSLLLPKLMKRYGEDGLSSTLLKAKSDGSTKSIVTKVEQARLKAWQNDEKTATDIFKLLQLDAGKGDEMFKNPALSTWFSYATLGKEDPYHFLLLKLTGRYDEEGLAHMLVAAKDGSASFIARGGGECTAKDLAEQWKNGR
Pcac251616_g10507.t1_1	contig_29_g10507.t1_1	0	NA	0	NA	No MOTIFS	190	MTKRNPNNAGEAMTSTLMTHYSDDVLSTMIIAAKQAPNTKDIATKLQTEQLRVWASRGKPADDVFNLFNLKGKAQSLDDLVDDAQFAPWLKYVDDINGKDSKKASAMVAKTLTTYNEETNKGLYAMLSAAKNVESTKKLATDLQKGQLDNWLAQKVDVHDVSAWVGAKRTPLNSPERKAVASYRDALSKI
Pcac251616_g10701.t1_3	contig_291_g10701.t1_3	0	NA	0	NA	No MOTIFS	425	MIFFHVILIGAVVLLANADPAPGSRESKLTLAANNAPTKRLLTTYTTDEGVDDERGITVNIPGLDKLSKAFTSSKTKELQGLLKADDNLGTAFKALRLSKIPIGNPKTGFIETEKVVKLFSSRNFKVWSQHAAKMNKQDPAGEMLTALTNVFGEKNLATMILLGKHSWGSSSVAKKLEKAQFNKWYAVDKHQTADDVLEKLLLGPFAVASTELGGQTYPTAPLVLPALSRIRKHLERTDLFDANVAEAGDEDYVHEIEIMMNECWKAMLALHTKRFRSLEESKLKWVSFLDPRVAKRMSHLSPTDTANQEVRLYMYDHMFGPDEVPAHPTKLEEDGSKAFTRYLAAVTTVKSATNPFVWWRVNTSSYPNFGRLVRKWIGIVATSVPSERACSTSVNIVT…
Pcac251616_g11848.t1_3	contig_315_g11848.t1_3	0	NA	0	NA	No MOTIFS	536	MEGLDDVELTQVKNFKFYDDYVTSQLPVWSKKELTPDEVVSELGLRGLSGAELMSNPNFKYYDEYLVQQALVWAKKDVDVDVVLKRLGLDTMPAATRPEAVSYKYYEEFVAGLMRSWMEKEVPVTEVMAKFKLDKLTGQELLNHPNYKYYKNYVKNNLKAWAGDLKSYELGVDRVRETMRKSSDSYVAYKNYVNLIDDYIVDLKIKEGVKDENLPRLTSNDASELELHEKTLIWEGMKRPECSQSGSSAKDGGPRAGQEGPQTADEVIKKATQTVYEASFKNFLDFCVTNSYPDPRHEPHHEIPVVLVAYLQSISASSYISLQTAKKARSAREDESGAKHGYGNPARDPYVRQFMRGLKKQKKASEYVPAKAVPISLNMITVLHAILDTPTGAKGFSEE…
Pcac251616_g11861.t1_1	contig_315_g11861.t1_1	0	NA	0	NA	No MOTIFS	206	MAKFKLDKLTGAALLSHPNYKYYKNYVKNHLKAWATNGESLDDVAVWLGLENLQGKMLEAHPNFVFLKKYWTTSTKYHEEGMLKQGVTSYDVWNDLQVYRVKRIVRKNSETYELYKDYVNLIDDYIIDLKNRGFTDNDLPRMTRKDATPEELQEKTFIWTSMRRPEWYVKFSLGLDGLGENALKEAPNFPFYTYYLAAMKAVNHTG
Pcac251616_g13529.t1_1	contig_382_g13529.t1_1	0	NA	0	NA	No MOTIFS	126	MHISFLLFLAATALVASVNTLHIEADTEATSLRSIKTAVDDGVAEKRGGFYYKFDFNLLDNIFHSLSERFQRMRKEPEHLRTIFACWKSGIETSNEAVQFMRLQGLSDKAITQFKAAYKAYLLHHG
Pcac251616_g13717.t1_1	contig_39_g13717.t1_1	0	NA	0	NA	No MOTIFS	67	MRLIYILAVIIAAALRASGTALPVAKDFKAMIENGAALARSMRLLPMAGDFSVGSRRTRSMKKNDLD
Pcac251616_g13789.t1_1	contig_39_g13789.t1_1	0	NA	0	NA	No MOTIFS	254	MSASSNQRLRPYCAVLLALVTLLVSVSAALTTAKPKAIIPELTTSHRTTTSGNAYLPGVKGRLRTSDHVIEARAFDPLGFTKITTTGAKKQQKLAGNVKIKLTSNSQQATDKLFKRVEVGKVKQNIFEIPQYKQWAASVTKVYKKSTDTADAAMISTLLAHYGDEPLTKMLAAARKSETIDNKLWFALMRKWEADGRSSDDVYKVLKLDDEGGNLLTNPVLGTWVSYTDNADQILFTKLAKTLRRRTSENDSSG
Pcac251616_g2520.t1_7	contig_162_g2520.t1_7	0	NA	2	653980	Only EER motif	1034	MDGEQEHDPATEEAGWEMRRDDTSGQIYYWNSVTGETSWKPPPHFSTDNVMHPWTQVFDDNGHVYYLNTETMETQWTPPSAAVENEEDTSLSSDTSVLAVTGGRGRRPSTADQLTELNRLLSGEDEDKEGEKSPGDQTIDHYEETSETSTPEVGSKTALDTEACPWMMFINEDDGVPYYYNHITGECLWEPPQEFRRLQQEQQQLGQIDETTVAAIEKEELELLAQDESADSTLDNELTEKAATQVLVTPEFEEKVSGGVTSRPRASGAVPSLRFDTILSSAESSALEEEVPLNVVATEYQESVVDAIVVDELSEQVDDGRFPLTIHVKSAEESQAVDSAGVVGEEKITIDVAATIGIEEENTVENERVFLASAEALLNNNLEEARDAGLDSADANEEV…
Pcac251616_g3522.t1_1	contig_180_g3522.t1_1	0	NA	2	49,68	Only EER motif	103	MHLSYFLLASSVILAATVDGLADEKSNTPTANVQAQVITVKGDNITKEEERFLQTDDFGDFDGAKTTEERALVSPQMKTALKNFAYYPILFIKALRRIRNSFG
Pcac251616_g4969.t1_1	contig_188_g4969.t1_1	0	NA	2	66135	Only EER motif	139	MRVSYVFLVTAATLLATCDVVSASPSALSKPASADTVRSINGHIDGTSTRSQRMLKKTAAVVPDDEERAAEARQMDSEILENIVSDRAYAKQVFRSWLQNGQTKEDIENRLKTQGLLTKYGNVVNQYAQYLTIIEERSA
Pcac251616_g1682.t1_1	contig_148_g1682.t1_1	0	NA	1	59	Only EER motif	143	MRLSVFMALVVATFVATCISFTSAESVAQISDVDDNSNLQGARKLAKVDEWWLQNTDTEERVGSGSFVSRLKGRVRTSKASGVAKTQKLNDAQVKTLTKEVATTVKKDRRTWPVIKKGLKILYGTLLAGLIIVGVDAMLSHDY
Pcac251616_g1956.t1_4	contig_148_g1956.t1_4	0	NA	1	503	Only EER motif	602	MRLLYLIGLTAVIYITSIDANASVTGSNDGPSRATIEKLKSWFTSSNVTPQQLQSWLNEGKSADAVFTCTKLTKAGGWPFLKPQFSTWAQYVDELSAKTSQKGSSAISTLTRQYGDDKLYEMIERAKFLPETKNLATRLQADQMQHWIATRKDPDEVFRVLKLDKAGGHMLSSTAFSKWAKYVGDLNQKNTGRPSRRLGLDNPTGIFLENPVLITYLNAYFAGNKDKRTTVMEKFTKEIGNQCVAKKLITAFSPNPLLNMWVSYMNAIITENPRKTSSLFSSLEPRFSDRPLLEILEAAKKYPTMESAATKMQTKTIDGIFASGKSPTETFKLLRLDNVGDGILSSPLFQTWKNYVEVFNKKRPNHQESWFDPIHINYIPFLVESIIEKAMQNPSTVRI…
Pcac251616_g3468.t1_2	contig_180_g3468.t1_2	0	NA	1	73	Only EER motif	202	MQLSLVLLVTAALFLLADTSARSTDLTTRQHLRQKVTLSNAVGASDLGNLGGQAFLRVLKSVEAVDASEGPEEERGLNGLFGWTKLNNLRKAERIKEIKEALAIAKVQVKVAAEAAAKAAAKAKEVKRIADQLDDVTVENMLKDPVFKDSVFKAWHKDNIHPLLVFDSLALPRKYTTAKWIKIGVAYTDYATKMAMAAARIT
Pcac251616_g3579.t1_2	contig_180_g3579.t1_2	0	NA	1	77	Only EER motif	231	MRLGDTALLVAITLVACFTATHRTLEASDTNLHLVGEGSHFLRSVNYQAANEETATRYGNNGKHRRIATATSNQNTEERGGLSDLSSSVKNTAVLGKVESSLKNTVALEKVESSVKKVNAFAKIKSVLPNGLGFVKKFKKERSFNKLTGFLETKPSLAQTKAFVEKNPDITKLKTLEISATITKKDVKRAMPLFAKSVGNNSLLWDFLIFVLTPPVFLAATIAIAVKSLKS
Pcac251616_g4850.t1_2	contig_188_g4850.t1_2	0	NA	1	58	Only EER motif	201	MRRYSDVVLIIVVFLVTSEALSAGKLHNQLKPSELTSQKTRPSHGFLRAVSTAGGDDEERGMLGSKIYMQLSKLAKKANMKELSQNLKHKSWRVSGDNPQTLFQKNSEKWKGKPDSDLMGDSEFIHYKAMPTANKGVLVKCDPATKQYLLHLNETAVQQRFVIEDLDDTHLFIVPDLKVIAFIEKKMDEWNEKNTYQPPTQ
Pcac251616_g5907.t1_1	contig_212_g5907.t1_1	0	NA	1	75	Only EER motif	139	MRLHQVVLAAAVAVILMTTSNGLSASVESPTKSALKRATTEAGNAGGLTERFLVTSEDEGTEDNTINDSTEAENEERLFGLKRRKKRKRSEEEEATPTPTPAPGNSTAEPTLIPRLISPLPAPPTRESVTNNILNRIFD
Pcac251616_g6977.t1_2	contig_236_g6977.t1_2	0	NA	1	53	Only EER motif	157	MRICFILLLAVIVLLVCPNTASGAAIKLRAAHADVETDSGRVLLADAKTEKNEERAAVDVVKKLGPQLKDFYGKQKLSLYLKYQTAFVMSKRIENALMKNKITPDDFWYGLKLDNLKVRWNSRNGYTTNYNKWVQYEGAYKTANPTWKSNLPPRSGL
Pcac251616_g7480.t1_3	contig_244_g7480.t1_3	0	NA	1	63	Only EER motif	492	MRQPCGVLLLVTALLIYGVGAHTNLQSSTRLIVIGWRDIATSRLLKAHGITTDELLTTNTDDEERVGVTMSAVEMLRNALKSSVPESQLEIWFKHAASADDVFKFLLLDDAADDLLRAWISYMKRFNTANLPKKTSLIATLTAHYGDEGMAKIIEGAKQVSSTASIAKRLESELMQLWLGQKHSVDDVFKLLKLDEAGDQLFAQPQVVAWAKYVDEFNELHPDKQVSLFSALTARYPNEETLVKMLIAAKKSPSVENIAVRVQSEQTKLWQANKKSPADVFKLVKLDEEGPTLLTSPLFKSWLQYTDEYNMINWKETVSSISTLRTHYSDDVLAKMSLAADKTPSTQNFAKRLRSELLREWYDTLKPGNFVFKALKLDKTTSKVFERPLFALWKEYMEF…
Pcac251616_g7482.t1_2	contig_244_g7482.t1_2	0	NA	1	67	Only EER motif	511	MRCQWLVLHVLASTALLVNTDAASKSTESAILPPDSLIVRSITTNRILKLKNDSDFDGNEKSKHGVEERGISTSTVETLTNSLKSPVSQKFDDWLTNGKSADDVFKLLTLDKATDGLLATPHLNDWISYMKLVNKANPTKKTTLIATLTAHYGDEGLAKIIEAAKQVRATAALAKRVQTEQIQRWLLDGLSPEDVFKLLKLDEAAEGLFAQPQIVTWAKYLDDFNKVNPTSETTIFSFLKSRYKDEEIFVQMLIAAKNVLSTEKIAIRIQAEQTALWLKNKKEPAAIFKLLKLQDTELPLFENPLFIAWVKYTDDFCMTHFGTKLTTISVLREFYKDKDDVLAKMILAANKSPSTSFIAKRLFTEQMRNWYISTFTPEDVFKLLKLDDGNIPLLENPLF…
Pcac251616_g7528.t1_2	contig_244_g7528.t1_2	0	NA	1	284	Only EER motif	569	MMEPGATPKNTIIDKNQVEGAHFDIANVWWDDVCEYQEWNCLHHAIVTVIKNGGDEATLKNVWAKSSKAFREDLPMVSMQANGKPTMLGNGPSPPLCQLSERDVHINEGIAQAAQTSPRCHPDGVSRVDRLVDGLFGFIIAEPHSGVFIINNQIGFVFVPGFFELSTDALEAEAPGTVAPVETTATSSRLLAVMPLTEQQSSVASSSNAGLTAQSSRNGSVNQSPGSDSVTQNTGSGSTTQTATNSTGTVPDGSWPAIIKTGEVFDGKMQTFLRTYDPADVDGEERAGVVDAIKAGAANLAESAKLRIFLSKKKSGVDVLNSLKFGDNVADALVSSKVESLKKYIAMFNQKNPDEAISLIGTFTARYGDDAVAKALVSAERRGGSKVAELAKQLRAEQL…
Pcac251616_g7574.t1_4	contig_244_g7574.t1_4	0	NA	1	64	Only EER motif	742	MLRRYAVLVLAAVFFAGSDAATGTKMPVLASSNPASVRSISTDKNHVVPNRFLLSESIAREDDEERGFGLKSIPGLQKLTSQFKTKITPGTLLNWANKEMSPDYVFLKLKLDKDGKQLFDNPDINVWAAYANAVVKSNPEEAMLTTLKARYSDDVLAKMFDAGKKVTQSNSVATKLQTQQMENWMAAKNKPNDVFKILLLDKNQVTLVATLTAHYKDRGVLGIIEAAKKVPNTATAAKRLEADQIQLWLKNGRTPGELLTLLSLDKAGDQLLASPRFQTWSKFISYYNKENPGDATTVMEKLTYHIGDEEIMRILEAARKVPSTEKAATKLQTEQFKTWLNADKIPGDVFKLLQLNKAGDDLLANPQFKYWGKYVEDLNLKPVNNGRQVSIIDALRDNF…
Pcac251616_g8015.t1_2	contig_256_g8015.t1_2	0	NA	1	87	Only EER motif	130	MRVGFVVLTTVATLLSSVHAESTDSLSKQKFTITSPDSNNALDGVYIRKGSDKYVILHLNDDESTEDRPGVDNGSSLEDDSASDRQEERALPAPVSAGGLVKLKKTLKKAKNDFLWRFFHVLVPERFRGI
Pcac251616_g8040.t1_1	contig_256_g8040.t1_1	0	NA	1	128	Only EER motif	173	MIKRRAVLPTVPLNLCRVKVAMTSLQNIISQFARSRPDPPSSDAIMRVSYVILATLATLLASTNAKSLSTDSVATKKFTITNPDSSDAVDGVYLQQGNDKYVIIRLSGGDDAYTEDSAEDATASDHKEERAGGVSAGTATKLKKQFSGEYNTFWNKLLWRIFHKLNPEKNRIG
Pcac251616_g8275.t1_2	contig_258_g8275.t1_2	0	NA	1	63	Only EER motif	117	MRLSYILPVVIAAILHASGSALPTAKESNQATLASPDIDDADGGKLLRGINKGAAEEDELEQEERTVSKKVGHYGKKFWNWFVWGKSREPTNKIKRDAQRWNDQQVRINGAIRKSEV
Pcac251616_g8532.t1_1	contig_262_g8532.t1_1	0	NA	1	59	Only EER motif	185	MRQSFLVLVLVLAFAACVQGLTNNENAALSVNHETTIAKSNRNLKGSSSITAGVGTEDEERGAMTKVSEMLKGAFSPITKLFGTNTASKVQSLQKDAKLVNSIKSDKKLQQLGTIVSKNPGALTEKKVGKIGEFVARLKKIEFVGDVKGMRIAYGILFLGIFGILVTGYFITRNVQNSYIPSDSK
Pcac251616_g10133.t1_2	contig_286_g10133.t1_2	0	NA	1	67	Only EER motif	141	MRATYLILFATATILASISDASTVTDLSQTQLSRNRPVGVAQVADADSERSLTRRKTDAEDEDAEGEERAYNHAELLAAKLDDAISILPRLQTKTPMQLFEHLQQLRLPWEKREAILQFVSLDPAARKKVLDLIVKNAGQG
Pcac251616_g10220.t1_1	contig_286_g10220.t1_1	0	NA	1	58	Only EER motif	176	MRLQKACILLLAAVAFTITDSTFALTDQTRENGTPRGSAVGDQRLRQHDIGEGGLGDEERMFKTKEIAKGLKLDGNKLDDVIPKKEIEMVNLQKFDDALDKNKIDDLLALQHLTGKIGNNDAESVARSAANIFREWKTNKVGLNQAEKIMRRAGIADDEAITYALTWYTYFYRVVK
Pcac251616_g10411.t1_2	contig_29_g10411.t1_2	0	NA	1	56	Only EER motif	190	MRQHNLLVLLAVAFVACVAVADDTAKSIIVKTVSEPKLRASRHLKSEGDSSNPATEERGFNLKLPSFNGIKSLFSKTSNVGAGMKTNPELATTLGSRKIKEVISDVAMKPGFFQSLTNTLTGNRKMNTLASQLQKNPVQYTSRQVTNVGHLAVTTSSSGSFARMWVKYGAAFLFIVGIVFLATMVIKATT
Pcac251616_g10586.t1_2	contig_29_g10586.t1_2	0	NA	1	55	Only EER motif	122	MRLIQFILAVIVVLLASSCDFATAAKCGVKTATDNLRTAEPIQAINLAASPATDEERGAQNAGAAARVIGGASVPVNGAPATVGGEMVTVTIFNGNGFFQRMGKWLKRTLDSGDEKTRRIRQ
Pcac251616_g10675.t1_2	contig_291_g10675.t1_2	0	NA	1	19	Only EER motif	168	MPISPPRPDPQRAYTTNEEERGISVNIPGLDKLSKMFTSSKTKEFQGLLKVEDNLGNDFKKLGLSTMPIGKNDYIKDPDGAMFTALTNVFGEKNVATVILLGKHLRGSSTVAKKLEKAQFNKWYAKDNHLSTAEKVLNVKSIDIHMNSREKIISEAYTKYILDRVMTY
Pcac251616_g11570.t1_1	contig_312_g11570.t1_1	0	NA	1	61	Only EER motif	134	MRLGFLLLAVVFILAACCHSLANAELASQKKNPETSYNYELTAAENVKQYLKHIKKATAEEERAFPGATQLRGFFEKVAQGSNAKIAVDKVKQVLHKDTRHASVSVAISLLKMLAVVGAISVASGYIVYRVSNS
Pcac251616_g12009.t1_2	contig_315_g12009.t1_2	0	NA	1	9	Only EER motif	269	MVASSRNDEERMGVKEAVQWLWNAVKIRAKMKFWLFRGTTPEEVLEKLKVASNTDKNYKYYSKYFFKYYVKYPGRQPPNLPTRVADGIMQARLLNWLEKRLTPPQVFNEMGFTGTFASARGDPTYKYFVQYSKMWSDLQVRLVKEADEVMKARLDTWLEKNLSPPQVFKKLGFTGTFDSARGDPNYKYFEQYSKMWSDLQVRLSQANIPAKSADEIMIEKLVYWLENNFSPPQVFKELGLTGTFASARGDPNYKYFEHYYKMWSRAQVR
Pcac251616_g12962.t1_2	contig_346_g12962.t1_2	0	NA	1	53	Only EER motif	237	MDVESTNSATKGRLPEISRHSLIQGKRAAASTRVLKLRGPADMHTVDAIDEHEERGMLSNIVALASKASPSATNKLLLSVNKRPDKMFNLLGLGKGLDSTSKLRQWLRYTEKYKAKHGGGGFTDSWVISLLLEKTTDIDLALLIPSIKNVADLKTFGAKLESSLYQKWINIGTQPAKIKELLDQKRVSQVNENIATTYAMAYVRHLSDTLTGEALTKLRSLSPNHAVGMLMIQKVLW
Pcac251616_g13220.t1_1	contig_370_g13220.t1_1	0	NA	1	56	Only EER motif	130	MGRNFAVLVIGTAFLATSEALSSGKLPNQVKTSKLTTSQMANAPLGTVSTADGDYEEREILGPKTLMSLSKLAEKGNKPTLSKKLEHRSWLAAGESPQTLFKKNEWAGKTFAQLKKDPKYSVTRGLTIFG
Pcac251616_g13331.t1_2	contig_370_g13331.t1_2	0	NA	1	71	Only EER motif	195	MRVPSVLLLAVCIVIASCDARLSAADYEQDAVAAQNAKHSVAAAEYRDTSGKRLFRSDDFAPEDDDVDDAEERGIPGLSKLNEMVQKGKTKVLDQQLWSKYRSMLKSGFSDKAITEAWIHQGKTSAKIYDRWIRLGKSQNQAAKNLLREGIEPEELFKVLKSRGMKMQDMSNIWRNAGLDETEFYLTWAKLGGIK
Pcac251616_g13536.t1_1	contig_382_g13536.t1_1	0	NA	1	43	Only EER motif	124	MRLSLLLLLAAITLVASVNALPIEAATEARSMRSTVDDDAADEERGGFYYKFDFNLLDDIFHSLPEQFKGMRNEPEYLRTILATWKSGMGTSKEAVQFMRSQGLSDKAITQFEAAYKVYLSHCG
Pcac251616_g14523.t1_6	contig_418_g14523.t1_6	0	NA	1	630	Only EER motif	3909	MKMETLAYLARSDSSDSDDDFASSDGRPTPLDPEYWRGITHSRVVTPAASSVYRHSSRVETPPSHHYGHHQYAPGNYPMYHQHPHQRPVTSPSAMMHSHGVYTGSGAFMSPIHYQTAPPMAPISPVAHVDAMLEGSYMPLSSGAMLHSGGGMMYRPAEWSNSQPRNYPTTVSPVSTPQQLKLQVREALVRAQAYLDLVPFFQSYDLSYAGGVRLGTIQEALGRMGVILRDHVLQSIGQLFSISGSGLVDYVAFGRFLELDAQELDNMRSMVAARRSVLVNSGIELRDIFVQYDSHHTGFVSRSTFATLLHDYSIVIPETTLHLLMIQLAKPSDTTSVSYVRFLEMTDVGVARSASANPPPRRAMENSPPRFSSSTGGRSDPFAHESPARGYEVHTVVPV…
Pcac251616_g14849.t1_1	contig_442_g14849.t1_1	0	NA	1	60	Only EER motif	119	MRFSQFVVLAAVAFVLCCSTDVAADNTAQNPNLATNVSPSGAHRYLKGSKTTTDLDAVDEERVGATTPKFKQLFGSISFPKISNLPGLKQIKAALIKRDTKRIERLRQKRNSNAKTYGF
Pcac251616_g15023.t1_2	contig_45_g15023.t1_2	0	NA	1	53	Only EER motif	157	MRICFILLLAVIVLLVCPNTASGAAIKLRAAHADVETDSGRVLLADAKTEKNEERAAVDVVKKLGPQLKDFYGKQKLSLYLKYQTAFVMSKRIENALMKNKITPDDFWYGLKLDNLKVRWNSRNGYTTNYNKWVQYEGAYKTANPTWKSNLPPRSGL
Pcac251616_g15746.t1_2	contig_7_g15746.t1_2	0	NA	1	3	Only EER motif	83	MNEERQWYEFSKRRAKENLKFRFWFKTGKRPEDIYRKFFNTSMDTRAVAADPNFGIFSRYAKYYEGHKKKESWLRSWIFSTDQ
Pcac251616_g15790.t1_2	contig_7_g15790.t1_2	0	NA	1	76	Only EER motif	214	MRVCYSLLPTALLLACSSALPPNRSQTLKTATSDVVSPVEPRIQHDNYDKRLLWSYATENTDVNNKEDTAGEDDEEERINAATMLGKGNAEWDDALMRLAYSHWFEGGKTIDDVRLIMSLPAKGEAVGHENWGKYLKYVEFVKEKKQEAANAAIVAVLKRRRAYRDWYIEGKTEAEVRKIFELPAIGTAQNHPNWEKFEEYLEVVKEYSKIVFK
Pcac251616_g16207.t1_2	contig_76_g16207.t1_2	0	NA	1	52	Only EER motif	134	MKLYIFVVLTAALLVIGEAIGTAGHKNHKLTDNSSQGILRSTGPMDDDATEEERGIQTSLFNKLGKAATNLPLPEKLQFLIWKKAKWDYKRLSEHFGFKGIPKEVYEKDPKFKVLLKYGEYWRRNGINGYQIRS
Pcac251616_g16213.t1_2	contig_76_g16213.t1_2	0	NA	1	52	Only EER motif	134	MKLYIFVVLTAALLVIGEAIGTAGHKNHKLTDNSSQGILRSTGPMDDDATEEERGIQTSLFNKLGKAATNLPLPEKLQFLIWKKAKWDYKRLSEHFGFKGIPKEVYEKDPKFKVLLKYGEYWRRNGINGYQIRS
Pcac251616_g17259.t1_1	contig_98_g17259.t1_1	0	NA	1	60	Only EER motif	139	MHRCCFLFVVVFALATCCYSLADAEGIITIKDSALDSTRVIANSDNVRRYLKGSKTTTDEERAFPGITSLKTLMQKTPHVDKLKSMVKENPALAQANVFVSKRPRLKAALLIVKGQLKPLAIIGALALTGGYIMYLVKK
Pcac251616_g7532.t1_2	contig_244_g7532.t1_2	2	46174	0	NA	Only RxLR motif	694	MRLYSTALIAAITALLASGESAGLPSNKLRTLPDTPTNMLPNILSRSLRASETNDDNDEDRVTSGAIEKLAGLIKAGASTINANVHLRSSVAREQPADEILKMFKLEDGMDTALASPNLEVMANYVKELSTKNRNSKVSLIGIFTTHYGDDAVAKALVTAQKKAKTADMENTIRQLRNNQLSAWLNSEKSVDDVFNLLKLRKDSYAALASGKLEVLDDYMKLFNRAKSGQETLLGVLTKGFGGEQILAKLLVVAKEKPRTSELATALQNALLNKWLLSRKQPESVLKRLRLDKSLAKAMTDLNRDTLTRYISMYNTRKSNGKASFIGTLSAHYGDDVVTKALVSASRDVNTKAVAKQLRSEQLDDWLNNQKTVDDVFKLLKLRDEGYFALTSRKLVVLK…
Pcac251616_g12949.t1_5	contig_346_g12949.t1_5	2	55112	0	NA	Only RxLR motif	472	MGCPVIVLLAVVAFLAGVLAHDSPDQAYNSKMIAHYVPVVSNSLPKSTITTASKRLLRSYEAEVSGDERVNVPGLSKLDDLVQKILKSKPSTEKAVVKAWLQSPVHPKELLRALRLGKGTMKLDANPNLLQWFRIVAAYRAKNGDQAFSDLDIYYLLLKTNSAQDLTTLFRSLKDSPGLEKIAASMQKSLSGAWVSKALQEETYPVTVYNTLRLQEAGTKLDETPIFRQWQKYVETYRAKNAVTSFTDFDMFVLLQKTMPDENMVTLLHSLRKTPVMKDHADNMQRILFMMSKTSHTTMNTVWLQSRETPEEVFKILRLAKAPMGAFDETPELVQWLRYIKMYRDHIKESVFSDAQIVRFLTEAKPLRSGWEFATLFQSLKDVPDLKKLAENMQTYQFR…
Pcac251616_g598.t1_27	contig_133_g598.t1_27	1	37	0	NA	Only RxLR motif	119	MRRPLMLFPRVLSRICSVLQCISKIRILPAQLPAIRRLLRLHCVVLLLVTFLLLQCSGSSRPRRSLPEHCSLPVVFLYVQGASSAVDSAGLTQRLQLLKETEWTKTTSLTSEKRDWKQS
Pcac251616_g838.t1_2	contig_133_g838.t1_2	1	41	0	NA	Only RxLR motif	123	MRFSHVLVVIAAAFLATTDALSTSTETHAAQVASQDGPSQRLLRNHYTTGEDDEDSEARTLDAEKMKQMWEAGTTVDAYASKLKITNDIATAANSAKAMGKLAETHKFKKLMLYLNYVAEKQR
Pcac251616_g859.t1_2	contig_133_g859.t1_2	1	141	0	NA	Only RxLR motif	188	MEKSAADAFAKLKLNQGAYNALESPNLKTMSNYVDMVNKKYPDRQVSLLELLTKKYGEVLVAKVLVSVKKTGRWKEIPTKLQTQQLEGWMNNQKSVNDVFSILRITDERTFFPISRQVDTLDEYIKFFNAKNPQQKTDLSRALRDGFGGEEKFAILVSTAKDQPDTAMLAQNYQTTLSSDGLRKTTTQ
Pcac251616_g881.t1_2	contig_133_g881.t1_2	1	121	0	NA	Only RxLR motif	249	MAPVKWTGSKITGKVKVETMRLQGKSADEAFALLKLDQAGDKLLENKQFSVWVSYMTKTTKKYPEVAMVAQLTSRYGDEGLAKLLEAGKQVKATNKIARKLQFIQMTGWMGQQKSMGDVFRLLRLDDGVGQLLTSPSFTILETYIQVFNKFNAGKQTNVIKEMMTFYGEKAVSTTLEAAKKVPKTNALATDLQAAQFRQWFADGVKPPKIWKMLEMKKATWMMNADAQVWRGYNQFYNLQKASAAAKLA
Pcac251616_g906.t1_1	contig_133_g906.t1_1	1	31	0	NA	Only RxLR motif	98	MRFSVFVVLLVATFLVCCFSFASAESFNGGRRLRAEDGKNGAAKATSNADEAAIKTEILGFAAAKEGAKMSDESMAKISKMLAENEKKNPSRGPVSAR
Pcac251616_g1375.t1_2	contig_146_g1375.t1_2	1	52	0	NA	Only RxLR motif	215	MRVCFILLAAATILQDHSETVSALTDSKQNPVASDDSVPSTATARIASDSKRLLRIGNTITQVIKYPKTVTIDQLLKTKHLDEILDPKRADAILAKGPLGGWLDKKTLDKVLNGDLPQKKDVFQGWRADKRTGRTVNLLIKSDPAIEKKYRFVYKMYAAYLKKTYREENLAKLAGNNEDLSIVRCRPPQYSVALHHSIDITYAGASIFGRSATTC
Pcac251616_g1376.t1_2	contig_146_g1376.t1_2	1	52	0	NA	Only RxLR motif	177	MRVCFILLAAATILQDHSETVSALTDSKQNPVASDDSVPSTATARIASDSKRLLRIGNTITQVIKYPKTVTIDQLLKTKHLDEILDPKRADAILAKGPLGGWLDKKTLDKVLNGDLPQKKDVFQGWRADKRTGRTVNLLIKSDPAIEKKYRFVYKMYAAYLKKTYREENLAKLAGNK
Pcac251616_g1377.t1_2	contig_146_g1377.t1_2	1	52	0	NA	Only RxLR motif	177	MRVCFILLAAATILQDHSETVSALTDSKQNPVASDDSVPSTATARIASDSKRLLRIGNTITQVIKYPKTVTIDQLLKTKHLDEILDPKRADAILAKGPLGGWLDKKTLDKVLNGDLPQKKDVFQGWRADKRTGRTVNLLIKSDPAIEKKYRFVYKMYAAYLKKTYREENLAKLAGNK
Pcac251616_g1378.t1_2	contig_146_g1378.t1_2	1	52	0	NA	Only RxLR motif	177	MRVCFILLAAATILQDHSETVSALTDSKQNPVASDDSVPSTATARIASDSKRLLRIGNTITQVIKYPKTVTIDQLLKTKHLDEILDPKRADAILAKGPLGGWLDKKTLDKVLNGDLPQKKDVFQGWRADKRTGRTVNLLIKSDPAIEKKYRFVYKMYAAYLKKTYREENLAKLAGNK
Pcac251616_g1594.t1_1	contig_148_g1594.t1_1	1	49	0	NA	Only RxLR motif	358	MGFQKTMLLAVAFFVGSFAQPDQAYGPEMTAPYVPNSLSTSTIAPSSRRFLRSYDTAAWDTVDSEEKAGASLLSKVDDLMQKIFKSRSPVEEVNMKAFLQFRGNLFGGLRLGNGAATLGDNPKFVKWFKLVMEYRAKYGEQAFSDLEIHFLLLKTNSPEQLKTLLESLQKTPGLQKISKSMKNWLKSPQSPENVFDDLRLATAKMDGLDDNSVLIQWFRYIEVYKDITKKNVFSDVEILNFLRKAKPRQSEWELAARFQSLKEVPDLKSLAGNMQTNLYQKWFSSKVSPNLVSKWLGAPSSVSPTLLKTDPSYQTWEAYTLYYAEQIGGTSVMENVKKYLASTDPIKIDGLTAVMKAE
Pcac251616_g1670.t1_2	contig_148_g1670.t1_2	1	38	0	NA	Only RxLR motif	154	MRFLVFVALLVTTLVACCTSFASAENVVLINDAGNEGRLLRSEAANPENAAKIAGGFLTKVKESTAMTKAVNALKASDGGEAAVRKAITSFATAKEAAKKSDAELAKLSAMIAESVKKDPTSWLRLNKFTKIMLGINVGGLALYGAYRILTDNN
Pcac251616_g1684.t1_1	contig_148_g1684.t1_1	1	30	0	NA	Only RxLR motif	162	MRFSVFVALLVATFLACCSNFVSAESVEDRRLRVEAAPLANTATAAKNAGGFVETLRTNTALSKAVKAVQASNGDEQAMRKAITAFAAAKEGAKVSDESVAKLSAMMATTVKKNPKSWPRLRKFAKITLGATVGGLAIYGAYKLLFDRNSSTAAATTTTGSA
Pcac251616_g1707.t1_1	contig_148_g1707.t1_1	1	52	0	NA	Only RxLR motif	149	MRLHSVLMMFVATLAIVKSDVSTADSTNLRKMEATASINSINTVHTEPTSTRMLRGADTNNGENGPVYYYPAKKGERKSFIEVRLKKALTNPKKVNRLYERWYKRGVSAKQVEKVLDQSNNRELDVTYKDIAKGYAAYIKGKHSQQQAL
Pcac251616_g1921.t1_3	contig_148_g1921.t1_3	1	94	0	NA	Only RxLR motif	374	MHLKYDQSRVFFNPEFSHWLQYVDDLAKFSKKEVSAIQTLTAKYGDEILYKMIEDAKLDKVRRDILSNSDFTDWVKYVDDLNAKHPEEPKFVVRSLRKYFADDYILTMTQSAKSVEGTRGIATKVEDDLLRVWLYSQKTPDDALGAIGHGELMYTLLESPLWGIWAKYLNAYNSRYPDKKATVIKVLTRKYGDDHVAEILEMAKSKDTTQDIATKLASMQLQLWLRNEKTVMDVFKILKLYRTESDFSHSPLLNPWVAYMNTIVTVNPNKMSVLLSTLETRFSERPLLQILDTAKKFPSMESAATQLKAEKIEDILREGPLLIKWMKYVEVFNKGEAPKKQESWIEPIRLEFGSIRLEGMIEKAMKDPSTATFD
Pcac251616_g1922.t1_1	contig_148_g1922.t1_1	1	47	0	NA	Only RxLR motif	213	MRLHFLAGLTLIVVSIVHATGSDVPLPSASSSEGFRIASDATITGTRLLRSNSAGDASDDTRAGLSVPATEKLKSWFTSSEVTPEKLQSWLNKGKSVNTVFTRMHLKKAGHWTLQAPQFSTWLQYVDNLNARTSPKSTSAISTLTRQFGADELYGMIESAKFIPEIKNLATRLETDQVQYWATIRKDPDEVFRLFRLDEARDNILNSATGPRT
Pcac251616_g2514.t1_2	contig_162_g2514.t1_2	1	37	0	NA	Only RxLR motif	306	MLQAVENEESLNNLPGRPALQTQQKESSLSNNEEQFRTLRNEQLVRWKKDGKSVTDVSMLLNFGNNRGLGQKFRILDDYVTLVKKSDETLLRTSIKGVGGEEKLGSVLYAARKQPDSMEKAQRLENSLIGMWRREGQLPANVFQWLKLYENVDDAFSADNLNRFMNYVEKYNVNEPTNEKPVIELYTNAFGDAVVANKLVSAMNDPATSTAVKKLQAQQVKGWIKRRIYAGDVFTILRRYLALVLEQASETAESTLLQKKQFAAFISKDISPEDFMSRVFKTVPNSASEEQKAIAAKFNAFYQTRG
Pcac251616_g5848.t1_1	contig_212_g5848.t1_1	1	38	0	NA	Only RxLR motif	388	MRLSWFILLLLFVFALPARGDTASSASIAKTEASSGHRYLRKHTRPTFNKDDETFGERTIGIKLPSAAIITNLIKSGEQALTKLAGRSTSEKQKTTESLFQNLNVGAAETKLFERAPYQKWVGSVSNIYKKKPQAGEAAIFRTLVAHYGDETLANLLAQARQVSTTESIAKQFETIQLDNWITQRKTADEIYSLLKLDAVDNIFTRPSLETLISYVTGLQTADPYDWLAVKLTKRYGEDGLAHMVAAAKPIGSPGEISAMLVRYAQTKSWLKNGKTLDDVFMRLRLDRETEHSVLENPAIKTWVAYATELDWENAYMLMFSVMQRRYSNYVAEQFWVGCGQTADDAFNSLKLEIGENLFENLVLRTWLSYVNILYKYGIKDEFALSLN
Pcac251616_g6498.t1_1	contig_227_g6498.t1_1	1	48	0	NA	Only RxLR motif	92	MAKRDPRTAANAMELEKFRRWQQQKLEPANVVKLLNLDDNVGNAVKSRMLRRFDEYIIEFNKVNLNRQETLIGVLTPKYGEAGVAKALVSAV
Pcac251616_g6653.t1_3	contig_227_g6653.t1_3	1	55	0	NA	Only RxLR motif	359	MRLSNTLLIAAVFLVANCDPASATIHSQQVTFSAVSSTDAVQSIEAAQLERSGRRSLRSSTPEGKDDKDNDDLSPADEGRQMSISSSLTKQLSKLGSFKQNTGALQKVDEAMAAVKSQKAKTLEQKLMSKLSENQVAQRNFRQYMDEKWTVDVLKTKLGIAKGMAPDSKEYEAFSALLQTRMYVDTLMKIKTPTMRTNGETMLAKITENRLAQKYFGQFMDDTLTQAALKKELGITRATSKTSKEYDALILLTQARAWNSMLAKTKGNSLKETVLGRVEGNPLAQKFFNQFLEEKWSMQTLQSKLGITKGMTPDTTKYEALSGLVQSRMYINGVAKGKSPTTRSNTEKLLTKIDDNALA
Pcac251616_g7321.t1_4	contig_244_g7321.t1_4	1	73	0	NA	Only RxLR motif	292	MVGAADLVGAAVGLTKPPTTEPAMRFIQALTITLIILLASSNAISVANPSKVSTLRSRELSLSSHPIVPGQRRSLRVDTKFDVEGENSAERGVWTYAKALWWAETGKSDAYVRKVLKLNDLDDAARKSNKYYAYFVDRTEWYQIVKWLQNDFTTFQVWKTLKLDKITKYQQLDDILDTDAFRLYMRYVKHFNRGVVSKLKNGYKPDGVMVERGASDAEMWVRALIMAQAGMKDEYAQVLLGLTIPDRFVNKLLKGDALKAHPDYKYFKLFLEAKAETRRDAEINKIRMRANA
Pcac251616_g7362.t1_2	contig_244_g7362.t1_2	1	44	0	NA	Only RxLR motif	134	MIAVATLAAVSAISVAEDLRFVKTTEVKHAPSIETFQAEIRRKRFLRTGDTSKTDYYYDPDKRDGQRPVFIEDKLEESLTNPRKTTRLYEQWYKSGYSVKTVAGGLNQDENRELDRIYKNLAQGYAAYVKEKSL
Pcac251616_g7364.t1_1	contig_244_g7364.t1_1	1	54	0	NA	Only RxLR motif	151	MRLHSVLMMVVATLAIVNGGVSAADSTNTNLRKMEATAPINSIHTVHTETRSKRKLRVADTTNGENEHVYYYPARKGERKPFIEVRLKKALTNPKKVNRLYDRWYKSGFSAKQVAKGLNQSENRELDETYKNLSKGYTVYVKGKQSQQQAQ
Pcac251616_g7365.t1_1	contig_244_g7365.t1_1	1	54	0	NA	Only RxLR motif	151	MRLHSVLMMVVATLAIVNGGVSAADSTNTNLRKMEATAPINSIHTVHTETRSKRKLRVADTTNGENEHVYYYPARKGERKPFIEVRLKKALTNPKKVNRLYDRWYKSGFSAKQVAKGLNQSENRELDETYKNLSKGYTVYVKGKQSQQQAQ
Pcac251616_g7474.t1_1	contig_244_g7474.t1_1	1	48	0	NA	Only RxLR motif	135	MAFAFYLTLLTTMFVASGMSLTAAEDTAMINAVAPSDVECFGSDNKVRRLRGHQKPNDEDRVAVAGPAWYVTHVMKRSSSSKLSTQQSQKILDAAKDNTPLPKWAIVFLVLAGLGAVSGGAVLVTKAVQGLLNTK
Pcac251616_g7481.t1_2	contig_244_g7481.t1_2	1	40	0	NA	Only RxLR motif	486	MHCHWFIVLVTVALVCNVHAESKPKGFKISSSTPTASLPRILRAYESAKEIKEDDEDERGVSASAVETVANSLKSTSTQFDDWLANGKSADDVFKLLTLDQSADGLLSNSKLTEWIDYMKIMNKANPKKQTSLIKTLTIHYGDEGLAKIIQAAKQIPSTATIAKRLQTEQLQRWITQGKSPDDVFALLKLNKAGQKVFTHPEVVTWAKYVDEFNKANPDKHVTLFSTFAARFNDETLVQMLIAAKKVPSTEKIAVQVQAVQTKLWLNTEKKPEDVFKLLRLNEEGPDIFKSPLFSAWVQYTDDFRKIYYGTKLTIIATLTTKYGDEKLTKMILEALDTPSTANMAKKLETEQLRNWYIQKDSPKDVFKALNLYNEGVKAFDSPLYTVWTKYATYLGAAE…
Pcac251616_g7530.t1_2	contig_244_g7530.t1_2	1	65	0	NA	Only RxLR motif	581	MDKALTSPDLKTMETYVKELNVKNQNNKASVIGIFTTHYGDDAVAKALVTAQRKAKMVDDAKRIRQLRNAQLSAWLNSEKSVGDVFKLLKLREHGYIALASRKMEVLDDYMKLVIRTNSGEETLLHTLTMGFGGERKLARQLVLAKKDPRTRELATALQNALLNTWLASSMQPASVLKKLRLDSGMDDVLSDLNRHTLARFISMYNARNPDSKTSLVGALSAQYGDDIVAKRLVTGSTKENTEAAAKQLRSEQLEEWLNSQKSIDDVFQLLKLRDDGYLALTSRKLEVLEDYIALFNREKGVHETVLKTLTTGFGGESGFKEILRVAKFNRFTRERATLLEWLANKLQPNSVLKELRLDRGMKYAISDEYLNSLAAFISMYNAANPNSKASLIGTLSAH…
Pcac251616_g7541.t1_1	contig_244_g7541.t1_1	1	49	0	NA	Only RxLR motif	211	MRLSSTALFAVFADLLSCVDSASVSAASDTTTADLPAKLRVLPGFATNRLLRASETNDKNNEDRVMNAAIEKLTGEQPADEILKMLKLENGMTRALASPNLKLMKNYVQELNTINRNNKLSVIGIFTTHYGDDAVAKALVTMQSKVKTEEAANTIKQLRSDQLSAWLNSGKSVDDVFTLLKLHKNGHPALASPKMEVLDGYMKLVIRAQSS
Pcac251616_g7585.t1_1	contig_244_g7585.t1_1	1	35	0	NA	Only RxLR motif	291	MILHLHQLVTLVALACLLDRFATATGDQSIALAGRTLRTGVSDEDRMINLSGLDQTAKLVKPGALKDIRVESLKTKAISDTAFKLLKLDQAGDDVFMSPQLHTWINYLISVTKTLPTIAMLSTLTARYSDDVLIKMLEAAKKNPGTEEIATRLQGRQVKIWMQSGKTADDIFKLLKLDYRIEDLLTNPNLATYVTYMNLFNKYSPGRETTLANTFVKSYGNEAVAKMVEAAKKVPSTEKFAQELQVALFNQWLMKGARPRFVWERLRMKSADPDGAIWRRYSEFYTKHGFE
Pcac251616_g7588.t1_1	contig_244_g7588.t1_1	1	46	0	NA	Only RxLR motif	318	MRFYSTILLVIAIFLFALDISRVATNATPLNLSVQRVTPSYKTTKRFLRPRDGDYESRAVSLPAVETAIKAAAPKLTKLNKLQLDWWLFQNKPSAKVLKKLNLGNNVETLLTNSKLSILQHYISLFNAKNPGKAVTTAETLAKKYGEVKLTKTLELAKSSDTTKALATELQLEQFTVWANQKLSPASVFEKLELNSETVLPFGGPVFEAWVGYVRKLHGMNEDAATSTMVEALRNVYGPRGLALLLFEAKGILDPKLTAGGLRAKQYKLWMWSSVNETNFLTIALKSNSRRLTETEKKILNEYLQFVEANKTKHHIRA
Pcac251616_g7605.t1_1	contig_244_g7605.t1_1	1	53	0	NA	Only RxLR motif	167	MFGSVVLCCYLKLLLLVAVLACINVASATSVSKEIGRNSQIAITRDTDSASQRFLRSEGTETPGEQINSMETRALAISVPGLGQVGKTSLASKFVQNFKLRIGNKSPDEAFKILELDRTGRNLFKSPRFTKWADFVTKANRNDPEVAMFATLATRYSDDAMAMMLCG
Pcac251616_g7610.t1_1	contig_244_g7610.t1_1	1	46	0	NA	Only RxLR motif	318	MRFYSTILLVIAIFLFALDISRVATNATPLNLSVQRVTPSYKTTKRFLRPRDGDYESRAVSLPAVETAIKAAAPKLTKLNKLQLDWWLFQNKPSAKVLKKLNLGNNVETLLTNSKLSILQHYISLFNAKNPGKAVTTAETLAKKYGEVKLTKTLELAKSSDTTKALATELQLEQFTVWANQKLSPASVFEKLELNSETVLPFGGPVFEAWVGYVRKLHGMNEDAATSTMVEALRNVYGPRGLALLLFEAKGILDPKLTAGGLRAKQYKLWMWSSVNETNFLTIALKSNSRRLTETEKKILNEYLQFVEANKTKHHIRA
Pcac251616_g7861.t1_2	contig_248_g7861.t1_2	1	43	0	NA	Only RxLR motif	296	MRRTFFALLFHAALLSAAAASTTATLDVRPAVVSDDEDFVAKRLLRTAALTSEDDEEDRAFPTFGLEKSPTKVFSLLELDKAGANLFMKSRWKTWVTYVNKFEKMDPEQAMVSVLAKHYDDDVLSGMLAAAKMNSKTSSIANNLEAGLVKKWIASGQSPDEVFKLLQLHKAGDNLIASPQLITWTSYMKHFNREFPEDSTTLLKTLMNHYGDGQLARIVQRASLVDGSKKMADEVQILQFGRWVNENKSTGDVIDLLISSRTASGVTNSQRTTKLEQGIINKYDKFVGAFTLADAH
Pcac251616_g9643.t1_2	contig_280_g9643.t1_2	1	131	0	NA	Only RxLR motif	209	MSVQKLVFVTAELVVSTLLSPVADQPVAAAVLFTTAVTGAAPFKTSRPDNMESTSSALLTAQHGMCFGGRSQLPAGCFAATTHVCPRPPMRVCYVFLAATVAILADGAVVLANPVETEDSKLVSGGNSQRRHLRGQMGFLEWPEELEEFIHHHHHVREMLTRWCLEDNEPKEEMEDTREKRNPALEAIYDEVMKNRSHGRKLTVVECNI
Pcac251616_g10337.t1_1	contig_29_g10337.t1_1	1	31	0	NA	Only RxLR motif	120	MRLILSLLFAASTALLASGSTPSIEANAETRSLRTTKAVVNYDAAEEDRGLGFTQTELNALKKLANKQFHRMATEPEHLKSILNSWKQGMMPADDAANFMKSQGVSDSAIKHFIAAYYGH
Pcac251616_g10386.t1_3	contig_29_g10386.t1_3	1	60	0	NA	Only RxLR motif	596	MTIKSIPIRNSLCDILLATVVLLICVDVALGATDLKTTSASFETSRPILYTDLDVIRAYRRLRTTVSDANDDYEYRGFIGITKMKDLTQAGTKKLQKVAEGVNNKLTSNNQHTANKLFTKFMVDKVESNLLTSKPFDDWTQAVTKAYKNDDEAAYAAIFTTLAGSKTDEALVSMLAATDSIRTSILKLREVQLNKWMTSRKSEDDVYQLLQIDATASDLMKSPALSMWMAYMSKLKEDPYDFLLQKLTPSYGEAGLAKMLAKSKDDAATREIAEKMETLLLKKWLESDKTMIDVFQLLKLNTRPPDTLLLSPVLSTWAAYTIMLKKDPYELLFLAIKRTGLDDAGLARMIGIAEQYVNTAPTAKKMQELQFKKWKKDGKSAANVFRLIGLNKEDDKLFE…
Pcac251616_g11841.t1_2	contig_315_g11841.t1_2	1	53	0	NA	Only RxLR motif	141	MRVLLWLLLVSFTTLLASSDAASATTSGKKQLLSLDIKLLSRALNVNNEKGKRFLRAGSKETVAIEDEDERGIVVLLEMFFARIKAKIQRVLIRRFEKLDTQNITPGMLAKNYQIGTLAALARNKRFIKLYTAWYQEKHPT
Pcac251616_g12138.t1_2	contig_326_g12138.t1_2	1	45	0	NA	Only RxLR motif	199	MRVGYGFLVAVSILVGSSDASTLVKAPTDEVRMANFFRSIETASRFLRGHEVTGDEARTMGAIASKVDELVDSAKLDSAMKDVTAMKVLFKQWNADAAISKQVIKRLSTDPFTFAKYNFLVLTYNRYRLEVLVMKLVDPKRLEDALVRNKWALFKQWNADETIAMRVIERLASDPQNFLLISQFNRYRTKVLENADKVV
Pcac251616_g13080.t1_4	contig_367_g13080.t1_4	1	47	0	NA	Only RxLR motif	282	MHLHRVLLVTLFTLLATSSALVPTQETSVSLLEHLTVAGRDGIHKGRSLRLAKTSDEKDSATIHDDPTDADERANPISELFSKISDKIPLSVKTGVWFERGKPVEYVQEKLGMKDLKGVHLTTHKNFPRLVRYAIKLEEYTIWKLVRRDFTTTQWWNRVGVNKKVTWKEGMTNKETLAELKKVQNTDEFKRYKPYAIAFDDHIINFFGSRYHRPTRFIDENATPVEKMARAQVWAEKERRPEYVKEFLGLLKADDTMLKNDPYFQFYLKELDRIQKAKAKPT
Pcac251616_g13114.t1_4	contig_367_g13114.t1_4	1	47	0	NA	Only RxLR motif	282	MHLHRVLLVTVITLLATSSALVPAQETSVSLLEHLTVAGRDGIHKGRSLRLAKTSDEKDSATIHGDPTDADERANPISKLYSKISDKIPLSVKTRVWLERGKPVEYVQEKLGMKDLKGVHLTTHKNFPRLERYAIKLEEYTIWKLVRRDFTTTQWWNRVGVNEKVTWKEGMTNKETLAELKKVQNTDEFKRYKPYAIAFDDHIISLFGSGYYRPTRFIDENATPVEKMARAQVWAEKERHPEHVKEFLGLLKADDTMLKNDPYFQFYLMELDRIQKAKAKPT
Pcac251616_g13139.t1_1	contig_367_g13139.t1_1	1	46	0	NA	Only RxLR motif	160	MRLHRVLLLTVVTLVASNSALVATEETSVSVLKHVAVSDRDGNQMRSLRFATTSDEKDKVAGMTNKEILAELKKIQNTQEFQRYKRYAAAFDDHMINMFGSGYNRPTEFFDKNSTPLEKMARAQVWAETSRDKQYVKEFLGLLRANQKELKDNQYYQYYL
Pcac251616_g13249.t1_2	contig_370_g13249.t1_2	1	33	0	NA	Only RxLR motif	306	MRRAACLLWVAPLVGLELSAATSPGHNDTPILRLLRSDTQPDEEARLAINFPGANKLVAPVKWTGSKITGKVKVETMRLQGKSADEAFVLLKLDQAGDKLLENKQFSVWVSYMTKTTKKYPEVAMVVKLTSRYGDEGLAKLLEAGKQVKATNKIARKLQFIQMTGWMGQQKSMGDVFKLLRLDDGVGQLLTSPSFTILETYIQVFNKFNAGKQTHVIKEMMTFYGEKAVSTTLEAAKKVPKTSALATDLQAAQFRQWFADGVKPPKIWKMLEMKKATWMMNADAQVWRGYNQFYNLQKATAAAKLA
Pcac251616_g13729.t1_1	contig_39_g13729.t1_1	1	255	0	NA	Only RxLR motif	294	MAKVERPATTFIRSGNTADGDKNNTERGINLDAIPVLTKLTVNIPIVDKTRLQLWLTFRTSADDVFKKMKLTSVEGNLLADSTFLFWLKYVDDLNQKNPREAKSAVSVLASRYGDNQLSTMLNAAMKEQHTKALAIGLQTQRLEDWKLRNIPPLDVFEALQFKKHDILMNPALTSWFKYLDDFNVRNPTEKLSLMETLSLGLGDRALAEVLEAGPILSDPENYADEALIEMLVAAKKDPTAETIAKNLELLLLTRWLREKKQPPTVARWMFADKSGEMLDTYTRFFKAKWPNDA
Pcac251616_g13735.t1_1	contig_39_g13735.t1_1	1	255	0	NA	Only RxLR motif	294	MAKVERPATTFIRSGNTADGDKNNTERGINLDAIPVLTKLTVNIPIVDKTRLQLWLTFRTSADDVFKKMKLTSVEGNLLADSTFLFWLKYVDDLNQKNPREAKSAVSVLASRYGDNQLSTMLNAAMKEQHTKALAIGLQTQRLEDWKLRNIPPLDVFEALQFKKHDILMNPALTSWFKYLDDFNVRNPTEKLSLMETLSLGLGDRALAEVLEAGPILSDPENYADEALIEMLVAAKKDPTAETIAKNLELLLLTRWLREKKQPPTVARWMFADKSGEMLDTYTRFFKAKWPNDA
Pcac251616_g13823.t1_2	contig_39_g13823.t1_2	1	35	0	NA	Only RxLR motif	418	MLAAAGGTKSTVTRLENAQLNKWKEEGKKADDIYRLLRIDAEGSNLLKSPKLQMWMAYMSKLDKDPYDFLLFKVKANYDDAGLAKMLVLAKSNRGTRAIARKLETLQLESWMKNDKTMIDAFQLLKLNEEGTTLLKSPVLTTWVSYVEMLEKDPYELLFLAIKKNGFDEVNLAKMIGAAKQDIHTGSIAAKMEDLQFQKWSKDGKSSEDLFKFLGLNKEGDKLFDSPAWSIWASYLNRQELNPELAMFSILRTRFGDEGLTKMVARAKEMEGTKEVAEKLQLEIWRVSGQTSDEIFNLLKLNKKGDKILESPALRTWVAYVQRLNQDASNKFVHITQLEKRYGVENLARMLVSSKSRHYASKPGIIDDLQEWQFKKWMVQMKKTRAVNAMFPFEDLASL…
Pcac251616_g13829.t1_4	contig_39_g13829.t1_4	1	35	0	NA	Only RxLR motif	414	MLAAAGGTKSTVTRLENAQLNKWKEEGKKADDIYRLLRIDAEGSNLLKSPKLQMWMAYMSKLDKDPYDFLLFKVKANYDDAGLAKMLVLAKSNRGTRAIARKLETLQLESWMKNDKTMIDAFQLLKLNEEGTTLLKSPVLTTWVSYVEMLEKDPYELLFLAIKKNGFDEVNLAKMIGAAKQDIHTGSIAAKMEDLQFQKWSKDGKSSEDLFKFLGLNKEGDKLFDSPAWSIWASYLNRQEMYPELVMFSILRTRFGDEKLSKMVTRAKEADSTKEVAEKLQLEIWRANGQTSDEIFNLLKLNEKKDKILESPALSTWVDYVRRLDSVKERKDNFVLITQLEKYYCSEDLARMLASSKSASKEGIIDDLQELQFEKWMAQKKDPSAVDAMFPSSDLASFQ…
Pcac251616_g14769.t1_2	contig_425_g14769.t1_2	1	56	0	NA	Only RxLR motif	84	MNCQFISQFAPFGTRPRNKTMKLFIYALALLLSATASASSSLVENATPVINKSEKRGLRDEAASLATTDNEEKICYFLFWPFQC
Pcac251616_g15240.t1_1	contig_57_g15240.t1_1	1	50	0	NA	Only RxLR motif	172	MRLSYVLFLAAASLVATIETTSALSSGVSLPKPNGARIAKAHVFVGHDSRFLRAREKADIVAEDEEGGDDEEEARMIAWTTSLKDKANAWMIAKEFFGKGNDEMMAMASKLNKDELNLLFHHGESHLAKLIPGYVSGMNDKDFVAAIRKSNLPKGQQGALEIAYLNRIAHNS
Pcac251616_g16447.t1_2	contig_9_g16447.t1_2	1	50	0	NA	Only RxLR motif	191	MTRVSFLLLVVATALIVQCDAVLTGAEETRLSTMASQKAMQSVDAAPGKRSLRGIKEQADEENDDMDAEDEARIVSVDKLKASTSYLKHPLLLPEAEIVAAAKKADELLQNRLAKDKAYVGIMKQIKSTSGAKRRIEDWIERGLKPHEVASLYRQVYPSLNKYGVEWTAQRLYAALYRRQAHSLYPTMKLT
Pcac251616_g16450.t1_1	contig_9_g16450.t1_1	1	56	0	NA	Only RxLR motif	179	MRLLHFLLVVAIALIANTDALSAQFAQTKSSTVASSDVLFSGHLTIEEDDGASEGRLLRVNKMVDDDTDKSSKEDVLVSDTEESGGVPPTLMNAVAKVSTPISSKVSSTNNWIKVTNWLTQRKSLDYARKALGVDDLSGAALRAHPNYKQYKFFVKLEETIRKGLDGCQIIYERRVGEA

## Sheet: High-confidence RxLR
	effectR prediction		SignalP5 prediction				Phobius prediction								blastp output
Gene_ID	Contig_ID	MOTIF	Prediction	SP(Sec/SPI)	OTHER	CS Position	TM	SP	PREDICTION	Subject Seq-id	Percentage	Alignment length	Number of mismatches	Number of gap openings	Start_query	End_query	Start_subject	End_subject	E-value	Bit score	Description	Sequence
Pcac251539_g5657.t1_2	contig_232_g5657.t1_2	No MOTIFS	SP(Sec/SPI)	0.990485	0.009515	CS pos: 21-22. TVA-GP. Pr: 0.6536	0	Y	n5-16c21/22o	gb|AEK80743.1|	44.915	118	53	5	3	113	8	120	3e-17	80.1	Avh145 [Phytophthora sojae]	MRLQVIVLVAIASLVATSTVAGPHTTADIQPFVRRLDVPTKTLFRSHKTHEKAEDDEEEEKGITSTALESVAGSLEISIEQLKAWLKGGGKSTDDVFKALALDSAADSILANP
Pcac251539_g1048.t1_4	contig_136_g1048.t1_4	No MOTIFS	SP(Sec/SPI)	0.989564	0.010436	CS pos: 24-25. AVA-DE. Pr: 0.4955	0	Y	n6-16c24/25o	gb|OWZ01173.1|	76.606	607	114	7	1	601	1	585	0	871	Avirulence (Avh) protein [Phytophthora megakarya]	MRLYHVLLATAAALLASNNGFAVADEKCTIVTKAPEATPATPIGSSSYASSGSSVDTPVTQDSTAASDVGASQESSPDSPVQQFSNPGSDVGDSEASTSNADDTEQPASGSYTPSSVDASQNTDVASSAETAGDADQSLTFTEVPKATTVAPTVVSSSSASGSSSSSVPTTSNNSTTPSTSTTTADNSKLCAKPRIEITEVDVGAAVDANEDEAALKLVAIAAIPGGGSRVAFQSGDSIIVQELDASDKIVSGSSVKVPLHDFADIYADKDGFVILGTRDAEGGGTLNCGNPSNLCGSAPSPAVPCYDMYMVRYDGTKESWATKLTSSSASLPPYSTGKTGPDVYMIWWYAHHGRIAFDGKNWAAYFGAAVSTSEGGCINIHQGDRMKVVDASGKITAN…
Pcac251539_g13667.t1_1	contig_372_g13667.t1_1	Only EER motif	SP(Sec/SPI)	0.998281	0.001719	CS pos: 24-25. ANA-EL. Pr: 0.5443	1	Y	n3-18c24/25o106-129i	gb|OWZ09194.1|	52.206	136	59	3	1	133	1	133	2e-40	135	Avirulence (Avh) protein [Phytophthora megakarya]	MRLGFLLLAVVFILAACCHSLANAELASQKKNPETSYNYELTAAENVKQYLKHIKKATAEEERAFPGATQLRGFFEKVAQGSNAKIAVDKVKQVLHKDTRHASVSVAISLLKMLAVVGAISVASGYIVYRVSNS
Pcac251539_g6100.t1_1	contig_236_g6100.t1_1	Only RxLR motif	SP(Sec/SPI)	0.993656	0.006344	CS pos: 19-20. VQC-DA. Pr: 0.4513	0	Y	n4-15c19/20o	gb|OWZ06775.1|	46.809	141	71	3	50	190	10	146	8e-30	110	Avirulence (Avh) protein [Phytophthora megakarya]	MTRVSFLLLVVATALIVQCDAVLTGAEETRLSTMASHKAMQSVDAAPGKRSLRGIKEQADEENDDMDAEDEARIVSVDKLKASTSYLKHPLLLPEAEIVAAAKKADELLQNRLAKDKAYVGIMKQIKSTSGAKRRIEDWIERGLKPHEVASLYRQVYPSLNKYGVEWTAQRLYAALYRRQAHSLYPTMKLT
Pcac251539_g11209.t1_1	contig_324_g11209.t1_1	Complete	SP(Sec/SPI)	0.986768	0.013232	CS pos: 22-23. ALS-AT. Pr: 0.4908	0	Y	n6-16c22/23o	gb|OWZ16860.1|	44.167	120	65	1	1	120	1	118	3e-25	96.3	Avirulence (Avh) protein [Phytophthora megakarya]	MRLSQVLLAIAASFLFNSEALSATMDSNQAKIAKVASTGGPSQRLLRASYTPVEEVDDAEERLGGMDKFSVEHQNILKALAKKLGFNLSQAMADTGYFSKLPPPVFKEYITMYNTIYKMYPHKKQKHFQLKR
Pcac251539_g1308.t1_1	contig_137_g1308.t1_1	No MOTIFS	SP(Sec/SPI)	0.971488	0.028512	CS pos: 19-20. ASG-TA. Pr: 0.5804	0	Y	n3-15c19/20o	gb|OWZ09330.1|	66.667	39	13	0	1	39	1	39	9e-08	49.3	Avirulence (Avh) protein [Phytophthora megakarya]	MRLIYILAVIIAAALRASGTALPVAKDFKAMIENGAALARSMRLLPMAGDFSVGSRRTRSMKKNDLD
Pcac251539_g817.t1_4	contig_136_g817.t1_4	Complete	SP(Sec/SPI)	0.987918	0.012082	CS pos: 20-21. ANA-VS. Pr: 0.7742	0	Y	n6-16c20/21o	gb|POM81783.1|	56.072	387	147	8	1	382	1	369	4e-140	410	Avirulence protein (Avh) [Phytophthora palmivora var. palmivora]	MRLPYVALVAAVALLAVANAVSLTSDAKRNRPEFSPTTRSFAVEQQHVRTQRFLRTYTTERAVSNEERGINFKAAFGVDKIKTVWTDHKLASYLKKGKDGDNVFLKLKLNKAGESILENPKFLAWEKYVTDYNAKPGNKEISMISTLAKHYDDDVLAKILDTASKSPVAHTKRIGSSLQEQQVKFWRDENLYPTDVFARLRLNGKDKLDDILTNPSFFALNRYLVDYNVRKGHSLTMVEVLRRGYGDEAVAKMLQQTATNSKDVKTQEMAVRLQVELFKSWKKIGFNSDTVFTRLGLDHKGVTFENPNFAVWEKYVRNWSGEKTTPFDSLLKKYGENTLATMLVAPREKFGENEVITLLQSQLIQKWLGMIKDPNDVDKMLGIIVHEALYMLHSPTRLP…
Pcac251539_g16291.t1_1	contig_55_g16291.t1_1	Complete	SP(Sec/SPI)	0.962882	0.037118	CS pos: 27-28. AEA-QR. Pr: 0.5592	0	Y	n7-22c27/28o	gb|POM62231.1|	52.588	483	219	6	14	487	7	488	2e-171	496	Avirulence protein (Avh) [Phytophthora palmivora var. palmivora]	MCPNFSVLLATAALLAIAAATLTSAEAQRIQVGAPAYVRSSERFLRAQRTAGYGEERAFTLPGEGIMASLVGSMASRIAQNLNIQTWLLKGASIDDIFTQLSLKTAGSKIFEDPKFMTWVVYVTKAEKQNAGDVILAKLMTQYTPDSLAAMIAAAKKVSSTESLARVLQAQQRQVWLSTGESGDDIFKMIKLDEAGAKLFESPQFTTWASYVDEFNRNIPNKAVSMLTLLAKHYDDVDLGKMLEAAKKVPSTESIAAKLQSELKASVAGGKSPENFFRILKLDDTGTELFKSPEFPKWISYVDDFNAKNPGEAVPILAKLTKLYGEATLSEMIEVAKKVSTTESIAKKLQAQQNLQWLSKQKSPDDVFKLLKLDEPSLAILTDPKLSAWGSYLMVFNSK…
Pcac251539_g16646.t1_1	contig_8_g16646.t1_1	Only RxLR motif	SP(Sec/SPI)	0.992531	0.007469	CS pos: 19-20. VHA-TG. Pr: 0.5935	0	Y	n3-14c19/20o	gb|POM73220.1|	50	216	97	5	1	205	1	216	2e-59	201	Avirulence protein (Avh) [Phytophthora palmivora var. palmivora]	MRLHFLAGLTLIVVSIVHATGSDVPLPSASSSEGFRIASDATITSTRLLRSNSAGDASDDTRAGLSVPATEKLKSWFTSSEVTPEKLQSWLNKGKSVNTVFTRMHLKKAGHWTLQAPQFSTWLQYVDNLNARTSPKSTSAISTLTRQFGADELYGMIESAKFIPEIKNLATRLETDQVQYWATIRKDPDEVFRLFRLDEARDNILNSATGPRT
Pcac251539_g804.t1_3	contig_136_g804.t1_3	Complete	SP(Sec/SPI)	0.998433	0.001567	CS pos: 19-20. ANG-DA. Pr: 0.5488	0	Y	n6-16c21/22o	gb|POM71666.1|	52.53	415	180	6	1	411	27	428	1e-132	395	Avirulence protein (Avh) [Phytophthora palmivora var. palmivora]	MRFFPFFVLLVASVLLANGDALEKTTEANTISSYQLLVPTPFSAKYETHATRFLRANDDEERVLPILAPSVSLFTNWVKAMGLKVTDSVRARYWLWRKQSIEGLFKQLKLDGGLNKILANPKFNTWATYVNLYNKKNPGKEVTMAGILTNTYGDLALSRMLEVALNVGSQRKMAAVLAQQQRQGWQSAGKSADDVFVLLKLEQAGGDLFVSPQLNTWYNYVTMLSKNDAKATMASVLRAHYSDEALSKIFQEANPRVSRMRFVRMWLETAVAKNRPKKTPSPDEYFKLLKLDAGVDKLLANPKLETGISYVSKFNAKNPGQETTTIQTLTKFYDDIELAKVLEAAKKLPQTEKIATELQTAQINVWVKKFSPDDVFKMLKLDAGVDKLLTNPNLIIWIT…
Pcac251539_g16585.t1_2	contig_6_g16585.t1_2	Complete	SP(Sec/SPI)	0.978289	0.021711	CS pos: 22-23. AIA-VT. Pr: 0.5620	0	Y	n6-17c22/23o	gb|POM80734.1|	65.152	132	42	2	1	132	1	128	2e-52	166	Avirulence protein (Avh) [Phytophthora palmivora var. palmivora]	MRLSQVLVVAAASFLFASEAIAVTMDSNQAKISTVARGGPSKRLLRSYSKPVEDDSDDLDDSEERTGNGLAALATRWGYTVDDITTGIVKLNEKQLKKWQAVLNENIKQRKSEKIKEFNDAWRARHNIGRRV
Pcac251539_g16590.t1_2	contig_6_g16590.t1_2	Complete	SP(Sec/SPI)	0.978289	0.021711	CS pos: 22-23. AIA-VT. Pr: 0.5620	0	Y	n6-17c22/23o	gb|POM80734.1|	65.152	132	42	2	1	132	1	128	2e-52	166	Avirulence protein (Avh) [Phytophthora palmivora var. palmivora]	MRLSQVLVVAAASFLFASEAIAVTMDSNQAKISTVARGGPSKRLLRSYSKPVEDDSDDLDDSEERTGNGLAALATRWGYTVDDITTGIVKLNEKQLKKWQAVLNENIKQRKSEKIKEFNDAWRARHNIGRRV
Pcac251539_g4118.t1_2	contig_194_g4118.t1_2	Complete	SP(Sec/SPI)	0.988831	0.011169	CS pos: 20-21. GSA-AT. Pr: 0.2879	0	Y	n3-15c20/21o	gb|POM73746.1|	74.483	145	34	2	1	142	1	145	5e-72	216	Avr1b-1 Avirulence-like protein [Phytophthora palmivora var. palmivora]	MRLSYFLLVVATTLLASGSAATASGRLMDVSAMESPELTGMGQAIGSEKRSLRYHGNDDRADEEEDEEDEERKGTNIYATEKLNEMLASVKRAQNGDDGGLEKVYKRFAKWKKANYNPYSPPAAVDQEKYLKLRQAYRNWAY
Pcac251539_g4120.t1_2	contig_194_g4120.t1_2	Complete	SP(Sec/SPI)	0.988831	0.011169	CS pos: 20-21. GSA-AT. Pr: 0.2879	0	Y	n3-15c20/21o	gb|POM73746.1|	74.483	145	34	2	1	142	1	145	5e-72	216	Avr1b-1 Avirulence-like protein [Phytophthora palmivora var. palmivora]	MRLSYFLLVVATTLLASGSAATASGRLMDVSAMESPELTGMGQAIGSEKRSLRYHGNDDRADEEEDEEDEERKGTNIYATEKLNEMLASVKRAQNGDDGGLEKVYKRFAKWKKANYNPYSPPAAVDQEKYLKLRQAYRNWAY
Pcac251539_g4122.t1_2	contig_194_g4122.t1_2	Complete	SP(Sec/SPI)	0.988831	0.011169	CS pos: 20-21. GSA-AT. Pr: 0.2879	0	Y	n3-15c20/21o	gb|POM73746.1|	74.483	145	34	2	1	142	1	145	5e-72	216	Avr1b-1 Avirulence-like protein [Phytophthora palmivora var. palmivora]	MRLSYFLLVVATTLLASGSAATASGRLMDVSAMESPELTGMGQAIGSEKRSLRYHGNDDRADEEEDEEDEERKGTNIYATEKLNEMLASVKRAQNGDDGGLEKVYKRFAKWKKANYNPYSPPAAVDQEKYLKLRQAYRNWAY
Pcac251539_g4124.t1_2	contig_194_g4124.t1_2	Complete	SP(Sec/SPI)	0.988831	0.011169	CS pos: 20-21. GSA-AT. Pr: 0.2879	0	Y	n3-15c20/21o	gb|POM73746.1|	74.483	145	34	2	1	142	1	145	5e-72	216	Avr1b-1 Avirulence-like protein [Phytophthora palmivora var. palmivora]	MRLSYFLLVVATTLLASGSAATASGRLMDVSAMESPELTGMGQAIGSEKRSLRYHGNDDRADEEEDEEDEERKGTNIYATEKLNEMLASVKRAQNGDDGGLEKVYKRFAKWKKANYNPYSPPAAVDQEKYLKLRQAYRNWAY
Pcac251539_g13972.t1_3	contig_379_g13972.t1_3	Complete	SP(Sec/SPI)	0.987058	0.012942	CS pos: 20-21. CDA-AS. Pr: 0.7367	0	Y	n3-15c20/21o	gb|QBF51172.1|	36.293	259	140	5	1	255	1	238	4e-45	155	effector protein AvrSmira1 [Phytophthora infestans]	MHLSSILLAAAAALLANCDAASTASLTKLSAINVPDAVQQADVAPAKNARFLRSKHHEQDNVKDAEGEERGAAQVNLLDDAAKTLGISDDAFMKWIRSSPALKKAAEVAPVISKSSQKEKEMSLFATQIQRGLDESSDVNFIIGWWKNQNLQPKEALLTVKTKAQESAYDKFLVQFLNGNNAAKPAPQKLSKQAAEVEQKINANKDIKRMVDWWTYSDTSMAAAKASIKGDTGKDAYKLYLAKYMNKKHGLNPSAWGNRR
Pcac251539_g13967.t1_1	contig_379_g13967.t1_1	Complete	SP(Sec/SPI)	0.997751	0.002249	CS pos: 20-21. CDA-AP. Pr: 0.8685	0	Y	n3-15c20/21o	gb|QBF51172.1|	48.864	176	86	4	1	174	1	174	1e-41	143	effector protein AvrSmira1 [Phytophthora infestans]	MRLSSIVLVAAAAFLAHCDAAPPASLTKVSAIIVPDAVKSVAAPTNTVRHLRGESQKQTGVVDSVDEERGSVQLSLVDEVVKKLGNSDDAAKKLIASDDKLAKGLATGIDNQLDEAGSIKFLVNWWTMQNLKLDDIKKLTQTTVVKKAYLQMLAQHLRQNYSLKSSQKAKPVTR
Pcac251539_g5048.t1_1	contig_22_g5048.t1_1	Complete	SP(Sec/SPI)	0.993817	0.006183	CS pos: 20-21. GDA-GV. Pr: 0.5377	0	Y	n6-17c25/26o	gb|ETI35198.1|	76.582	158	37	0	1	158	1	158	4e-84	248	hypothetical protein F443_18408 [Phytophthora parasitica P1569]<>hypothetical protein F444_18421 [Phytophthora parasitica P1976]<>hypothetical protein F442_18235 [Phytophthora parasitica P10297]<>Avh77 [Phytophthora nicotianae]	MRLGYLLLVAIAGLLACGDAGVAVSESKSLKLTAHGNLAAREHVGDLTVNRNNKRALRIQSGLEAEDSSDDPASTKGLADSDDEEERDLIISTMDRPKYWRWFRAGMTPYDVQQVLGLTGVRRLWKPIKRRVYKGYVVFYTEKCHEEKYRDFCKKHADT
Pcac251539_g4308.t1_2	contig_197_g4308.t1_2	Complete	SP(Sec/SPI)	0.973819	0.026181	CS pos: 21-22. TSG-NV. Pr: 0.2702	0	Y	n3-13c25/26o	gb|KAF1776167.1|	89.673	397	1	2	1	357	45	441	0	696	NUDIX hydrolase domain-like [Phytophthora cactorum]	MRVLSILVMLISAASVTTTSGNVGAAKIELDVERLPRELGADHQHIKRSLRQHDFNAESEIEPEDEERGGLGNVDDLITKIDDAVGMTGKVDDVVGKAEKMDDVVVKAEKLAPAMRWKTAVKETTERLGLVKQLSQDYKVADRLSLPTLRKLKRVKDLRAKDLLKFNKDTGGGMRRKIEPFEGIKIPPKQYLESHVGRELQRYDKDGNRLLSAAVIGDGDYVLLISSSKRPHDWVIPKGGWDKGEGIEVSALREVIEEAGIHARLNHRLGEIKYHDGKKGYGFLPFTMRTVERFDDWAESGRYRIFVSNTDAQILVENRPWMVVILKEADTTNGLVKRGELPQRDPALEKFELDMTY
Pcac251539_g4350.t1_3	contig_197_g4350.t1_3	Complete	SP(Sec/SPI)	0.995927	0.004073	CS pos: 21-22. ASA-AT. Pr: 0.4041	0	Y	n3-13c21/22o	gb|KAF1776199.1|	99.191	371	3	0	1	371	1	371	0	741	NUDIX hydrolase, conserved site [Phytophthora cactorum]	MRVLQLIALIALASSCAAASAATDSDTTGVAKIKTGVDVPSRVLAANHKQTKRSLRRYEDEERGIPISDKLDDVVSKVDDVVGVAGKEAKATSKWEALIKKNADKITAIAARAKKLSVKSTQVDEVAEMAARSALVTKLSERYNYADKLSLSALKQLDEIEKVRLVDIEKGIKGTKKTADGMRRKIEPFEGMKTAPEQYLASHVGRDMQRFGKDGSRLLSANVVTRINEKGEKQILLISSSNPKKGDFLLPKGGWDKGENIKKAALREVIEEGGVGGQLAHGLGKVKFQEGADKYTYYAYLMKSSTVYDDWSESIRYRLWVSMDEAIEMLAGRPNMAEVVKRAQHVDNKIKAGILPEVNPGLAKVKLDGTT
Pcac251539_g1417.t1_1	contig_139_g1417.t1_1	Complete	SP(Sec/SPI)	0.992791	0.007209	CS pos: 18-19. VAT-ES. Pr: 0.2594	0	Y	n3-14c26/27o	gb|KAF1780521.1|	100	348	0	0	1	348	1	348	0	699	NUDIX hydrolase, conserved site [Phytophthora cactorum]<>hypothetical protein PC110_g10092 [Phytophthora cactorum]	MRVLQLIALIALAASVATESDARVLAADHKQTKRSLRQYDPEELGEVNSKNEERVSTGIIDDVVTKAGGLVDDVMGKVDDVAGKAGQAGKASSKLKELVTKNMGKLEDMAAHSSLVERLSGRYKYADKLSLSALKQLDEIEKVRLVDIEKGIKGTKTTANGMRRDITTFEGMKTAPKKYLESHVGRNQQRFGKDGSRLLSANVVTRLNEKGEKQILLISSSNPKKGDFLLPKGGWDKGENIKKAALREVIEEGGVGGQLAHGLGKVKLQEGTDKYTYYAYLMKSSTVYDDWSESIRYRLWVSMDDAMEMLAGRPQMAEVVRRAKHVDDKIAAGTLPELNAGLAKVKLD
Pcac251539_g6103.t1_1	contig_236_g6103.t1_1	Only RxLR motif	SP(Sec/SPI)	0.998054	0.001946	CS pos: 20-21. TDA-LS. Pr: 0.5802	0	Y	n3-14c22/23o	gb|QMU24838.1|	30	150	85	2	5	154	5	134	3e-09	58.9	PaRXLR14 [Phytophthora agathidicida]	MRLLHFLLVMAIALIANTDALSAQFAQTKSSTVASSDVLFSGHLTIEEDDGASEGRLLRVNKMVDDDTDKSSKEDVLVSDTEESGGVPPTMMNAVAKVSTPISSKVSSTNNWIKVTNWLTQRKSLDYARKALGVDDLSGAALRAHPNYKQYKFFVKLEETIRKGLDGCQIIYERRVGEA
Pcac251539_g13280.t1_2	contig_360_g13280.t1_2	Only RxLR motif	SP(Sec/SPI)	0.997859	0.002141	CS pos: 21-22. SDA-AS. Pr: 0.5441	0	Y	n3-16c21/22o	gb|QMU24841.1|	36.424	151	84	4	1	140	1	150	1e-20	86.3	PaRXLR17 [Phytophthora agathidicida]	MRVLLWLLLVSFTTLLASSDAASATTSGKKQLLSLDIKLLSRALNVNNEKGKRFLRAGSKETVAIEDEDERGIVVLLEMFFARIKAKIQRVLIRRFEKLDTQNITPGMLAKNYQIGTLAALARNKRFIKLYTAWYQEKHPT
Pcac251539_g13440.t1_2	contig_37_g13440.t1_2	Complete	SP(Sec/SPI)	0.996532	0.003468	CS pos: 20-21. CNA-AS. Pr: 0.8053	0	Y	n3-15c20/21o	gb|QMU24844.1|	51.37	146	52	4	1	139	1	134	2e-40	136	PaRXLR20 [Phytophthora agathidicida]	MRLSSFLVVVVATLLASCNAASTALRAGNLLPTTETSNQLRSSDIAKRYLRSRKTIDGDTQAEERATDIKRLWDWRYFTKSDLYKMLRNERFRLKMFDKWDDYTMEQIKLRIGEAKLTDERLVGMLVKYIQNYRVYLHNPPIKPQI
Pcac251539_g869.t1_1	contig_136_g869.t1_1	Complete	SP(Sec/SPI)	0.991324	0.008676	CS pos: 22-23. VAA-AT. Pr: 0.6202	0	Y	n6-17c22/23o	gb|QMU24851.1|	41.243	177	91	5	1	175	1	166	1e-29	112	PaRXLR27 [Phytophthora agathidicida]	MRLYFIVLLTAAAFLATTKVAAATEAPRTSTLVSPAVVPSKNAAQGGLIARKRRLRSNKAASEDAISTEERGITVTGIENLVKSSSKKAQLKLWLTQKKSTDATFKLLNLERRRNFIFGSKEFLTWANYVTKLKKEDASAAMIDTLLKHYDEGILARLIAGTKTSNAPMMKKTCDRLAGGAVYEMDDSWETSNCC
Pcac251539_g16601.t1_1	contig_8_g16601.t1_1	Complete	SP(Sec/SPI)	0.618875	0.381125	CS pos: 25-26. ASA-AN. Pr: 0.2389	0	Y	n6-16c25/26o	gb|QMU24855.1|	53.704	162	70	1	1	157	1	162	4e-52	167	PaRXLR31 [Phytophthora agathidicida]	MRPSYIVVAAASILSAHHDTLTASAANDVALTGVVSLGFLQLVGADQRISDEPRFLRGNKIAEGDNEERRFAENSKDLVNKLLKTNSFSALKNTDSLVVLKKAEALSDDHMKGVFKFASNAGMRPADLNKILKELPEADDAIRAVAVKEYTSYLKKIERL
Pcac251539_g8936.t1_2	contig_279_g8936.t1_2	Complete	SP(Sec/SPI)	0.976316	0.023684	CS pos: 19-20. ACA-NL. Pr: 0.6262	0	Y	n6-14c19/20o	gb|QMU24872.1|	45.794	428	197	7	1	421	1	400	8e-118	353	PaRXLR48 [Phytophthora agathidicida]	MRVHYIALLVGVLAATACANLLRTDSKITTPLVARSPTFDRDGVASKRGLRAHKPSVDNEERGIFDTVDDFVKNLLKEKTGWAPIDNLIENVSLNPKIKEMLQKNTPVDDAFIALEVDKATGNLLDSQQWKDWAVFIIKRNKKDPDESLASALSIKFGLDGASKILATAAKDPKTKEIATKLEEVQLKRWLDYGFKPDQIFNSLNLKEKVDNIFESPQFATWVSFLTAYNKKNTNKKDITELDVLLQHYKEDGLVKLLSSADNANNPRTQKYLDELFPHWLDQPTHPQNIFNMLKLDEAGDGLLTSPLLSKWVEYMKAFNEKYSFAQTGMIKTFTRSYGDEKLATMLQAAAKASDVDTAKIAKNLQEAQFKHWMNNKLTPDDVYKTVLKLESTSSPNAD…
Pcac251539_g820.t1_3	contig_136_g820.t1_3	Complete	SP(Sec/SPI)	0.992121	0.007879	CS pos: 17-18. ASA-DV. Pr: 0.7533	0	Y	n6-13c17/18o	gb|QMU24872.1|	53.753	413	173	6	1	408	1	400	4e-147	427	PaRXLR48 [Phytophthora agathidicida]	MRTNYIALLVCALVASADVASPTTESINSAHKFSVAPRPLAVDQTDVGRFLRAHKTNVDEDEERVFGFKLGFIDDIIENMSLSPQFKEMLNKRTSADKAYKAFKVDKVTDDLLASAQWKEWALYTSKLNKNDPEESLAAAMTVAYGGDGFAKIVAKAAKDPNTKELAAKLEAAQLSRWSGLDSSPDAIFKVLKLQEKTDNIFDSPQYATWTSYLKAYNQKHPTKQVSELSVFMKSYGEEGFIKLLASADDANSAGTQKFKNELVKGWLDEPTHPLNVFNKLKLNDAGDGLLANPLLNTWVQYMKAFNKEFPHAETTMVQTFTKSYGDEKLAAMIQAATKVEETKEFAKNLQTAQFNQWMVDKKTPKDILGVLKLNSQTFTDNPSADIWRAYNKAYAKKF…
Pcac251539_g17143.t1_1	contig_85_g17143.t1_1	Complete	SP(Sec/SPI)	0.988805	0.011195	CS pos: 20-21. INA-VQ. Pr: 0.8902	0	Y	n6-16c20/21o	gb|QMU24886.1|	38.462	104	52	4	22	123	51	144	7e-14	67.8	PaRXLR62 [Phytophthora agathidicida]	MRVFHIVLLAIASLVLDINAVQNDDTGKRFLRKAHAENEEGSAGEESEERAQWTEVLKKLKSETFKRAKLELWFQQGKDPAFARQKFNIPASGEAMKNHKNYKYLQIFIKKYNTWIYHRFSSQRN
Pcac251539_g13063.t1_2	contig_357_g13063.t1_2	Complete	SP(Sec/SPI)	0.984422	0.015578	CS pos: 23-24. ASA-YS. Pr: 0.6068	0	Y	n6-15c23/24o	gb|QMU24899.1|	47.531	162	70	3	1	153	1	156	9e-44	145	PaRXLR75 [Phytophthora agathidicida]	MSLFRLVLLIAATLLPGTNTASAYSYDKQPTAMTASDSNSTISKRSLRMDKVDEGPSDITNSEERALPNDILNAANHAENVISTGIKESSILKWLDKISLKLKYRYWLLKKMKPEDVKNLLGLHFVSNIESHPNYHTWLGYKKAYNKRYKIVE
Pcac251539_g4459.t1_2	contig_199_g4459.t1_2	Only EER motif	SP(Sec/SPI)	0.976034	0.023966	CS pos: 19-20. SSA-LP. Pr: 0.6776	0	Y	n3-14c19/20o	ref|XP_002898730.1|	65.888	214	72	1	1	214	1	213	2e-92	273	PexRD1 secreted RxLR effector peptide, putative [Phytophthora infestans T30-4]<>RecName: Full=RxLR effector protein PexRD1; Flags: Precursor [Phytophthora infestans T30-4]<>PexRD1 secreted RxLR effector peptide, putative [Phytophthora infestans T30-4]	MRVCYSLLPTALLLACSSALPPNRSQTLKTATSDVVSPVEPRIQHDNYDKRLLWSYATENTDVNNKEDTAGEDDEEERINAATMLGKGNAEWDDALMRLAYSHWFEGGKTIDDVRLIMSLPAKGEAVGHENWGKYLKYVEFVKEKKQEAANAAIVAVLKRRRAYRDWYIEGKTEAEVRKIFELPAIGTAQNHPNWEKFEEYLEVVKEYSKIVFK
Pcac251539_g207.t1_2	contig_118_g207.t1_2	Only EER motif	SP(Sec/SPI)	0.895872	0.104128	CS pos: 27-28. LEA-SD. Pr: 0.4228	1	Y	n7-18c23/24o203-226i	gb|POM79146.1|	39.496	238	110	7	1	227	1	215	6e-35	128	Putative RxLR effector [Phytophthora palmivora var. palmivora]	MQLGDTALLVAITLVACFTATHRTLEASDTNLHLVGEGSHFLRSVNYQAANEETATRYGNNGKHRRIATATSNQNTEERGGLSDLSSSVKNTAVLGKVESSLKNTVALEKVESSVKKVNAFAKIKSVLPNGLGFVKKFKKERSFNKLTGFLETKPSLAQTKAFVEKNPDITKLKTLEISATITKKDVKRAMPLFAKSVGNNSLLWDFLIFVLTPPVFLAATIAIAVKSLKLTYRINWLVKDLCEGSYM
Pcac251539_g8716.t1_2	contig_273_g8716.t1_2	Complete	SP(Sec/SPI)	0.990367	0.009633	CS pos: 20-21. IGA-DT. Pr: 0.5576	0	Y	n5-15c19/20o	gb|POM66942.1|	26.812	276	154	9	1	239	1	265	3e-16	80.1	Putative RxLR effector [Phytophthora palmivora var. palmivora]	MRLHCTALLLIAALISVIGADTSVSTSAKRILTQPVVGDEKNFPVRRVLRSSATAVEDDEEERGFFQNIIKRFKPKTSSKIHPELASKATTNLATKADDAATMKVAFQKYELNMEKSDDLISSQNFKFWFDFFPDAYKHTRGATRTKFLQKKFDEMQVIKMVESASKSEKADVKKMGDSIALELMKEWTKLKPIKTPEEVTGLSKLFGELYGPIYTKALAEAAKNADKSHVKLPRTASNL
Pcac251539_g15960.t1_2	contig_459_g15960.t1_2	Complete	SP(Sec/SPI)	0.992495	0.007505	CS pos: 22-23. VSA-KQ. Pr: 0.7260	0	Y	n6-18c22/23o	gb|POM61953.1|	55.738	122	50	3	1	118	1	122	4e-32	117	putative RxLR effector [Phytophthora palmivora var. palmivora]	MHFMYLLLVAATVLLSSLVVSAKQSTVAEADTQPNSIDVGDAKRFLRSNKWIDDDSTDYAEKEERGTTANMKDAIEKLNRWLDRAKSPGQVRIIKLPKAGYSGEKLDDLAKQYGDAYRARGSVVYQVDEPASLYVHAFLEPKQSAQQPMVELTNTLGEVKSLLKVVLDQSVTCPMAGFCYQDQMFSELMEPNDINNYYDDIEQLFKLGAVDGTPRTPPSVTNPAVPSA
Pcac251539_g16613.t1_4	contig_8_g16613.t1_4	No MOTIFS	SP(Sec/SPI)	0.994051	0.005949	CS pos: 22-23. ANA-SV. Pr: 0.6689	0	Y	n3-14c22/23o	gb|POM73314.1|	43.621	580	200	5	31	483	68	647	6e-154	459	Putative RxLR effector [Phytophthora palmivora var. palmivora]	MRLLYLIGLTAVIYIMSIDANASVTGSNDGPSRATIEKLKSWFTSSNVTPQQLQSWLNEGKSADAVFTCTKLTKAGGWPFLKPQFSTWAQYVDELSAKTSQKGSSAISTLTRQYGDDKLYEMIERAKFLPETKNLATRLQADQMQHWIATRKDPDEVFRVLKLDKAGGHMLSSTAFSKWAKYVGDLNQKNTGRPSRRLGLDNPTGIFLENPVFITYLNAYFAGNKDKRTTVMEKFTKEIGNQCVAKKLIAAFSPNPLLNMWVSYMNAIITENPRKTSSLFSSLEPRFSDRPLLEILEAAKKYPTMESAATKMQTKTIDGIFASGKSPTETFKLLRLDNVGDGILSSPLFQTWKNYVEVFNKKRPNHQESWFDPIHINYIPFLVESIIEKAMQNPSTVRI…
Pcac251539_g1750.t1_2	contig_142_g1750.t1_2	Only EER motif	SP(Sec/SPI)	0.994847	0.005153	CS pos: 23-24. ASG-AA. Pr: 0.7496	0	Y	n4-15c23/24o	gb|POM58840.1|	38.509	161	87	4	1	153	1	157	6e-26	100	Putative RxLR effector [Phytophthora palmivora var. palmivora]	MRICFILLLAVIVLLVCPNTASGAAIKLRAAHADVETDSGRVLLADAKTEKNEERAAVDVVKKLGPQLKDFYGKQKLSLYLKYQTAFVMSKRIENALMKNKITPDDFWYGLKLDNLKVRWNSRNGYTTNYNKWVQYEGAYKTANPTWKSNLPPRSGL
Pcac251539_g1765.t1_2	contig_142_g1765.t1_2	Only EER motif	SP(Sec/SPI)	0.994847	0.005153	CS pos: 23-24. ASG-AA. Pr: 0.7496	0	Y	n4-15c23/24o	gb|POM58840.1|	38.509	161	87	4	1	153	1	157	6e-26	100	Putative RxLR effector [Phytophthora palmivora var. palmivora]	MRICFILLLAVIVLLVCPNTASGAAIKLRAAHADVETDSGRVLLADAKTEKNEERAAVDVVKKLGPQLKDFYGKQKLSLYLKYQTAFVMSKRIENALMKNKITPDDFWYGLKLDNLKVRWNSRNGYTTNYNKWVQYEGAYKTANPTWKSNLPPRSGL
Pcac251539_g2664.t1_2	contig_17_g2664.t1_2	No MOTIFS	SP(Sec/SPI)	0.995021	0.004979	CS pos: 20-21. TNA-DP. Pr: 0.9254	0	Y	n6-15c20/21o	gb|POM73314.1|	53.696	460	209	3	1	459	1	457	1e-163	483	Putative RxLR effector [Phytophthora palmivora var. palmivora]	MYFHYLVTVVFLVAVKGTNADPSVTDSTEVVSSSNWDRFRTAGETGVFARGFLRTTGSIAANTDEDERAGLSVPVAEKLKTWFTSSKVTPKRLQSWLNKGKSAETVFTRMQLTKAGSWLFYDSQFPTWLQYVDDLNAKTSQKGTSAISALTAQYGDDALYKMIVQAKIISRTKDLATKLQADQAQHWVAIRKDPDEVFHLFKLDKVKRNILSNPEFTAWVKYVDDVSTKHPEEPVSMIPALRKYFNDDTLLELTATAKRTEETKSIANKVEDDLLQVWLGSRKTPDEALVELGLCRTTNGILESPLFNTLTKYLDAYNERYPDKTTSVIETITRKVGDRKVAKILTAAKSTDATKNIATKLESAQLEMWQSTGKSADDIFELLKLRKTRHDFSHNPLLR…
Pcac251539_g2670.t1_2	contig_17_g2670.t1_2	No MOTIFS	SP(Sec/SPI)	0.995021	0.004979	CS pos: 20-21. TNA-DP. Pr: 0.9254	0	Y	n6-15c20/21o	gb|POM73314.1|	53.696	460	209	3	1	459	1	457	1e-163	483	Putative RxLR effector [Phytophthora palmivora var. palmivora]	MYFHYLVTVVFLVAVKGTNADPSVTDSTEVVSSSNWDRFRTAGETGVFARGFLRTTGSIAANTDEDERAGLSVPVAEKLKTWFTSSKVTPKRLQSWLNKGKSAETVFTRMQLTKAGSWLFYDSQFPTWLQYVDDLNAKTSQKGTSAISALTAQYGDDALYKMIVQAKIISRTKDLATKLQADQAQHWVAIRKDPDEVFHLFKLDKVKRNILSNPEFTAWVKYVDDVSTKHPEEPVSMIPALRKYFNDDTLLELTATAKRTEETKSIANKVEDDLLQVWLGSRKTPDEALVELGLCRTTNGILESPLFNTLTKYLDAYNERYPDKTTSVIETITRKVGDRKVAKILTAAKSTDATKNIATKLESAQLEMWQSTGKSADDIFELLKLRKTRHDFSHNPLLR…
Pcac251539_g537.t1_1	contig_12_g537.t1_1	Complete	SP(Sec/SPI)	0.995167	0.004833	CS pos: 20-21. CGA-VE. Pr: 0.5351	0	Y	n3-15c20/21o	gb|POM64494.1|	43.704	135	58	6	1	125	1	127	7e-22	87.8	Putative RxLR effector [Phytophthora palmivora var. palmivora]	MRLVQVVVVVMVVLLASCGAVESNNNKLAATSSSIPIFESIRRILFAADAKSTKEERSYNAAVSSGGEGGRTGAGVTGITPTSVTSGGTVTVTKYWKNGLMQKFERWLNKILHRRSSSSTRRLRQ
Pcac251539_g11371.t1_1	contig_33_g11371.t1_1	Only EER motif	SP(Sec/SPI)	0.996625	0.003375	CS pos: 24-25. ADA-EG. Pr: 0.3978	1	Y	n4-19c24/25o120-137i	gb|POM72248.1|	54.61	141	60	2	1	139	1	139	1e-42	141	Putative RxLR effector [Phytophthora palmivora var. palmivora]	MHRCCFLFVVVFALATCCYSLADAEGIITIKDSALDSTRVIANSDNVRRYLKGSKTTTDEERAFPGITSLKTLMQKTPHVDKLKSMVKENPALAQANVFVSKRPRLKAALLIVKGQLKPLAIIGALALTGGYIMYLVKK
Pcac251539_g16618.t1_2	contig_8_g16618.t1_2	Complete	SP(Sec/SPI)	0.996257	0.003743	CS pos: 21-22. CEG-AP. Pr: 0.8539	0	Y	n6-16c21/22o	gb|POM62421.1|	36.813	182	98	8	1	167	1	180	3e-21	89.7	putative RxLR effector [Phytophthora palmivora var. palmivora]	MRLSSTLVIVAATIAFASCEGAPIINEHDRFSPVKISPVNYAPTTSDGNRFLRAHEETSDRDKSKEGDADEERHLSKLKRTFSEKLPTEAIAKLTRSKSLVDLSKLDDAAYLRAIDGNNNVLFKRIEDMGFNPETMLKKMIDHQGHSDDLLLKDFSKYWVQKYPDWKPKTS
Pcac251539_g11185.t1_2	contig_322_g11185.t1_2	Only RxLR motif	SP(Sec/SPI)	0.991067	0.008933	CS pos: 20-21. TDA-LS. Pr: 0.7400	0	Y	n6-17c29/30o	sp|G3KFL3.1|	65.833	120	38	1	1	120	1	117	2e-43	142	RecName: Full=RxLR effector protein PexRD2; Flags: Precursor [Phytophthora mirabilis]<>PexRD2 [Phytophthora mirabilis]	MRFSHVLVVIAAAFLATTDALSTSTETHAAQVASQDGPSQRLLRNHYTTAEDDEDSEARTLDAEKMKQMWEAGTTVDAYASKLKITNDIATAANSAKAMGKLAETHKFKKLMLYLNYVAEKQR
Pcac251539_g2477.t1_1	contig_169_g2477.t1_1	Complete	SP(Sec/SPI)	0.963256	0.036744	CS pos: 25-26. AQA-QA. Pr: 0.4965	0	Y	n3-13c18/19o	sp|W2N2K3.1|	51.913	183	83	1	1	183	1	178	1e-54	175	RecName: Full=Secreted RxLR effector protein 5; Flags: Precursor [Phytophthora parasitica]<>hypothetical protein L914_11512 [Phytophthora parasitica]	MRFCYALTTTAAIMLVYCEVSPAQAQASQKKLMPVDGGEVVTTTITNKRFLRRYSELNDDDNEERIKSGPIILDTPKKIDDFFEMDKLEKMLDPKLADRLLKGKKIWGWLDSKVLDDALHGNFAKKKEVFERLRANIVDSTKLTAFLKLHPSIDHKYRFVYEMYASYLKTGEAKKLSGIKRKRESFR
Pcac251539_g3038.t1_1	contig_18_g3038.t1_1	Complete	SP(Sec/SPI)	0.967262	0.032738	CS pos: 22-23. VSS-AE. Pr: 0.5447	0	Y	n6-16c23/24o	sp|W2N2K3.1|	52.432	185	78	4	1	180	1	180	2e-51	167	RecName: Full=Secreted RxLR effector protein 5; Flags: Precursor [Phytophthora parasitica]<>hypothetical protein L914_11512 [Phytophthora parasitica]	MRFYYALVATTVALLAHIKVSSAEQTKLAAVNGPKTIETTGANKRLLRQFTDLDTEDSEERVEGAIVLNSAKKIDDLFGIKEVNKILDPKLADISLNGKKFGDGLSKKTLDEALTGNFAQKTNVFARWRANNVDPETVAKLLTSHPAIEKKYRFVYVAYKSYMETAAAKRLSGIKRKRGDN
Pcac251539_g5045.t1_2	contig_22_g5045.t1_2	Complete	SP(Sec/SPI)	0.957207	0.042793	CS pos: 20-21. AAA-SD. Pr: 0.4164	0	Y	n6-17c24/25o	gb|KAF4032183.1|	69.753	162	47	1	1	160	1	162	1e-75	226	RXLR domain-containing protein [Phytophthora infestans]	MRLSYFVAVTFTGLLACAAASDSAKTVTASNDQVLSNRELIDTGANDNEKRFLRANQDTDDESEDSKTAKEAADSTKEEAESEDSDEERFSLIQTSNTPRYYWWFQNEMTPRDVRKELGLRSDSIKLVKRSIYKGYVKYYDTHCTYYENRKKAFCKAEEY
Pcac251539_g13504.t1_2	contig_37_g13504.t1_2	Only EER motif	SP(Sec/SPI)	0.998983	0.001017	CS pos: 21-22. TSA-RS. Pr: 0.7937	0	Y	n5-16c23/24o	gb|KAF4035386.1|	58.738	206	79	3	1	202	1	204	5e-62	195	RXLR domain-containing protein [Phytophthora infestans]	MRLSLVLLVTAALFLLADTSARSTDLTTRQHLRQKVTLSNAVGASDLGNLGGQAFLRVLKSVEAVDASEGPEEERGLNGLFGWTKLNNLRKAERIKEIKEALAIAKVQVKVAAEAAAKAAAKAKEVKRIADQLDDVTVENMLKDPVFKDSVFKAWHKDNIHPQLVFDSLALPRKYTTAKWIKIGVAYTDYATKMAMAAARIT
Pcac251539_g1486.t1_2	contig_141_g1486.t1_2	Complete	SP(Sec/SPI)	0.987623	0.012377	CS pos: 20-21. CDA-SS. Pr: 0.5755	0	Y	n6-16c20/21o	gb|KAF4041695.1|	43.548	124	54	4	1	109	1	123	3e-21	86.7	RXLR domain-containing protein [Phytophthora infestans]<>RXLR effector domain-containing protein [Phytophthora infestans]	MRLGYVFFVAAAALTVSCDASSTATMTFSEAVQPVDAAPAKSVRFLRSVKTEDDGEERVSNQLVSLDDLLAKLKINEAVTLNNPNRFDDYLMQKLRENPSWALKIQSWK
Pcac251539_g13952.t1_2	contig_379_g13952.t1_2	Complete	SP(Sec/SPI)	0.99028	0.00972	CS pos: 20-21. CDA-AS. Pr: 0.7387	0	Y	n3-16c20/21o	gb|KAF4041695.1|	52.381	168	63	3	1	151	1	168	1e-50	163	RXLR domain-containing protein [Phytophthora infestans]<>RXLR effector domain-containing protein [Phytophthora infestans]	MRLGSIFFAAAAALIISCDAASTATVTSSDAVQPTPAKSVRLLRSVKTGDDSEERTGIQLTSIDDLLAKLKINEAVALKNLDKVDDELMQKLRENPSWSQKIQSWKENDLNPTEVAILLKERPSLSRKDSTEWNAWKIYAAQYLRQVQGLS
Pcac251539_g7123.t1_1	contig_244_g7123.t1_1	Complete	SP(Sec/SPI)	0.994985	0.005015	CS pos: 17-18. CDA-IS. Pr: 0.7971	0	Y	n3-13c17/18o	gb|KAF4046790.1|	60.494	81	32	0	1	81	1	81	2e-25	95.5	RXLR domain-containing protein [Phytophthora infestans]<>RXLR effector domain-containing protein [Phytophthora infestans]	MRVAIVVLAALLASCDAISTTKSGRTKVSLMIATDNTQPAGAVENDITSKRFLRTAKTVNDGEERGFEALKSLLPGTKMLA
Pcac251539_g13955.t1_1	contig_379_g13955.t1_1	No MOTIFS	SP(Sec/SPI)	0.99505	0.00495	CS pos: 20-21. CDA-AS. Pr: 0.8387	0	Y	n5-15c20/21o	gb|KAF4041695.1|	45.732	164	88	1	5	168	6	168	2e-43	145	RXLR domain-containing protein [Phytophthora infestans]<>RXLR effector domain-containing protein [Phytophthora infestans]	MSLRFIFFAAVVTLLARCDAASTATEAKVSTVTSSDTVLSIDAPPVKSARFLLSVKTDQDSDVLDSEEEVRGGIQLTPIDDDLLNMLKIDKAVALKTLSKHDDNLMQKLRENPSWARKVHGWKEDEPSPLDVLKLLKKYPQLSREHSTEWNAWRVYLAQQLRLEQGLTKIR
Pcac251539_g13963.t1_1	contig_379_g13963.t1_1	No MOTIFS	SP(Sec/SPI)	0.99505	0.00495	CS pos: 20-21. CDA-AS. Pr: 0.8387	0	Y	n5-15c20/21o	gb|KAF4041695.1|	45.679	162	87	1	5	166	6	166	1e-42	143	RXLR domain-containing protein [Phytophthora infestans]<>RXLR effector domain-containing protein [Phytophthora infestans]	MSLRFIFFAAVVTLLARCDAASTATEAKVSTVTSSDTVLSIDAPPVKSARFLLSVKTDQDSDVLDSEEEVRGGIQLTPIDDDLLNMLKIDKAVALKTLSKHDDNLMQKLRENPSWARKVHGWKEDEPSPLDVLKLLKKYPQLSREHSTEWNAWRVYLAQQLRLEQGPTKIR
Pcac251539_g1476.t1_3	contig_141_g1476.t1_3	Complete	SP(Sec/SPI)	0.996903	0.003097	CS pos: 20-21. CDA-GP. Pr: 0.8513	0	Y	n6-16c20/21o	gb|KAF4041695.1|	47.305	167	86	2	2	167	3	168	1e-44	148	RXLR domain-containing protein [Phytophthora infestans]<>RXLR effector domain-containing protein [Phytophthora infestans]	MRLSYIFVAAAATLLVSCDAGPTVADNTLSAMTSPVAVEPIDAPQMKKVRFLRSVKTEVEESDDLKEFKEERGDPMQFIDDLLAKLAINEAVALKNLNKWDDDLMQKLRANTSWGRKIQSWKESGLDPTDVAGILKEYPSLSRGYSTEWNAWKIYAAQYLRLSQGLS
Pcac251539_g2421.t1_1	contig_163_g2421.t1_1	Only RxLR motif	SP(Sec/SPI)	0.980709	0.019291	CS pos: 23-24. TSA-LS. Pr: 0.3664	0	Y	n6-17c25/26o	gb|AGV79331.1|	27.869	183	105	5	1	171	1	168	8e-12	64.3	RXLR effector [Phytophthora capsici]	MRLSYVLFLAAASLVATIETTSALSSGVSLPKPNGARIAKAHEIVGHDSRFLRAREKADIVAEDEEGGDDEEEARMIAWTTSLKDKANAWMIAKEFFGKGNDEMMAMASKLNKDELNLLFHHGESHLAKLIPGYVSGMNGKDFVAAIRKSNLPKGQQGALEIAYLNRIAHNS
[truncated: 924 more rows]

## Sheet: RxLR orthogroup
Genome	Gene_ID	EffID	Orthogroup	RXLR_count
P.cactorum_251539	Pcac251539_g8447.t1_8	Pc_251539_RXLR1	OG0054459	1
P.cactorum_251539	Pcac251539_g16601.t1_1	Pc_251539_RXLR2	OG0065615	1
P.cactorum_251539	Pcac251539_g15640.t1_12	Pc_251539_RXLR3	OG0031504	1
P.cactorum_251539	Pcac251539_g788.t1_2	Pc_251539_RXLR4	OG0067987	1
P.cactorum_251539	Pcac251539_g374.t1_3	Pc_251539_RXLR5	OG0029639	1
[truncated: 970 more rows]

## Sheet: Crinkler
		effectR prediction						SignalP5 prediction				Phobius prediction								blastp output
[truncated: 422 more rows]

[truncated: 1 more sheets: Crinkler_orthogroup]
